# Supplementary material for: Potent latency reversal by Tat RNA-containing nanoparticle enables multi-omic analysis of the HIV-1 reservoir
Source: Nat Commun. 2023 Dec 18;14:8397. doi: 10.1038/s41467-023-44020-5 (PMC10728105; doi:10.1038/s41467-023-44020-5)
Supplement: Supplementary file 4 — Supplementary Data 1 [file 41467_2023_44020_MOESM4_ESM.xlsx]

## Sheet: MRC01
															Half genomes		Patro 2nd round		Einkauf 2nd round
Cell identifier	Sorting Date	STIM	STIM TIME	Plate	Well #	Phenotype	MFI APC	MFI FITC	IS	Defect	RPP30+	LTR+	ISLA 3'	ISLA5'	LH	RH	Frag1	Frag2	A2	B2
MRC01_MAA_B05	2020-11-24	Tat L2/PNB	24H	MAA	B05	EM	899	1741	MLLT3	PSI/MSD
MRC01_MAA_B06	2020-11-24	Tat L2/PNB	24H	MAA	B06	EM	708	1582	MLLT3	PSI/MSD
MRC01_MAA_B07	2020-11-24	Tat L2/PNB	24H	MAA	B07	CM	871	1667	MAPKAP1	Incomplete
MRC01_MAA_B09	2020-11-24	Tat L2/PNB	24H	MAA	B09	CM	587	1104	UBE2D3	PSI/MSD
MRC01_MAA_C02	2020-11-24	Tat L2/PNB	24H	MAA	C02	EM	1899	4219	MLLT3	PSI/MSD
MRC01_MAA_C03	2020-11-24	Tat L2/PNB	24H	MAA	C03	EM	1591	2940	MLLT3	PSI/MSD
MRC01_MAA_C08	2020-11-24	Tat L2/PNB	24H	MAA	C08	EM	732	1509	MLLT3	PSI/MSD
MRC01_MAA_C09	2020-11-24	Tat L2/PNB	24H	MAA	C09	EM	906	1892	MLLT3	PSI/MSD
MRC01_MAA_D07	2020-11-24	Tat L2/PNB	24H	MAA	D07	EM	649	1302	MLLT3	PSI/MSD
MRC01_MAA_D08	2020-11-24	Tat L2/PNB	24H	MAA	D08	CM	692	1744	ERGIC2	PSI/MSD
MRC01_MAA_D09	2020-11-24	Tat L2/PNB	24H	MAA	D09	EM	2283	4701	MLLT3	PSI/MSD
MRC01_MAA_E06	2020-11-24	Tat L2/PNB	24H	MAA	E06	EM	712	1307	ERGIC2	PSI/MSD
MRC01_MAA_E07	2020-11-24	Tat L2/PNB	24H	MAA	E07	CM	1541	3034	RPN2	PSI/MSD
MRC01_MAA_E09	2020-11-24	Tat L2/PNB	24H	MAA	E09	EM	982	2128	MLLT3	PSI/MSD
MRC01_MCV_B03	2021-07-28	Tat L2/PNB	24H	MCV	B03	EM	6002	6002	MLLT3	PSI/MSD
MRC01_MCV_B06	2021-07-28	Tat L2/PNB	24H	MCV	B06	EM	2544	2987	MLLT3	PSI/MSD
MRC01_MCV_B07	2021-07-28	Tat L2/PNB	24H	MCV	B07	EM	4361	6432	MLLT3	PSI/MSD
MRC01_MCV_B09	2021-07-28	Tat L2/PNB	24H	MCV	B09	EM	5989	6418	MLLT3	PSI/MSD
MRC01_MCV_C03	2021-07-28	Tat L2/PNB	24H	MCV	C03	CM	8392	12640	RPN2	PSI/MSD
MRC01_MCV_C04	2021-07-28	Tat L2/PNB	24H	MCV	C04	EM	3561	4711	MLLT3	PSI/MSD
MRC01_MCV_C05	2021-07-28	Tat L2/PNB	24H	MCV	C05	EM	906	844	MLLT3	PSI/MSD
MRC01_MCV_C06	2021-07-28	Tat L2/PNB	24H	MCV	C06	EM	2177	2040	MLLT3	PSI/MSD
MRC01_MCV_C08	2021-07-28	Tat L2/PNB	24H	MCV	C08	EM	4416	4246	MLLT3	PSI/MSD
MRC01_MCV_D02	2021-07-28	Tat L2/PNB	24H	MCV	D02	EM	2414	2480	MLLT3	PSI/MSD
MRC01_MCV_D03	2021-07-28	Tat L2/PNB	24H	MCV	D03	EM	5989	8117	GSK3A	Incomplete
	2020-09-22	PMA/i	24H		B08	EM	920	1597	ERGIC2	PSI/MSD	Cole et al, Nature Com, 2021
	2020-09-22	PMA/i	24H		C03	EM	970	1751	MLLT3	PSI/MSD
	2020-09-22	PMA/i	24H		C05	CM	616	1046	UBE2D3	PSI/MSD
	2020-09-22	PMA/i	24H		C09	EM	1828	3991	ERGIC2	PSI/MSD
	2020-10-06	PMA/i	24H		B04	CM	1475	2917	FBXO7	Incomplete
	2020-10-06	PMA/i	24H		B05	EM	3539	7765	MLLT3	PSI/MSD
	2020-10-06	PMA/i	24H		B06	CM	5900	11639	SMARCE1	Incomplete
	2020-10-06	PMA/i	24H		B07	CM	3083	6660	ERGIC2	PSI/MSD
	2020-10-06	PMA/i	24H		B08	CM	2697	4643	RPN2	PSI/MSD
	2020-10-06	PMA/i	24H		B09	CM	3754	7064	LOC105369901	Incomplete
	2020-10-06	PMA/i	24H		C03	EM	1099	2010	Chr20:36045335	PSI/MSD
	2020-10-06	PMA/i	24H		C04	EM	3785	6093	ERGIC2	PSI/MSD
	2021-10-06	PMA/i	24H		C06	EM	2140	3575	LOC105369901	Incomplete
	2020-10-06	PMA/i	24H		C07	EM	1121	2044	ERGIC2	PSI/MSD
	2020-10-06	PMA/i	24H		C08	EM	1266	3163	MLLT3	PSI/MSD
	2020-10-06	PMA/i	24H		C09	EM	1751	3590	ERGIC2	PSI/MSD
	2020-10-06	PMA/i	24H		D08	CM	3678	8893	ERGIC2	PSI/MSD

## Sheet: MRC04
															Half genomes		Patro 2nd round		Einkauf 2nd round
Cell identifier	Sorting Date	STIM	STIM TIME	Plate	Well #	Phenotype	MFI APC	MFI FITC	IS	Defect	RPP30+	LTR+	ISLA 3'	ISLA5'	LH	RH	Frag1	Frag2	A2	B2
MRC04_MAY_B03	2021-05-28	Tat L2/PNB	24H	MAY	B03	CM	1402	1489	DNAJC5	PSI/MSD
MRC04_MAY_B04	2021-05-28	Tat L2/PNB	24H	MAY	B04	CM	1010	844	EIS1	Intact
MRC04_MAY_B08	2021-05-28	Tat L2/PNB	24H	MAY	B08	N	1570	1379	SGK223	PSI/MSD
MRC04_MAY_C02	2021-05-28	Tat L2/PNB	24H	MAY	C02	CM	6186	7992	Chr1:149845124	PSI/MSD
MRC04_MAY_C04	2021-05-28	Tat L2/PNB	24H	MAY	C04	CM	3855	4913	PEX5	PSI/MSD
MRC04_MAY_C06	2021-05-28	Tat L2/PNB	24H	MAY	C06	EM	600	597	Chr1:149845124	PSI/MSD
MRC04_MAY_C07	2021-05-28	Tat L2/PNB	24H	MAY	C07	CM	1147	1451	EIS1	Intact
MRC04_MAY_D03	2021-05-28	Tat L2/PNB	24H	MAY	D03	CM	1063	717	ZSWIM5	PSI/MSD
MRC04_MAY_D04	2021-05-28	Tat L2/PNB	24H	MAY	D04	CM	3448	5279	Chr1:149845124	PSI/MSD
MRC04_MAY_E03	2021-05-28	Tat L2/PNB	24H	MAY	E03	CM	2214	3083	Chr10:72312847?	PSI/MSD
MRC04_MAY_E04	2021-05-28	Tat L2/PNB	24H	MAY	E04	EM	2405	2975	EIF2A/SERP1	PSI/MSD
MRC04_MAY_E05	2021-05-28	Tat L2/PNB	24H	MAY	E05	CM	3769	4142	SMARCC1	PSI/MSD
MRC04_MAY_E07	2021-05-28	Tat L2/PNB	24H	MAY	E07	CM	6349	10796	Chr1:149845124	PSI/MSD
MRC04_MAZ_B03	2021-05-28	Tat L2/PNB	24H	MAZ	B03	EM	1794	3359	EIS3	PSI/MSD
MRC04_MAZ_B04	2021-05-28	Tat L2/PNB	24H	MAZ	B04	CM	3769	6054	USP14	PSI/MSD
MRC04_MAZ_B06	2021-05-28	Tat L2/PNB	24H	MAZ	B06	?	na	na	DYM	PSI/MSD
MRC04_MAZ_B08	2021-05-28	Tat L2/PNB	24H	MAZ	B08	EM	801	1874	EIS2	PSI/MSD
MRC04_MAZ_B09	2021-05-28	Tat L2/PNB	24H	MAZ	B09	CM	633	1437	CARD8	PSI/MSD
MRC04_MAZ_C02	2021-05-28	Tat L2/PNB	24H	MAZ	C02	CM	1832	3462	Chr16: 29582945	Incomplete
MRC04_MAZ_C04	2021-05-28	Tat L2/PNB	24H	MAZ	C04	CM	1018	2210	EIF2B3?	PSI/MSD
MRC04_MAZ_C05	2021-05-28	Tat L2/PNB	24H	MAZ	C05	EM	888	2021	Chr7:17068914	PSI/MSD
MRC04_MAZ_C09	2021-05-28	Tat L2/PNB	24H	MAZ	C09	CM	1788	3120	WASF2	PSI/MSD
MRC04_MAZ_D03	2021-05-28	Tat L2/PNB	24H	MAZ	D03	CM	713	1415	PEX5	PSI/MSD
MRC04_MBE_B05	2021-06-01	PMA/i	24H	MBE	B05	EM	1576	1828	ERI1 (bad sequencce)	Incomplete
MRC04_MBE_B06	2021-06-01	PMA/i	24H	MBE	B06	CM	2957	3863	Chr8: 100404559	PSI/MSD
MRC04_MBE_B07	2021-06-01	PMA/i	24H	MBE	B07	CM	1674	2433	MPP1	Incomplete
MRC04_MBE_C09	2021-06-01	PMA/i	24H	MBE	C09	EM	9470	11197	AP3M1	Incomplete
MRC04_MCA_B03	2021-06-29	PMA/i	24H	MCA	B03	CM	5989	5640	Chr8: 100404559	PSI/MSD
MRC04_MCA_B06	2021-06-29	PMA/i	24H	MCA	B06	Td	1892	1994	EIS2	PSI/MSD
MRC04_MCA_C02	2021-06-29	PMA/i	24H	MCA	C02	CM	5628	5862	Chr7:17068914	PSI/MSD
MRC04_MCA_C04	2021-06-29	PMA/i	24H	MCA	C04	CM	1558	1489	Chr7:17068914	PSI/MSD
MRC04_MCA_C09	2021-06-29	PMA/i	24H	MCA	C09	CM	6041	3325	ZSWIM5	PSI/MSD
MRC04_MCA_D03	2021-06-29	PMA/i	24H	MCA	D03	CM	1159	1024	RPTOR	Incomplete
MRC04_MCA_D04	2021-06-29	PMA/i	24H	MCA	D04	CM	8697	10271	CCR5/LOC102724297	PSI/MSD
MRC04_MCA_D07	2021-06-29	PMA/i	24H	MCA	D07	EM	2957	4016	EIS2	PSI/MSD
MRC04_MCA_D09	2021-06-29	PMA/i	24H	MCA	D09	CM	5664	6602	DNAJC5	PSI/MSD

## Sheet: MRC08
															Half genomes		Patro 2nd round		Einkauf 2nd round
Cell indentifier	Sorting Date	STIM	STIM TIME	Plate	Well #	Phenotype	MFI APC	MFI FITC	IS	Defect	RPP30+	LTR+	ISLA 3'	ISLA5'	LH	RH	Frag1	Frag2	A2	B2
MRC08_MBJ_B03	2021-06-04	Tat L2/PNB	24H	MBJ	B03	EM	1582	1242	Chr22:36444750	Intact
MRC08_MBJ_B05	2021-06-04	Tat L2/PNB	24H	MBJ	B05	EM	1680	2006	TAOK1	PSI/MSD
MRC08_MBJ_B07	2021-06-04	Tat L2/PNB	24H	MBJ	B07	CM	2068	1415	RNF157	PSI/MSD
MRC08_MBJ_C02	2021-06-04	Tat L2/PNB	24H	MBJ	C02	EM	1615	846	TAOK1	PSI/MSD
MRC08_MBJ_C03	2021-06-04	Tat L2/PNB	24H	MBJ	C03	CM	3064	3189	DEAF1	Incomplete
MRC08_MBJ_C04	2021-06-04	Tat L2/PNB	24H	MBJ	C04	EM	2064	1462	Chr22:36444750	Intact
MRC08_MBJ_C05	2021-06-04	Tat L2/PNB	24H	MBJ	C05	EM	1754	1138	Chr22:36444750	Intact
MRC08_MBJ_C06	2021-06-04	Tat L2/PNB	24H	MBJ	C06	CM	5336	4325	KANSL1	Incomplete												Drop env
MRC08_MBJ_C07	2021-06-04	Tat L2/PNB	24H	MBJ	C07	CM	1199	506	ARID4A	Incomplete												5' missing
MRC08_MBJ_C08	2021-06-04	Tat L2/PNB	24H	MBJ	C08	CM	2588	1670	HIV loop	PSI/MSD
MRC08_MBJ_C09	2021-06-04	Tat L2/PNB	24H	MBJ	C09	EM	1649	1206	Chr22:36444750	Intact
MRC08_MBJ_D02	2021-06-04	Tat L2/PNB	24H	MBJ	D02	EM	1910	1199	Chr22:36444750	Intact
MRC08_MBJ_D04	2021-06-04	Tat L2/PNB	24H	MBJ	D04	EM	1227	484	SCML4	PSI/MSD
MRC08_MBJ_D05	2021-06-04	Tat L2/PNB	24H	MBJ	D05	EM	1424	1059	EIS1	Intact
MRC08_MBJ_D06	2021-06-04	Tat L2/PNB	24H	MBJ	D06	CM	3345	1664	HIV loop
MRC08_MBJ_D07	2021-06-04	Tat L2/PNB	24H	MBJ	D07	EM	2173	1652	Chr22:36444750	Intact
MRC08_MBJ_D09	2021-06-04	Tat L2/PNB	24H	MBJ	D09	N	2156	1163	CTC1	PSI/MSD
MRC08_MBJ_E04	2021-06-04	Tat L2/PNB	24H	MBJ	E04	EM	1705	762	TAOK1	PSI/MSD
MRC08_MBJ_E08	2021-06-04	Tat L2/PNB	24H	MBJ	E08	EM	1464	1415	Chr22:36444750	Intact
MRC08_MBK_B03	2021-06-04	PMA/i	24H	MBK	B03	EM	1856	774	EIS1	Intact
MRC08_MBK_B04	2021-06-04	PMA/i	24H	MBK	B04	EM	3497	3663	SCML4	PSI/MSD
MRC08_MBK_B07	2021-06-04	PMA/i	24H	MBK	B07	EM	3910	2471	SCML4	PSI/MSD
MRC08_MBK_C04	2021-06-04	PMA/i	24H	MBK	C04	EM	1030	1322	SCML4	PSI/MSD
MRC08_MCB_B04	2021-07-01	PMA/i	24H	MCB	B04	EM	3476	2755	SCML4	PSI/MSD
MRC08_MCB_B06	2021-07-01	PMA/i	24H	MCB	B06	EM	3800	1825	SCML4	PSI/MSD
MRC08_MCB_B07	2021-07-01	PMA/i	24H	MCB	B07	EM	3022	2132	Chr22: 36444750	Intact
MRC08_MCB_B08	2021-07-01	PMA/i	24H	MCB	B08	EM	884	663	KIF1B	Intact
MRC08_MCB_C03	2021-07-01	PMA/i	24H	MCB	C03	Td	4701	4108	Chr22: 36444750	Intact
MRC08_MCB_C04	2021-07-01	PMA/i	24H	MCB	C04	EM	1832	819	SCML4	PSI/MSD
MRC08_MCB_C05	2021-07-01	PMA/i	24H	MCB	C05	EM	3441	2168	SCML4	PSI/MSD
MRC08_MCB_C06	2021-07-01	PMA/i	24H	MCB	C06	EM	3379	2969	SCML4	PSI/MSD
MRC08_MCB_C08	2021-07-01	PMA/i	24H	MCB	C08	EM	5291	4781	SCML4	PSI/MSD
MRC08_MCB_D02	2021-07-01	PMA/i	24H	MCB	D02	EM	5235	3561	MBNL1	PSI/MSD
MRC08_MCB_D04	2021-07-01	PMA/i	24H	MCB	D04	EM	2957	1609	SCML4	PSI/MSD
MRC08_MCB_D05	2021-07-01	PMA/i	24H	MCB	D05	CM	7496	8336	URI1	PSI/MSD
MRC08_MCB_D06	2021-07-01	PMA/i	24H	MCB	D06	EM	4481	2922	LOC100506047	PSI/MSD
MRC08_MCB_D09	2021-07-01	PMA/i	24H	MCB	D09	EM	4509	3870	Chr22: 36444750	Intact
MRC08_MCB_E05	2021-07-01	PMA/i	24H	MCB	E05	EM	2957	1642	Chr22: 36444750	Intact

## Sheet: MRC15
															Half genomes
Cell identifier	Sorting Date	STIM	STIM TIME	Plate	Well #	Phenotype	MFI APC	MFI FITC	IS	Defect	RPP30+	LTR+	ISLA 3'	ISLA5'	LH	RH
MRC15_MAK_A07	2021-04-15	Tat L2/PNB	24H	MAK	A07	EM	974	3077	SNTB1	PSI/MSD
MRC15_MAK_B04	2021-04-15	Tat L2/PNB	24H	MAK	B04	EM	529	1413	SNTB1	PSI/MSD
MRC15_MAK_B05	2021-04-15	Tat L2/PNB	24H	MAK	B05	CM	555	1621	SNTB1	PSI/MSD
MRC15_MAK_B06	2021-04-15	Tat L2/PNB	24H	MAK	B06	CM	1159	3034	SNTB1	PSI/MSD
MRC15_MAK_C03	2021-04-15	Tat L2/PNB	24H	MAK	C03	EM	531	1227	SNTB1	PSI/MSD
MRC15_MAK_C06	2021-04-15	Tat L2/PNB	24H	MAK	C06	EM	730	1784	SNTB1	PSI/MSD
MRC15_MAK_D04	2021-04-15	Tat L2/PNB	24H	MAK	D04	EM	620	1459	SNTB1	PSI/MSD
MRC15_MAK_D05	2021-04-15	Tat L2/PNB	24H	MAK	D05	EM	748	2052	SNTB1	PSI/MSD
MRC15_MAK_D06	2021-04-15	Tat L2/PNB	24H	MAK	D06	EM	516	1462	SNTB1	PSI/MSD
MRC15_MAK_E03	2021-04-15	Tat L2/PNB	24H	MAK	E03	CM	689	1722	SNTB1	PSI/MSD
MRC15_MAK_E04	2021-04-15	Tat L2/PNB	24H	MAK	E04	CM	817	1576	Chr1:235032976	PSI/MSD
MRC15_MAS_D03	2021-05-19	Tat L2/PNB	24H	MAS	D03	EM	3339	4185	SNTB1	PSI/MSD
MRC15_MAS_D05	2021-05-19	Tat L2/PNB	24H	MAS	D05	EM	2686	3701	SNTB1	PSI/MSD
MRC15_MAS_D06	2021-05-19	Tat L2/PNB	24H	MAS	D06	EM	na	na	SNTB1	PSI/MSD
MRC15_MAS_D07	2021-05-19	Tat L2/PNB	24H	MAS	D07	CM	3926	5737	Chr1:235032976	PSI/MSD
MRC15_MAS_D08	2021-05-19	Tat L2/PNB	24H	MAS	D08	CM	3831	4741	SNTB1	PSI/MSD
MRC15_MAS_D09	2021-05-19	Tat L2/PNB	24H	MAS	D09	EM	3151	3532	SNTB1	PSI/MSD
MRC15_MAS_E03	2021-05-19	Tat L2/PNB	24H	MAS	E03	EM	2364	2410	SNTB1	PSI/MSD
MRC15_MAS_E04	2021-05-19	Tat L2/PNB	24H	MAS	E04	CM	2660	3626	SNTB1	PSI/MSD
MRC15_MAS_E05	2021-05-19	Tat L2/PNB	24H	MAS	E05	EM	935	1225	SNTB1	PSI/MSD
MRC15_MAS_E06	2021-05-19	Tat L2/PNB	24H	MAS	E06	EM	2373	2744	SNTB1	PSI/MSD
MRC15_MAS_E07	2021-05-19	Tat L2/PNB	24H	MAS	E07	EM	3863	4852	SNTB1	PSI/MSD
MRC15_MAS_E08	2021-05-19	Tat L2/PNB	24H	MAS	E08	EM	2275	2712	SNTB1	PSI/MSD
MRC15_MAS_E09	2021-05-19	Tat L2/PNB	24H	MAS	E09	EM	2025	2544	SNTB1	PSI/MSD
MRC15_MAS_F02	2021-05-19	Tat L2/PNB	24H	MAS	F02	CM	3292	4997	SNTB1	PSI/MSD
MRC15_MAS_F03	2021-05-19	Tat L2/PNB	24H	MAS	F03	EM	4761	5039	SNTB1	PSI/MSD
MRC15_MAS_F05	2021-05-19	Tat L2/PNB	24H	MAS	F05	CM	2193	2911	SNTB1	PSI/MSD
MRC15_MAS_F07	2021-05-19	Tat L2/PNB	24H	MAS	F07	EM	2917	3427	SNTB1	PSI/MSD
MRC15_MAK_E05	2021-04-15	PMA/i	24H	MAK	E05	EM	1371	3532	SNTB1	PSI/MSD
MRC15_MAK_E06	2021-04-15	PMA/i	24H	MAK	E06	EM	796	1804	SNTB1	PSI/MSD
MRC15_MAK_E07	2021-04-15	PMA/i	24H	MAK	E07	EM	1121	3070	SNTB1	PSI/MSD
MRC15_MAK_F04	2021-04-15	PMA/i	24H	MAK	F04	EM	882	2044	SNTB1	PSI/MSD
MRC15_MAK_F07	2021-04-15	PMA/i	24H	MAK	F07	CM	547	1270	SNTB1	PSI/MSD
MRC15_MAK_F08	2021-04-15	PMA/i	24H	MAK	F08	CM	984	3010	SNTB1	PSI/MSD
MRC15_MAK_F10	2021-04-15	PMA/i	24H	MAK	F10	EM	2227	5812	SNTB1	PSI/MSD
MRC15_MAK_G02	2021-04-15	PMA/i	24H	MAK	G02	EM	527	2144	SNTB1	PSI/MSD
MRC15_MAK_G04	2021-04-15	PMA/i	24H	MAK	G04	EM	1552	4008	SNTB1	PSI/MSD
MRC15_MAK_G05	2021-04-15	PMA/i	24H	MAK	G05	CM	1302	3656	SNTB1	PSI/MSD
MRC15_MAK_G06	2021-04-15	PMA/i	24H	MAK	G06	CM	715	1426	SNTB1	PSI/MSD

## Sheet: STAR10
																Half genomes		Patro 2nd round		Einkauf 2nd round
Cell indentifier	Sorting Date	STIM	STIM TIME	Plate	Well #	Phenotype	MFI APC	MFI FITC	IS	Defect	RPP30+	LTR+	ISLA 3'	3' custom	ISLA5'	LG	RG	Frag1	Frag2	A2	B2
STAR10_MAS_B03	2021-05-19	Tat L2/PNB	24H	MAS	B03	CM	1991	2346	STAT5B	PSI/MSD
STAR10_MAS_B04	2021-05-19	Tat L2/PNB	24H	MAS	B04	CM	3126	3497	STAT5B	PSI/MSD
STAR10_MAS_B06	2021-05-19	Tat L2/PNB	24H	MAS	B06	CM	3490	3379	STAT5B	PSI/MSD
STAR10_MAS_B08	2021-05-19	Tat L2/PNB	24H	MAS	B08	CM	3497	3455	STAT5B	PSI/MSD
STAR10_MAS_B09	2021-05-19	Tat L2/PNB	24H	MAS	B09	EM	6294	8697	CASC5	PSI/MSD
STAR10_MAS_C02	2021-05-19	Tat L2/PNB	24H	MAS	C02	CM	2723	2788	STAT5B	PSI/MSD
STAR10_MDC_B04	2021-08-05	Tat L2/PNB	24H	MDC	B04	CM	3286	4955	STAT5B	PSI/MSD
STAR10_MDC_B07	2021-08-05	Tat L2/PNB	24H	MDC	B07	CM	4219	3816	STAT5B	PSI/MSD
STAR10_MDC_B08	2021-08-05	Tat L2/PNB	24H	MDC	B08	CM	4518	5544	STAT5B	PSI/MSD
STAR10_MDC_B09	2021-08-05	Tat L2/PNB	24H	MDC	B09	CM	4281	5849	STAT5B	PSI/MSD
STAR10_MDC_C02	2021-08-05	Tat L2/PNB	24H	MDC	C02	CM	4074	4652	STAT5B	PSI/MSD
STAR10_MDC_C03	2021-08-05	Tat L2/PNB	24H	MDC	C03	EM	3671	6390	LINC00649	PSI/MSD
STAR10_MDC_C04	2021-08-05	Tat L2/PNB	24H	MDC	C04	EM	2048	2253	STAT5B	PSI/MSD
STAR10_MDC_C05	2021-08-05	Tat L2/PNB	24H	MDC	C05	CM	2905	3483	STAT5B	PSI/MSD
STAR10_MDC_C06	2021-08-05	Tat L2/PNB	24H	MDC	C06	CM	5964	8135	C2CD3	Incomplete							Low band
STAR10_MDC_C07	2021-08-05	Tat L2/PNB	24H	MDC	C07	EM	2821	3299	VMP1	PSI/MSD
STAR10_MDC_C08	2021-08-05	Tat L2/PNB	24H	MDC	C08	CM	2466	3299	STAT5B	PSI/MSD							Low band
STAR10_MDC_D02	2021-08-05	Tat L2/PNB	24H	MDC	D02	CM	3785	3926	STAT5B	PSI/MSD
STAR10_MDC_D04	2021-08-05	Tat L2/PNB	24H	MDC	D04	CM	3754	3808	STAT5B	PSI/MSD
STAR10_MDC_D05	2021-08-05	Tat L2/PNB	24H	MDC	D05	CM	2500	2457	STAT5B	PSI/MSD
STAR10_MDC_D06	2021-08-05	Tat L2/PNB	24H	MDC	D06	CM	2279	2712	STAT5B	PSI/MSD							Low band
STAR10_MDC_D07	2021-08-05	Tat L2/PNB	24H	MDC	D07	CM	3999	5313	STAT5B	PSI/MSD
	2020-08-11	PMA/i	24H		B04	CM			PPP6R2	PSI/MSD	Cole et al, Nature Com, 2021
	2020-08-11	PMA/i	24H		B06	CM			STAT5B	PSI/MSD
	2020-08-11	PMA/i	24H		B09	CM			STAT5B	PSI/MSD
	2020-08-11	PMA/i	24H		C02	CM			STAT5B	PSI/MSD
	2020-08-11	PMA/i	24H		C03	EM			Chr8:100792125	PSI/MSD
	2020-08-11	PMA/i	24H		C04	CM			STAT5B	PSI/MSD
	2020-08-11	PMA/i	24H		C06	EM			Chr8:100792125	PSI/MSD
	2020-08-11	PMA/i	24H		C07	CM			STAT5B	PSI/MSD
	2020-08-11	PMA/i	24H		D03	CM			STAT5B	PSI/MSD
	2020-08-11	PMA/i	24H		D04	CM			STAT5B	PSI/MSD
	2020-08-11	PMA/i	24H		D06	CM			STAT5B	PSI/MSD
	2020-08-11	PMA/i	24H		E09	EM			STAT5B	PSI/MSD
