# Supplementary material for: Potent latency reversal by Tat RNA-containing nanoparticle enables multi-omic analysis of the HIV-1 reservoir
Source: Nat Commun. 2023 Dec 18;14:8397. doi: 10.1038/s41467-023-44020-5 (PMC10728105; doi:10.1038/s41467-023-44020-5)
Supplement: Supplementary file 5 — Supplementary Data 2 [file 41467_2023_44020_MOESM5_ESM.xlsx]

## Sheet: Blad1
Cell identifier	Plate library	Well library	ID	Plate MDA	Well MDA	Subset	PD1	P24	Picogreen	STIM	2 cells	Index1 (I7)	I7 Sequence	Index2(I5)	I5 Sequence	Set	STIP-Seq clone	Number of trimmed reads	Number of reads mapped to HXB2	% of reads mapped to HXB2	Reads in STAR unmapped	Non HIV-reads in STAR unmapped	% HIV reads in STAR unmapped	Full genome coverage	Defect	Notes
MRC01_MDT_A01	6	A01	MRC01	MDT	A01	TCM	NEG	NEG	0.274303	NS	NO	N716	ACTCGCTA	S502	ATAGAGAG	Nextera XT v2 Index Kit B	NA	1005373	0	0	42679	42679	0	NA
MRC01_MDT_A02	6	B01	MRC01	MDT	A02	TCM	NEG	NEG	0.290642	NS	NO	N716	ACTCGCTA	S503	AGAGGATA	Nextera XT v2 Index Kit B	NA	1010638	0	0	29551	29551	0	NA
MRC01_MDT_A03	6	C01	MRC01	MDT	A03	TCM	POS	NEG	0.250562	NS	NO	N716	ACTCGCTA	S505	CTCCTTAC	Nextera XT v2 Index Kit B	NA	1119961	0	0	34901	34901	0	NA
MRC01_MDT_A04	6	D01	MRC01	MDT	A04	TEM	POS	NEG	0.275081	NS	NO	N716	ACTCGCTA	S506	TATGCAGT	Nextera XT v2 Index Kit B	NA	867057	1	1.15333e-06	31155	31154	3.20976e-05	NA
MRC01_MDT_A05	6	E01	MRC01	MDT	A05	TEM	POS	NEG	0.234955	NS	NO	N716	ACTCGCTA	S507	TACTCCTT	Nextera XT v2 Index Kit B	NA	967771	0	0	26237	26237	0	NA
MRC01_MDT_A06	6	F01	MRC01	MDT	A06	TEM	POS	NEG	0.278622	NS	NO	N716	ACTCGCTA	S508	AGGCTTAG	Nextera XT v2 Index Kit B	NA	1045024	0	0	28741	28741	0	NA
MRC01_MDT_B01	6	G01	MRC01	MDT	B01	TCM	POS	NEG	0.293233	NS	NO	N716	ACTCGCTA	S510	ATTAGACG	Nextera XT v2 Index Kit B	NA	997587	0	0	23003	23003	0	NA
MRC01_MDT_B02	6	H01	MRC01	MDT	B02	TCM	POS	NEG	0.252971	NS	NO	N716	ACTCGCTA	S511	CGGAGAGA	Nextera XT v2 Index Kit B	NA	1060822	0	0	27644	27644	0	NA
MRC01_MDT_B03	6	A02	MRC01	MDT	B03	TCM	NEG	NEG	0.249552	NS	NO	N718	GGAGCTAC	S502	ATAGAGAG	Nextera XT v2 Index Kit B	NA	1067369	0	0	31215	31215	0	NA
MRC01_MDT_B04	6	B02	MRC01	MDT	B04	TEM	POS	NEG	0.230571	NS	NO	N718	GGAGCTAC	S503	AGAGGATA	Nextera XT v2 Index Kit B	NA	850880	0	0	29414	29414	0	NA
MRC01_MDT_B05	6	C02	MRC01	MDT	B05	TEM	POS	NEG	0.237669	NS	NO	N718	GGAGCTAC	S505	CTCCTTAC	Nextera XT v2 Index Kit B	NA	976901	0	0	33737	33737	0	NA
MRC01_MDT_C01	6	D02	MRC01	MDT	C01	TCM	POS	NEG	0.110381	NS	NO	N718	GGAGCTAC	S506	TATGCAGT	Nextera XT v2 Index Kit B	NA	895186	0	0	39138	39138	0	NA
MRC01_MDT_C02	6	E02	MRC01	MDT	C02	TCM	POS	NEG	0.300481	NS	NO	N718	GGAGCTAC	S507	TACTCCTT	Nextera XT v2 Index Kit B	NA	1025607	1	9.75032e-07	36896	36895	2.71032e-05	NA
MRC01_MDT_C03	6	F02	MRC01	MDT	C03	TCM	POS	NEG	0.317492	NS	NO	N718	GGAGCTAC	S508	AGGCTTAG	Nextera XT v2 Index Kit B	NA	940009	0	0	34234	34234	0	NA
MRC01_MDT_C04	6	G02	MRC01	MDT	C04	TEM	POS	NEG	0.230092	NS	NO	N718	GGAGCTAC	S510	ATTAGACG	Nextera XT v2 Index Kit B	NA	962124	0	0	26425	26425	0	NA
MRC01_MDT_C05	6	H02	MRC01	MDT	C05	TEM	POS	NEG	0.310293	NS	NO	N718	GGAGCTAC	S511	CGGAGAGA	Nextera XT v2 Index Kit B	NA	975114	0	0	25865	25865	0	NA
MRC01_MDT_C06	6	A03	MRC01	MDT	C06	TEM	POS	NEG	0.323054	NS	NO	N719	GCGTAGTA	S502	ATAGAGAG	Nextera XT v2 Index Kit B	NA	1209674	0	0	35691	35691	0	NA
MRC01_MDT_D02	6	B03	MRC01	MDT	D02	TCM	POS	NEG	0.225044	Tat	NO	N719	GCGTAGTA	S503	AGAGGATA	Nextera XT v2 Index Kit B	NA	1060061	2	1.88668e-06	29038	29038	0	NA
MRC01_MDT_D03	6	C03	MRC01	MDT	D03	TCM	POS	NEG	0.267407	Tat	NO	N719	GCGTAGTA	S505	CTCCTTAC	Nextera XT v2 Index Kit B	NA	1202348	5	4.15853e-06	35974	35971	8.33936e-05	NA
MRC01_MDT_D04	6	D03	MRC01	MDT	D04	TEM	POS	NEG	0.371059	Tat	NO	N719	GCGTAGTA	S506	TATGCAGT	Nextera XT v2 Index Kit B	NA	854104	0	0	32960	32960	0	NA
MRC01_MDT_D05	6	E03	MRC01	MDT	D05	TEM	POS	NEG	0.268237	Tat	NO	N719	GCGTAGTA	S507	TACTCCTT	Nextera XT v2 Index Kit B	NA	946855	9	9.50515e-06	40638	40633	0.000123038	NA
MRC01_MDT_E01	6	F03	MRC01	MDT	E01	TCM	POS	NEG	0.171033	Tat	NO	N719	GCGTAGTA	S508	AGGCTTAG	Nextera XT v2 Index Kit B	NA	804811	6	7.45517e-06	29531	29528	0.000101588	NA
MRC01_MDT_E02	6	G03	MRC01	MDT	E02	TCM	POS	NEG	0.148111	Tat	NO	N719	GCGTAGTA	S510	ATTAGACG	Nextera XT v2 Index Kit B	NA	943638	0	0	28783	28783	0	NA
MRC01_MDT_E03	6	H03	MRC01	MDT	E03	TCM	POS	NEG	0.13619	Tat	NO	N719	GCGTAGTA	S511	CGGAGAGA	Nextera XT v2 Index Kit B	NA	1115074	2	1.7936e-06	41304	41303	2.42107e-05	NA
MRC01_MDT_F01	6	A04	MRC01	MDT	F01	TCM	NEG	NEG	0.272483	Tat	NO	N720	CGGAGCCT	S502	ATAGAGAG	Nextera XT v2 Index Kit B	NA	1151652	3	2.60495e-06	44266	44264	4.51814e-05	NA
MRC01_MDT_F02	6	B04	MRC01	MDT	F02	TCM	NEG	NEG	0.395761	Tat	NO	N720	CGGAGCCT	S503	AGAGGATA	Nextera XT v2 Index Kit B	NA	1045560	0	0	42905	42905	0	NA
MRC01_MDT_F03	6	C04	MRC01	MDT	F03	TCM	POS	NEG	0.285304	Tat	NO	N720	CGGAGCCT	S505	CTCCTTAC	Nextera XT v2 Index Kit B	NA	868353	0	0	33834	33834	0	NA
MRC01_MDT_F05	6	D04	MRC01	MDT	F05	TEM	NEG	NEG	0.308067	Tat	NO	N720	CGGAGCCT	S506	TATGCAGT	Nextera XT v2 Index Kit B	NA	834857	0	0	32436	32436	0	NA
MRC01_MDT_F06	6	E04	MRC01	MDT	F06	TEM	POS	NEG	0.286706	Tat	NO	N720	CGGAGCCT	S507	TACTCCTT	Nextera XT v2 Index Kit B	NA	906954	0	0	38068	38068	0	NA
MRC01_MDT_G01	6	F04	MRC01	MDT	G01	TCM	NEG	NEG	0.200952	Tat	NO	N720	CGGAGCCT	S508	AGGCTTAG	Nextera XT v2 Index Kit B	NA	831183	9	1.08279e-05	33897	33890	0.000206508	NA
MRC01_MDT_G02	6	G04	MRC01	MDT	G02	TCM	NEG	NEG	0.268447	Tat	NO	N720	CGGAGCCT	S510	ATTAGACG	Nextera XT v2 Index Kit B	NA	954690	1	1.04746e-06	33665	33664	2.97044e-05	NA
MRC01_MDT_G06	6	H04	MRC01	MDT	G06	TEM	POS	NEG	0.131083	Tat	NO	N720	CGGAGCCT	S511	CGGAGAGA	Nextera XT v2 Index Kit B	NA	980383	4	4.08004e-06	41718	41716	4.79409e-05	NA
MRC01_MDT_H01	6	A05	MRC01	MDT	H01	TCM	POS	NEG	0.131525	Tat	NO	N721	TACGCTGC	S502	ATAGAGAG	Nextera XT v2 Index Kit B	NA	772161	2	2.59013e-06	31794	31793	3.14525e-05	NA
MRC01_MDT_H02	6	B05	MRC01	MDT	H02	TCM	POS	NEG	0.137496	Tat	NO	N721	TACGCTGC	S503	AGAGGATA	Nextera XT v2 Index Kit B	NA	1414074	0	0	57607	57607	0	NA
MRC01_MDT_H04	6	C05	MRC01	MDT	H04	TEM	POS	NEG	0.0842431	Tat	NO	N721	TACGCTGC	S505	CTCCTTAC	Nextera XT v2 Index Kit B	NA	1146382	10	8.7231e-06	41713	41705	0.000191787	NA
MRC01_MCU_A01	1	A01	MRC01	MCU	A01	TCM	NEG	NEG	0.279	TatPNB	NO	N716	ACTCGCTA	S502	ATAGAGAG	Nextera XT v2 Index Kit B	NA	716129	0	0	31481	31481	0	NA
MRC01_MCU_A02	1	B01	MRC01	MCU	A02	TCM	POS	NEG	0.391	TatPNB	NO	N716	ACTCGCTA	S503	AGAGGATA	Nextera XT v2 Index Kit B	NA	816826	0	0	39146	39146	0	NA
MRC01_MCU_A05	1	C01	MRC01	MCU	A05	TEM	POS	NEG	0.368	TatPNB	NO	N716	ACTCGCTA	S505	CTCCTTAC	Nextera XT v2 Index Kit B	NA	859134	3	3.49189e-06	43627	43625	4.58432e-05	NA
MRC01_MCU_B01	1	D01	MRC01	MCU	B01	TCM	POS	NEG	0.336	TatPNB	NO	N716	ACTCGCTA	S506	TATGCAGT	Nextera XT v2 Index Kit B	NA	948951	0	0	35922	35922	0	NA
MRC01_MCU_B02	1	E01	MRC01	MCU	B02	TCM	POS	NEG	0.512	TatPNB	NO	N716	ACTCGCTA	S507	TACTCCTT	Nextera XT v2 Index Kit B	NA	1053516	2	1.8984e-06	43795	43793	4.56673e-05	NA
MRC01_MCU_B04	1	F01	MRC01	MCU	B04	TEM	POS	NEG	0.26	TatPNB	NO	N716	ACTCGCTA	S508	AGGCTTAG	Nextera XT v2 Index Kit B	NA	884310	2	2.26165e-06	36100	36099	2.77008e-05	NA
MRC01_MCU_B05	1	G01	MRC01	MCU	B05	TEM	POS	NEG	0.247	TatPNB	NO	N716	ACTCGCTA	S510	ATTAGACG	Nextera XT v2 Index Kit B	NA	833724	1	1.19944e-06	39408	39407	2.53756e-05	NA
MRC01_MCU_C01	1	H01	MRC01	MCU	C01	TCM	NEG	NEG	0.474	TatPNB	NO	N716	ACTCGCTA	S511	CGGAGAGA	Nextera XT v2 Index Kit B	NA	759438	5	6.58382e-06	28698	28695	0.000104537	NA
MRC01_MCU_C04	1	A02	MRC01	MCU	C04	TEM	POS	NEG	0.194	TatPNB	NO	N718	GGAGCTAC	S502	ATAGAGAG	Nextera XT v2 Index Kit B	NA	857633	11	1.2826e-05	45023	45016	0.000155476	NA
MRC01_MCU_C05	1	B02	MRC01	MCU	C05	TEM	POS	NEG	0.348	TatPNB	NO	N718	GGAGCTAC	S503	AGAGGATA	Nextera XT v2 Index Kit B	NA	890551	0	0	40067	40067	0	NA
MRC01_MCU_D01	1	C02	MRC01	MCU	D01	TCM	NEG	NEG	0.136	TatPNB	NO	N718	GGAGCTAC	S505	CTCCTTAC	Nextera XT v2 Index Kit B	NA	978312	1	1.02217e-06	37883	37882	2.63971e-05	NA
MRC01_MCU_D02	1	D02	MRC01	MCU	D02	TCM	POS	NEG	0.225	TatPNB	NO	N718	GGAGCTAC	S506	TATGCAGT	Nextera XT v2 Index Kit B	NA	1032544	2	1.93696e-06	38509	38508	2.5968e-05	NA
MRC01_MCU_D03	1	E02	MRC01	MCU	D03	TEM	POS	NEG	0.236	TatPNB	NO	N718	GGAGCTAC	S507	TACTCCTT	Nextera XT v2 Index Kit B	NA	931108	2	2.14798e-06	33543	33542	2.98125e-05	NA
MRC01_MCU_D04	1	F02	MRC01	MCU	D04	TEM	POS	NEG	0.202	TatPNB	NO	N718	GGAGCTAC	S508	AGGCTTAG	Nextera XT v2 Index Kit B	NA	921988	0	0	35024	35024	0	NA
MRC01_MCU_D05	1	G02	MRC01	MCU	D05	TEM	POS	NEG	0.388	TatPNB	NO	N718	GGAGCTAC	S510	ATTAGACG	Nextera XT v2 Index Kit B	NA	834534	1	1.19827e-06	42992	42991	2.32601e-05	NA
MRC01_MCU_E01	1	H02	MRC01	MCU	E01	TCM	NEG	NEG	0.107	TatPNB	NO	N718	GGAGCTAC	S511	CGGAGAGA	Nextera XT v2 Index Kit B	NA	962658	0	0	43913	43913	0	NA
MRC01_MCU_E02	1	A03	MRC01	MCU	E02	TCM	POS	NEG	0.174	TatPNB	NO	N719	GCGTAGTA	S502	ATAGAGAG	Nextera XT v2 Index Kit B	NA	811824	1	1.23179e-06	37092	37091	2.696e-05	NA
MRC01_MCU_E03	1	B03	MRC01	MCU	E03	TCM	NEG	NEG	0.182	TatPNB	NO	N719	GCGTAGTA	S503	AGAGGATA	Nextera XT v2 Index Kit B	NA	819719	0	0	25648	25648	0	NA
MRC01_MCU_F03	1	C03	MRC01	MCU	F03	TCM	NEG	NEG	0.295	TatPNB	NO	N719	GCGTAGTA	S505	CTCCTTAC	Nextera XT v2 Index Kit B	NA	928624	0	0	37166	37166	0	NA
MRC01_MCU_F04	1	D03	MRC01	MCU	F04	TEM	POS	NEG	0.157	TatPNB	NO	N719	GCGTAGTA	S506	TATGCAGT	Nextera XT v2 Index Kit B	NA	1217795	3	2.46347e-06	46949	46947	4.25994e-05	NA
MRC01_MCU_F05	1	E03	MRC01	MCU	F05	TEM	NEG	NEG	0.583	TatPNB	NO	N719	GCGTAGTA	S507	TACTCCTT	Nextera XT v2 Index Kit B	NA	973856	1	1.02685e-06	37787	37786	2.64641e-05	NA
MRC01_MCU_G01	1	F03	MRC01	MCU	G01	TCM	POS	NEG	0.409	TatPNB	NO	N719	GCGTAGTA	S508	AGGCTTAG	Nextera XT v2 Index Kit B	NA	835394	7	8.37928e-06	31746	31742	0.000126	NA
MRC01_MCU_G02	1	G03	MRC01	MCU	G02	TCM	NEG	NEG	0.306	TatPNB	NO	N719	GCGTAGTA	S510	ATTAGACG	Nextera XT v2 Index Kit B	NA	1012290	2	1.97572e-06	39147	39145	5.10895e-05	NA
MRC01_MCU_G03	1	H03	MRC01	MCU	G03	TCM	POS	NEG	0.314	TatPNB	NO	N719	GCGTAGTA	S511	CGGAGAGA	Nextera XT v2 Index Kit B	NA	979822	0	0	42666	42666	0	NA
MRC01_MCU_G04	1	A04	MRC01	MCU	G04	TEM	POS	NEG	0.232	TatPNB	NO	N720	CGGAGCCT	S502	ATAGAGAG	Nextera XT v2 Index Kit B	NA	1141030	6	5.25841e-06	52736	52732	7.58495e-05	NA
MRC01_MCU_G05	1	B04	MRC01	MCU	G05	TEM	POS	NEG	0.38	TatPNB	NO	N720	CGGAGCCT	S503	AGAGGATA	Nextera XT v2 Index Kit B	NA	1067683	9	8.42947e-06	41514	41508	0.00014453	NA
MRC01_MCU_H04	1	C04	MRC01	MCU	H04	TEM	POS	NEG	0.24	TatPNB	NO	N720	CGGAGCCT	S505	CTCCTTAC	Nextera XT v2 Index Kit B	NA	1088272	4	3.67555e-06	47554	47551	6.30862e-05	NA
MRC01_MCU_H05	1	D04	MRC01	MCU	H05	TEM	POS	NEG	0.383	TatPNB	NO	N720	CGGAGCCT	S506	TATGCAGT	Nextera XT v2 Index Kit B	NA	1235613	2	1.61863e-06	55737	55736	1.79414e-05	NA
MRC01_MDT_A07	6	D05	MRC01	MDT	A07	TCM	POS	POS	0.159388	Tat	NO	N721	TACGCTGC	S506	TATGCAGT	Nextera XT v2 Index Kit B	ERGIC2	935847	44	4.70162e-05	37864	37842	0.000581027	NO	PSI/MSD	Only 784 bp
MRC01_MDT_A08	6	E05	MRC01	MDT	A08	TEM	POS	POS	0.143709	Tat	NO	N721	TACGCTGC	S507	TACTCCTT	Nextera XT v2 Index Kit B	MLLT3	1121289	25079	0.0223662	57282	44615	0.221134	NO	PSI/MSD
MRC01_MDT_A09	6	F05	MRC01	MDT	A09	TEM	POS	POS	0.425526	Tat	YES	N721	TACGCTGC	S508	AGGCTTAG	Nextera XT v2 Index Kit B	MLLT3	978427	25004	0.0255553	46315	33701	0.272352	NO	PSI/MSD
MRC01_MDT_A10	6	G05	MRC01	MDT	A10	TEM	POS	POS	0.222304	Tat	NO	N721	TACGCTGC	S510	ATTAGACG	Nextera XT v2 Index Kit B	MLLT3	910129	24509	0.0269291	49480	36993	0.252365	NO	PSI/MSD
MRC01_MDT_B07	6	H05	MRC01	MDT	B07	TEM	POS	POS	0.17142	Tat	NO	N721	TACGCTGC	S511	CGGAGAGA	Nextera XT v2 Index Kit B	MLLT3	1027796	22777	0.022161	105113	93584	0.109682	NO	PSI/MSD
MRC01_MDT_B08	6	A06	MRC01	MDT	B08	TEM	POS	POS	0.448482	Tat	YES	N722	ATGCGCAG	S502	ATAGAGAG	Nextera XT v2 Index Kit B	MLLT3	887469	34284	0.0386312	47261	29931	0.366687	YES	PSI/MSD
MRC01_MDT_B09	6	B06	MRC01	MDT	B09	TCM	POS	POS	0.168747	Tat	NO	N722	ATGCGCAG	S503	AGAGGATA	Nextera XT v2 Index Kit B	Unique	1280596	102191	0.0797996	94195	42366	0.550231	NO	Incomplete
MRC01_MDT_B10	6	C06	MRC01	MDT	B10	TEM	POS	POS	0.222008	Tat	NO	N722	ATGCGCAG	S505	CTCCTTAC	Nextera XT v2 Index Kit B	MLLT3	1023930	61952	0.0605041	73579	41813	0.431726	NO	PSI/MSD
MRC01_MDT_C07	6	D06	MRC01	MDT	C07	TEM	POS	POS	0.169138	Tat	NO	N722	ATGCGCAG	S506	TATGCAGT	Nextera XT v2 Index Kit B	MLLT3	829351	10549	0.0127196	36537	31186	0.146454	NO	PSI/MSD
MRC01_MDT_C08	6	E06	MRC01	MDT	C08	TEM	POS	POS	0.165578	Tat	NO	N722	ATGCGCAG	S507	TACTCCTT	Nextera XT v2 Index Kit B	MLLT3	997558	22379	0.0224338	55553	44165	0.204993	NO	PSI/MSD
MRC01_MCU_A06	1	E04	MRC01	MCU	A06	TEM	POS	POS	0.33	TatPNB	NO	N720	CGGAGCCT	S507	TACTCCTT	Nextera XT v2 Index Kit B	NA	937768	2366	0.00252301	45857	44527	0.0290032	NO	NA
MRC01_MCU_A07	1	F04	MRC01	MCU	A07	TEM	POS	POS	0.407	TatPNB	NO	N720	CGGAGCCT	S508	AGGCTTAG	Nextera XT v2 Index Kit B	ERGIC2	1029227	53292	0.0517787	65669	37710	0.425756	NO	PSI/MSD
MRC01_MCU_A08	1	G04	MRC01	MCU	A08	TEM	POS	POS	0.433	TatPNB	NO	N720	CGGAGCCT	S510	ATTAGACG	Nextera XT v2 Index Kit B	MLLT3	1381212	243302	0.176151	183345	59415	0.675939	YES	PSI/MSD
MRC01_MCU_A09	1	H04	MRC01	MCU	A09	TEM	POS	POS	0.4	TatPNB	NO	N720	CGGAGCCT	S511	CGGAGAGA	Nextera XT v2 Index Kit B	MLLT3	1038894	232903	0.224184	162465	43935	0.729573	YES	PSI/MSD
MRC01_MCU_A10	1	A05	MRC01	MCU	A10	TEM	POS	POS	0.25	TatPNB	NO	N721	TACGCTGC	S502	ATAGAGAG	Nextera XT v2 Index Kit B	MLLT3	961671	97280	0.101157	95024	45251	0.523794	NO	PSI/MSD
MRC01_MCU_B06	1	B05	MRC01	MCU	B06	TEM	POS	POS	0.136	TatPNB	NO	N721	TACGCTGC	S503	AGAGGATA	Nextera XT v2 Index Kit B	MLLT3	1323712	181208	0.136894	161403	69039	0.572257	NO	PSI/MSD
MRC01_MCU_B08	1	C05	MRC01	MCU	B08	TCM	POS	POS	0.583	TatPNB	NO	N721	TACGCTGC	S505	CTCCTTAC	Nextera XT v2 Index Kit B	RPN2	1076967	130369	0.121052	107307	40938	0.618496	YES	PSI/MSD
MRC01_MCU_B09	1	D05	MRC01	MCU	B09	TEM	POS	POS	0.448	TatPNB	NO	N721	TACGCTGC	S506	TATGCAGT	Nextera XT v2 Index Kit B	MLLT3	974201	157611	0.161785	123698	43598	0.647545	YES	PSI/MSD
MRC01_MCU_B10	1	E05	MRC01	MCU	B10	TEM	POS	POS	0.339	TatPNB	NO	N721	TACGCTGC	S507	TACTCCTT	Nextera XT v2 Index Kit B	ERGIC2	1049255	139906	0.133338	121348	46432	0.617365	YES	PSI/MSD
MRC01_MCU_C06	1	F05	MRC01	MCU	C06	TEM	POS	POS	0.302	TatPNB	NO	N721	TACGCTGC	S508	AGGCTTAG	Nextera XT v2 Index Kit B	MLLT3	1232646	140473	0.113961	119245	47633	0.600545	NO	PSI/MSD
MRC01_MCU_C07	1	G05	MRC01	MCU	C07	TEM	POS	POS	0.214	TatPNB	NO	N721	TACGCTGC	S510	ATTAGACG	Nextera XT v2 Index Kit B	MLLT3	1330874	176398	0.132543	139397	49875	0.642209	YES	PSI/MSD
MRC01_MCU_C08	1	H05	MRC01	MCU	C08	TEM	POS	POS	0.202	TatPNB	NO	N721	TACGCTGC	S511	CGGAGAGA	Nextera XT v2 Index Kit B	MLLT3	1075627	55963	0.0520283	74668	46271	0.38031	NO	PSI/MSD
MRC01_MCU_C10	1	A06	MRC01	MCU	C10	TEM	POS	POS	0.322	TatPNB	NO	N722	ATGCGCAG	S502	ATAGAGAG	Nextera XT v2 Index Kit B	ERGIC2	907491	223687	0.246489	164029	44814	0.726792	YES	PSI/MSD
MRC01_MCU_D06	1	B06	MRC01	MCU	D06	TCM	POS	POS	0.425	TatPNB	NO	N722	ATGCGCAG	S503	AGAGGATA	Nextera XT v2 Index Kit B	RPN2	1012676	103735	0.102437	97643	44342	0.545876	NO	PSI/MSD
MRC01_MCU_D07	1	C06	MRC01	MCU	D07	TCM	POS	POS	0.344	TatPNB	NO	N722	ATGCGCAG	S505	CTCCTTAC	Nextera XT v2 Index Kit B	RPN2	1071949	154795	0.144405	120890	41834	0.65395	NO	PSI/MSD
MRC01_MCU_D08	1	D06	MRC01	MCU	D08	TEM	POS	POS	0.229	TatPNB	NO	N722	ATGCGCAG	S506	TATGCAGT	Nextera XT v2 Index Kit B	SNX29P1/P2	1350949	318408	0.235692	217248	55623	0.743965	YES	PSI/MSD
MRC01_MCU_D09	1	E06	MRC01	MCU	D09	TEM	POS	POS	0.329	TatPNB	NO	N722	ATGCGCAG	S507	TACTCCTT	Nextera XT v2 Index Kit B	MLLT3	912122	123046	0.134901	105499	42953	0.592859	YES	PSI/MSD
MRC01_MCU_D10	1	F06	MRC01	MCU	D10	TEM	POS	POS	0.416	TatPNB	NO	N722	ATGCGCAG	S508	AGGCTTAG	Nextera XT v2 Index Kit B	MLLT3	922085	200058	0.216963	138199	36463	0.736156	YES	PSI/MSD
MRC01_MCU_E07	1	G06	MRC01	MCU	E07	TCM	POS	POS	0.231	TatPNB	NO	N722	ATGCGCAG	S510	ATTAGACG	Nextera XT v2 Index Kit B	EIS1	979114	38586	0.0394091	49461	29807	0.397364	NO	Incomplete
MRC01_MCU_E10	1	H06	MRC01	MCU	E10	TEM	POS	POS	0.195	TatPNB	NO	N722	ATGCGCAG	S511	CGGAGAGA	Nextera XT v2 Index Kit B	MLLT3	847879	122419	0.144383	100658	38359	0.618918	YES	PSI/MSD
MRC01_MCU_F06	1	A07	MRC01	MCU	F06	TCM	POS	POS	0.305	TatPNB	NO	N723	TAGCGCTC	S502	ATAGAGAG	Nextera XT v2 Index Kit B	ERGIC2	884861	136437	0.15419	109099	35988	0.670134	YES	PSI/MSD
MRC01_MCU_F07	1	B07	MRC01	MCU	F07	TEM	POS	POS	0.243	TatPNB	NO	N723	TAGCGCTC	S503	AGAGGATA	Nextera XT v2 Index Kit B	MLLT3	1525744	316471	0.207421	232452	71315	0.693205	NO	PSI/MSD
MRC01_MCU_F08	1	C07	MRC01	MCU	F08	TEM	POS	POS	0.307	TatPNB	NO	N723	TAGCGCTC	S505	CTCCTTAC	Nextera XT v2 Index Kit B	ERGIC2	1339357	400025	0.298669	287940	79105	0.725273	YES	PSI/MSD
MRC01_MCU_F09	1	D07	MRC01	MCU	F09	TEM	POS	POS	0.48	TatPNB	NO	N723	TAGCGCTC	S506	TATGCAGT	Nextera XT v2 Index Kit B	MLLT3	1178762	167163	0.141812	134319	49555	0.631065	NO	PSI/MSD
MRC01_MCU_F10	1	E07	MRC01	MCU	F10	TEM	POS	POS	0.311	TatPNB	NO	N723	TAGCGCTC	S507	TACTCCTT	Nextera XT v2 Index Kit B	MLLT3	1321596	341337	0.258276	231478	57505	0.751575	YES	PSI/MSD
MRC01_MCU_G06	1	F07	MRC01	MCU	G06	TEM	POS	POS	0.327	TatPNB	NO	N723	TAGCGCTC	S508	AGGCTTAG	Nextera XT v2 Index Kit B	MLLT3	1300505	178215	0.137035	155887	64773	0.584487	YES	PSI/MSD
MRC01_MCU_G07	1	G07	MRC01	MCU	G07	TEM	POS	POS	0.172	TatPNB	NO	N723	TAGCGCTC	S510	ATTAGACG	Nextera XT v2 Index Kit B	MLLT3	1356418	226193	0.166758	170166	54817	0.677862	YES	PSI/MSD
MRC01_MCU_G08	1	H07	MRC01	MCU	G08	TEM	POS	POS	0.239	TatPNB	NO	N723	TAGCGCTC	S511	CGGAGAGA	Nextera XT v2 Index Kit B	MLLT3	836229	151564	0.181247	111257	33529	0.698635	YES	PSI/MSD
MRC01_MCU_G09	1	A08	MRC01	MCU	G09	TCM	NEG	POS	0.477	TatPNB	NO	N724	ACTGAGCG	S502	ATAGAGAG	Nextera XT v2 Index Kit B	EIS1	688055	99827	0.145086	89716	38648	0.569218	NO	Incomplete	Not full HIV contig but has all known Acceptor/Donor splice sites
MRC01_MCU_G10	1	B08	MRC01	MCU	G10	TEM	POS	POS	0.281	TatPNB	NO	N724	ACTGAGCG	S503	AGAGGATA	Nextera XT v2 Index Kit B	MLLT3	1378382	227029	0.164707	185792	69983	0.623326	YES	PSI/MSD
MRC01_MCU_H06	1	C08	MRC01	MCU	H06	TEM	POS	POS	0.228	TatPNB	NO	N724	ACTGAGCG	S505	CTCCTTAC	Nextera XT v2 Index Kit B	MLLT3	1179450	271106	0.229858	190104	52146	0.725698	NO	PSI/MSD
MRC01_MCU_H07	1	D08	MRC01	MCU	H07	TEM	POS	POS	0.319	TatPNB	NO	N724	ACTGAGCG	S506	TATGCAGT	Nextera XT v2 Index Kit B	MLLT3	1161666	227245	0.19562	166488	51078	0.693203	YES	PSI/MSD
MRC01_MCU_H08	1	E08	MRC01	MCU	H08	TEM	POS	POS	0.303	TatPNB	NO	N724	ACTGAGCG	S507	TACTCCTT	Nextera XT v2 Index Kit B	MLLT3	1388163	160526	0.115639	154877	72478	0.532029	YES	PSI/MSD
MRC01_MCU_H09	1	F08	MRC01	MCU	H09	TEM	POS	POS	0.468	TatPNB	NO	N724	ACTGAGCG	S508	AGGCTTAG	Nextera XT v2 Index Kit B	MLLT3	194466	41507	0.213441	31318	10189	0.67466	YES	PSI/MSD
MRC01_MCU_H10	1	G08	MRC01	MCU	H10	TEM	POS	POS	0.452	TatPNB	NO	N724	ACTGAGCG	S510	ATTAGACG	Nextera XT v2 Index Kit B	MLLT3	1052844	189873	0.180343	145196	48311	0.66727	YES	PSI/MSD
MRC03_MCW_A01	1	H08	MRC03	MCW	A01	TCM	NEG	NEG	0.291643	TatPNB	NO	N724	ACTGAGCG	S511	CGGAGAGA	Nextera XT v2 Index Kit B	NA	823091	3	3.6448e-06	35152	35150	5.68958e-05	NA
MRC03_MCW_A02	1	A09	MRC03	MCW	A02	TCM	POS	NEG	0.390671	TatPNB	NO	N726	CCTAAGAC	S502	ATAGAGAG	Nextera XT v2 Index Kit B	NA	976926	4	4.09448e-06	49273	49271	4.05902e-05	NA
MRC03_MCW_A05	1	B09	MRC03	MCW	A05	TEM	POS	NEG	0.132999	TatPNB	NO	N726	CCTAAGAC	S503	AGAGGATA	Nextera XT v2 Index Kit B	NA	1107930	5	4.51292e-06	93742	93739	3.20027e-05	NA
MRC03_MCW_B01	1	C09	MRC03	MCW	B01	TCM	POS	NEG	0.361678	TatPNB	NO	N726	CCTAAGAC	S505	CTCCTTAC	Nextera XT v2 Index Kit B	NA	1074921	6	5.58181e-06	55131	55128	5.44158e-05	NA
MRC03_MCW_B02	1	D09	MRC03	MCW	B02	TCM	NEG	NEG	0.436372	TatPNB	NO	N726	CCTAAGAC	S506	TATGCAGT	Nextera XT v2 Index Kit B	NA	1196344	6	5.01528e-06	40210	40207	7.46083e-05	NA
MRC03_MCW_B03	1	E09	MRC03	MCW	B03	TEM	NEG	NEG	0.217199	TatPNB	NO	N726	CCTAAGAC	S507	TACTCCTT	Nextera XT v2 Index Kit B	NA	1058039	7	6.61601e-06	50590	50586	7.9067e-05	NA
MRC03_MCW_B04	1	F09	MRC03	MCW	B04	TEM	NEG	NEG	0.112529	TatPNB	NO	N726	CCTAAGAC	S508	AGGCTTAG	Nextera XT v2 Index Kit B	NA	1045054	3	2.87067e-06	85875	85873	2.32897e-05	NA
MRC03_MCW_C01	1	G09	MRC03	MCW	C01	TCM	POS	NEG	0.342441	TatPNB	NO	N726	CCTAAGAC	S510	ATTAGACG	Nextera XT v2 Index Kit B	NA	915383	4	4.36976e-06	41009	41007	4.87698e-05	NA
MRC03_MCW_C02	1	H09	MRC03	MCW	C02	TCM	POS	NEG	0.223137	TatPNB	NO	N726	CCTAAGAC	S511	CGGAGAGA	Nextera XT v2 Index Kit B	NA	982165	10	1.01816e-05	56690	56684	0.000105839	NA
MRC03_MCW_C04	1	A10	MRC03	MCW	C04	TEM	NEG	NEG	0.134376	TatPNB	NO	N727	CGATCAGT	S502	ATAGAGAG	Nextera XT v2 Index Kit B	NA	863444	0	0	60048	60048	0	NA
MRC03_MCW_D01	1	B10	MRC03	MCW	D01	TCM	NEG	NEG	0.370852	TatPNB	NO	N727	CGATCAGT	S503	AGAGGATA	Nextera XT v2 Index Kit B	NA	1101926	1	9.07502e-07	47085	47084	2.12382e-05	NA
MRC03_MCW_D02	1	C10	MRC03	MCW	D02	TCM	NEG	NEG	0.334411	TatPNB	NO	N727	CGATCAGT	S505	CTCCTTAC	Nextera XT v2 Index Kit B	NA	1050425	6	5.71197e-06	48029	48025	8.3283e-05	NA
MRC03_MCW_E01	1	D10	MRC03	MCW	E01	TCM	POS	NEG	0.180283	TatPNB	NO	N727	CGATCAGT	S506	TATGCAGT	Nextera XT v2 Index Kit B	NA	950825	4	4.20687e-06	38112	38109	7.87154e-05	NA
MRC03_MCW_E03	1	E10	MRC03	MCW	E03	TCM	NEG	NEG	0.133689	TatPNB	NO	N727	CGATCAGT	S507	TACTCCTT	Nextera XT v2 Index Kit B	NA	988623	0	0	32251	32251	0	NA
MRC03_MCW_E05	1	F10	MRC03	MCW	E05	TEM	POS	NEG	0.222219	TatPNB	NO	N727	CGATCAGT	S508	AGGCTTAG	Nextera XT v2 Index Kit B	NA	828034	2	2.41536e-06	30112	30111	3.32094e-05	NA
MRC03_MCW_F01	1	G10	MRC03	MCW	F01	TCM	NEG	NEG	0.31145	TatPNB	NO	N727	CGATCAGT	S510	ATTAGACG	Nextera XT v2 Index Kit B	NA	1133894	3	2.64575e-06	57958	57956	3.45077e-05	NA
MRC03_MCW_F02	1	H10	MRC03	MCW	F02	TCM	NEG	NEG	0.385369	TatPNB	NO	N727	CGATCAGT	S511	CGGAGAGA	Nextera XT v2 Index Kit B	NA	751106	4	5.32548e-06	35529	35527	5.6292e-05	NA
MRC03_MCW_F03	1	A11	MRC03	MCW	F03	TCM	POS	NEG	0.362506	TatPNB	NO	N728	TGCAGCTA	S502	ATAGAGAG	Nextera XT v2 Index Kit B	NA	949619	2	2.10611e-06	44600	44599	2.24215e-05	NA
MRC03_MCW_F04	1	B11	MRC03	MCW	F04	TEM	NEG	NEG	0.173334	TatPNB	NO	N728	TGCAGCTA	S503	AGAGGATA	Nextera XT v2 Index Kit B	NA	1027423	1	9.73309e-07	39954	39953	2.50288e-05	NA
MRC03_MCW_G01	1	C11	MRC03	MCW	G01	TCM	NEG	NEG	0.33627	TatPNB	NO	N728	TGCAGCTA	S505	CTCCTTAC	Nextera XT v2 Index Kit B	NA	1045695	19	1.81697e-05	50590	50577	0.000256968	NA
MRC03_MCW_G02	1	D11	MRC03	MCW	G02	TCM	NEG	NEG	0.354758	TatPNB	NO	N728	TGCAGCTA	S506	TATGCAGT	Nextera XT v2 Index Kit B	NA	991881	4	4.03274e-06	43314	43312	4.61744e-05	NA
MRC03_MCW_G04	1	E11	MRC03	MCW	G04	TEM	POS	NEG	0.22856	TatPNB	NO	N728	TGCAGCTA	S507	TACTCCTT	Nextera XT v2 Index Kit B	NA	910138	0	0	42045	42045	0	NA
MRC03_MCW_G05	1	F11	MRC03	MCW	G05	TEM	NEG	NEG	0.0824563	TatPNB	NO	N728	TGCAGCTA	S508	AGGCTTAG	Nextera XT v2 Index Kit B	NA	1089261	0	0	43133	43133	0	NA
MRC03_MCX_B03	2	D04	MRC03	MCX	B03	TN	NA	POS	0.419412	PMAi	NO	N704	TCCTGAGC	S517	TCTTACGC	Nextera XT v2 Index Kit C	Unique	641573	86421	0.134702	72849	22464	0.691636	YES
MRC03_MCX_B04	2	E04	MRC03	MCX	B04	TCM	NA	POS	0.212283	PMAi	NO	N704	TCCTGAGC	S518	CTTAATAG	Nextera XT v2 Index Kit C	Unique	1053877	48165	0.0457027	66167	40262	0.391509	NO
MRC03_MCX_B05	2	F04	MRC03	MCX	B05	TN	NA	POS	0.570315	PMAi	NO	N704	TCCTGAGC	S520	ATAGCCTT	Nextera XT v2 Index Kit C	EIS1	929463	58166	0.0625802	98566	65194	0.338575	YES
MRC03_MCX_B06	2	G04	MRC03	MCX	B06	TN	NA	POS	0.609844	PMAi	NO	N704	TCCTGAGC	S521	TAAGGCTC	Nextera XT v2 Index Kit C	Unique	807489	113292	0.140302	94300	30872	0.672619	YES
MRC03_MCX_C03	2	H04	MRC03	MCX	C03	TCM	NA	POS	0.767578	PMAi	NO	N704	TCCTGAGC	S522	TCGCATAA	Nextera XT v2 Index Kit C	Unique	899250	34170	0.0379983	52530	32069	0.389511	NO		PSI defective
MRC03_MCX_C04	2	A05	MRC03	MCX	C04	TCM	NA	POS	1.40309	PMAi	NO	N705	GGACTCCT	S513	CTAGTCGA	Nextera XT v2 Index Kit C	Unique	626392	1651	0.00263573	19412	18401	0.0520812	NO		PSI defective
MRC03_MCX_C05	2	B05	MRC03	MCX	C05	TCM	NA	POS	0.624856	PMAi	NO	N705	GGACTCCT	S515	AGCTAGAA	Nextera XT v2 Index Kit C	NA	873913	0	0	27219	27219	0	NA
MRC03_MCX_C06	2	C05	MRC03	MCX	C06	TN	NA	POS	0.3087	PMAi	NO	N705	GGACTCCT	S516	ACTCTAGG	Nextera XT v2 Index Kit C	Unique	805150	19739	0.0245159	35114	23939	0.318249	NO		PSI defective
MRC03_MCX_D02	2	D05	MRC03	MCX	D02	TCM	NA	POS	0.227419	PMAi	NO	N705	GGACTCCT	S517	TCTTACGC	Nextera XT v2 Index Kit C	Unique	649353	4120	0.00634478	21377	18905	0.115638	YES
MRC03_MCX_D03	2	E05	MRC03	MCX	D03	TEM	NA	POS	0.110632	PMAi	NO	N705	GGACTCCT	S518	CTTAATAG	Nextera XT v2 Index Kit C	Unique	646060	190576	0.294982	151372	40596	0.731813	NO
MRC03_MCX_D05	2	F05	MRC03	MCX	D05	TN	NA	POS	0.121043	PMAi	NO	N705	GGACTCCT	S520	ATAGCCTT	Nextera XT v2 Index Kit C	Unique	894279	49411	0.0552523	78837	48445	0.385504	NO
MRC03_MCX_D06	2	G05	MRC03	MCX	D06	TN	NA	POS	0.225219	PMAi	NO	N705	GGACTCCT	S521	TAAGGCTC	Nextera XT v2 Index Kit C	Unique	755704	38038	0.0503345	43528	21162	0.51383	NO
MRC03_MCW_A06	1	G11	MRC03	MCW	A06	TCM	POS	POS	0.428326	TatPNB	NO	N728	TGCAGCTA	S510	ATTAGACG	Nextera XT v2 Index Kit B	EIS8	788230	13810	0.0175203	39921	32226	0.192756	NO		Too much of virus missing but might be related to MCW_B06
MRC03_MCW_A07	1	H11	MRC03	MCW	A07	TCM	POS	POS	0.367691	TatPNB	NO	N728	TGCAGCTA	S511	CGGAGAGA	Nextera XT v2 Index Kit B	EIS2	665825	57417	0.0862344	65669	33173	0.494845	NO
MRC03_MCW_A09	1	A12	MRC03	MCW	A09	TCM	NEG	POS	0.414509	TatPNB	NO	N729	TCGACGTC	S502	ATAGAGAG	Nextera XT v2 Index Kit B	EIS6	1066573	31708	0.0297289	72334	54540	0.245998	NO
MRC03_MCW_A10	1	B12	MRC03	MCW	A10	TCM	NEG	POS	0.298087	TatPNB	NO	N729	TCGACGTC	S503	AGAGGATA	Nextera XT v2 Index Kit B	Unique	1006883	7532	0.00748051	48592	44561	0.082956	NO
MRC03_MCW_B06	1	C12	MRC03	MCW	B06	TCM	POS	POS	0.342938	TatPNB	NO	N729	TCGACGTC	S505	CTCCTTAC	Nextera XT v2 Index Kit B	EIS8	985103	174911	0.177556	155444	58790	0.621793	YES
MRC03_MCW_B07	1	D12	MRC03	MCW	B07	TCM	POS	POS	0.319299	TatPNB	NO	N729	TCGACGTC	S506	TATGCAGT	Nextera XT v2 Index Kit B	Unique	991739	171320	0.172747	166715	71430	0.571544	NO
MRC03_MCW_B08	1	E12	MRC03	MCW	B08	TN	NEG	POS	0.234231	TatPNB	NO	N729	TCGACGTC	S507	TACTCCTT	Nextera XT v2 Index Kit B	EIS1	887531	199985	0.225327	170790	59541	0.651379	YES
MRC03_MCW_B09	1	F12	MRC03	MCW	B09	TCM	NEG	POS	0.279886	TatPNB	NO	N729	TCGACGTC	S508	AGGCTTAG	Nextera XT v2 Index Kit B	Unique	855509	37537	0.0438768	59811	38091	0.363144	NO
MRC03_MCW_B10	1	G12	MRC03	MCW	B10	TCM	POS	POS	0.378829	TatPNB	NO	N729	TCGACGTC	S510	ATTAGACG	Nextera XT v2 Index Kit B	EIS4?	908721	26513	0.0291762	57315	42424	0.25981	NO
MRC03_MCW_C06	1	H12	MRC03	MCW	C06	TCM	POS	POS	0.447982	TatPNB	NO	N729	TCGACGTC	S511	CGGAGAGA	Nextera XT v2 Index Kit B	Unique	657954	60966	0.09266	70378	35643	0.493549	YES
MRC03_MCW_C07	2	A01	MRC03	MCW	C07	TCM	POS	POS	0.39374	TatPNB	NO	N701	TAAGGCGA	S513	CTAGTCGA	Nextera XT v2 Index Kit C	Unique	785303	59082	0.0752347	79181	45932	0.419911	YES
MRC03_MCW_C08	2	B01	MRC03	MCW	C08	TCM	NEG	POS	0.756897	TatPNB	NO	N701	TAAGGCGA	S515	AGCTAGAA	Nextera XT v2 Index Kit C	Unique	842474	12758	0.0151435	41597	34441	0.172032	NO
MRC03_MCW_C09	2	C01	MRC03	MCW	C09	TEM	POS	POS	0.305765	TatPNB	NO	N701	TAAGGCGA	S516	ACTCTAGG	Nextera XT v2 Index Kit C	EIS5	849776	108973	0.128237	121052	57559	0.52451	NO
MRC03_MCW_C10	2	D01	MRC03	MCW	C10	TCM	POS	POS	0.357366	TatPNB	NO	N701	TAAGGCGA	S517	TCTTACGC	Nextera XT v2 Index Kit C	Unique	913401	76618	0.0838821	86938	41529	0.522315	NO		PSI defective
MRC03_MCW_D06	2	E01	MRC03	MCW	D06	TCM	NEG	POS	0.360384	TatPNB	NO	N701	TAAGGCGA	S518	CTTAATAG	Nextera XT v2 Index Kit C	Unique	979373	153593	0.156828	134135	48100	0.641406	NO
MRC03_MCW_D07	2	F01	MRC03	MCW	D07	TCM	POS	POS	0.299862	TatPNB	NO	N701	TAAGGCGA	S520	ATAGCCTT	Nextera XT v2 Index Kit C	EIS2	767859	159814	0.208129	137481	45310	0.670427	YES
MRC03_MCW_D08	2	G01	MRC03	MCW	D08	TCM	POS	POS	0.464573	TatPNB	NO	N701	TAAGGCGA	S521	TAAGGCTC	Nextera XT v2 Index Kit C	Unique	889600	148237	0.166633	126751	43165	0.65945	YES		PSI defective
MRC03_MCW_D10	2	H01	MRC03	MCW	D10	TCM	POS	POS	0.333967	TatPNB	NO	N701	TAAGGCGA	S522	TCGCATAA	Nextera XT v2 Index Kit C	EIS3	879271	67851	0.0771673	74420	36775	0.505845	NO
MRC03_MCW_E06	2	A02	MRC03	MCW	E06	TEM	POS	POS	0.121808	TatPNB	NO	N702	CGTACTAG	S513	CTAGTCGA	Nextera XT v2 Index Kit C	EIS7?	772105	40328	0.0522312	59911	37321	0.377059	NO
MRC03_MCW_E07	2	B02	MRC03	MCW	E07	TCM	POS	POS	0.173127	TatPNB	NO	N702	CGTACTAG	S515	AGCTAGAA	Nextera XT v2 Index Kit C	Unique	779757	119816	0.153658	105142	34924	0.66784	NO
MRC03_MCW_E08	2	C02	MRC03	MCW	E08	TCM	POS	POS	0.133953	TatPNB	NO	N702	CGTACTAG	S516	ACTCTAGG	Nextera XT v2 Index Kit C	Unique	822363	35846	0.043589	51086	30658	0.399875	NO		PSI defective
MRC03_MCW_E09	2	D02	MRC03	MCW	E09	TCM	POS	POS	0.181582	TatPNB	NO	N702	CGTACTAG	S517	TCTTACGC	Nextera XT v2 Index Kit C	Unique	869055	85347	0.0982067	95815	46368	0.516067	NO
MRC03_MCW_E10	2	E02	MRC03	MCW	E10	TCM	POS	POS	0.106359	TatPNB	NO	N702	CGTACTAG	S518	CTTAATAG	Nextera XT v2 Index Kit C	Unique	798935	59318	0.0742463	68409	33759	0.506512	NO
MRC03_MCW_F06	2	F02	MRC03	MCW	F06	TCM	POS	POS	0.361759	TatPNB	NO	N702	CGTACTAG	S520	ATAGCCTT	Nextera XT v2 Index Kit C	EIS2	872345	136588	0.156576	123803	45410	0.633208	YES
MRC03_MCW_F07	2	G02	MRC03	MCW	F07	TCM	POS	POS	0.165088	TatPNB	NO	N702	CGTACTAG	S521	TAAGGCTC	Nextera XT v2 Index Kit C	Unique	892014	114333	0.128174	108027	41836	0.612726	NO		PSI defective
MRC03_MCW_F08	2	H02	MRC03	MCW	F08	TCM	POS	POS	0.291517	TatPNB	NO	N702	CGTACTAG	S522	TCGCATAA	Nextera XT v2 Index Kit C	Unique	820114	184280	0.2247	156963	51369	0.672732	YES
MRC03_MCW_F09	2	A03	MRC03	MCW	F09	TN	NEG	POS	0.10764	TatPNB	NO	N703	AGGCAGAA	S513	CTAGTCGA	Nextera XT v2 Index Kit C	Unique	727065	62170	0.0855082	84977	47350	0.44279	NO
MRC03_MCW_F10	2	B03	MRC03	MCW	F10	TCM	POS	POS	0.342927	TatPNB	NO	N703	AGGCAGAA	S515	AGCTAGAA	Nextera XT v2 Index Kit C	Unique	957518	62115	0.0648708	87048	51959	0.403099	NO
MRC03_MCW_G06	2	C03	MRC03	MCW	G06	TCM	NEG	POS	0.352916	TatPNB	NO	N703	AGGCAGAA	S516	ACTCTAGG	Nextera XT v2 Index Kit C	Unique	847292	37117	0.0438066	56403	35086	0.377941	NO
MRC03_MCW_G07	2	D03	MRC03	MCW	G07	TCM	NEG	POS	0.479911	TatPNB	NO	N703	AGGCAGAA	S517	TCTTACGC	Nextera XT v2 Index Kit C	Unique	1103919	36428	0.0329988	64050	44358	0.307447	NO
MRC03_MCW_G08	2	E03	MRC03	MCW	G08	TEM	POS	POS	0.31958	TatPNB	NO	N703	AGGCAGAA	S518	CTTAATAG	Nextera XT v2 Index Kit C	EIS5	1023821	125664	0.12274	126021	56532	0.551408	NO
MRC03_MCW_G09	2	F03	MRC03	MCW	G09	TCM	POS	POS	0.266024	TatPNB	NO	N703	AGGCAGAA	S520	ATAGCCTT	Nextera XT v2 Index Kit C	EIS3	945157	99715	0.105501	106138	48492	0.543123	YES
MRC03_MCW_G10	2	G03	MRC03	MCW	G10	TEM	POS	POS	0.401261	TatPNB	NO	N703	AGGCAGAA	S521	TAAGGCTC	Nextera XT v2 Index Kit C	Unique	944166	102541	0.108605	108991	50346	0.538072	NO
MRC03_MCW_H06	2	H03	MRC03	MCW	H06	TCM	NEG	POS	0.326561	TatPNB	NO	N703	AGGCAGAA	S522	TCGCATAA	Nextera XT v2 Index Kit C	EIS6	969364	91135	0.0940153	96487	44313	0.540736	YES
MRC03_MCW_H07	2	A04	MRC03	MCW	H07	TCM	NEG	POS	0.329662	TatPNB	NO	N704	TCCTGAGC	S513	CTAGTCGA	Nextera XT v2 Index Kit C	EIS7	700765	57952	0.0826982	68606	35333	0.484987	YES
MRC03_MCW_H08	2	B04	MRC03	MCW	H08	TCM	POS	POS	0.43157	TatPNB	NO	N704	TCCTGAGC	S515	AGCTAGAA	Nextera XT v2 Index Kit C	EIS4	904632	97970	0.108298	97109	44375	0.543039	YES
MRC03_MCW_H09	2	C04	MRC03	MCW	H09	TCM	POS	POS	0.373186	TatPNB	NO	N704	TCCTGAGC	S516	ACTCTAGG	Nextera XT v2 Index Kit C	Unique	771865	136566	0.17693	115767	37977	0.671953	YES		PSI defective
MRC04_MDR_A02	6	F06	MRC04	MDR	A02	TCM	POS	NEG	0.201558	NS	NO	N722	ATGCGCAG	S508	AGGCTTAG	Nextera XT v2 Index Kit B	NA	812438	0	0	27756	27756	0	NA
MRC04_MDR_A03	6	G06	MRC04	MDR	A03	TCM	NEG	NEG	0.311651	NS	NO	N722	ATGCGCAG	S510	ATTAGACG	Nextera XT v2 Index Kit B	NA	1114827	0	0	36559	36559	0	NA
MRC04_MDR_A04	6	H06	MRC04	MDR	A04	TEM	NEG	NEG	0.276934	NS	NO	N722	ATGCGCAG	S511	CGGAGAGA	Nextera XT v2 Index Kit B	NA	1123983	0	0	37970	37970	0	NA
MRC04_MDR_A05	6	A07	MRC04	MDR	A05	TEM	POS	NEG	0.285256	NS	NO	N723	TAGCGCTC	S502	ATAGAGAG	Nextera XT v2 Index Kit B	NA	1401726	2	1.42681e-06	49796	49795	2.00819e-05	NA
MRC04_MDR_A06	6	B07	MRC04	MDR	A06	TEM	NEG	NEG	0.276488	NS	NO	N723	TAGCGCTC	S503	AGAGGATA	Nextera XT v2 Index Kit B	NA	967900	0	0	35147	35147	0	NA
MRC04_MDR_B02	6	C07	MRC04	MDR	B02	TCM	NEG	NEG	0.377689	NS	NO	N723	TAGCGCTC	S505	CTCCTTAC	Nextera XT v2 Index Kit B	NA	1005543	0	0	39650	39650	0	NA
MRC04_MDR_B04	6	D07	MRC04	MDR	B04	TEM	POS	NEG	0.300062	NS	NO	N723	TAGCGCTC	S506	TATGCAGT	Nextera XT v2 Index Kit B	NA	810078	0	0	33387	33387	0	NA
MRC04_MDR_B05	6	E07	MRC04	MDR	B05	TEM	POS	NEG	0.238217	NS	NO	N723	TAGCGCTC	S507	TACTCCTT	Nextera XT v2 Index Kit B	NA	864041	1	1.15735e-06	40706	40705	2.45664e-05	NA
MRC04_MDR_B06	6	F07	MRC04	MDR	B06	TEM	POS	NEG	0.197962	NS	NO	N723	TAGCGCTC	S508	AGGCTTAG	Nextera XT v2 Index Kit B	NA	1036862	0	0	44042	44042	0	NA
MRC04_MDR_C02	6	G07	MRC04	MDR	C02	TCM	POS	NEG	0.304258	NS	NO	N723	TAGCGCTC	S510	ATTAGACG	Nextera XT v2 Index Kit B	NA	790979	1	1.26426e-06	30114	30113	3.32071e-05	NA
MRC04_MDR_C03	6	H07	MRC04	MDR	C03	TCM	NEG	NEG	0.386802	NS	NO	N723	TAGCGCTC	S511	CGGAGAGA	Nextera XT v2 Index Kit B	NA	944095	0	0	39959	39959	0	NA
MRC04_MDR_C04	6	A08	MRC04	MDR	C04	TEM	NEG	NEG	0.061183	NS	NO	N724	ACTGAGCG	S502	ATAGAGAG	Nextera XT v2 Index Kit B	NA	1147435	0	0	55267	55267	0	NA
MRC04_MDR_C05	6	B08	MRC04	MDR	C05	TEM	NEG	NEG	0.264998	NS	NO	N724	ACTGAGCG	S503	AGAGGATA	Nextera XT v2 Index Kit B	NA	947339	0	0	33154	33154	0	NA
MRC04_MDR_D01	6	C08	MRC04	MDR	D01	TCM	NEG	NEG	0.194308	Tat	NO	N724	ACTGAGCG	S505	CTCCTTAC	Nextera XT v2 Index Kit B	NA	830658	0	0	35998	35998	0	NA
MRC04_MDR_D02	6	D08	MRC04	MDR	D02	TCM	NEG	NEG	0.38077	Tat	NO	N724	ACTGAGCG	S506	TATGCAGT	Nextera XT v2 Index Kit B	NA	911483	0	0	35268	35268	0	NA
MRC04_MDR_D03	6	E08	MRC04	MDR	D03	TCM	POS	NEG	0.255928	Tat	NO	N724	ACTGAGCG	S507	TACTCCTT	Nextera XT v2 Index Kit B	NA	289728	0	0	14163	14163	0	NA
MRC04_MDR_E02	6	F08	MRC04	MDR	E02	TCM	NEG	NEG	0.108697	Tat	NO	N724	ACTGAGCG	S508	AGGCTTAG	Nextera XT v2 Index Kit B	NA	559160	0	0	24973	24973	0	NA
MRC04_MDR_E05	6	G08	MRC04	MDR	E05	TEM	NEG	NEG	0.163762	Tat	NO	N724	ACTGAGCG	S510	ATTAGACG	Nextera XT v2 Index Kit B	NA	922113	0	0	37547	37547	0	NA
MRC04_MDR_E06	6	H08	MRC04	MDR	E06	TEM	NEG	NEG	0.209026	Tat	NO	N724	ACTGAGCG	S511	CGGAGAGA	Nextera XT v2 Index Kit B	NA	1026951	0	0	46452	46452	0	NA
MRC04_MDR_F01	6	A09	MRC04	MDR	F01	TCM	POS	NEG	0.176749	Tat	NO	N726	CCTAAGAC	S502	ATAGAGAG	Nextera XT v2 Index Kit B	NA	1277044	29	2.27087e-05	36089	36071	0.000498767	NA
MRC04_MDR_F02	6	B09	MRC04	MDR	F02	TCM	POS	NEG	0.152695	Tat	NO	N726	CCTAAGAC	S503	AGAGGATA	Nextera XT v2 Index Kit B	NA	875345	1	1.14241e-06	34146	34145	2.9286e-05	NA
MRC04_MDR_F05	6	C09	MRC04	MDR	F05	TEM	POS	NEG	0.287224	Tat	NO	N726	CCTAAGAC	S505	CTCCTTAC	Nextera XT v2 Index Kit B	NA	963885	4	4.14987e-06	36013	36011	5.55355e-05	NA
MRC04_MDR_F06	6	D09	MRC04	MDR	F06	TEM	NEG	NEG	0.25309	Tat	NO	N726	CCTAAGAC	S506	TATGCAGT	Nextera XT v2 Index Kit B	NA	1078361	0	0	38280	38280	0	NA
MRC04_MDR_G02	6	E09	MRC04	MDR	G02	TCM	NEG	NEG	0.107575	Tat	NO	N726	CCTAAGAC	S507	TACTCCTT	Nextera XT v2 Index Kit B	NA	165924	2	1.20537e-05	8280	8279	0.000120773	NA
MRC04_MDR_G03	6	F09	MRC04	MDR	G03	TCM	NEG	NEG	0.136838	Tat	NO	N726	CCTAAGAC	S508	AGGCTTAG	Nextera XT v2 Index Kit B	NA	816395	0	0	26615	26615	0	NA
MRC04_MDR_G06	6	G09	MRC04	MDR	G06	TEM	POS	NEG	0.325308	Tat	NO	N726	CCTAAGAC	S510	ATTAGACG	Nextera XT v2 Index Kit B	NA	983564	0	0	37051	37051	0	NA
MRC04_MDR_H01	6	H09	MRC04	MDR	H01	TCM	NEG	NEG	0.253021	Tat	NO	N726	CCTAAGAC	S511	CGGAGAGA	Nextera XT v2 Index Kit B	NA	1203264	12	9.97287e-06	52657	52649	0.000151927	NA
MRC04_MDR_H05	6	A10	MRC04	MDR	H05	TEM	NEG	NEG	0.216313	Tat	NO	N727	CGATCAGT	S502	ATAGAGAG	Nextera XT v2 Index Kit B	NA	1291180	1	7.74485e-07	40072	40071	2.49551e-05	NA
MRC04_MDR_H06	6	B10	MRC04	MDR	H06	TEM	NEG	NEG	0.32457	Tat	NO	N727	CGATCAGT	S503	AGAGGATA	Nextera XT v2 Index Kit B	NA	1178103	0	0	46478	46478	0	NA
MRC04_MBZ_A01	2	H05	MRC04	MBZ	A01	TCM	POS	NEG	0.328066	TatPNB	NO	N705	GGACTCCT	S522	TCGCATAA	Nextera XT v2 Index Kit C	NA	946721	1	1.05628e-06	49142	49141	2.03492e-05	NA
MRC04_MBZ_A03	2	A06	MRC04	MBZ	A03	TCM	NEG	NEG	0.414801	TatPNB	NO	N706	TAGGCATG	S513	CTAGTCGA	Nextera XT v2 Index Kit C	NA	854543	1	1.17022e-06	42217	42216	2.36871e-05	NA
MRC04_MBZ_A04	2	B06	MRC04	MBZ	A04	TCM	POS	NEG	0.393469	TatPNB	NO	N706	TAGGCATG	S515	AGCTAGAA	Nextera XT v2 Index Kit C	NA	808371	2	2.47411e-06	39299	39298	2.54459e-05	NA
MRC04_MBZ_A05	2	C06	MRC04	MBZ	A05	TCM	NEG	NEG	0.370595	TatPNB	NO	N706	TAGGCATG	S516	ACTCTAGG	Nextera XT v2 Index Kit C	NA	935828	1	1.06857e-06	33286	33285	3.00427e-05	NA
MRC04_MBZ_B01	2	D06	MRC04	MBZ	B01	TCM	NEG	NEG	0.332797	TatPNB	NO	N706	TAGGCATG	S517	TCTTACGC	Nextera XT v2 Index Kit C	NA	917457	0	0	36757	36757	0	NA
MRC04_MBZ_B02	2	E06	MRC04	MBZ	B02	TCM	POS	NEG	0.500576	TatPNB	NO	N706	TAGGCATG	S518	CTTAATAG	Nextera XT v2 Index Kit C	NA	1082308	0	0	51370	51370	0	NA
MRC04_MBZ_B03	2	F06	MRC04	MBZ	B03	TCM	NEG	NEG	0.297465	TatPNB	NO	N706	TAGGCATG	S520	ATAGCCTT	Nextera XT v2 Index Kit C	NA	1085040	0	0	40886	40886	0	NA
MRC04_MBZ_B04	2	G06	MRC04	MBZ	B04	TCM	NEG	NEG	0.198904	TatPNB	NO	N706	TAGGCATG	S521	TAAGGCTC	Nextera XT v2 Index Kit C	NA	968782	0	0	42777	42777	0	NA
MRC04_MBZ_B05	2	H06	MRC04	MBZ	B05	TCM	NEG	NEG	0.398371	TatPNB	NO	N706	TAGGCATG	S522	TCGCATAA	Nextera XT v2 Index Kit C	NA	923433	0	0	33725	33725	0	NA
MRC04_MBZ_C01	2	A07	MRC04	MBZ	C01	TCM	POS	NEG	0.426424	TatPNB	NO	N707	CTCTCTAC	S513	CTAGTCGA	Nextera XT v2 Index Kit C	NA	924629	0	0	48208	48208	0	NA
MRC04_MBZ_C02	2	B07	MRC04	MBZ	C02	TCM	POS	NEG	0.258798	TatPNB	NO	N707	CTCTCTAC	S515	AGCTAGAA	Nextera XT v2 Index Kit C	NA	1012341	0	0	45127	45127	0	NA
MRC04_MBZ_C03	2	C07	MRC04	MBZ	C03	TCM	POS	NEG	0.295016	TatPNB	NO	N707	CTCTCTAC	S516	ACTCTAGG	Nextera XT v2 Index Kit C	NA	928317	0	0	35077	35077	0	NA
MRC04_MBZ_C04	2	D07	MRC04	MBZ	C04	TCM	NEG	NEG	0.216543	TatPNB	NO	N707	CTCTCTAC	S517	TCTTACGC	Nextera XT v2 Index Kit C	NA	1035526	1	9.65693e-07	63953	63952	1.56365e-05	NA
MRC04_MBZ_C05	2	E07	MRC04	MBZ	C05	TCM	NEG	NEG	0.390543	TatPNB	NO	N707	CTCTCTAC	S518	CTTAATAG	Nextera XT v2 Index Kit C	NA	1015665	0	0	36646	36646	0	NA
MRC04_MBZ_E01	2	F07	MRC04	MBZ	E01	TEM	POS	NEG	0.142238	TatPNB	NO	N707	CTCTCTAC	S520	ATAGCCTT	Nextera XT v2 Index Kit C	NA	897792	0	0	34557	34557	0	NA
MRC04_MBZ_E03	2	G07	MRC04	MBZ	E03	TEM	POS	NEG	0.12502	TatPNB	NO	N707	CTCTCTAC	S521	TAAGGCTC	Nextera XT v2 Index Kit C	NA	716969	0	0	25577	25577	0	NA
MRC04_MBZ_F01	2	H07	MRC04	MBZ	F01	TEM	NEG	NEG	0.134875	TatPNB	NO	N707	CTCTCTAC	S522	TCGCATAA	Nextera XT v2 Index Kit C	NA	806404	0	0	82306	82306	0	NA
MRC04_MBZ_F02	2	A08	MRC04	MBZ	F02	TEM	NEG	NEG	0.120214	TatPNB	NO	N710	CGAGGCTG	S513	CTAGTCGA	Nextera XT v2 Index Kit C	NA	750902	5	6.65866e-06	57434	57431	5.22339e-05	NA
MRC04_MBZ_G01	2	B08	MRC04	MBZ	G01	TEM	NEG	NEG	0.322306	TatPNB	NO	N710	CGAGGCTG	S515	AGCTAGAA	Nextera XT v2 Index Kit C	NA	1087858	3	2.75771e-06	57765	57763	3.4623e-05	NA
MRC04_MBZ_H01	2	C08	MRC04	MBZ	H01	TEM	POS	NEG	0.322019	TatPNB	NO	N710	CGAGGCTG	S516	ACTCTAGG	Nextera XT v2 Index Kit C	NA	927185	6	6.4712e-06	89375	89371	4.47552e-05	NA
MRC04_MBZ_H02	2	D08	MRC04	MBZ	H02	TEM	POS	NEG	0.375229	TatPNB	NO	N710	CGAGGCTG	S517	TCTTACGC	Nextera XT v2 Index Kit C	NA	1084193	1	9.22345e-07	51896	51895	1.92693e-05	NA
MRC04_MDR_A07	6	C10	MRC04	MDR	A07	TEM	NEG	POS	0.329716	Tat	NO	N727	CGATCAGT	S505	CTCCTTAC	Nextera XT v2 Index Kit B	EIS4	845048	4213	0.00498552	33247	31094	0.0647577	NO	PSI/MSD
MRC04_MDR_A08	6	D10	MRC04	MDR	A08	TEM	NEG	POS	0.0301267	Tat	NO	N727	CGATCAGT	S506	TATGCAGT	Nextera XT v2 Index Kit B	NA	497559	118	0.000237158	59517	59452	0.00109212	NA	NA
MRC04_MDR_A09	6	E10	MRC04	MDR	A09	TEM	POS	POS	0.304963	Tat	NO	N727	CGATCAGT	S507	TACTCCTT	Nextera XT v2 Index Kit B	Unique	1097988	6532	0.00594906	39047	35654	0.0868953	NO	Incomplete
MRC04_MDR_A10	6	F10	MRC04	MDR	A10	TCM	NEG	POS	0.500427	Tat	NO	N727	CGATCAGT	S508	AGGCTTAG	Nextera XT v2 Index Kit B	Chr7:17068914	816817	22025	0.0269644	40601	29492	0.273614	NO	PSI/MSD
MRC04_MDR_B07	6	G10	MRC04	MDR	B07	TCM	POS	POS	0.157723	Tat	NO	N727	CGATCAGT	S510	ATTAGACG	Nextera XT v2 Index Kit B	Unique	1079553	33335	0.0308785	49367	32502	0.341625	NO	Incomplete
MRC04_MDR_B08	6	H10	MRC04	MDR	B08	TEM	POS	POS	0.294987	Tat	NO	N727	CGATCAGT	S511	CGGAGAGA	Nextera XT v2 Index Kit B	Unique	930096	20439	0.0219752	43072	32724	0.240249	NO	Incomplete
MRC04_MDR_B09	6	A11	MRC04	MDR	B09	TEM	POS	POS	0.317886	Tat	NO	N728	TGCAGCTA	S502	ATAGAGAG	Nextera XT v2 Index Kit B	Unique	1870451	169582	0.0906637	134973	49293	0.634794	YES	PSI/MSD
MRC04_MDR_B10	6	B11	MRC04	MDR	B10	TEM	NEG	POS	0.226339	Tat	NO	N728	TGCAGCTA	S503	AGAGGATA	Nextera XT v2 Index Kit B	Unique	1384455	81711	0.0590203	83211	41951	0.495848	NO	Incomplete
MRC04_MDR_C07	6	C11	MRC04	MDR	C07	TEM	NEG	POS	0.0375734	Tat	YES	N728	TGCAGCTA	S505	CTCCTTAC	Nextera XT v2 Index Kit B	NA	641102	0	0	105372	105372	0	NA	NA
MRC04_MDR_C08	6	D11	MRC04	MDR	C08	TEM	NEG	POS	0.259931	Tat	NO	N728	TGCAGCTA	S506	TATGCAGT	Nextera XT v2 Index Kit B	EIS4	878233	35224	0.0401078	59405	41459	0.302096	NO	PSI/MSD
MRC04_MDR_C09	6	E11	MRC04	MDR	C09	TCM	POS	POS	0.189574	Tat	NO	N728	TGCAGCTA	S507	TACTCCTT	Nextera XT v2 Index Kit B	EIS4	1023741	121467	0.11865	98613	37140	0.623376	YES	PSI/MSD
MRC04_MDR_C10	6	F11	MRC04	MDR	C10	TEM	NEG	POS	0.291873	Tat	YES	N728	TGCAGCTA	S508	AGGCTTAG	Nextera XT v2 Index Kit B	EIS4	1127844	42873	0.0380132	60135	38459	0.360456	NO	PSI/MSD
MRC04_MDR_D09	6	G11	MRC04	MDR	D09	TEM	NEG	POS	0.225482	Tat	NO	N728	TGCAGCTA	S510	ATTAGACG	Nextera XT v2 Index Kit B	Unique	1066028	1779	0.00166881	38091	37196	0.0234964	NO	Incomplete
MRC04_MDR_D10	6	H11	MRC04	MDR	D10	TEM	NEG	POS	0.217372	Tat	NO	N728	TGCAGCTA	S511	CGGAGAGA	Nextera XT v2 Index Kit B	EIS4	1056753	7136	0.00675276	42439	38801	0.085723	NO	PSI/MSD
MRC04_MBX_A01	2	E11	MRC04	MBX	A01	TCM	POS	POS	0.247861	TatPNB	NO	N714	GCTCATGA	S518	CTTAATAG	Nextera XT v2 Index Kit C	ZSWIM5	852852	167380	0.196259	197944	113024	0.42901	YES	PSI/MSD
MRC04_MBX_A02	2	F11	MRC04	MBX	A02	TCM	NEG	POS	0.375686	TatPNB	NO	N714	GCTCATGA	S520	ATAGCCTT	Nextera XT v2 Index Kit C	Chr7:17068914	728357	165778	0.227605	162306	78215	0.518102	YES	PSI/MSD
MRC04_MBX_A06	2	G11	MRC04	MBX	A06	TCM	NEG	POS	0.3421	TatPNB	NO	N714	GCTCATGA	S521	TAAGGCTC	Nextera XT v2 Index Kit C	DNAJC5	827297	36776	0.0444532	80061	61396	0.233135	NO	PSI/MSD
MRC04_MBX_B02	2	H11	MRC04	MBX	B02	TEM	POS	POS	0.373581	TatPNB	NO	N714	GCTCATGA	S522	TCGCATAA	Nextera XT v2 Index Kit C	Chr1:149845124	779335	135675	0.174091	138464	69010	0.501603	YES	PSI/MSD
MRC04_MBX_B03	2	A12	MRC04	MBX	B03	TTd	NEG	POS	0.338083	TatPNB	YES	N715	ATCTCAGG	S513	CTAGTCGA	Nextera XT v2 Index Kit C	EIS2	927251	4187	0.0045155	71465	69307	0.0301966	NO	PSI/MSD
MRC04_MBX_B06	2	B12	MRC04	MBX	B06	TCM	POS	POS	0.249102	TatPNB	NO	N715	ATCTCAGG	S515	AGCTAGAA	Nextera XT v2 Index Kit C	Unique	892987	45673	0.0511463	85567	62404	0.2707	NO	Incomplete
MRC04_MBZ_A06	2	E08	MRC04	MBZ	A06	TCM	POS	POS	0.224444	TatPNB	NO	N710	CGAGGCTG	S518	CTTAATAG	Nextera XT v2 Index Kit C	EIS1	1214210	196229	0.16161	167442	68351	0.591793	NO	Intact	Corresponds to B04 and C07 MAY?
MRC04_MBZ_A08	2	F08	MRC04	MBZ	A08	TCM	NEG	POS	0.425877	TatPNB	NO	N710	CGAGGCTG	S520	ATAGCCTT	Nextera XT v2 Index Kit C	Unique	983460	95928	0.0975413	100066	51211	0.488228	NO	Incomplete
MRC04_MBZ_A09	2	G08	MRC04	MBZ	A09	TCM	NEG	POS	0.453002	TatPNB	NO	N710	CGAGGCTG	S521	TAAGGCTC	Nextera XT v2 Index Kit C	Unique	988000	37729	0.0381872	52328	33271	0.364184	NO	Incomplete
MRC04_MBZ_B06	2	H08	MRC04	MBZ	B06	TCM	POS	POS	0.223	TatPNB	NO	N710	CGAGGCTG	S522	TCGCATAA	Nextera XT v2 Index Kit C	Chr1:149845124	910022	201267	0.221167	134703	32857	0.756078	YES	PSI/MSD
MRC04_MBZ_B07	2	A09	MRC04	MBZ	B07	TCM	POS	POS	0.40484	TatPNB	NO	N711	AAGAGGCA	S513	CTAGTCGA	Nextera XT v2 Index Kit C	Chr7:17068914	867589	129684	0.149476	105736	39991	0.621784	YES	PSI/MSD
MRC04_MBZ_B08	2	B09	MRC04	MBZ	B08	TEM	POS	POS	0.114859	TatPNB	NO	N711	AAGAGGCA	S515	AGCTAGAA	Nextera XT v2 Index Kit C	ZSWIM5	915572	205374	0.224312	145055	41528	0.713709	NO	PSI/MSD
MRC04_MBZ_B09	2	C09	MRC04	MBZ	B09	TEM	POS	POS	0.250866	TatPNB	NO	N711	AAGAGGCA	S516	ACTCTAGG	Nextera XT v2 Index Kit C	Unique	871952	179348	0.205686	133058	41935	0.684837	YES	PSI/MSD	Closely related except psi to MAZ-C04 (EIF2B3)
MRC04_MBZ_B10	2	D09	MRC04	MBZ	B10	TCM	NEG	POS	0.13204	TatPNB	NO	N711	AAGAGGCA	S517	TCTTACGC	Nextera XT v2 Index Kit C	Unique? Potential link to MRC004-HG-MAZ-C04/MRC04_MAY_E03	1026757	117439	0.114379	95025	35702	0.624288	NO	Incomplete	Closely related except psi to MAZ-C04 (EIF2B3)
MRC04_MBZ_C06	2	E09	MRC04	MBZ	C06	TCM	POS	POS	0.288124	TatPNB	NO	N711	AAGAGGCA	S518	CTTAATAG	Nextera XT v2 Index Kit C	Unique	1125424	139921	0.124327	126083	55269	0.561646	NO	Incomplete
MRC04_MBZ_C07	2	F09	MRC04	MBZ	C07	TCM	POS	POS	0.261431	TatPNB	NO	N711	AAGAGGCA	S520	ATAGCCTT	Nextera XT v2 Index Kit C	Unique	1110984	73242	0.0659253	87863	50512	0.425105	NO	Incomplete
MRC04_MBZ_C09	2	G09	MRC04	MBZ	C09	TTd	NEG	POS	0.325363	TatPNB	NO	N711	AAGAGGCA	S521	TAAGGCTC	Nextera XT v2 Index Kit C	EIS2	1104165	200381	0.181477	152181	51017	0.664761	YES	PSI/MSD
MRC04_MBZ_D10	2	H09	MRC04	MBZ	D10	TEM	NEG	POS	0.149626	TatPNB	NO	N711	AAGAGGCA	S522	TCGCATAA	Nextera XT v2 Index Kit C	EIS2	1014194	316329	0.311902	203370	42987	0.788627	YES	PSI/MSD
MRC04_MBZ_E07	2	A10	MRC04	MBZ	E07	TCM	POS	POS	0.186274	TatPNB	NO	N712	GTAGAGGA	S513	CTAGTCGA	Nextera XT v2 Index Kit C	EIS1	674649	78978	0.117065	69926	29749	0.574565	NO	Intact	Most complete of EIS, Corresponds to B04 and C07 MAY?
MRC04_MBZ_E08	2	B10	MRC04	MBZ	E08	TCM	POS	POS	0.201908	TatPNB	NO	N712	GTAGAGGA	S515	AGCTAGAA	Nextera XT v2 Index Kit C	Chr7:17068914	873758	184847	0.211554	124638	31219	0.749523	YES	PSI/MSD
MRC04_MBZ_E09	2	C10	MRC04	MBZ	E09	TN	POS	POS	0.23389	TatPNB	YES	N712	GTAGAGGA	S516	ACTCTAGG	Nextera XT v2 Index Kit C	EIS2	877349	204696	0.233312	134573	30573	0.772815	YES	PSI/MSD	TN cell PD1+? Confirmed phenotype but sounds strange
MRC04_MBZ_F06	2	D10	MRC04	MBZ	F06	TCM	POS	POS	0.459672	TatPNB	NO	N712	GTAGAGGA	S517	TCTTACGC	Nextera XT v2 Index Kit C	Unique	1117207	144441	0.129288	119306	45959	0.61478	YES	PSI/MSD
MRC04_MBZ_F08	2	E10	MRC04	MBZ	F08	TCM	POS	POS	0.384342	TatPNB	NO	N712	GTAGAGGA	S518	CTTAATAG	Nextera XT v2 Index Kit C	Unique	1447685	103580	0.0715487	118724	66211	0.442312	NO	Incomplete
MRC04_MBZ_F09	2	F10	MRC04	MBZ	F09	TCM	NEG	POS	0.419533	TatPNB	NO	N712	GTAGAGGA	S520	ATAGCCTT	Nextera XT v2 Index Kit C	Unique	1089265	68401	0.0627956	84346	49568	0.412325	NO	Incomplete
MRC04_MBZ_F10	2	G10	MRC04	MBZ	F10	TCM	POS	POS	0.134349	TatPNB	NO	N712	GTAGAGGA	S521	TAAGGCTC	Nextera XT v2 Index Kit C	ZSWIM5	1122808	219542	0.195529	178239	67337	0.62221	NO	PSI/MSD
MRC04_MBZ_G06	2	H10	MRC04	MBZ	G06	TCM	POS	POS	0.289806	TatPNB	NO	N712	GTAGAGGA	S522	TCGCATAA	Nextera XT v2 Index Kit C	EIS1	840713	28676	0.0341091	56297	41753	0.258344	NO	Intact	Corresponds to B04 and C07 MAY?
MRC04_MBZ_G07	2	A11	MRC04	MBZ	G07	TTd	NEG	POS	0.367406	TatPNB	NO	N714	GCTCATGA	S513	CTAGTCGA	Nextera XT v2 Index Kit C	EIS2	1005185	195822	0.194812	145149	46142	0.682106	YES	PSI/MSD
MRC04_MBZ_G09	2	B11	MRC04	MBZ	G09	TCM	NEG	POS	0.278905	TatPNB	NO	N714	GCTCATGA	S515	AGCTAGAA	Nextera XT v2 Index Kit C	Unique	877273	138472	0.157844	107675	37563	0.651145	YES	PSI/MSD
MRC04_MBZ_G10	2	C11	MRC04	MBZ	G10	TCM	POS	POS	0.165835	TatPNB	NO	N714	GCTCATGA	S516	ACTCTAGG	Nextera XT v2 Index Kit C	Chr1:149845124	698792	28126	0.0402495	47071	32661	0.306133	NO	PSI/MSD
MRC04_MBZ_H06	2	D11	MRC04	MBZ	H06	TEM	POS	POS	0.336444	TatPNB	NO	N714	GCTCATGA	S517	TCTTACGC	Nextera XT v2 Index Kit C	EIS3 (Identical to STIP-Seq MRC004-HG-MAZ-B03)	1097792	251685	0.229265	183466	55685	0.696483	YES	PSI/MSD	Corresponds to B03 MAZ?
MRC08_MDS_A01	7	A01	MRC08	MDS	A01	TCM	NEG	NEG	0.523036	Tat	NO	N701	TAAGGCGA	S513	CTAGTCGA	Nextera XT v2 Index Kit C	NA	996826	14	1.40446e-05	33785	33776	0.00026639	NA
MRC08_MDS_A02	7	B01	MRC08	MDS	A02	TCM	POS	NEG	0.364644	Tat	NO	N701	TAAGGCGA	S515	AGCTAGAA	Nextera XT v2 Index Kit C	NA	989360	3	3.03226e-06	31303	31300	9.58375e-05	NA
MRC08_MDS_A04	7	C01	MRC08	MDS	A04	TCM	POS	NEG	0.298878	Tat	NO	N701	TAAGGCGA	S516	ACTCTAGG	Nextera XT v2 Index Kit C	NA	1396115	4	2.86509e-06	43682	43680	4.57854e-05	NA
MRC08_MDS_A05	7	D01	MRC08	MDS	A05	TCM	NEG	NEG	0.260476	Tat	NO	N701	TAAGGCGA	S517	TCTTACGC	Nextera XT v2 Index Kit C	NA	993783	0	0	46868	46868	0	NA
MRC08_MDS_B01	7	E01	MRC08	MDS	B01	TCM	NEG	NEG	0.27851	Tat	NO	N701	TAAGGCGA	S518	CTTAATAG	Nextera XT v2 Index Kit C	NA	1142999	2	1.74978e-06	32331	32330	3.09301e-05	NA
MRC08_MDS_B02	7	F01	MRC08	MDS	B02	TCM	POS	NEG	0.446839	Tat	NO	N701	TAAGGCGA	S520	ATAGCCTT	Nextera XT v2 Index Kit C	NA	909014	0	0	25963	25963	0	NA
MRC08_MDS_B04	7	G01	MRC08	MDS	B04	TCM	POS	NEG	0.590254	Tat	NO	N701	TAAGGCGA	S521	TAAGGCTC	Nextera XT v2 Index Kit C	NA	895599	2	2.23314e-06	24838	24837	4.02609e-05	NA
MRC08_MDS_B05	7	H01	MRC08	MDS	B05	TCM	POS	NEG	0.432734	Tat	NO	N701	TAAGGCGA	S522	TCGCATAA	Nextera XT v2 Index Kit C	NA	1284292	1	7.78639e-07	33781	33780	2.96024e-05	NA
MRC08_MDS_C01	7	A02	MRC08	MDS	C01	TCM	POS	NEG	0.443248	Tat	NO	N702	CGTACTAG	S513	CTAGTCGA	Nextera XT v2 Index Kit C	NA	1212467	8	6.59812e-06	39772	39767	0.000125717	NA
MRC08_MDS_C03	7	B02	MRC08	MDS	C03	TCM	POS	NEG	0.460259	Tat	NO	N702	CGTACTAG	S515	AGCTAGAA	Nextera XT v2 Index Kit C	NA	850351	2	2.35197e-06	31950	31948	6.25978e-05	NA
MRC08_MDS_C04	7	C02	MRC08	MDS	C04	TCM	POS	NEG	0.36571	Tat	NO	N702	CGTACTAG	S516	ACTCTAGG	Nextera XT v2 Index Kit C	NA	1030388	0	0	35843	35843	0	NA
MRC08_MDS_D02	7	D02	MRC08	MDS	D02	TEM	POS	NEG	0.0437984	Tat	NO	N702	CGTACTAG	S517	TCTTACGC	Nextera XT v2 Index Kit C	NA	1073788	0	0	123802	123802	0	NA
MRC08_MDS_D03	7	E02	MRC08	MDS	D03	TEM	NEG	NEG	0.0808846	Tat	NO	N702	CGTACTAG	S518	CTTAATAG	Nextera XT v2 Index Kit C	NA	149051	3	2.01273e-05	136514	136512	1.46505e-05	NA
MRC08_MDS_D04	7	F02	MRC08	MDS	D04	TEM	NEG	NEG	0.241471	Tat	NO	N702	CGTACTAG	S520	ATAGCCTT	Nextera XT v2 Index Kit C	NA	1035546	2	1.93135e-06	35233	35231	5.6765e-05	NA
MRC08_MDS_D05	7	G02	MRC08	MDS	D05	TEM	POS	NEG	0.252178	Tat	NO	N702	CGTACTAG	S521	TAAGGCTC	Nextera XT v2 Index Kit C	NA	961127	3	3.12134e-06	27527	27525	7.26559e-05	NA
MRC08_MDS_E02	7	H02	MRC08	MDS	E02	TEM	NEG	NEG	0.208365	Tat	NO	N702	CGTACTAG	S522	TCGCATAA	Nextera XT v2 Index Kit C	NA	1655051	0	0	42399	42399	0	NA
MRC08_MDS_E03	7	A03	MRC08	MDS	E03	TEM	POS	NEG	0.161641	Tat	NO	N703	AGGCAGAA	S513	CTAGTCGA	Nextera XT v2 Index Kit C	NA	944700	0	0	41095	41095	0	NA
MRC08_MDS_E04	7	B03	MRC08	MDS	E04	TEM	POS	NEG	0.105881	Tat	NO	N703	AGGCAGAA	S515	AGCTAGAA	Nextera XT v2 Index Kit C	NA	815438	2	2.45267e-06	37268	37267	2.68327e-05	NA
MRC08_MDS_E05	7	C03	MRC08	MDS	E05	TEM	NEG	NEG	0.105185	Tat	NO	N703	AGGCAGAA	S516	ACTCTAGG	Nextera XT v2 Index Kit C	NA	844762	1	1.18377e-06	37820	37819	2.6441e-05	NA
MRC08_MDS_F01	7	D03	MRC08	MDS	F01	TEM	POS	NEG	0.299653	Tat	NO	N703	AGGCAGAA	S517	TCTTACGC	Nextera XT v2 Index Kit C	NA	1261151	0	0	60983	60983	0	NA
MRC08_MDS_F02	7	E03	MRC08	MDS	F02	TEM	POS	NEG	0.370419	Tat	NO	N703	AGGCAGAA	S518	CTTAATAG	Nextera XT v2 Index Kit C	NA	1174665	2	1.70261e-06	52235	52233	3.82885e-05	NA
MRC08_MDS_F03	7	F03	MRC08	MDS	F03	TEM	NEG	NEG	0.260111	Tat	NO	N703	AGGCAGAA	S520	ATAGCCTT	Nextera XT v2 Index Kit C	NA	948006	0	0	41433	41433	0	NA
MRC08_MDS_F04	7	G03	MRC08	MDS	F04	TEM	NEG	NEG	0.0257679	Tat	NO	N703	AGGCAGAA	S521	TAAGGCTC	Nextera XT v2 Index Kit C	NA	518361	1	1.92916e-06	111025	111024	9.00698e-06	NA
MRC08_MDS_F05	7	H03	MRC08	MDS	F05	TEM	NEG	NEG	0.374077	Tat	NO	N703	AGGCAGAA	S522	TCGCATAA	Nextera XT v2 Index Kit C	NA	1408214	24	1.70429e-05	46795	46779	0.000341917	NA
MRC08_MBY_A01	3	G01	MRC08	MBY	A01	TCM	NEG	NEG	0.460342	TatPNB	NO	N701	TAAGGCGA	S510	ATTAGACG	Nextera XT v2 Index Kit A	NA	688900	2	2.90318e-06	41834	41833	2.3904e-05	NA
MRC08_MBY_A02	3	H01	MRC08	MBY	A02	TCM	POS	NEG	0.345542	TatPNB	NO	N701	TAAGGCGA	S511	CGGAGAGA	Nextera XT v2 Index Kit A	NA	653533	3	4.59043e-06	34018	34016	5.87924e-05	NA
MRC08_MBY_A03	3	A02	MRC08	MBY	A03	TCM	POS	NEG	0.142829	TatPNB	NO	N702	CGTACTAG	S502	ATAGAGAG	Nextera XT v2 Index Kit A	NA	819011	2	2.44197e-06	57189	57188	1.74859e-05	NA
MRC08_MBY_A04	3	B02	MRC08	MBY	A04	TCM	POS	NEG	0.546654	TatPNB	NO	N702	CGTACTAG	S503	AGAGGATA	Nextera XT v2 Index Kit A	NA	943578	19	2.01361e-05	44172	44158	0.000316943	NA
MRC08_MBY_B01	3	C02	MRC08	MBY	B01	TCM	POS	NEG	0.437368	TatPNB	NO	N702	CGTACTAG	S505	CTCCTTAC	Nextera XT v2 Index Kit A	NA	925027	3	3.24315e-06	44555	44553	4.48883e-05	NA
MRC08_MBY_B02	3	D02	MRC08	MBY	B02	TCM	NEG	NEG	0.448784	TatPNB	NO	N702	CGTACTAG	S506	TATGCAGT	Nextera XT v2 Index Kit A	NA	915672	4	4.36838e-06	42457	42454	7.06597e-05	NA
MRC08_MBY_B03	3	E02	MRC08	MBY	B03	TCM	POS	NEG	0.415371	TatPNB	NO	N702	CGTACTAG	S507	TACTCCTT	Nextera XT v2 Index Kit A	NA	861172	0	0	36891	36891	0	NA
MRC08_MBY_C02	3	F02	MRC08	MBY	C02	TCM	POS	NEG	0.472207	TatPNB	NO	N702	CGTACTAG	S508	AGGCTTAG	Nextera XT v2 Index Kit A	NA	692408	1	1.44424e-06	37778	37777	2.64704e-05	NA
MRC08_MBY_C03	3	G02	MRC08	MBY	C03	TCM	POS	NEG	0.519219	TatPNB	NO	N702	CGTACTAG	S510	ATTAGACG	Nextera XT v2 Index Kit A	NA	776116	1	1.28847e-06	32359	32358	3.09033e-05	NA
MRC08_MBY_C04	3	H02	MRC08	MBY	C04	TCM	POS	NEG	0.5664	TatPNB	NO	N702	CGTACTAG	S511	CGGAGAGA	Nextera XT v2 Index Kit A	NA	717192	5	6.97163e-06	36257	36254	8.27426e-05	NA
MRC08_MBY_D01	3	A03	MRC08	MBY	D01	TCM	NEG	NEG	0.183432	TatPNB	NO	N703	AGGCAGAA	S502	ATAGAGAG	Nextera XT v2 Index Kit A	NA	896821	2	2.2301e-06	59343	59342	1.68512e-05	NA
MRC08_MBY_E01	3	B03	MRC08	MBY	E01	TEM	POS	NEG	0.183473	TatPNB	NO	N703	AGGCAGAA	S503	AGAGGATA	Nextera XT v2 Index Kit A	NA	873721	1	1.14453e-06	37805	37804	2.64515e-05	NA
MRC08_MBY_H01	3	C03	MRC08	MBY	H01	TEM	POS	NEG	0.139601	TatPNB	NO	N703	AGGCAGAA	S505	CTCCTTAC	Nextera XT v2 Index Kit A	NA	956745	2	2.09042e-06	164278	164277	6.08724e-06	NA
MRC08_MBY_H02	3	D03	MRC08	MBY	H02	TEM	POS	NEG	0.607041	TatPNB	NO	N703	AGGCAGAA	S506	TATGCAGT	Nextera XT v2 Index Kit A	NA	1140846	0	0	45257	45257	0	NA
MRC08_MDS_A06	7	A04	MRC08	MDS	A06	TEM	NEG	POS	0.327942	Tat	NO	N704	TCCTGAGC	S513	CTAGTCGA	Nextera XT v2 Index Kit C	SCML4	1161923	206158	0.177428	167526	62170	0.628893	NO	PSI/MSD
MRC08_MDS_A07	7	B04	MRC08	MDS	A07	TEM	NEG	POS	0.635236	Tat	YES	N704	TCCTGAGC	S515	AGCTAGAA	Nextera XT v2 Index Kit C	SCML4	1241162	70507	0.0568072	85477	49526	0.420593	NO	PSI/MSD
MRC08_MDS_A08	7	C04	MRC08	MDS	A08	TEM	POS	POS	0.250739	Tat	NO	N704	TCCTGAGC	S516	ACTCTAGG	Nextera XT v2 Index Kit C	Chr22:36444750	1000199	43616	0.0436073	64007	41540	0.351008	NO	Intact
MRC08_MDS_B06	7	D04	MRC08	MDS	B06	TEM	POS	POS	0.477291	Tat	NO	N704	TCCTGAGC	S517	TCTTACGC	Nextera XT v2 Index Kit C	Unique	964735	112111	0.116209	96370	39025	0.59505	YES	Intact
MRC08_MDS_B07	7	E04	MRC08	MDS	B07	TEM	POS	POS	0.376135	Tat	NO	N704	TCCTGAGC	S518	CTTAATAG	Nextera XT v2 Index Kit C	Chr22:36444750	1107609	79788	0.0720363	87435	46550	0.467605	NO	Intact
MRC08_MDS_B08	7	F04	MRC08	MDS	B08	TEM	POS	POS	0.125216	Tat	NO	N704	TCCTGAGC	S520	ATAGCCTT	Nextera XT v2 Index Kit C	Chr22:36444750	1021928	68024	0.0665644	83924	48235	0.425254	NO	Intact
MRC08_MDS_B09	7	G04	MRC08	MDS	B09	TEM	POS	POS	0.389608	Tat	NO	N704	TCCTGAGC	S521	TAAGGCTC	Nextera XT v2 Index Kit C	SCML4	852914	158151	0.185424	112059	31335	0.720371	YES	PSI/MSD
MRC08_MDS_B10	7	H04	MRC08	MDS	B10	TEM	POS	POS	0.292494	Tat	NO	N704	TCCTGAGC	S522	TCGCATAA	Nextera XT v2 Index Kit C	SCML4	1040876	272805	0.262092	179372	39956	0.777245	YES	PSI/MSD
MRC08_MDS_C06	7	A05	MRC08	MDS	C06	TEM	POS	POS	0.291458	Tat	NO	N705	GGACTCCT	S513	CTAGTCGA	Nextera XT v2 Index Kit C	SCML4	937119	297655	0.317628	204731	51287	0.749491	YES	PSI/MSD
MRC08_MDS_C07	7	B05	MRC08	MDS	C07	TEM	POS	POS	0.275268	Tat	NO	N705	GGACTCCT	S515	AGCTAGAA	Nextera XT v2 Index Kit C	TAOK1	1125292	169511	0.150637	136048	49440	0.636599	NO	PSI/MSD
MRC08_MDS_C08	7	C05	MRC08	MDS	C08	TCM	POS	POS	0.303728	Tat	NO	N705	GGACTCCT	S516	ACTCTAGG	Nextera XT v2 Index Kit C	EIS2	1021899	91491	0.0895304	87384	40979	0.531047	YES	PSI/MSD
MRC08_MDS_C09	7	D05	MRC08	MDS	C09	TEM	NEG	POS	0.321339	Tat	NO	N705	GGACTCCT	S517	TCTTACGC	Nextera XT v2 Index Kit C	SCML4	1194065	236782	0.198299	166081	44895	0.72968	YES	PSI/MSD
MRC08_MDS_C10	7	E05	MRC08	MDS	C10	TEM	POS	POS	0.321301	Tat	NO	N705	GGACTCCT	S518	CTTAATAG	Nextera XT v2 Index Kit C	SCML4	1190864	188662	0.158424	148100	52173	0.647718	NO	PSI/MSD
MRC08_MDS_D06	7	F05	MRC08	MDS	D06	TEM	POS	POS	0.357471	Tat	YES	N705	GGACTCCT	S520	ATAGCCTT	Nextera XT v2 Index Kit C	SCML4	848649	21778	0.025662	44396	33236	0.251374	YES	PSI/MSD
MRC08_MDS_D07	7	G05	MRC08	MDS	D07	TEM	POS	POS	0.327079	Tat	NO	N705	GGACTCCT	S521	TAAGGCTC	Nextera XT v2 Index Kit C	SCML4	906318	165092	0.182157	123993	39961	0.677716	YES	PSI/MSD
MRC08_MDS_D08	7	H05	MRC08	MDS	D08	TEM	NEG	POS	0.326175	Tat	NO	N705	GGACTCCT	S522	TCGCATAA	Nextera XT v2 Index Kit C	SCML4	1173653	285514	0.24327	198314	52626	0.734633	YES	PSI/MSD
MRC08_MDS_D09	7	A06	MRC08	MDS	D09	TEM	POS	POS	0.373557	Tat	NO	N706	TAGGCATG	S513	CTAGTCGA	Nextera XT v2 Index Kit C	Chr22:36444750	964628	43114	0.0446949	68712	46378	0.325038	NO	Intact
MRC08_MDS_D10	7	B06	MRC08	MDS	D10	TEM	NEG	POS	0.276896	Tat	NO	N706	TAGGCATG	S515	AGCTAGAA	Nextera XT v2 Index Kit C	SCML4	992334	216016	0.217685	154962	44659	0.711807	YES	PSI/MSD
MRC08_MDS_E07	7	C06	MRC08	MDS	E07	TEM	POS	POS	0.176305	Tat	NO	N706	TAGGCATG	S516	ACTCTAGG	Nextera XT v2 Index Kit C	EIS3	1199935	161232	0.134367	138441	55975	0.595676	NO	Incomplete
MRC08_MDS_E08	7	D06	MRC08	MDS	E08	TEM	NEG	POS	0.0897511	Tat	NO	N706	TAGGCATG	S517	TCTTACGC	Nextera XT v2 Index Kit C	SCML4	1031175	134720	0.130647	135581	66058	0.512778	NO	PSI/MSD	Missing reads
MRC08_MDS_E10	7	E06	MRC08	MDS	E10	TEM	NEG	POS	0.140563	Tat	NO	N706	TAGGCATG	S518	CTTAATAG	Nextera XT v2 Index Kit C	SCML4	1214008	191916	0.158085	144178	46359	0.67846	YES	PSI/MSD
MRC08_MDS_F06	7	F06	MRC08	MDS	F06	TEM	NEG	POS	0.354568	Tat	NO	N706	TAGGCATG	S520	ATAGCCTT	Nextera XT v2 Index Kit C	SCML4	1010626	190010	0.188012	140669	43916	0.687806	YES	PSI/MSD
MRC08_MDS_F07	7	G06	MRC08	MDS	F07	TEM	POS	POS	0.337666	Tat	NO	N706	TAGGCATG	S521	TAAGGCTC	Nextera XT v2 Index Kit C	SCML4	973625	313535	0.322029	195486	36433	0.813629	YES	PSI/MSD
MRC08_MDS_F08	7	H06	MRC08	MDS	F08	TEM	POS	POS	0.134037	Tat	NO	N706	TAGGCATG	S522	TCGCATAA	Nextera XT v2 Index Kit C	SCML4	1014904	234566	0.231121	158696	39714	0.749748	YES	PSI/MSD
MRC08_MDS_F09	7	A07	MRC08	MDS	F09	TEM	POS	POS	0.399956	Tat	NO	N707	CTCTCTAC	S513	CTAGTCGA	Nextera XT v2 Index Kit C	SCML4	973100	141476	0.145387	117512	45089	0.616303	YES	PSI/MSD
MRC08_MDS_G07	7	B07	MRC08	MDS	G07	TEM	POS	POS	0.124659	Tat	NO	N707	CTCTCTAC	S515	AGCTAGAA	Nextera XT v2 Index Kit C	SCML4	1124504	263219	0.234076	185657	51295	0.723711	NO	PSI/MSD
MRC08_MDS_G08	7	C07	MRC08	MDS	G08	TEM	NEG	POS	0.178602	Tat	NO	N707	CTCTCTAC	S516	ACTCTAGG	Nextera XT v2 Index Kit C	Chr22:36444750	1247836	90970	0.0729022	97815	51280	0.475745	YES	Intact
MRC08_MDS_G09	7	D07	MRC08	MDS	G09	TEM	NEG	POS	0.348715	Tat	NO	N707	CTCTCTAC	S517	TCTTACGC	Nextera XT v2 Index Kit C	SCML4	961140	231037	0.240378	159538	41216	0.741654	YES	PSI/MSD
MRC08_MDS_G10	7	E07	MRC08	MDS	G10	TEM	POS	POS	0.242712	Tat	NO	N707	CTCTCTAC	S518	CTTAATAG	Nextera XT v2 Index Kit C	SCML4	1136275	256373	0.225626	169316	38683	0.771534	NO	PSI/MSD
MRC08_MDS_H06	7	F07	MRC08	MDS	H06	TEM	NEG	POS	0.213118	Tat	NO	N707	CTCTCTAC	S520	ATAGCCTT	Nextera XT v2 Index Kit C	SCML4	1044076	177431	0.169941	131735	40596	0.691836	YES	PSI/MSD
MRC08_MDS_H07	7	G07	MRC08	MDS	H07	TEM	POS	POS	0.315692	Tat	NO	N707	CTCTCTAC	S521	TAAGGCTC	Nextera XT v2 Index Kit C	SCML4	950776	190379	0.200235	136062	39009	0.7133	YES	PSI/MSD
MRC08_MDS_H08	7	H07	MRC08	MDS	H08	TEM	POS	POS	0.136306	Tat	YES	N707	CTCTCTAC	S522	TCGCATAA	Nextera XT v2 Index Kit C	Chr22:36444750	1316518	20202	0.015345	199726	189514	0.05113	NO	Intact
MRC08_MDS_H09	7	A08	MRC08	MDS	H09	TEM	NEG	POS	0.590007	Tat	NO	N710	CGAGGCTG	S513	CTAGTCGA	Nextera XT v2 Index Kit C	SCML4	902024	118192	0.13103	101974	41288	0.595112	YES	PSI/MSD
MRC08_MDS_H10	7	B08	MRC08	MDS	H10	TEM	POS	POS	0.332039	Tat	NO	N710	CGAGGCTG	S515	AGCTAGAA	Nextera XT v2 Index Kit C	SCML4	987990	161309	0.16327	125826	43627	0.653275	YES	PSI/MSD
MRC08_MBX_C01	2	C12	MRC08	MBX	C01	TCM	POS	POS	0.223	TatPNB	NO	N715	ATCTCAGG	S516	ACTCTAGG	Nextera XT v2 Index Kit C	Chr22:36444750	922482	211639	0.229423	211531	102341	0.516189	YES	Intact
MRC08_MBX_C03	2	D12	MRC08	MBX	C03	TEM	POS	POS	0.159	TatPNB	NO	N715	ATCTCAGG	S517	TCTTACGC	Nextera XT v2 Index Kit C	Unique	1499723	96242	0.0641732	193087	143531	0.256651	NO	Incomplete
MRC08_MBX_C04	2	E12	MRC08	MBX	C04	TEM	POS	POS	0.245	TatPNB	NO	N715	ATCTCAGG	S518	CTTAATAG	Nextera XT v2 Index Kit C	EIS3	1162188	275570	0.237113	250112	108833	0.564863	YES	PSI/MSD	Not detected by STIP-Seq (primer binding sites gone)
MRC08_MBX_D01	2	F12	MRC08	MBX	D01	TEM	NEG	POS	0.254	TatPNB	NO	N715	ATCTCAGG	S520	ATAGCCTT	Nextera XT v2 Index Kit C	TAOK1	1037957	161971	0.156048	181688	98757	0.456447	YES	PSI/MSD
MRC08_MBX_D02	2	G12	MRC08	MBX	D02	TEM	POS	POS	0.319	TatPNB	NO	N715	ATCTCAGG	S521	TAAGGCTC	Nextera XT v2 Index Kit C	Chr22:36444750	1181605	306083	0.25904	243174	85534	0.64826	YES	Intact
MRC08_MBX_D04	2	H12	MRC08	MBX	D04	TEM	POS	POS	0.256	TatPNB	NO	N715	ATCTCAGG	S522	TCGCATAA	Nextera XT v2 Index Kit C	Matches MRC08_MCB_D05 (URI1)	1065348	193488	0.18162	162881	63869	0.607879	YES	PSI/MSD
MRC08_MBY_A06	3	E03	MRC08	MBY	A06	TEM	POS	POS	0.546841	TatPNB	NO	N703	AGGCAGAA	S507	TACTCCTT	Nextera XT v2 Index Kit A	Chr22:36444750	914123	163055	0.178373	122954	39415	0.679433	YES	Intact
MRC08_MBY_A07	3	F03	MRC08	MBY	A07	TEM	POS	POS	0.280251	TatPNB	NO	N703	AGGCAGAA	S508	AGGCTTAG	Nextera XT v2 Index Kit A	SCML4	986685	281371	0.285168	192778	48283	0.749541	YES	PSI/MSD
MRC08_MBY_A08	3	G03	MRC08	MBY	A08	TEM	NEG	POS	0.465666	TatPNB	NO	N703	AGGCAGAA	S510	ATTAGACG	Nextera XT v2 Index Kit A	Unique	833370	83440	0.100124	75473	32870	0.56448	NO	Incomplete
MRC08_MBY_B06	3	H03	MRC08	MBY	B06	TEM	POS	POS	0.301482	TatPNB	NO	N703	AGGCAGAA	S511	CGGAGAGA	Nextera XT v2 Index Kit A	Chr22:36444750	912528	258713	0.283512	168832	34784	0.793973	YES	Intact
MRC08_MBY_B07	3	A04	MRC08	MBY	B07	TEM	POS	POS	0.332992	TatPNB	NO	N704	TCCTGAGC	S502	ATAGAGAG	Nextera XT v2 Index Kit A	Unique	771048	149930	0.19445	111032	34101	0.692872	YES	PSI/MSD
MRC08_MBY_B08	3	B04	MRC08	MBY	B08	TEM	NEG	POS	0.632529	TatPNB	YES	N704	TCCTGAGC	S503	AGAGGATA	Nextera XT v2 Index Kit A	SCML4	1078177	108546	0.100675	103434	47526	0.540519	YES	PSI/MSD
MRC08_MBY_B09	3	C04	MRC08	MBY	B09	TEM	POS	POS	0.317069	TatPNB	NO	N704	TCCTGAGC	S505	CTCCTTAC	Nextera XT v2 Index Kit A	Chr22:36444750	872483	180532	0.206917	133040	40483	0.695708	YES	Intact
MRC08_MBY_B10	3	D04	MRC08	MBY	B10	TCM	NEG	POS	0.419968	TatPNB	NO	N704	TCCTGAGC	S506	TATGCAGT	Nextera XT v2 Index Kit A	Unique	869670	246608	0.283565	163065	35894	0.779879	YES	PSI/MSD
MRC08_MBY_D06	3	E04	MRC08	MBY	D06	TEM	POS	POS	0.259373	TatPNB	NO	N704	TCCTGAGC	S507	TACTCCTT	Nextera XT v2 Index Kit A	Chr22:36444750	632016	168851	0.267163	115108	28322	0.753953	YES	Intact
MRC08_MBY_D07	3	F04	MRC08	MBY	D07	TEM	POS	POS	0.277883	TatPNB	NO	N704	TCCTGAGC	S508	AGGCTTAG	Nextera XT v2 Index Kit A	SCML4	849540	211845	0.249364	147142	37374	0.746	YES	PSI/MSD
MRC08_MBX_E01	3	A01	MRC08	MBX	E01	TCM	NEG	POS	0.328671	TatPNB	NO	N701	TAAGGCGA	S502	ATAGAGAG	Nextera XT v2 Index Kit A	Unique	904041	200884	0.222207	170071	66976	0.606188	YES	PSI/MSD
MRC08_MBX_E02	3	B01	MRC08	MBX	E02	TEM	POS	POS	0.315984	TatPNB	YES	N701	TAAGGCGA	S503	AGAGGATA	Nextera XT v2 Index Kit A	EIS3	895026	160063	0.178836	189584	107262	0.434224	YES	PSI/MSD	Not detected by STIP-Seq (primer binding sites gone)
MRC08_MBX_E03	3	C01	MRC08	MBX	E03	TEM	POS	POS	0.293587	TatPNB	NO	N701	TAAGGCGA	S505	CTCCTTAC	Nextera XT v2 Index Kit A	Chr22:36444750	887970	226103	0.254629	175042	58439	0.666143	YES	Intact
MRC08_MBX_E04	3	D01	MRC08	MBX	E04	TEM	POS	POS	0.166353	TatPNB	NO	N701	TAAGGCGA	S506	TATGCAGT	Nextera XT v2 Index Kit A	Chr22:36444750	876454	251438	0.286881	179721	50165	0.720873	YES	Intact
MRC08_MBX_E05	3	E01	MRC08	MBX	E05	TCM	NEG	POS	0.316542	TatPNB	NO	N701	TAAGGCGA	S507	TACTCCTT	Nextera XT v2 Index Kit A	Unique	813818	137872	0.169414	111881	41307	0.630795	YES	PSI/MSD
MRC08_MBX_E06	3	F01	MRC08	MBX	E06	TEM	POS	POS	0.229116	TatPNB	NO	N701	TAAGGCGA	S508	AGGCTTAG	Nextera XT v2 Index Kit A	EIS3	824418	205461	0.249219	169852	64174	0.622177	YES	PSI/MSD	Not detected by STIP-Seq (primer binding sites gone)
MRC08_MBY_E06	3	G04	MRC08	MBY	E06	TEM	POS	POS	0.144872	TatPNB	NO	N704	TCCTGAGC	S510	ATTAGACG	Nextera XT v2 Index Kit A	EIS2	810790	98663	0.121687	92710	41350	0.553986	YES	PSI/MSD
MRC08_MBY_F08	3	H04	MRC08	MBY	F08	TEM	POS	POS	0.311055	TatPNB	NO	N704	TCCTGAGC	S511	CGGAGAGA	Nextera XT v2 Index Kit A	Chr22:36444750	708251	235372	0.332329	151314	30026	0.801565	YES	Intact
MRC08_MBY_F09	3	A05	MRC08	MBY	F09	TEM	POS	POS	0.347582	TatPNB	YES	N705	GGACTCCT	S502	ATAGAGAG	Nextera XT v2 Index Kit A	Chr22:36444750	872054	281892	0.323251	189270	43009	0.772764	YES	Intact
MRC08_MBY_F10	3	B05	MRC08	MBY	F10	TCM	POS	POS	0.473851	TatPNB	NO	N705	GGACTCCT	S503	AGAGGATA	Nextera XT v2 Index Kit A	Unique	1058067	268008	0.2533	184429	47833	0.740643	YES	PSI/MSD
MRC08_MBY_G07	3	C05	MRC08	MBY	G07	TEM	POS	POS	0.300886	TatPNB	NO	N705	GGACTCCT	S505	CTCCTTAC	Nextera XT v2 Index Kit A	Chr22:36444750	1009308	273788	0.271263	193213	52127	0.73021	YES	Intact
MRC08_MBY_H09	3	D05	MRC08	MBY	H09	TEM	POS	POS	0.368639	TatPNB	NO	N705	GGACTCCT	S506	TATGCAGT	Nextera XT v2 Index Kit A	Chr22:36444750	919356	270548	0.29428	181258	41243	0.772462	YES	Intact
MRC15_MDO_A01	7	C08	MRC15	MDO	A01	TCM	NEG	NEG	0.346114	NS	NO	N710	CGAGGCTG	S516	ACTCTAGG	Nextera XT v2 Index Kit C	NA	1066222	0	0	44103	44103	0	NA
MRC15_MDO_A02	7	D08	MRC15	MDO	A02	TCM	NEG	NEG	0.735336	NS	NO	N710	CGAGGCTG	S517	TCTTACGC	Nextera XT v2 Index Kit C	NA	896128	2	2.23182e-06	672090	672089	1.4879e-06	NA
MRC15_MDO_A03	7	E08	MRC15	MDO	A03	TCM	POS	NEG	0.339181	NS	NO	N710	CGAGGCTG	S518	CTTAATAG	Nextera XT v2 Index Kit C	NA	1148554	2	1.74132e-06	48456	48455	2.06373e-05	NA
MRC15_MDO_A04	7	F08	MRC15	MDO	A04	TCM	NEG	NEG	0.322851	NS	NO	N710	CGAGGCTG	S520	ATAGCCTT	Nextera XT v2 Index Kit C	NA	1053251	2	1.89888e-06	38381	38380	2.60546e-05	NA
MRC15_MDO_A05	7	G08	MRC15	MDO	A05	TCM	NEG	NEG	0.225348	NS	NO	N710	CGAGGCTG	S521	TAAGGCTC	Nextera XT v2 Index Kit C	NA	818017	5	6.11234e-06	42660	42657	7.03235e-05	NA
MRC15_MDO_B01	7	H08	MRC15	MDO	B01	TCM	POS	NEG	0.263052	NS	NO	N710	CGAGGCTG	S522	TCGCATAA	Nextera XT v2 Index Kit C	NA	909753	8	8.7936e-06	38894	38890	0.000102844	NA
MRC15_MDO_B02	7	A09	MRC15	MDO	B02	TCM	NEG	NEG	0.2431	NS	NO	N711	AAGAGGCA	S513	CTAGTCGA	Nextera XT v2 Index Kit C	NA	886278	2	2.25663e-06	49677	49676	2.013e-05	NA
MRC15_MDO_B03	7	B09	MRC15	MDO	B03	TCM	NEG	NEG	0.272569	NS	NO	N711	AAGAGGCA	S515	AGCTAGAA	Nextera XT v2 Index Kit C	NA	870696	2	2.29701e-06	40836	40836	0	NA
MRC15_MDO_B04	7	C09	MRC15	MDO	B04	TCM	NEG	NEG	0.269143	NS	NO	N711	AAGAGGCA	S516	ACTCTAGG	Nextera XT v2 Index Kit C	NA	968149	0	0	47374	47374	0	NA
MRC15_MDO_B05	7	D09	MRC15	MDO	B05	TCM	NEG	NEG	0.212448	NS	NO	N711	AAGAGGCA	S517	TCTTACGC	Nextera XT v2 Index Kit C	NA	1054149	2	1.89726e-06	51255	51254	1.95103e-05	NA
MRC15_MDO_C01	7	E09	MRC15	MDO	C01	TEM	POS	NEG	0.194269	NS	NO	N711	AAGAGGCA	S518	CTTAATAG	Nextera XT v2 Index Kit C	NA	1026795	2	1.94781e-06	45265	45264	2.20921e-05	NA
MRC15_MDO_C02	7	F09	MRC15	MDO	C02	TEM	NEG	NEG	0.22523	NS	NO	N711	AAGAGGCA	S520	ATAGCCTT	Nextera XT v2 Index Kit C	NA	909574	0	0	35351	35351	0	NA
MRC15_MDO_C03	7	G09	MRC15	MDO	C03	TEM	POS	NEG	0.211777	NS	NO	N711	AAGAGGCA	S521	TAAGGCTC	Nextera XT v2 Index Kit C	NA	850799	0	0	44882	44882	0	NA
MRC15_MDO_C04	7	H09	MRC15	MDO	C04	TEM	NEG	NEG	0.249196	NS	NO	N711	AAGAGGCA	S522	TCGCATAA	Nextera XT v2 Index Kit C	NA	1277616	1	7.82708e-07	45575	45575	0	NA
MRC15_MDO_C05	7	A10	MRC15	MDO	C05	TEM	NEG	NEG	0.33371	NS	NO	N712	GTAGAGGA	S513	CTAGTCGA	Nextera XT v2 Index Kit C	NA	877316	0	0	44186	44186	0	NA
MRC15_MDO_D01	7	B10	MRC15	MDO	D01	TEM	NEG	NEG	0.0306882	NS	NO	N712	GTAGAGGA	S515	AGCTAGAA	Nextera XT v2 Index Kit C	NA	586251	1	1.70575e-06	83450	83449	1.19832e-05	NA
MRC15_MDO_D02	7	C10	MRC15	MDO	D02	TEM	NEG	NEG	0.0367931	NS	NO	N712	GTAGAGGA	S516	ACTCTAGG	Nextera XT v2 Index Kit C	NA	950005	0	0	95507	95507	0	NA
MRC15_MDO_D03	7	D10	MRC15	MDO	D03	TEM	NEG	NEG	0.249928	NS	NO	N712	GTAGAGGA	S517	TCTTACGC	Nextera XT v2 Index Kit C	NA	1165575	1	8.57946e-07	43421	43420	2.30303e-05	NA
MRC15_MDO_D04	7	E10	MRC15	MDO	D04	TEM	NEG	NEG	0.0305798	NS	NO	N712	GTAGAGGA	S518	CTTAATAG	Nextera XT v2 Index Kit C	NA	1125972	0	0	139834	139834	0	NA
MRC15_MDO_D05	7	F10	MRC15	MDO	D05	TEM	POS	NEG	0.304726	NS	NO	N712	GTAGAGGA	S520	ATAGCCTT	Nextera XT v2 Index Kit C	NA	929403	0	0	33630	33630	0	NA
MRC15_MDO_E01	7	G10	MRC15	MDO	E01	TCM	POS	NEG	0.0900548	Tat	NO	N712	GTAGAGGA	S521	TAAGGCTC	Nextera XT v2 Index Kit C	NA	965093	1	1.03617e-06	49375	49374	2.02532e-05	NA
MRC15_MDO_E02	7	H10	MRC15	MDO	E02	TCM	POS	NEG	0.0977926	Tat	NO	N712	GTAGAGGA	S522	TCGCATAA	Nextera XT v2 Index Kit C	NA	937614	8	8.5323e-06	30963	30958	0.000161483	NA
MRC15_MDO_E03	7	A11	MRC15	MDO	E03	TCM	POS	NEG	0.145654	Tat	NO	N714	GCTCATGA	S513	CTAGTCGA	Nextera XT v2 Index Kit C	NA	775316	0	0	41566	41566	0	NA
MRC15_MDO_E04	7	B11	MRC15	MDO	E04	TCM	NEG	NEG	0.0973455	Tat	NO	N714	GCTCATGA	S515	AGCTAGAA	Nextera XT v2 Index Kit C	NA	642559	3	4.66883e-06	36013	36011	5.55355e-05	NA
MRC15_MDO_E05	7	C11	MRC15	MDO	E05	TCM	POS	NEG	0.162198	Tat	NO	N714	GCTCATGA	S516	ACTCTAGG	Nextera XT v2 Index Kit C	NA	787692	0	0	38941	38941	0	NA
MRC15_MDO_F01	7	D11	MRC15	MDO	F01	TCM	POS	NEG	0.150824	Tat	NO	N714	GCTCATGA	S517	TCTTACGC	Nextera XT v2 Index Kit C	NA	1110133	2	1.80159e-06	44143	44142	2.26536e-05	NA
MRC15_MDO_F02	7	E11	MRC15	MDO	F02	TCM	POS	NEG	0.203228	Tat	NO	N714	GCTCATGA	S518	CTTAATAG	Nextera XT v2 Index Kit C	NA	935658	7	7.48137e-06	44901	44896	0.000111356	NA
MRC15_MDO_F03	7	F11	MRC15	MDO	F03	TCM	NEG	NEG	0.338699	Tat	NO	N714	GCTCATGA	S520	ATAGCCTT	Nextera XT v2 Index Kit C	NA	893242	0	0	50974	50974	0	NA
MRC15_MDO_F04	7	G11	MRC15	MDO	F04	TCM	NEG	NEG	0.170879	Tat	NO	N714	GCTCATGA	S521	TAAGGCTC	Nextera XT v2 Index Kit C	NA	862023	0	0	32345	32345	0	NA
MRC15_MDO_F05	7	H11	MRC15	MDO	F05	TCM	POS	NEG	0.252497	Tat	NO	N714	GCTCATGA	S522	TCGCATAA	Nextera XT v2 Index Kit C	NA	1081087	0	0	34787	34787	0	NA
MRC15_MDO_G01	7	A12	MRC15	MDO	G01	TEM	POS	NEG	0.119166	Tat	NO	N715	ATCTCAGG	S513	CTAGTCGA	Nextera XT v2 Index Kit C	NA	819049	0	0	48587	48587	0	NA
MRC15_MDO_G02	7	B12	MRC15	MDO	G02	TEM	POS	NEG	0.201016	Tat	NO	N715	ATCTCAGG	S515	AGCTAGAA	Nextera XT v2 Index Kit C	NA	1064503	8	7.51524e-06	45826	45820	0.00013093	NA
MRC15_MDO_G03	7	C12	MRC15	MDO	G03	TEM	POS	NEG	0.153146	Tat	NO	N715	ATCTCAGG	S516	ACTCTAGG	Nextera XT v2 Index Kit C	NA	1031383	0	0	42024	42024	0	NA
MRC15_MDO_G04	7	D12	MRC15	MDO	G04	TEM	NEG	NEG	0.201742	Tat	NO	N715	ATCTCAGG	S517	TCTTACGC	Nextera XT v2 Index Kit C	NA	1021989	2	1.95697e-06	64519	64518	1.54993e-05	NA
MRC15_MDO_G05	7	E12	MRC15	MDO	G05	TEM	NEG	NEG	0.160839	Tat	NO	N715	ATCTCAGG	S518	CTTAATAG	Nextera XT v2 Index Kit C	NA	1177257	0	0	32116	32116	0	NA
MRC15_MDO_H01	7	F12	MRC15	MDO	H01	TEM	POS	NEG	0.154099	Tat	NO	N715	ATCTCAGG	S520	ATAGCCTT	Nextera XT v2 Index Kit C	NA	864539	0	0	35000	35000	0	NA
MRC15_MDO_H02	7	G12	MRC15	MDO	H02	TEM	POS	NEG	0.15853	Tat	NO	N715	ATCTCAGG	S521	TAAGGCTC	Nextera XT v2 Index Kit C	NA	1087115	0	0	33009	33009	0	NA
MRC15_MDO_H03	7	H12	MRC15	MDO	H03	TEM	POS	NEG	0.126674	Tat	NO	N715	ATCTCAGG	S522	TCGCATAA	Nextera XT v2 Index Kit C	NA	1111742	0	0	31986	31986	0	NA
MRC15_MDO_H04	8	A01	MRC15	MDO	H04	TEM	POS	NEG	0.223992	Tat	NO	N716	ACTCGCTA	S513	CTAGTCGA	Nextera XT v2 Index Kit D	NA	1960112	2	1.02035e-06	62684	62683	1.5953e-05	NA
MRC15_MDO_H05	8	B01	MRC15	MDO	H05	TEM	POS	NEG	0.25893	Tat	NO	N716	ACTCGCTA	S515	AGCTAGAA	Nextera XT v2 Index Kit D	NA	2385032	3	1.25784e-06	60696	60693	4.94267e-05	NA
MRC15_MDB_A01	3	E05	MRC15	MDB	A01	TCM	POS	NEG	0.198398	TatPNB	NO	N705	GGACTCCT	S507	TACTCCTT	Nextera XT v2 Index Kit A	NA	921674	0	0	38265	38265	0	NA
MRC15_MDB_A02	3	F05	MRC15	MDB	A02	TCM	POS	NEG	0.292535	TatPNB	NO	N705	GGACTCCT	S508	AGGCTTAG	Nextera XT v2 Index Kit A	NA	828838	4	4.82603e-06	37669	37667	5.30941e-05	NA
MRC15_MDB_A05	3	G05	MRC15	MDB	A05	TEM	POS	NEG	0.343002	TatPNB	NO	N705	GGACTCCT	S510	ATTAGACG	Nextera XT v2 Index Kit A	NA	838420	0	0	35972	35972	0	NA
MRC15_MDB_B01	3	H05	MRC15	MDB	B01	TCM	POS	NEG	0.324893	TatPNB	NO	N705	GGACTCCT	S511	CGGAGAGA	Nextera XT v2 Index Kit A	NA	733627	0	0	36444	36444	0	NA
MRC15_MDB_B02	3	A06	MRC15	MDB	B02	TCM	POS	NEG	0.276103	TatPNB	NO	N706	TAGGCATG	S502	ATAGAGAG	Nextera XT v2 Index Kit A	NA	127083	0	0	6379	6379	0	NA
MRC15_MDB_B04	3	B06	MRC15	MDB	B04	TEM	NEG	NEG	0.266885	TatPNB	NO	N706	TAGGCATG	S503	AGAGGATA	Nextera XT v2 Index Kit A	NA	630988	0	0	29355	29355	0	NA
MRC15_MDB_C01	3	C06	MRC15	MDB	C01	TCM	POS	NEG	0.414092	TatPNB	NO	N706	TAGGCATG	S505	CTCCTTAC	Nextera XT v2 Index Kit A	NA	945000	0	0	134057	134057	0	NA
MRC15_MDB_C02	3	D06	MRC15	MDB	C02	TCM	POS	NEG	0.311198	TatPNB	NO	N706	TAGGCATG	S506	TATGCAGT	Nextera XT v2 Index Kit A	NA	1006958	1	9.9309e-07	32281	32280	3.0978e-05	NA
MRC15_MDB_C03	3	E06	MRC15	MDB	C03	TEM	NEG	NEG	0.35772	TatPNB	NO	N706	TAGGCATG	S507	TACTCCTT	Nextera XT v2 Index Kit A	NA	917648	11	1.19872e-05	34167	34161	0.000175608	NA
MRC15_MDB_D01	3	F06	MRC15	MDB	D01	TCM	POS	NEG	0.331939	TatPNB	NO	N706	TAGGCATG	S508	AGGCTTAG	Nextera XT v2 Index Kit A	NA	938935	2	2.13007e-06	31970	31969	3.12793e-05	NA
MRC15_MDB_D02	3	G06	MRC15	MDB	D02	TCM	POS	NEG	0.177236	TatPNB	NO	N706	TAGGCATG	S510	ATTAGACG	Nextera XT v2 Index Kit A	NA	817972	2	2.44507e-06	35082	35081	2.85046e-05	NA
MRC15_MDB_E04	3	H06	MRC15	MDB	E04	TEM	NEG	NEG	0.128016	TatPNB	NO	N706	TAGGCATG	S511	CGGAGAGA	Nextera XT v2 Index Kit A	NA	618997	0	0	29521	29521	0	NA
MRC15_MDB_F01	3	A07	MRC15	MDB	F01	TCM	NEG	NEG	0.239219	TatPNB	NO	N707	CTCTCTAC	S502	ATAGAGAG	Nextera XT v2 Index Kit A	NA	799794	1	1.25032e-06	43060	43059	2.32234e-05	NA
MRC15_MDB_F02	3	B07	MRC15	MDB	F02	TCM	POS	NEG	0.204401	TatPNB	NO	N707	CTCTCTAC	S503	AGAGGATA	Nextera XT v2 Index Kit A	NA	930897	0	0	43379	43379	0	NA
MRC15_MDB_F03	3	C07	MRC15	MDB	F03	TCM	NEG	NEG	0.353529	TatPNB	NO	N707	CTCTCTAC	S505	CTCCTTAC	Nextera XT v2 Index Kit A	NA	983782	1	1.01649e-06	40063	40062	2.49607e-05	NA
MRC15_MDB_F04	3	D07	MRC15	MDB	F04	TEM	POS	NEG	0.325226	TatPNB	NO	N707	CTCTCTAC	S506	TATGCAGT	Nextera XT v2 Index Kit A	NA	957370	0	0	33484	33484	0	NA
MRC15_MDB_F05	3	E07	MRC15	MDB	F05	TEM	NEG	NEG	0.37812	TatPNB	NO	N707	CTCTCTAC	S507	TACTCCTT	Nextera XT v2 Index Kit A	NA	900529	0	0	172568	172568	0	NA
MRC15_MDB_G01	3	F07	MRC15	MDB	G01	TCM	NEG	NEG	0.271366	TatPNB	NO	N707	CTCTCTAC	S508	AGGCTTAG	Nextera XT v2 Index Kit A	NA	1018909	3	2.94433e-06	46297	46295	4.31993e-05	NA
MRC15_MDB_G02	3	G07	MRC15	MDB	G02	TCM	NEG	NEG	0.256082	TatPNB	NO	N707	CTCTCTAC	S510	ATTAGACG	Nextera XT v2 Index Kit A	NA	792258	0	0	31573	31573	0	NA
MRC15_MDB_G03	3	H07	MRC15	MDB	G03	TCM	NEG	NEG	0.288774	TatPNB	NO	N707	CTCTCTAC	S511	CGGAGAGA	Nextera XT v2 Index Kit A	NA	795434	0	0	30999	30999	0	NA
MRC15_MDB_E06	3	G09	MRC15	MDB	E06	TEM	NA	POS	0.239346	PMAi	NO	N711	AAGAGGCA	S510	ATTAGACG	Nextera XT v2 Index Kit A	SNTB1	49957	14199	0.284224	9213	2003	0.78259	YES	PSI/MSD
MRC15_MDB_E08	3	H09	MRC15	MDB	E08	TEM	NA	POS	0.167056	PMAi	NO	N711	AAGAGGCA	S511	CGGAGAGA	Nextera XT v2 Index Kit A	SNTB1	271376	12582	0.0463637	16440	9974	0.393309	NO	PSI/MSD
MRC15_MDB_E09	3	A10	MRC15	MDB	E09	TEM	NA	POS	0.226954	PMAi	NO	N712	GTAGAGGA	S502	ATAGAGAG	Nextera XT v2 Index Kit A	SNTB1	644252	116490	0.180814	78965	18901	0.760641	YES	PSI/MSD
MRC15_MDB_E10	3	B10	MRC15	MDB	E10	TEM	NA	POS	0.272992	PMAi	NO	N712	GTAGAGGA	S503	AGAGGATA	Nextera XT v2 Index Kit A	Unique_intactMSD	805611	177392	0.220196	120517	29799	0.75274	YES	Frameshift
MRC15_MDB_F06	3	C10	MRC15	MDB	F06	TEM	NA	POS	0.46248	PMAi	NO	N712	GTAGAGGA	S505	CTCCTTAC	Nextera XT v2 Index Kit A	SNTB1	909901	81109	0.0891405	77590	36365	0.531318	YES	PSI/MSD
MRC15_MDB_F07	3	D10	MRC15	MDB	F07	TEM	NA	POS	0.72787	PMAi	NO	N712	GTAGAGGA	S506	TATGCAGT	Nextera XT v2 Index Kit A	SNTB1	1097349	33942	0.0309309	48799	31537	0.353737	YES	PSI/MSD
MRC15_MDB_F08	3	E10	MRC15	MDB	F08	TEM	NA	POS	0.397302	PMAi	NO	N712	GTAGAGGA	S507	TACTCCTT	Nextera XT v2 Index Kit A	SNTB1	978233	46411	0.0474437	52009	28446	0.453056	NO	PSI/MSD
MRC15_MDB_F09	3	F10	MRC15	MDB	F09	TEM	NA	POS	1.03841	PMAi	NO	N712	GTAGAGGA	S508	AGGCTTAG	Nextera XT v2 Index Kit A	SNTB1	777562	82396	0.105967	66003	23625	0.642062	YES	PSI/MSD
MRC15_MDB_F10	3	G10	MRC15	MDB	F10	TEM	NA	POS	0.428526	PMAi	NO	N712	GTAGAGGA	S510	ATTAGACG	Nextera XT v2 Index Kit A	SNTB1	923975	32310	0.0349685	45256	28759	0.364526	NO	PSI/MSD
MRC15_MDB_G06	3	H10	MRC15	MDB	G06	TEM	NA	POS	0.576952	PMAi	NO	N712	GTAGAGGA	S511	CGGAGAGA	Nextera XT v2 Index Kit A	SNTB1	866975	93100	0.107385	72776	24984	0.6567	YES	PSI/MSD
MRC15_MDB_G07	3	A11	MRC15	MDB	G07	TEM	NA	POS	0.303019	PMAi	NO	N714	GCTCATGA	S502	ATAGAGAG	Nextera XT v2 Index Kit A	SNTB1	824929	43079	0.0522215	53933	31928	0.408006	NO	PSI/MSD
MRC15_MDB_G08	3	B11	MRC15	MDB	G08	TEM	NA	POS	0.430657	PMAi	NO	N714	GCTCATGA	S503	AGAGGATA	Nextera XT v2 Index Kit A	SNTB1	767241	145642	0.189826	104420	29876	0.713886	YES	PSI/MSD
MRC15_MDB_G09	3	C11	MRC15	MDB	G09	TEM	NA	POS	0.635491	PMAi	NO	N714	GCTCATGA	S505	CTCCTTAC	Nextera XT v2 Index Kit A	SNTB1	750728	32356	0.0430995	66969	50399	0.247428	YES	PSI/MSD
MRC15_MDB_G10	3	D11	MRC15	MDB	G10	TEM	NA	POS	0.656881	PMAi	NO	N714	GCTCATGA	S506	TATGCAGT	Nextera XT v2 Index Kit A	SNTB1	853817	96113	0.112569	78790	29474	0.625917	YES	PSI/MSD
MRC15_MDB_H09	3	H11	MRC15	MDB	H09	TEM	NA	POS	0.106545	PMAi	NO	N714	GCTCATGA	S511	CGGAGAGA	Nextera XT v2 Index Kit A	SNTB1	694664	36358	0.052339	87111	68392	0.214887	NO	PSI/MSD
MRC15_MDB_H10	3	A12	MRC15	MDB	H10	TEM	NA	POS	0.675544	PMAi	NO	N715	ATCTCAGG	S502	ATAGAGAG	Nextera XT v2 Index Kit A	SNTB1	856326	134754	0.157363	95479	26655	0.720829	YES	PSI/MSD
MRC15_MDO_A06	8	C01	MRC15	MDO	A06	TEM	POS	POS	0.219085	Tat	NO	N716	ACTCGCTA	S516	ACTCTAGG	Nextera XT v2 Index Kit D	SNTB1	1914883	394503	0.206019	261401	60282	0.769389	YES	PSI/MSD
MRC15_MDO_A07	8	D01	MRC15	MDO	A07	TEM	POS	POS	0.280986	Tat	NO	N716	ACTCGCTA	S517	TCTTACGC	Nextera XT v2 Index Kit D	SNTB1	1516083	423548	0.27937	267285	51692	0.806603	YES	PSI/MSD
MRC15_MDO_A08	8	E01	MRC15	MDO	A08	TEM	POS	POS	0.215095	Tat	NO	N716	ACTCGCTA	S518	CTTAATAG	Nextera XT v2 Index Kit D	SNTB1	1880482	493337	0.262346	314463	63714	0.797388	YES	PSI/MSD
MRC15_MDO_A09	8	F01	MRC15	MDO	A09	TEM	POS	POS	0.175541	Tat	NO	N716	ACTCGCTA	S520	ATAGCCTT	Nextera XT v2 Index Kit D	SNTB1	1750756	22244	0.0127054	52981	41679	0.213322	NO	PSI/MSD
MRC15_MDO_A10	8	G01	MRC15	MDO	A10	TEM	POS	POS	0.176167	Tat	NO	N716	ACTCGCTA	S521	TAAGGCTC	Nextera XT v2 Index Kit D	SNTB1	2004800	134747	0.0672122	125754	57605	0.541923	NO	PSI/MSD
MRC15_MDO_B06	8	H01	MRC15	MDO	B06	TEM	POS	POS	0.217509	Tat	NO	N716	ACTCGCTA	S522	TCGCATAA	Nextera XT v2 Index Kit D	SNTB1	1591720	1032	0.000648355	57182	56663	0.00907628	NO	PSI/MSD
MRC15_MDO_B07	8	A02	MRC15	MDO	B07	TCM	POS	POS	0.0976124	Tat	NO	N718	GGAGCTAC	S513	CTAGTCGA	Nextera XT v2 Index Kit D	NA	2371879	15226	0.00641938	72988	65037	0.108936	NA	NA	Only 600 bp, matching region not specific for clone
MRC15_MDO_B08	8	B02	MRC15	MDO	B08	TEM	NEG	POS	0.205526	Tat	NO	N718	GGAGCTAC	S515	AGCTAGAA	Nextera XT v2 Index Kit D	SNTB1	2249089	451348	0.20068	311293	82876	0.733769	YES	PSI/MSD
MRC15_MDO_B09	8	C02	MRC15	MDO	B09	TCM	NEG	POS	0.18891	Tat	NO	N718	GGAGCTAC	S516	ACTCTAGG	Nextera XT v2 Index Kit D	SNTB1	1998907	96809	0.048431	118169	69253	0.41395	NO	PSI/MSD
MRC15_MDO_B10	8	D02	MRC15	MDO	B10	TEM	POS	POS	0.198798	Tat	NO	N718	GGAGCTAC	S517	TCTTACGC	Nextera XT v2 Index Kit D	SNTB1	1512735	502	0.000331849	56712	56444	0.00472563	NO	PSI/MSD
MRC15_MDO_C06	8	E02	MRC15	MDO	C06	TCM	POS	POS	0.211858	Tat	NO	N718	GGAGCTAC	S518	CTTAATAG	Nextera XT v2 Index Kit D	SNTB1	1769741	154394	0.087241	150131	71926	0.520912	NO	PSI/MSD
MRC15_MDO_C07	8	F02	MRC15	MDO	C07	TCM	POS	POS	0.291199	Tat	NO	N718	GGAGCTAC	S520	ATAGCCTT	Nextera XT v2 Index Kit D	SNTB1	1778334	32454	0.0182497	75990	59350	0.218976	NO	PSI/MSD
MRC15_MDO_C09	8	G02	MRC15	MDO	C09	TEM	POS	POS	0.218024	Tat	NO	N718	GGAGCTAC	S521	TAAGGCTC	Nextera XT v2 Index Kit D	SNTB1	1803426	54216	0.0300628	74797	47244	0.36837	NO	PSI/MSD
MRC15_MDO_C10	8	H02	MRC15	MDO	C10	TEM	NEG	POS	0.217746	Tat	NO	N718	GGAGCTAC	S522	TCGCATAA	Nextera XT v2 Index Kit D	SNTB1	1546618	16848	0.0108934	50100	41479	0.172076	NO	PSI/MSD
MRC15_MDO_D06	8	A03	MRC15	MDO	D06	TEM	POS	POS	0.262097	Tat	NO	N719	GCGTAGTA	S513	CTAGTCGA	Nextera XT v2 Index Kit D	SNTB1	1891471	394377	0.208503	258211	58533	0.773313	YES	PSI/MSD
MRC15_MDO_D07	8	B03	MRC15	MDO	D07	TEM	POS	POS	0.212486	Tat	NO	N719	GCGTAGTA	S515	AGCTAGAA	Nextera XT v2 Index Kit D	SNTB1	2218516	337243	0.152013	243330	72923	0.700312	YES	PSI/MSD
MRC15_MDO_D08	8	C03	MRC15	MDO	D08	TCM	NEG	POS	0.233081	Tat	NO	N719	GCGTAGTA	S516	ACTCTAGG	Nextera XT v2 Index Kit D	SNTB1	1439011	79915	0.0555347	95303	54695	0.426094	NO	PSI/MSD
MRC15_MDO_D09	8	D03	MRC15	MDO	D09	TEM	POS	POS	0.165972	Tat	NO	N719	GCGTAGTA	S517	TCTTACGC	Nextera XT v2 Index Kit D	SNTB1	1529302	197006	0.128821	153297	53167	0.653177	YES	PSI/MSD
MRC15_MDO_D10	8	E03	MRC15	MDO	D10	TEM	POS	POS	0.213159	Tat	NO	N719	GCGTAGTA	S518	CTTAATAG	Nextera XT v2 Index Kit D	NA	2437671	0	0	74621	74621	0	NA	NA
MRC15_MDO_E06	8	F03	MRC15	MDO	E06	TEM	POS	POS	0.12222	Tat	NO	N719	GCGTAGTA	S520	ATAGCCTT	Nextera XT v2 Index Kit D	SNTB1	1818904	88360	0.0485787	99910	54900	0.450505	NO	PSI/MSD
MRC15_MDO_E07	8	G03	MRC15	MDO	E07	TEM	POS	POS	0.118777	Tat	NO	N719	GCGTAGTA	S521	TAAGGCTC	Nextera XT v2 Index Kit D	SNTB1	1695977	634221	0.373956	377560	55151	0.853928	YES	PSI/MSD
MRC15_MDO_E08	8	H03	MRC15	MDO	E08	TEM	POS	POS	0.0852686	Tat	NO	N719	GCGTAGTA	S522	TCGCATAA	Nextera XT v2 Index Kit D	SNTB1	1862524	24346	0.0130715	61878	49619	0.198116	NO	PSI/MSD	PSI region not covered, 2500 bp match with SNTB1
MRC15_MDO_E09	8	A04	MRC15	MDO	E09	TEM	NEG	POS	0.109583	Tat	NO	N720	CGGAGCCT	S513	CTAGTCGA	Nextera XT v2 Index Kit D	SNTB1	2185129	86061	0.0393849	128252	84453	0.341507	NO	PSI/MSD
MRC15_MDO_E10	8	B04	MRC15	MDO	E10	TEM	POS	POS	0.0583437	Tat	NO	N720	CGGAGCCT	S515	AGCTAGAA	Nextera XT v2 Index Kit D	SNTB1	1733968	523756	0.302056	330297	63357	0.808182	YES	PSI/MSD
MRC15_MDO_F06	8	C04	MRC15	MDO	F06	TCM	NEG	POS	0.192616	Tat	NO	N720	CGGAGCCT	S516	ACTCTAGG	Nextera XT v2 Index Kit D	SNTB1	1644206	9138	0.0055577	68802	64150	0.0676143	NO	PSI/MSD
MRC15_MDO_F07	8	D04	MRC15	MDO	F07	TEM	POS	POS	0.400101	Tat	YES	N720	CGGAGCCT	S517	TCTTACGC	Nextera XT v2 Index Kit D	SNTB1	1487268	57070	0.0383724	89171	60041	0.326676	NO	PSI/MSD
MRC15_MDO_F08	8	E04	MRC15	MDO	F08	TEM	POS	POS	0.141427	Tat	NO	N720	CGGAGCCT	S518	CTTAATAG	Nextera XT v2 Index Kit D	SNTB1	1660418	218383	0.131523	179002	68534	0.617133	NO	PSI/MSD
MRC15_MDO_F09	8	F04	MRC15	MDO	F09	TEM	POS	POS	0.158766	Tat	NO	N720	CGGAGCCT	S520	ATAGCCTT	Nextera XT v2 Index Kit D	SNTB1	1753059	80841	0.0461142	111469	70626	0.366407	NO	PSI/MSD
MRC15_MDO_F10	8	G04	MRC15	MDO	F10	TEM	NEG	POS	0.238037	Tat	NO	N720	CGGAGCCT	S521	TAAGGCTC	Nextera XT v2 Index Kit D	SNTB1	1840409	277467	0.150764	212937	71969	0.662017	YES	PSI/MSD
MRC15_MDO_G06	8	H04	MRC15	MDO	G06	TEM	NEG	POS	0.256561	Tat	YES	N720	CGGAGCCT	S522	TCGCATAA	Nextera XT v2 Index Kit D	SNTB1	1461698	119968	0.0820744	106517	45332	0.574415	YES	PSI/MSD
MRC15_MDO_G07	8	A05	MRC15	MDO	G07	TEM	POS	POS	0.182318	Tat	NO	N721	TACGCTGC	S513	CTAGTCGA	Nextera XT v2 Index Kit D	SNTB1	1863826	53563	0.0287382	88497	61407	0.306112	NO	PSI/MSD
MRC15_MDO_G08	8	B05	MRC15	MDO	G08	TEM	POS	POS	0.121827	Tat	NO	N721	TACGCTGC	S515	AGCTAGAA	Nextera XT v2 Index Kit D	SNTB1	2100049	84776	0.0403686	137242	94266	0.31314	NO	PSI/MSD
MRC15_MDO_G09	8	C05	MRC15	MDO	G09	TEM	POS	POS	0.131259	Tat	NO	N721	TACGCTGC	S516	ACTCTAGG	Nextera XT v2 Index Kit D	SNTB1	1620245	30778	0.0189959	78794	63178	0.198188	NO	PSI/MSD
MRC15_MDO_G10	8	D05	MRC15	MDO	G10	TEM	POS	POS	0.151777	Tat	NO	N721	TACGCTGC	S517	TCTTACGC	Nextera XT v2 Index Kit D	SNTB1	1657009	162945	0.0983368	140739	58324	0.585588	NO	PSI/MSD
MRC15_MDO_H06	8	E05	MRC15	MDO	H06	TEM	POS	POS	0.126717	Tat	NO	N721	TACGCTGC	S518	CTTAATAG	Nextera XT v2 Index Kit D	SNTB1	1780601	7472	0.00419634	86675	82911	0.0434266	NO	PSI/MSD
MRC15_MDO_H07	8	F05	MRC15	MDO	H07	TEM	POS	POS	0.0720912	Tat	NO	N721	TACGCTGC	S520	ATAGCCTT	Nextera XT v2 Index Kit D	SNTB1	1742022	6987	0.00401086	104935	101415	0.0335446	NO	PSI/MSD
MRC15_MDO_H08	8	G05	MRC15	MDO	H08	TEM	POS	POS	0.162863	Tat	NO	N721	TACGCTGC	S521	TAAGGCTC	Nextera XT v2 Index Kit D	SNTB1	2495106	110817	0.0444137	154718	97719	0.368406	NO	PSI/MSD
MRC15_MDO_H09	8	H05	MRC15	MDO	H09	TEM	POS	POS	0.191243	Tat	NO	N721	TACGCTGC	S522	TCGCATAA	Nextera XT v2 Index Kit D	SNTB1	1386017	9214	0.00664783	47311	42592	0.0997442	NO	PSI/MSD
MRC15_MDO_H10	8	A06	MRC15	MDO	H10	TEM	POS	POS	0.155058	Tat	NO	N722	ATGCGCAG	S513	CTAGTCGA	Nextera XT v2 Index Kit D	SNTB1	1770200	86695	0.0489747	104645	60305	0.423718	NO	PSI/MSD
MRC15_MDB_A07	3	A08	MRC15	MDB	A07	TEM	POS	POS	0.182293	TatPNB	NO	N710	CGAGGCTG	S502	ATAGAGAG	Nextera XT v2 Index Kit A	SNTB1	704416	86366	0.122607	76349	31756	0.584068	NO	PSI/MSD
MRC15_MDB_A08	3	B08	MRC15	MDB	A08	TEM	POS	POS	0.287615	TatPNB	NO	N710	CGAGGCTG	S503	AGAGGATA	Nextera XT v2 Index Kit A	SNTB1	879244	155789	0.177185	123251	43511	0.646972	NO	PSI/MSD
MRC15_MDB_A09	3	C08	MRC15	MDB	A09	TCM	POS	POS	0.248196	TatPNB	NO	N710	CGAGGCTG	S505	CTCCTTAC	Nextera XT v2 Index Kit A	Chr1: 235032976	966376	168313	0.174169	136122	50605	0.628238	NO	PSI/MSD
MRC15_MDB_A10	3	D08	MRC15	MDB	A10	TCM	POS	POS	0.137147	TatPNB	NO	N710	CGAGGCTG	S506	TATGCAGT	Nextera XT v2 Index Kit A	Chr1: 235032976	991884	196242	0.197848	142700	42760	0.70035	YES	PSI/MSD
MRC15_MDB_B06	3	E08	MRC15	MDB	B06	TEM	POS	POS	0.232349	TatPNB	NO	N710	CGAGGCTG	S507	TACTCCTT	Nextera XT v2 Index Kit A	SNTB1	1007649	187257	0.185836	131889	36590	0.72257	YES	PSI/MSD
MRC15_MDB_B08	3	F08	MRC15	MDB	B08	TEM	POS	POS	0.20428	TatPNB	NO	N710	CGAGGCTG	S508	AGGCTTAG	Nextera XT v2 Index Kit A	SNTB1	978557	199899	0.204279	142405	40206	0.717664	NO	PSI/MSD
MRC15_MDB_B09	3	G08	MRC15	MDB	B09	TEM	POS	POS	0.474498	TatPNB	YES	N710	CGAGGCTG	S510	ATTAGACG	Nextera XT v2 Index Kit A	SNTB1	872576	131000	0.15013	103189	35899	0.652104	YES	PSI/MSD
MRC15_MDB_C06	3	H08	MRC15	MDB	C06	TEM	POS	POS	0.329897	TatPNB	NO	N710	CGAGGCTG	S511	CGGAGAGA	Nextera XT v2 Index Kit A	SNTB1	759893	161638	0.212712	113144	30282	0.732359	YES	PSI/MSD
MRC15_MDB_C07	3	A09	MRC15	MDB	C07	TCM	POS	POS	0.24551	TatPNB	NO	N711	AAGAGGCA	S502	ATAGAGAG	Nextera XT v2 Index Kit A	SNTB1	54032	7809	0.144525	6521	2587	0.603282	NO	PSI/MSD
MRC15_MDB_C08	3	B09	MRC15	MDB	C08	TEM	POS	POS	0.3027	TatPNB	NO	N711	AAGAGGCA	S503	AGAGGATA	Nextera XT v2 Index Kit A	SNTB1	1058878	151151	0.142746	124381	47397	0.618937	YES	PSI/MSD
MRC15_MDB_C09	3	C09	MRC15	MDB	C09	TCM	POS	POS	0.314067	TatPNB	NO	N711	AAGAGGCA	S505	CTCCTTAC	Nextera XT v2 Index Kit A	Unique_nostemloops_intop24	119910	12011	0.100167	11998	5877	0.510168	YES	PSI/MSD
MRC15_MDB_C10	3	D09	MRC15	MDB	C10	TEM	POS	POS	0.119852	TatPNB	NO	N711	AAGAGGCA	S506	TATGCAGT	Nextera XT v2 Index Kit A	SNTB1	52760	8660	0.164139	6671	2272	0.659421	YES	PSI/MSD
MRC15_MDB_D08	3	E09	MRC15	MDB	D08	TEM	POS	POS	0.249205	TatPNB	NO	N711	AAGAGGCA	S507	TACTCCTT	Nextera XT v2 Index Kit A	SNTB1	132576	25293	0.190781	19185	6268	0.673286	YES	PSI/MSD
MRC15_MDB_D09	3	F09	MRC15	MDB	D09	TEM	POS	POS	0.268633	TatPNB	NO	N711	AAGAGGCA	S508	AGGCTTAG	Nextera XT v2 Index Kit A	SNTB1	136612	34569	0.253045	25029	7443	0.702625	YES	PSI/MSD
MRC15_MDB_H06	3	E11	MRC15	MDB	H06	TEM	POS	POS	0.279811	TatPNB	NO	N714	GCTCATGA	S507	TACTCCTT	Nextera XT v2 Index Kit A	SNTB1	705702	192500	0.272778	133895	34604	0.741559	NO	PSI/MSD	At integrase end, contains AAAAA
MRC15_MDB_H07	3	F11	MRC15	MDB	H07	TEM	NEG	POS	0.245151	TatPNB	NO	N714	GCTCATGA	S508	AGGCTTAG	Nextera XT v2 Index Kit A	SNTB1	752668	196371	0.2609	132577	31906	0.75934	YES	PSI/MSD
MRC15_MDB_H08	3	G11	MRC15	MDB	H08	TEM	POS	POS	0.259077	TatPNB	NO	N714	GCTCATGA	S510	ATTAGACG	Nextera XT v2 Index Kit A	SNTB1	688030	62368	0.0906472	70474	38579	0.452578	NO	PSI/MSD
MRC21_MDU_A02	8	B06	MRC21	MDU	A02	TCM	POS	NEG	0.424532	Tat	NO	N722	ATGCGCAG	S515	AGCTAGAA	Nextera XT v2 Index Kit D	NA	2093982	0	0	67149	67149	0	NA
MRC21_MDU_A03	8	C06	MRC21	MDU	A03	TCM	NEG	NEG	0.309394	Tat	NO	N722	ATGCGCAG	S516	ACTCTAGG	Nextera XT v2 Index Kit D	NA	2403802	1	4.16008e-07	116184	116183	8.60704e-06	NA
MRC21_MDU_A04	8	D06	MRC21	MDU	A04	TCM	POS	NEG	0.401148	Tat	NO	N722	ATGCGCAG	S517	TCTTACGC	Nextera XT v2 Index Kit D	NA	1358765	0	0	49749	49749	0	NA
MRC21_MDU_A05	8	E06	MRC21	MDU	A05	TCM	NEG	NEG	0.360138	Tat	NO	N722	ATGCGCAG	S518	CTTAATAG	Nextera XT v2 Index Kit D	NA	1577018	4	2.53643e-06	60977	60975	3.27993e-05	NA
MRC21_MDU_B01	8	F06	MRC21	MDU	B01	TCM	POS	NEG	0.471869	Tat	NO	N722	ATGCGCAG	S520	ATAGCCTT	Nextera XT v2 Index Kit D	NA	1955862	1	5.11284e-07	63022	63021	1.58675e-05	NA
MRC21_MDU_B02	8	G06	MRC21	MDU	B02	TCM	NEG	NEG	0.279276	Tat	NO	N722	ATGCGCAG	S521	TAAGGCTC	Nextera XT v2 Index Kit D	NA	1336157	32	2.39493e-05	44223	44202	0.000474866	NA
MRC21_MDU_B03	8	H06	MRC21	MDU	B03	TCM	POS	NEG	0.204651	Tat	NO	N722	ATGCGCAG	S522	TCGCATAA	Nextera XT v2 Index Kit D	NA	1474645	2	1.35626e-06	52984	52982	3.77472e-05	NA
MRC21_MDU_B04	8	A07	MRC21	MDU	B04	TCM	NEG	NEG	0.290244	Tat	NO	N723	TAGCGCTC	S513	CTAGTCGA	Nextera XT v2 Index Kit D	NA	1809295	19	1.05013e-05	64516	64504	0.000186	NA
MRC21_MDU_C01	8	B07	MRC21	MDU	C01	TCM	POS	NEG	0.218446	Tat	NO	N723	TAGCGCTC	S515	AGCTAGAA	Nextera XT v2 Index Kit D	NA	1980325	26	1.31292e-05	80979	80963	0.000197582	NA
MRC21_MDU_C02	8	C07	MRC21	MDU	C02	TCM	NEG	NEG	0.223556	Tat	NO	N723	TAGCGCTC	S516	ACTCTAGG	Nextera XT v2 Index Kit D	NA	1851161	0	0	78724	78724	0	NA
MRC21_MDU_C03	8	D07	MRC21	MDU	C03	TCM	POS	NEG	0.436988	Tat	NO	N723	TAGCGCTC	S517	TCTTACGC	Nextera XT v2 Index Kit D	NA	1866045	13	6.96661e-06	72682	72674	0.000110069	NA
MRC21_MDU_C04	8	E07	MRC21	MDU	C04	TCM	POS	NEG	0.492714	Tat	NO	N723	TAGCGCTC	S518	CTTAATAG	Nextera XT v2 Index Kit D	NA	1694827	3	1.77009e-06	61834	61831	4.8517e-05	NA
MRC21_MDU_C05	8	F07	MRC21	MDU	C05	TCM	NEG	NEG	0.335613	Tat	NO	N723	TAGCGCTC	S520	ATAGCCTT	Nextera XT v2 Index Kit D	NA	2094241	0	0	64751	64751	0	NA
MRC21_MDU_D02	8	G07	MRC21	MDU	D02	TCM	NEG	NEG	0.341739	Tat	NO	N723	TAGCGCTC	S521	TAAGGCTC	Nextera XT v2 Index Kit D	NA	1718158	2	1.16404e-06	54328	54327	1.84067e-05	NA
MRC21_MDU_D03	8	H07	MRC21	MDU	D03	TCM	NEG	NEG	0.286112	Tat	NO	N723	TAGCGCTC	S522	TCGCATAA	Nextera XT v2 Index Kit D	NA	1603241	32	1.99596e-05	45519	45500	0.000417408	NA
MRC21_MDU_D04	8	A08	MRC21	MDU	D04	TCM	NEG	NEG	0.278161	Tat	NO	N724	ACTGAGCG	S513	CTAGTCGA	Nextera XT v2 Index Kit D	NA	1902283	0	0	57654	57654	0	NA
MRC21_MDU_D05	8	B08	MRC21	MDU	D05	TCM	NEG	NEG	0.197263	Tat	NO	N724	ACTGAGCG	S515	AGCTAGAA	Nextera XT v2 Index Kit D	NA	2212704	0	0	74572	74572	0	NA
MRC21_MDU_E01	8	C08	MRC21	MDU	E01	TEM	NEG	NEG	0.122695	Tat	NO	N724	ACTGAGCG	S516	ACTCTAGG	Nextera XT v2 Index Kit D	NA	1684005	0	0	80335	80335	0	NA
MRC21_MDU_E02	8	D08	MRC21	MDU	E02	TEM	NEG	NEG	0.173295	Tat	NO	N724	ACTGAGCG	S517	TCTTACGC	Nextera XT v2 Index Kit D	NA	1232470	0	0	58660	58660	0	NA
MRC21_MDU_E04	8	E08	MRC21	MDU	E04	TEM	NEG	NEG	0.132028	Tat	NO	N724	ACTGAGCG	S518	CTTAATAG	Nextera XT v2 Index Kit D	NA	1427956	1	7.00302e-07	46807	46806	2.13643e-05	NA
MRC21_MDU_F01	8	F08	MRC21	MDU	F01	TEM	NEG	NEG	0.279299	Tat	NO	N724	ACTGAGCG	S520	ATAGCCTT	Nextera XT v2 Index Kit D	NA	1825346	0	0	80988	80988	0	NA
MRC21_MDU_F02	8	G08	MRC21	MDU	F02	TEM	NEG	NEG	0.332354	Tat	NO	N724	ACTGAGCG	S521	TAAGGCTC	Nextera XT v2 Index Kit D	NA	1789529	15	8.38209e-06	81245	81235	0.000123084	NA
MRC21_MDU_F03	8	H08	MRC21	MDU	F03	TEM	NEG	NEG	0.34168	Tat	NO	N724	ACTGAGCG	S522	TCGCATAA	Nextera XT v2 Index Kit D	NA	1499347	4	2.66783e-06	39567	39566	2.52736e-05	NA
MRC21_MDU_F05	8	A09	MRC21	MDU	F05	TEM	POS	NEG	0.0631885	Tat	NO	N726	CCTAAGAC	S513	CTAGTCGA	Nextera XT v2 Index Kit D	NA	2047036	120	5.86213e-05	97146	97069	0.000792621	NA
MRC21_MDU_G01	8	B09	MRC21	MDU	G01	TEM	NEG	NEG	0.267825	Tat	NO	N726	CCTAAGAC	S515	AGCTAGAA	Nextera XT v2 Index Kit D	NA	2008526	23	1.14512e-05	59789	59775	0.000234157	NA
MRC21_MDU_G02	8	C09	MRC21	MDU	G02	TEM	NEG	NEG	0.337034	Tat	NO	N726	CCTAAGAC	S516	ACTCTAGG	Nextera XT v2 Index Kit D	NA	1817849	0	0	77189	77189	0	NA
MRC21_MDU_G04	8	D09	MRC21	MDU	G04	TEM	NEG	NEG	0.253679	Tat	NO	N726	CCTAAGAC	S517	TCTTACGC	Nextera XT v2 Index Kit D	NA	1417137	0	0	51488	51488	0	NA
MRC21_MDU_H02	8	E09	MRC21	MDU	H02	TEM	POS	NEG	0.20553	Tat	NO	N726	CCTAAGAC	S518	CTTAATAG	Nextera XT v2 Index Kit D	NA	1534112	0	0	51332	51332	0	NA
MRC21_MDU_H03	8	F09	MRC21	MDU	H03	TEM	NEG	NEG	0.149558	Tat	NO	N726	CCTAAGAC	S520	ATAGCCTT	Nextera XT v2 Index Kit D	NA	1278971	0	0	39702	39702	0	NA
MRC21_MDU_H04	8	G09	MRC21	MDU	H04	TEM	NEG	NEG	0.0362409	Tat	NO	N726	CCTAAGAC	S521	TAAGGCTC	Nextera XT v2 Index Kit D	NA	171547	1	5.82931e-06	12149	12148	8.23113e-05	NA
MRC21_MDU_H05	8	H09	MRC21	MDU	H05	TEM	NEG	NEG	0.102289	Tat	NO	N726	CCTAAGAC	S522	TCGCATAA	Nextera XT v2 Index Kit D	NA	2281986	0	0	49992	49992	0	NA
MRC21_MCY_A02	3	B12	MRC21	MCY	A02	TCM	NEG	NEG	0.253063	TatPNB	NO	N715	ATCTCAGG	S503	AGAGGATA	Nextera XT v2 Index Kit A	NA	804983	0	0	34695	34695	0	NA
MRC21_MCY_B01	3	C12	MRC21	MCY	B01	TCM	POS	NEG	0.223229	TatPNB	NO	N715	ATCTCAGG	S505	CTCCTTAC	Nextera XT v2 Index Kit A	NA	782900	0	0	36669	36669	0	NA
MRC21_MCY_B02	3	D12	MRC21	MCY	B02	TCM	POS	NEG	0.329354	TatPNB	NO	N715	ATCTCAGG	S506	TATGCAGT	Nextera XT v2 Index Kit A	NA	826407	0	0	32152	32152	0	NA
MRC21_MCY_B03	3	E12	MRC21	MCY	B03	TEM	NEG	NEG	0.0811236	TatPNB	NO	N715	ATCTCAGG	S507	TACTCCTT	Nextera XT v2 Index Kit A	NA	726718	0	0	37178	37178	0	NA
MRC21_MCY_B04	3	F12	MRC21	MCY	B04	TEM	NEG	NEG	0.37642	TatPNB	NO	N715	ATCTCAGG	S508	AGGCTTAG	Nextera XT v2 Index Kit A	NA	781755	5	6.39587e-06	37124	37121	8.08103e-05	NA
MRC21_MCY_C01	3	G12	MRC21	MCY	C01	TCM	NEG	NEG	0.231424	TatPNB	NO	N715	ATCTCAGG	S510	ATTAGACG	Nextera XT v2 Index Kit A	NA	854644	0	0	41945	41945	0	NA
MRC21_MCY_C02	3	H12	MRC21	MCY	C02	TCM	POS	NEG	0.205711	TatPNB	NO	N715	ATCTCAGG	S511	CGGAGAGA	Nextera XT v2 Index Kit A	NA	684029	0	0	40064	40064	0	NA
MRC21_MCY_C03	4	A01	MRC21	MCY	C03	TEM	POS	NEG	0.238015	TatPNB	NO	N716	ACTCGCTA	S513	CTAGTCGA	Nextera XT v2 Index Kit D	NA	1040970	3	2.88193e-06	51426	51424	3.88908e-05	NA
MRC21_MCY_C04	4	B01	MRC21	MCY	C04	TEM	NEG	NEG	0.0878974	TatPNB	NO	N716	ACTCGCTA	S515	AGCTAGAA	Nextera XT v2 Index Kit D	NA	1172910	4	3.41032e-06	126774	126771	2.36642e-05	NA
MRC21_MCY_D01	4	C01	MRC21	MCY	D01	TCM	NEG	NEG	0.359137	TatPNB	NO	N716	ACTCGCTA	S516	ACTCTAGG	Nextera XT v2 Index Kit D	NA	1042506	1	9.59227e-07	38953	38952	2.5672e-05	NA
MRC21_MCY_D02	4	D01	MRC21	MCY	D02	TCM	NEG	NEG	0.20814	TatPNB	NO	N716	ACTCGCTA	S517	TCTTACGC	Nextera XT v2 Index Kit D	NA	1199666	0	0	30742	30742	0	NA
MRC21_MCY_D04	4	E01	MRC21	MCY	D04	TEM	NEG	NEG	0.272744	TatPNB	NO	N716	ACTCGCTA	S518	CTTAATAG	Nextera XT v2 Index Kit D	NA	1084686	0	0	40733	40733	0	NA
MRC21_MCY_D05	4	F01	MRC21	MCY	D05	TEM	POS	NEG	0.226768	TatPNB	NO	N716	ACTCGCTA	S520	ATAGCCTT	Nextera XT v2 Index Kit D	NA	1057821	1	9.4534e-07	52216	52215	1.91512e-05	NA
MRC21_MCY_E01	4	G01	MRC21	MCY	E01	TCM	NEG	NEG	0.204424	TatPNB	NO	N716	ACTCGCTA	S521	TAAGGCTC	Nextera XT v2 Index Kit D	NA	948875	2	2.10776e-06	32876	32875	3.04173e-05	NA
MRC21_MCY_E02	4	H01	MRC21	MCY	E02	TCM	NEG	NEG	0.172875	TatPNB	NO	N716	ACTCGCTA	S522	TCGCATAA	Nextera XT v2 Index Kit D	NA	860247	0	0	31870	31870	0	NA
MRC21_MCY_E03	4	A02	MRC21	MCY	E03	TCM	NEG	NEG	0.17707	TatPNB	NO	N718	GGAGCTAC	S513	CTAGTCGA	Nextera XT v2 Index Kit D	NA	1030371	2	1.94105e-06	40083	40082	2.49482e-05	NA
MRC21_MCY_E04	4	B02	MRC21	MCY	E04	TEM	POS	NEG	0.202235	TatPNB	NO	N718	GGAGCTAC	S515	AGCTAGAA	Nextera XT v2 Index Kit D	NA	952963	0	0	44363	44363	0	NA
MRC21_MCY_F01	4	C02	MRC21	MCY	F01	TCM	POS	NEG	0.340161	TatPNB	NO	N718	GGAGCTAC	S516	ACTCTAGG	Nextera XT v2 Index Kit D	NA	1175021	1	8.51049e-07	41650	41649	2.40096e-05	NA
MRC21_MCY_F02	4	D02	MRC21	MCY	F02	TCM	POS	NEG	0.235913	TatPNB	NO	N718	GGAGCTAC	S517	TCTTACGC	Nextera XT v2 Index Kit D	NA	1182293	1	8.45814e-07	48612	48611	2.05711e-05	NA
MRC21_MCY_F03	4	E02	MRC21	MCY	F03	TCM	NEG	NEG	0.377463	TatPNB	NO	N718	GGAGCTAC	S518	CTTAATAG	Nextera XT v2 Index Kit D	NA	1007403	0	0	39987	39987	0	NA
MRC21_MCY_G03	4	F02	MRC21	MCY	G03	TCM	POS	NEG	0.362183	TatPNB	NO	N718	GGAGCTAC	S520	ATAGCCTT	Nextera XT v2 Index Kit D	NA	1056645	8	7.57113e-06	40578	40572	0.000147863	NA
MRC21_MCY_G04	4	G02	MRC21	MCY	G04	TEM	NEG	NEG	0.155246	TatPNB	NO	N718	GGAGCTAC	S521	TAAGGCTC	Nextera XT v2 Index Kit D	NA	1120494	0	0	69701	69701	0	NA
MRC21_MCY_G05	4	H02	MRC21	MCY	G05	TEM	NEG	NEG	0.0808493	TatPNB	NO	N718	GGAGCTAC	S522	TCGCATAA	Nextera XT v2 Index Kit D	NA	1027963	0	0	67385	67385	0	NA
MRC21_MCY_H04	4	A03	MRC21	MCY	H04	TEM	NEG	NEG	0.305779	TatPNB	NO	N719	GCGTAGTA	S513	CTAGTCGA	Nextera XT v2 Index Kit D	NA	1073477	1	9.31552e-07	47947	47946	2.08564e-05	NA
MRC21_MDU_A06	8	A10	MRC21	MDU	A06	TCM	POS	POS	0.312823	Tat	NO	N727	CGATCAGT	S513	CTAGTCGA	Nextera XT v2 Index Kit D	EIS1	1801526	62608	0.0347528	77838	46130	0.407359	NO
MRC21_MDU_A07	8	B10	MRC21	MDU	A07	TCM	NEG	POS	0.278383	Tat	NO	N727	CGATCAGT	S515	AGCTAGAA	Nextera XT v2 Index Kit D	Unique	1729211	180626	0.104456	132794	41621	0.686575	YES
MRC21_MDU_A08	8	C10	MRC21	MDU	A08	TCM	POS	POS	0.339154	Tat	NO	N727	CGATCAGT	S516	ACTCTAGG	Nextera XT v2 Index Kit D	EIS1	2085886	148276	0.0710854	138062	62943	0.544096	NO
MRC21_MDU_A09	8	D10	MRC21	MDU	A09	TCM	POS	POS	0.200638	Tat	NO	N727	CGATCAGT	S517	TCTTACGC	Nextera XT v2 Index Kit D	EIS2	1819004	37774	0.0207663	84313	65139	0.227415	NO
MRC21_MDU_A10	8	E10	MRC21	MDU	A10	TCM	POS	POS	0.391768	Tat	NO	N727	CGATCAGT	S518	CTTAATAG	Nextera XT v2 Index Kit D	EIS1	1693853	208296	0.122972	154010	49047	0.681534	NO
MRC21_MDU_B06	8	F10	MRC21	MDU	B06	TCM	POS	POS	0.298829	Tat	NO	N727	CGATCAGT	S520	ATAGCCTT	Nextera XT v2 Index Kit D	EIS1	1460000	147296	0.100888	125039	50474	0.596334	NO
MRC21_MDU_B07	8	G10	MRC21	MDU	B07	TEM	POS	POS	0.229942	Tat	NO	N727	CGATCAGT	S521	TAAGGCTC	Nextera XT v2 Index Kit D	EIS1	1623560	100373	0.0618228	99922	48875	0.510868	NO
MRC21_MDU_B08	8	H10	MRC21	MDU	B08	TCM	POS	POS	0.275059	Tat	YES	N727	CGATCAGT	S522	TCGCATAA	Nextera XT v2 Index Kit D	EIS1	1668747	420605	0.252048	258472	46018	0.821961	YES
MRC21_MDU_C07	8	A11	MRC21	MDU	C07	TEM	NEG	POS	0.135386	Tat	NO	N728	TGCAGCTA	S513	CTAGTCGA	Nextera XT v2 Index Kit D	Unique	1711013	162688	0.0950829	132966	50645	0.619113	NO		Intact MSD
MRC21_MDU_C08	8	B11	MRC21	MDU	C08	TCM	POS	POS	0.223272	Tat	NO	N728	TGCAGCTA	S515	AGCTAGAA	Nextera XT v2 Index Kit D	EIS2	2055957	383574	0.186567	251978	58361	0.768389	NO
MRC21_MDU_C09	8	C11	MRC21	MDU	C09	TEM	POS	POS	0.149095	Tat	NO	N728	TGCAGCTA	S516	ACTCTAGG	Nextera XT v2 Index Kit D	EIS1	1506807	169984	0.112811	136224	50716	0.627701	NO
MRC21_MCY_A06	4	B03	MRC21	MCY	A06	TCM	POS	POS	0.405287	TatPNB	NO	N719	GCGTAGTA	S515	AGCTAGAA	Nextera XT v2 Index Kit D	Unique	1146851	371584	0.324004	223513	35102	0.842953	YES
MRC21_MCY_A07	4	C03	MRC21	MCY	A07	TCM	POS	POS	0.15933	TatPNB	NO	N719	GCGTAGTA	S516	ACTCTAGG	Nextera XT v2 Index Kit D	Unique	1101262	118247	0.107374	93718	34040	0.636783	NO
MRC21_MCY_A08	4	D03	MRC21	MCY	A08	TCM	POS	POS	0.265622	TatPNB	NO	N719	GCGTAGTA	S517	TCTTACGC	Nextera XT v2 Index Kit D	EIS2	1053389	133563	0.126794	101711	34068	0.665051	NO
MRC21_MCY_A09	4	E03	MRC21	MCY	A09	TCM	POS	POS	0.288541	TatPNB	NO	N719	GCGTAGTA	S518	CTTAATAG	Nextera XT v2 Index Kit D	Unique	1170127	243810	0.208362	158167	34862	0.779587	NO
MRC21_MCY_A10	4	F03	MRC21	MCY	A10	TCM	POS	POS	0.246506	TatPNB	NO	N719	GCGTAGTA	S520	ATAGCCTT	Nextera XT v2 Index Kit D	EIS2	1031571	101172	0.0980757	94644	43148	0.544102	NO
MRC21_MCY_B06	4	G03	MRC21	MCY	B06	TCM	NEG	POS	0.263133	TatPNB	NO	N719	GCGTAGTA	S521	TAAGGCTC	Nextera XT v2 Index Kit D	Unique	1109498	253306	0.228307	157653	29941	0.810083	YES
MRC21_MCY_B07	4	H03	MRC21	MCY	B07	TCM	NEG	POS	0.24626	TatPNB	NO	N719	GCGTAGTA	S522	TCGCATAA	Nextera XT v2 Index Kit D	Unique	1007786	87307	0.0866325	75761	31582	0.583136	NO
MRC21_MCY_B08	4	A04	MRC21	MCY	B08	TCM	POS	POS	0.280442	TatPNB	NO	N720	CGGAGCCT	S513	CTAGTCGA	Nextera XT v2 Index Kit D	EIS1	1071365	287490	0.26834	188125	41794	0.777839	YES
MRC21_MCY_B10	4	C04	MRC21	MCY	B10	TN	NEG	POS	0.289297	TatPNB	NO	N720	CGGAGCCT	S516	ACTCTAGG	Nextera XT v2 Index Kit D	Unique	1166663	205591	0.176221	147897	43559	0.705477	NO
MRC21_MCY_C06	4	D04	MRC21	MCY	C06	TCM	POS	POS	0.290818	TatPNB	NO	N720	CGGAGCCT	S517	TCTTACGC	Nextera XT v2 Index Kit D	EIS3	1259564	201578	0.160038	148163	46008	0.689477	YES
MRC21_MCY_C07	4	E04	MRC21	MCY	C07	TCM	POS	POS	0.243875	TatPNB	NO	N720	CGGAGCCT	S518	CTTAATAG	Nextera XT v2 Index Kit D	EIS2	1237819	222662	0.179883	166391	53613	0.677789	NO		Internal deletion present
MRC21_MCY_C08	4	F04	MRC21	MCY	C08	TCM	POS	POS	0.196718	TatPNB	NO	N720	CGGAGCCT	S520	ATAGCCTT	Nextera XT v2 Index Kit D	EIS2	1062837	163020	0.153382	127026	44283	0.651386	NO
MRC21_MCY_C09	4	G04	MRC21	MCY	C09	TCM	POS	POS	0.270184	TatPNB	NO	N720	CGGAGCCT	S521	TAAGGCTC	Nextera XT v2 Index Kit D	EIS2	1068866	55763	0.0521702	65214	36827	0.43529	NO
MRC21_MCY_C10	4	H04	MRC21	MCY	C10	TCM	POS	POS	0.347853	TatPNB	NO	N720	CGGAGCCT	S522	TCGCATAA	Nextera XT v2 Index Kit D	Unique	1159894	237695	0.204928	161238	40894	0.746375	NO
MRC21_MCY_D06	4	A05	MRC21	MCY	D06	TCM	NEG	POS	0.278114	TatPNB	NO	N721	TACGCTGC	S513	CTAGTCGA	Nextera XT v2 Index Kit D	EIS3	1211282	77377	0.0638803	92798	53275	0.425904	NO
MRC21_MCY_D07	4	B05	MRC21	MCY	D07	TCM	POS	POS	0.204181	TatPNB	NO	N721	TACGCTGC	S515	AGCTAGAA	Nextera XT v2 Index Kit D	EIS3	1248026	108914	0.087269	103411	48475	0.531239	NO
MRC21_MCY_D08	4	C05	MRC21	MCY	D08	TCM	POS	POS	0.292985	TatPNB	NO	N721	TACGCTGC	S516	ACTCTAGG	Nextera XT v2 Index Kit D	Unique	1298556	127521	0.0982022	104021	39561	0.619683	NO
MRC21_MCY_D09	4	D05	MRC21	MCY	D09	TN	NEG	POS	0.26513	TatPNB	NO	N721	TACGCTGC	S517	TCTTACGC	Nextera XT v2 Index Kit D	Unique	1210987	182149	0.150414	130973	38921	0.702832	NO
MRC21_MCY_D10	4	E05	MRC21	MCY	D10	TCM	POS	POS	0.423805	TatPNB	NO	N721	TACGCTGC	S518	CTTAATAG	Nextera XT v2 Index Kit D	Unique	1081537	162367	0.150126	123013	40702	0.669124	YES
MRC21_MCY_E06	4	F05	MRC21	MCY	E06	TCM	POS	POS	0.128524	TatPNB	NO	N721	TACGCTGC	S520	ATAGCCTT	Nextera XT v2 Index Kit D	EIS2	948603	55271	0.0582657	65713	37652	0.427024	NO
MRC21_MCY_E07	4	G05	MRC21	MCY	E07	TCM	POS	POS	0.120805	TatPNB	NO	N721	TACGCTGC	S521	TAAGGCTC	Nextera XT v2 Index Kit D	EIS2	846181	164447	0.19434	115410	31776	0.724669	NO
MRC21_MCY_E09	4	H05	MRC21	MCY	E09	TCM	NEG	POS	0.125214	TatPNB	NO	N721	TACGCTGC	S522	TCGCATAA	Nextera XT v2 Index Kit D	Unique	867302	86189	0.099376	73724	29861	0.594962	NO
MRC21_MCY_F06	4	A06	MRC21	MCY	F06	TCM	NEG	POS	0.224408	TatPNB	NO	N722	ATGCGCAG	S513	CTAGTCGA	Nextera XT v2 Index Kit D	Unique	1031757	99400	0.0963405	89903	39680	0.558635	NO
MRC21_MCY_F07	4	B06	MRC21	MCY	F07	TN	NEG	POS	0.235495	TatPNB	NO	N722	ATGCGCAG	S515	AGCTAGAA	Nextera XT v2 Index Kit D	Unique	1377181	144261	0.104751	129086	56138	0.565112	NO
MRC21_MCY_F09	4	C06	MRC21	MCY	F09	TCM	POS	POS	0.317676	TatPNB	NO	N722	ATGCGCAG	S516	ACTCTAGG	Nextera XT v2 Index Kit D	EIS1	1287555	449611	0.349198	277455	48923	0.823672	YES
MRC21_MCY_F10	4	D06	MRC21	MCY	F10	TCM	POS	POS	0.297002	TatPNB	NO	N722	ATGCGCAG	S517	TCTTACGC	Nextera XT v2 Index Kit D	Unique	1215021	141003	0.11605	103289	32026	0.689938	YES
MRC21_MCY_G06	4	E06	MRC21	MCY	G06	TCM	POS	POS	0.216309	TatPNB	NO	N722	ATGCGCAG	S518	CTTAATAG	Nextera XT v2 Index Kit D	Unique	1235959	164036	0.13272	127437	44229	0.652934	NO
MRC21_MCY_G07	4	F06	MRC21	MCY	G07	TCM	POS	POS	0.21758	TatPNB	NO	N722	ATGCGCAG	S520	ATAGCCTT	Nextera XT v2 Index Kit D	EIS2	1178004	182722	0.155112	129715	37483	0.711036	NO
MRC21_MCY_G08	4	G06	MRC21	MCY	G08	TCM	POS	POS	0.286673	TatPNB	NO	N722	ATGCGCAG	S521	TAAGGCTC	Nextera XT v2 Index Kit D	EIS2	1037328	161520	0.155708	121933	39818	0.673444	NO
MRC21_MCY_G09	4	H06	MRC21	MCY	G09	TCM	POS	POS	0.262672	TatPNB	NO	N722	ATGCGCAG	S522	TCGCATAA	Nextera XT v2 Index Kit D	EIS1	1032946	385691	0.373389	226492	30741	0.864273	YES		Check 3'end
MRC21_MCY_G10	4	A07	MRC21	MCY	G10	TCM	NEG	POS	0.26884	TatPNB	NO	N723	TAGCGCTC	S513	CTAGTCGA	Nextera XT v2 Index Kit D	Unique	1016655	142664	0.140327	115504	42593	0.631242	NO
MRC21_MCY_H06	4	B07	MRC21	MCY	H06	TCM	POS	POS	0.250549	TatPNB	NO	N723	TAGCGCTC	S515	AGCTAGAA	Nextera XT v2 Index Kit D	Unique	1502190	282202	0.18786	202915	59580	0.70638	YES
MRC21_MCY_H07	4	C07	MRC21	MCY	H07	TCM	NEG	POS	0.321102	TatPNB	NO	N723	TAGCGCTC	S516	ACTCTAGG	Nextera XT v2 Index Kit D	Unique	1151993	103963	0.0902462	91008	38002	0.582432	NO
MRC21_MCY_H08	4	D07	MRC21	MCY	H08	TEM	NEG	POS	0.235116	TatPNB	NO	N723	TAGCGCTC	S517	TCTTACGC	Nextera XT v2 Index Kit D	Unique	1066901	85752	0.0803748	79179	35848	0.547254	NO
MRC21_MCY_H09	4	E07	MRC21	MCY	H09	TCM	NEG	POS	0.313988	TatPNB	NO	N723	TAGCGCTC	S518	CTTAATAG	Nextera XT v2 Index Kit D	Unique	1325452	108093	0.0815518	95313	40155	0.578704	NO
MRC21_MCY_H10	4	F07	MRC21	MCY	H10	TCM	NEG	POS	0.272143	TatPNB	NO	N723	TAGCGCTC	S520	ATAGCCTT	Nextera XT v2 Index Kit D	Unique	1172285	68791	0.0586811	72645	37785	0.479868	NO
STAR10_MCZ_A01	4	G07	STAR10	MCZ	A01	TCM	POS	NEG	0.308495	TatPNB	NO	N723	TAGCGCTC	S521	TAAGGCTC	Nextera XT v2 Index Kit D	NA	1197704	3	2.50479e-06	48072	48070	4.16043e-05	NA
STAR10_MCZ_A02	4	H07	STAR10	MCZ	A02	TCM	NEG	NEG	0.369683	TatPNB	NO	N723	TAGCGCTC	S522	TCGCATAA	Nextera XT v2 Index Kit D	NA	983127	11	1.11888e-05	36126	36119	0.000193766	NA
STAR10_MCZ_B01	4	A08	STAR10	MCZ	B01	TCM	POS	NEG	0.214885	TatPNB	NO	N724	ACTGAGCG	S513	CTAGTCGA	Nextera XT v2 Index Kit D	NA	1129715	0	0	57274	57274	0	NA
STAR10_MCZ_B02	4	B08	STAR10	MCZ	B02	TCM	NEG	NEG	0.278315	TatPNB	NO	N724	ACTGAGCG	S515	AGCTAGAA	Nextera XT v2 Index Kit D	NA	1212979	0	0	40683	40683	0	NA
STAR10_MCZ_B04	4	C08	STAR10	MCZ	B04	TEM	POS	NEG	0.261538	TatPNB	NO	N724	ACTGAGCG	S516	ACTCTAGG	Nextera XT v2 Index Kit D	NA	1070830	0	0	40693	40693	0	NA
STAR10_MCZ_C01	4	D08	STAR10	MCZ	C01	TCM	NEG	NEG	0.311563	TatPNB	NO	N724	ACTGAGCG	S517	TCTTACGC	Nextera XT v2 Index Kit D	NA	1233612	1	8.10628e-07	49764	49763	2.00948e-05	NA
STAR10_MCZ_C02	4	E08	STAR10	MCZ	C02	TCM	NEG	NEG	0.360653	TatPNB	NO	N724	ACTGAGCG	S518	CTTAATAG	Nextera XT v2 Index Kit D	NA	1142855	2	1.75e-06	42275	42273	4.73093e-05	NA
STAR10_MCZ_C03	4	F08	STAR10	MCZ	C03	TEM	POS	NEG	0.289383	TatPNB	NO	N724	ACTGAGCG	S520	ATAGCCTT	Nextera XT v2 Index Kit D	NA	1211175	0	0	43646	43646	0	NA
STAR10_MCZ_C04	4	G08	STAR10	MCZ	C04	TEM	POS	NEG	0.329389	TatPNB	NO	N724	ACTGAGCG	S521	TAAGGCTC	Nextera XT v2 Index Kit D	NA	1097740	2	1.82193e-06	40160	40159	2.49004e-05	NA
STAR10_MCZ_D01	4	H08	STAR10	MCZ	D01	TCM	POS	NEG	0.14138	TatPNB	NO	N724	ACTGAGCG	S522	TCGCATAA	Nextera XT v2 Index Kit D	NA	979991	1	1.02042e-06	37373	37373	0	NA
STAR10_MCZ_D02	4	A09	STAR10	MCZ	D02	TCM	NEG	NEG	0.301721	TatPNB	NO	N726	CCTAAGAC	S513	CTAGTCGA	Nextera XT v2 Index Kit D	NA	993074	2	2.01395e-06	44856	44855	2.22936e-05	NA
STAR10_MCZ_D03	4	B09	STAR10	MCZ	D03	TEM	NEG	NEG	0.123723	TatPNB	NO	N726	CCTAAGAC	S515	AGCTAGAA	Nextera XT v2 Index Kit D	NA	1068430	3	2.80786e-06	40596	40593	7.38989e-05	NA
STAR10_MCZ_E02	4	C09	STAR10	MCZ	E02	TCM	POS	NEG	0.127707	TatPNB	NO	N726	CCTAAGAC	S516	ACTCTAGG	Nextera XT v2 Index Kit D	NA	962136	3	3.11806e-06	38040	38038	5.25762e-05	NA
STAR10_MCZ_E03	4	D09	STAR10	MCZ	E03	TCM	NEG	NEG	0.120545	TatPNB	NO	N726	CCTAAGAC	S517	TCTTACGC	Nextera XT v2 Index Kit D	NA	1001656	0	0	37629	37629	0	NA
STAR10_MCZ_E04	4	E09	STAR10	MCZ	E04	TEM	NEG	NEG	0.177289	TatPNB	NO	N726	CCTAAGAC	S518	CTTAATAG	Nextera XT v2 Index Kit D	NA	969383	1	1.03158e-06	29097	29096	3.43678e-05	NA
STAR10_MCZ_F02	4	F09	STAR10	MCZ	F02	TCM	NEG	NEG	0.259077	TatPNB	NO	N726	CCTAAGAC	S520	ATAGCCTT	Nextera XT v2 Index Kit D	NA	1040877	1	9.60728e-07	40128	40127	2.49203e-05	NA
STAR10_MCZ_F03	4	G09	STAR10	MCZ	F03	TCM	NEG	NEG	0.362547	TatPNB	NO	N726	CCTAAGAC	S521	TAAGGCTC	Nextera XT v2 Index Kit D	NA	1323803	1	7.55399e-07	48365	48364	2.06761e-05	NA
STAR10_MCZ_G03	4	H09	STAR10	MCZ	G03	TCM	NEG	NEG	0.171283	TatPNB	NO	N726	CCTAAGAC	S522	TCGCATAA	Nextera XT v2 Index Kit D	NA	980322	2	2.04015e-06	36902	36901	2.70988e-05	NA
STAR10_MCZ_G04	4	A10	STAR10	MCZ	G04	TEM	POS	NEG	0.22949	TatPNB	NO	N727	CGATCAGT	S513	CTAGTCGA	Nextera XT v2 Index Kit D	NA	1094836	0	0	44911	44911	0	NA
STAR10_MCZ_G05	4	B10	STAR10	MCZ	G05	TEM	NEG	NEG	0.114653	TatPNB	NO	N727	CGATCAGT	S515	AGCTAGAA	Nextera XT v2 Index Kit D	NA	1193761	0	0	41256	41256	0	NA
STAR10_MCZ_A06	4	C10	STAR10	MCZ	A06	TCM	NEG	POS	0.175055	TatPNB	NO	N727	CGATCAGT	S516	ACTCTAGG	Nextera XT v2 Index Kit D	STAT5B	1280866	98090	0.076581	98512	48812	0.504507	NO	PSI/MSD
STAR10_MCZ_A07	4	D10	STAR10	MCZ	A07	TCM	NEG	POS	0.340654	TatPNB	NO	N727	CGATCAGT	S517	TCTTACGC	Nextera XT v2 Index Kit D	STAT5B	1307437	124623	0.0953186	103079	39986	0.612084	YES	PSI/MSD
STAR10_MCZ_A08	4	E10	STAR10	MCZ	A08	TCM	NEG	POS	0.227025	TatPNB	NO	N727	CGATCAGT	S518	CTTAATAG	Nextera XT v2 Index Kit D	STAT5B	1217290	62816	0.0516032	73061	41264	0.435212	NO	PSI/MSD
STAR10_MCZ_A09	4	F10	STAR10	MCZ	A09	TCM	NEG	POS	0.198221	TatPNB	NO	N727	CGATCAGT	S520	ATAGCCTT	Nextera XT v2 Index Kit D	STAT5B	1115224	67153	0.0602148	66100	32140	0.513767	NO	PSI/MSD
STAR10_MCZ_A10	4	G10	STAR10	MCZ	A10	TCM	NEG	POS	0.215775	TatPNB	NO	N727	CGATCAGT	S521	TAAGGCTC	Nextera XT v2 Index Kit D	STAT5B	1421982	97585	0.068626	93464	44308	0.525935	NO	PSI/MSD
STAR10_MCZ_B06	4	H10	STAR10	MCZ	B06	TCM	NEG	POS	0.229984	TatPNB	NO	N727	CGATCAGT	S522	TCGCATAA	Nextera XT v2 Index Kit D	STAT5B	1055105	84150	0.0797551	73360	30779	0.580439	YES	PSI/MSD
STAR10_MCZ_B07	4	A11	STAR10	MCZ	B07	TEM	POS	POS	0.121723	TatPNB	NO	N728	TGCAGCTA	S513	CTAGTCGA	Nextera XT v2 Index Kit D	VMP1	704290	137813	0.195676	97404	27167	0.721089	NO	PSI/MSD
STAR10_MCZ_B08	4	B11	STAR10	MCZ	B08	TCM	NEG	POS	0.241179	TatPNB	NO	N728	TGCAGCTA	S515	AGCTAGAA	Nextera XT v2 Index Kit D	STAT5B	942047	133148	0.141339	104754	37063	0.64619	NO	PSI/MSD
STAR10_MCZ_B09	4	C11	STAR10	MCZ	B09	TCM	POS	POS	0.196777	TatPNB	NO	N728	TGCAGCTA	S516	ACTCTAGG	Nextera XT v2 Index Kit D	LINC00649	1178921	336587	0.285504	207333	37205	0.820554	YES	PSI/MSD
STAR10_MCZ_B10	4	D11	STAR10	MCZ	B10	TCM	NEG	POS	0.214109	TatPNB	NO	N728	TGCAGCTA	S517	TCTTACGC	Nextera XT v2 Index Kit D	Unique	1086670	117273	0.10792	97582	38092	0.609641	NO	Incomplete
STAR10_MCZ_C06	4	E11	STAR10	MCZ	C06	TCM	NEG	POS	0.258459	TatPNB	NO	N728	TGCAGCTA	S518	CTTAATAG	Nextera XT v2 Index Kit D	STAT5B	942023	87233	0.0926018	80501	36196	0.550366	NO	PSI/MSD
STAR10_MCZ_C07	4	F11	STAR10	MCZ	C07	TCM	NEG	POS	0.22453	TatPNB	NO	N728	TGCAGCTA	S520	ATAGCCTT	Nextera XT v2 Index Kit D	STAT5B	1044454	154287	0.14772	129329	51183	0.604242	NO	PSI/MSD
STAR10_MCZ_C08	4	G11	STAR10	MCZ	C08	TCM	NEG	POS	0.191748	TatPNB	NO	N728	TGCAGCTA	S521	TAAGGCTC	Nextera XT v2 Index Kit D	STAT5B	1242579	197605	0.159028	139541	39544	0.716614	NO	PSI/MSD
STAR10_MCZ_C10	4	H11	STAR10	MCZ	C10	TCM	NEG	POS	0.160801	TatPNB	NO	N728	TGCAGCTA	S522	TCGCATAA	Nextera XT v2 Index Kit D	STAT5B	1023224	151215	0.147783	114788	38255	0.666733	YES	PSI/MSD
STAR10_MCZ_D06	4	A12	STAR10	MCZ	D06	TCM	NEG	POS	0.152445	TatPNB	NO	N729	TCGACGTC	S513	CTAGTCGA	Nextera XT v2 Index Kit D	Unique	1088080	173133	0.159118	127766	40043	0.686591	NO	Incomplete	missed a 116 bp somewhere in the middle of RT
STAR10_MCZ_D07	4	B12	STAR10	MCZ	D07	TCM	NEG	POS	0.185611	TatPNB	NO	N729	TCGACGTC	S515	AGCTAGAA	Nextera XT v2 Index Kit D	STAT5B	849771	199646	0.234941	138142	36499	0.735786	YES	PSI/MSD
STAR10_MCZ_D08	4	C12	STAR10	MCZ	D08	TCM	NEG	POS	0.187078	TatPNB	NO	N729	TCGACGTC	S516	ACTCTAGG	Nextera XT v2 Index Kit D	STAT5B	1229313	184353	0.149964	148446	54955	0.629798	YES	PSI/MSD
STAR10_MCZ_D09	4	D12	STAR10	MCZ	D09	TCM	NEG	POS	0.110111	TatPNB	NO	N729	TCGACGTC	S517	TCTTACGC	Nextera XT v2 Index Kit D	STAT5B	978552	168448	0.17214	118683	33321	0.719244	YES	PSI/MSD
STAR10_MCZ_D10	4	E12	STAR10	MCZ	D10	TCM	NEG	POS	0.10418	TatPNB	NO	N729	TCGACGTC	S518	CTTAATAG	Nextera XT v2 Index Kit D	STAT5B	992086	61225	0.0617134	72908	41672	0.42843	NO	PSI/MSD
STAR10_MCZ_F06	4	F12	STAR10	MCZ	F06	TCM	NEG	POS	0.152455	TatPNB	NO	N729	TCGACGTC	S520	ATAGCCTT	Nextera XT v2 Index Kit D	NA	916570	10	1.09102e-05	53140	53134	0.000112909	NA	NA
STAR10_MCZ_F08	4	G12	STAR10	MCZ	F08	TCM	NEG	POS	0.203312	TatPNB	NO	N729	TCGACGTC	S521	TAAGGCTC	Nextera XT v2 Index Kit D	STAT5B	896089	208255	0.232404	139450	33608	0.758996	YES	PSI/MSD
STAR10_MCZ_F09	4	H12	STAR10	MCZ	F09	TCM	NEG	POS	0.150561	TatPNB	NO	N729	TCGACGTC	S522	TCGCATAA	Nextera XT v2 Index Kit D	STAT5B	961361	117642	0.12237	90100	30610	0.660266	NO	PSI/MSD
STAR10_MAR_D02	5	NA	STAR10	MAR	D02	TCM	NEG	POS	0.835544	TatPNB	NA	NA	NA	NA	NA	Nextera XT v2 Index Kit D	STAT5B	491043	53759	0.109479	66097	38920	0.411168	NO	PSI/MSD	Env missing
STAR10_MAR_D03	5	NA	STAR10	MAR	D03	TEM	POS	POS	0.62197	TatPNB	NA	NA	NA	NA	NA	Nextera XT v2 Index Kit D	LINC00649	569684	60591	0.106359	75376	44718	0.406734	NO	PSI/MSD	Env missing
STAR10_MAR_D04	5	NA	STAR10	MAR	D04	TCM	NEG	POS	0.659326	TatPNB	NA	NA	NA	NA	NA	Nextera XT v2 Index Kit D	STAT5B	536260	122967	0.229305	106763	44400	0.584126	YES	PSI/MSD
STAR10_MAR_D06	5	NA	STAR10	MAR	D06	TEM	POS	POS	0.747038	TatPNB	NA	NA	NA	NA	NA	Nextera XT v2 Index Kit D	Unique	284615	83207	0.292349	81100	38893	0.520432	YES	Intact
STAR10_MAR_D11	5	NA	STAR10	MAR	D11	TCM	NEG	POS	0.583882	TatPNB	NA	NA	NA	NA	NA	Nextera XT v2 Index Kit D	CASC5	596893	176152	0.295115	140656	51577	0.633311	YES	PSI/MSD
STAR10_MAR_E05	5	NA	STAR10	MAR	E05	TEM	NEG	POS	0.865448	TatPNB	NA	NA	NA	NA	NA	Nextera XT v2 Index Kit D	CASC5	197031	61469	0.311976	65344	34127	0.477733	YES	PSI/MSD
STAR10_MAR_E09	5	NA	STAR10	MAR	E09	TCM	NEG	POS	0.715304	TatPNB	NA	NA	NA	NA	NA	Nextera XT v2 Index Kit D	STAT5B	559058	50676	0.0906453	68755	43043	0.373966	YES	PSI/MSD
