# Supplementary material for: Potent latency reversal by Tat RNA-containing nanoparticle enables multi-omic analysis of the HIV-1 reservoir
Source: Nat Commun. 2023 Dec 18;14:8397. doi: 10.1038/s41467-023-44020-5 (PMC10728105; doi:10.1038/s41467-023-44020-5)
Supplement: Supplementary file 6 — Supplementary Data 3 [file 41467_2023_44020_MOESM6_ESM.xlsx]

## Sheet: DEG_Cluster2_vs_Cluster1_6hr
ENTREZID	ENSEMBL	SYMBOL	GENENAME	GENEFAMILY	INICalls	PROBENUM	transcript_cluster_id	Description	FEATURE	Type	Subtype	logFC	AveExpr	t	P.Value	adj.P.Val	B
1387	ENSG00000005339	CREBBP	CREB binding protein		I	3	TC1600009202.hg.2	CREB binding protein	TC1600009202.hg.2	Host	Host	-1.79552	11.2992	-32.509	7.8809e-37	1.5296e-32	72.9759
5696		PSMB8	proteasome subunit beta 8		I	1	TC0600011507.hg.2	proteasome subunit beta 8	TC0600011507.hg.2	Host	Host	-1.97655	10.7742	-27.9999	1.46443e-33	1.42115e-29	65.8518
4708	ENSG00000090266	NDUFB2	NADH dehydrogenase (ubiquinone) 1 beta subcomplex, 2, 8kDa		I	3	TC0700013468.hg.2	NADH dehydrogenase (ubiquinone) 1 beta subcomplex, 2, 8kDa	TC0700013468.hg.2	Host	Host	-1.43433	10.8524	-22.3714	9.10681e-29	4.56928e-25	55.1929
1901	ENSG00000170989	S1PR1	sphingosine-1-phosphate receptor 1		I	3	TC0100009241.hg.2	sphingosine-1-phosphate receptor 1	TC0100009241.hg.2	Host	Host	-1.96036	11.5229	-22.3559	9.41682e-29	4.56928e-25	55.1603
2014	ENSG00000142227	EMP3	epithelial membrane protein 3		I	3	TC1900011774.hg.2	epithelial membrane protein 3	TC1900011774.hg.2	Host	Host	-1.62465	11.7592	-21.8514	2.82703e-28	1.0974e-24	54.0878
752	ENSG00000184922	FMNL1	formin-like 1		I	3	TC1700008049.hg.2	formin like 1	TC1700008049.hg.2	Host	Host	-2.04973	10.2553	-21.6081	4.83925e-28	1.56542e-24	53.5628
2872	ENSG00000099875	MKNK2	MAP kinase interacting serine/threonine kinase 2		I	2	TC1900009201.hg.2	MAP kinase interacting serine/threonine kinase 2	TC1900009201.hg.2	Host	Host	1.68559	10.6789	21.3269	9.06199e-28	2.51263e-24	52.9496
113	ENSG00000121281	ADCY7	adenylate cyclase 7		I	3	TC1600007814.hg.2	adenylate cyclase 7	TC1600007814.hg.2	Host	Host	-3.30052	8.14779	-21.1494	1.35101e-27	3.27772e-24	52.559
168537	ENSG00000179144	GIMAP7	GTPase, IMAP family member 7		I	3	TC0700009676.hg.2	GTPase, IMAP family member 7	TC0700009676.hg.2	Host	Host	-2.47392	11.3081	-21.09	1.54494e-27	3.33176e-24	52.4277
6282	ENSG00000163191	S100A11	S100 calcium binding protein A11		I	3	TC0100015822.hg.2	S100 calcium binding protein A11	TC0100015822.hg.2	Host	Host	-1.94432	9.90945	-20.5984	4.74666e-27	9.21279e-24	51.3285
51393	ENSG00000187688	TRPV2	transient receptor potential cation channel, subfamily V, member 2		I	3	TC1700007016.hg.2	transient receptor potential cation channel, subfamily V, member 2	TC1700007016.hg.2	Host	Host	-2.23592	9.77146	-20.533	5.52087e-27	9.74132e-24	51.1804
51063	ENSG00000138172	CALHM2	calcium homeostasis modulator 2		I	3	TC1000011718.hg.2	calcium homeostasis modulator 2	TC1000011718.hg.2	Host	Host	-3.46704	7.93902	-20.4908	6.08645e-27	9.84432e-24	51.0848
64926	ENSG00000105122	RASAL3	RAS protein activator like 3		I	3	TC1900009872.hg.2	RAS protein activator like 3	TC1900009872.hg.2	Host	Host	-2.42388	9.405	-20.4558	6.60039e-27	9.85438e-24	51.0053
5883	ENSG00000172613	RAD9A	RAD9 checkpoint clamp component A		I	3	TC1100013054.hg.2	RAD9 checkpoint clamp component A	TC1100013054.hg.2	Host	Host	1.98465	9.57473	20.3665	8.12015e-27	1.12574e-23	50.8021
53822	ENSG00000221946	FXYD7	FXYD domain containing ion transport regulator 7		I	3	TC1900011710.hg.2	FXYD domain containing ion transport regulator 7	TC1900011710.hg.2	Host	Host	4.15161	5.8196	20.0061	1.88811e-26	2.44308e-23	49.9742
55196	ENSG00000174718	KIAA1551	KIAA1551		I	3	TC1200007251.hg.2	KIAA1551	TC1200007251.hg.2	Host	Host	-2.25537	9.97063	-19.9553	2.12832e-26	2.58179e-23	49.8566
29909	ENSG00000174946	GPR171	G protein-coupled receptor 171		I	4	TC0300012812.hg.2	G protein-coupled receptor 171	TC0300012812.hg.2	Host	Host	-3.34201	9.1593	-19.8515	2.72125e-26	3.10686e-23	49.6153
348378	ENSG00000182183	FAM159A	family with sequence similarity 159, member A		I	1	TC0100008326.hg.2	family with sequence similarity 159, member A	TC0100008326.hg.2	Host	Host	-2.69035	9.51937	-19.45	7.10501e-26	7.66117e-23	48.6723
80314	ENSG00000120616	EPC1	enhancer of polycomb homolog 1 (Drosophila)		I	3	TC1000010256.hg.2	enhancer of polycomb homolog 1 (Drosophila)	TC1000010256.hg.2	Host	Host	-1.8684	10.3322	-19.3639	8.74415e-26	8.93237e-23	48.4682
80774	ENSG00000136490	LIMD2	LIM domain containing 2		I	1	TC1700011418.hg.2	LIM domain containing 2	TC1700011418.hg.2	Host	Host	-1.98487	8.79489	-19.1525	1.46085e-25	1.41769e-22	47.9634
5777	ENSG00000111679	PTPN6	protein tyrosine phosphatase, non-receptor type 6		I	3	TC1200006657.hg.2	protein tyrosine phosphatase, non-receptor type 6	TC1200006657.hg.2	Host	Host	-2.73559	8.01136	-19.0197	2.02055e-25	1.86747e-22	47.6442
51246	ENSG00000164054	SHISA5	shisa family member 5		I	3	TC0300011023.hg.2	shisa family member 5	TC0300011023.hg.2	Host	Host	-1.26323	11.7719	-18.8999	2.71181e-25	2.39244e-22	47.3545
1656	ENSG00000110367	DDX6	DEAD (Asp-Glu-Ala-Asp) box helicase 6		I	3	TC1100012495.hg.2	DEAD (Asp-Glu-Ala-Asp) box helicase 6	TC1100012495.hg.2	Host	Host	-1.14298	11.2651	-18.427	8.77992e-25	7.28827e-22	46.1971
9049	ENSG00000110711	AIP	aryl hydrocarbon receptor interacting protein		I	3	TC1100008139.hg.2	aryl hydrocarbon receptor interacting protein	TC1100008139.hg.2	Host	Host	-1.23929	10.9794	-18.4045	9.28917e-25	7.28827e-22	46.1415
6402	ENSG00000188404	SELL	selectin L		I	3	TC0100016359.hg.2	selectin L	TC0100016359.hg.2	Host	Host	-2.34994	10.4315	-18.4003	9.38774e-25	7.28827e-22	46.1311
257106	ENSG00000186517	ARHGAP30	Rho GTPase activating protein 30		I	3	TC0100016156.hg.2	Rho GTPase activating protein 30	TC0100016156.hg.2	Host	Host	-2.21658	9.18325	-18.311	1.17507e-24	8.77189e-22	45.9098
9138	ENSG00000076928	ARHGEF1	Rho guanine nucleotide exchange factor (GEF) 1		I	3	TC1900011745.hg.2	Rho guanine nucleotide exchange factor 1	TC1900011745.hg.2	Host	Host	-1.47624	10.6531	-18.2336	1.42871e-24	1.02703e-21	45.717
286	ENSG00000029534	ANK1	ankyrin 1, erythrocytic		I	3	TC0800010252.hg.2	ankyrin 1, erythrocytic	TC0800010252.hg.2	Host	Host	-3.93367	7.47529	-18.1416	1.80351e-24	1.2417e-21	45.4873
2533	ENSG00000082074	FYB	FYN binding protein		I	1	TC0500010553.hg.2	FYN binding protein	TC0500010553.hg.2	Host	Host	-1.57429	10.9914	-18.1304	1.85528e-24	1.2417e-21	45.4594
80342	ENSG00000009790	TRAF3IP3	TRAF3 interacting protein 3		I	3	TC0100011458.hg.2	TRAF3 interacting protein 3	TC0100011458.hg.2	Host	Host	-2.35753	9.1493	-17.9842	2.69216e-24	1.74174e-21	45.092
10384	ENSG00000111801	BTN3A3	butyrophilin, subfamily 3, member A3		I	3	TC0600007306.hg.2	butyrophilin, subfamily 3, member A3	TC0600007306.hg.2	Host	Host	-1.60915	11.235	-17.9408	3.00755e-24	1.8221e-21	44.9827
25792	ENSG00000148337	CIZ1	CDKN1A interacting zinc finger protein 1		I	3	TC0900011626.hg.2	CDKN1A interacting zinc finger protein 1	TC0900011626.hg.2	Host	Host	-1.19206	10.8313	-17.9374	3.03404e-24	1.8221e-21	44.974
140890	ENSG00000153914	SREK1	splicing regulatory glutamine/lysine-rich protein 1		I	4	TC0500007617.hg.2	splicing regulatory glutamine/lysine-rich protein 1	TC0500007617.hg.2	Host	Host	-1.78573	8.89869	-17.9292	3.09801e-24	1.8221e-21	44.9535
55558	ENSG00000130827	PLXNA3	plexin A3		I	3	TC0X00008836.hg.2	plexin A3	TC0X00008836.hg.2	Host	Host	1.82436	9.4573	17.8229	4.069e-24	2.28996e-21	44.6843
9882	ENSG00000136111	TBC1D4	TBC1 domain family, member 4		I	3	TC1300009271.hg.2	TBC1 domain family, member 4	TC1300009271.hg.2	Host	Host	-1.63677	10.2752	-17.8171	4.12945e-24	2.28996e-21	44.6698
11066	ENSG00000184209	SNRNP35	small nuclear ribonucleoprotein 35kDa (U11/U12)		I	3	TC1200009242.hg.2	small nuclear ribonucleoprotein, U11/U12 35kDa subunit	TC1200009242.hg.2	Host	Host	-2.28825	9.09058	-17.6986	5.60433e-24	3.02151e-21	44.3683
10659	ENSG00000048740	CELF2	CUGBP, Elav-like family member 2		I	1	TC1000006754.hg.2	CUGBP, Elav-like family member 2	TC1000006754.hg.2	Host	Host	-1.99812	10.3473	-17.661	6.17619e-24	3.2004e-21	44.2723
9214	ENSG00000162894	FCMR	Fc fragment of IgM receptor		I	3	TC0100017110.hg.2	Fc fragment of IgM receptor	TC0100017110.hg.2	Host	Host	-1.98754	10.6077	-17.6532	6.30247e-24	3.2004e-21	44.2523
83706	ENSG00000149781	FERMT3	fermitin family member 3		I	3	TC1100007938.hg.2	fermitin family member 3	TC1100007938.hg.2	Host	Host	-3.1387	7.23624	-17.6454	6.4308e-24	3.2004e-21	44.2324
285672	ENSG00000153006	SREK1IP1	SREK1-interacting protein 1		I	3	TC0500010920.hg.2	SREK1-interacting protein 1	TC0500010920.hg.2	Host	Host	-2.23367	8.91787	-17.6039	7.16071e-24	3.47456e-21	44.1262
51316	ENSG00000145287	PLAC8	placenta-specific 8		I	3	TC0400011192.hg.2	placenta specific 8	TC0400011192.hg.2	Host	Host	-1.5644	10.8708	-17.5749	7.71924e-24	3.62182e-21	44.0521
10445	ENSG00000187778	MCRS1	microspherule protein 1		I	3	TC1200010633.hg.2	microspherule protein 1	TC1200010633.hg.2	Host	Host	-1.83331	9.92887	-17.569	7.83742e-24	3.62182e-21	44.037
51260	ENSG00000102390	PBDC1	polysaccharide biosynthesis domain containing 1		I	3	TC0X00007686.hg.2	polysaccharide biosynthesis domain containing 1	TC0X00007686.hg.2	Host	Host	-2.12362	9.55288	-17.5442	8.35947e-24	3.77323e-21	43.9733
915	ENSG00000167286	CD3D	CD3d molecule, delta (CD3-TCR complex)		I	3	TC1100012478.hg.2	CD3d molecule, delta (CD3-TCR complex)	TC1100012478.hg.2	Host	Host	-1.08232	11.6534	-17.5116	9.10004e-24	4.01415e-21	43.8895
6249	ENSG00000130779	CLIP1	CAP-GLY domain containing linker protein 1		I	3	TC1200012234.hg.2	CAP-GLY domain containing linker protein 1	TC1200012234.hg.2	Host	Host	-2.09784	9.35109	-17.4299	1.12576e-23	4.85554e-21	43.6793
57396	ENSG00000113240	CLK4	CDC-like kinase 4		I	3	TC0500013020.hg.2	CDC like kinase 4	TC0500013020.hg.2	Host	Host	-1.82331	9.51179	-17.3022	1.5728e-23	6.63617e-21	43.3488
56655	ENSG00000115350	POLE4	polymerase (DNA-directed), epsilon 4, accessory subunit		I	3	TC0200008103.hg.2	polymerase (DNA-directed), epsilon 4, accessory subunit	TC0200008103.hg.2	Host	Host	-1.71851	9.50249	-17.2644	1.7366e-23	7.17141e-21	43.2509
8110	ENSG00000205683	DPF3	D4, zinc and double PHD fingers, family 3		I	1	TC1400009617.hg.2	D4, zinc and double PHD fingers, family 3	TC1400009617.hg.2	Host	Host	3.73723	5.27011	17.2536	1.78687e-23	7.22527e-21	43.2227
7456	ENSG00000115935	WIPF1	WAS/WASL interacting protein family, member 1		I	3	TC0200014995.hg.2	WAS/WASL interacting protein family, member 1	TC0200014995.hg.2	Host	Host	-1.87968	10.2091	-17.1831	2.15096e-23	8.52001e-21	43.0394
4046	ENSG00000130592	LSP1	lymphocyte-specific protein 1		I	3	TC1100006541.hg.2	lymphocyte-specific protein 1	TC1100006541.hg.2	Host	Host	-2.08694	9.13179	-17.0531	3.03357e-23	1.17757e-20	42.6994
79441	ENSG00000214367	HAUS3	HAUS augmin-like complex, subunit 3		I	3	TC0400009764.hg.2	HAUS augmin like complex subunit 3	TC0400009764.hg.2	Host	Host	2.53339	6.90337	16.9832	3.65171e-23	1.38973e-20	42.516
861	ENSG00000159216	RUNX1	runt-related transcription factor 1		I	3	TC2100008562.hg.2	runt-related transcription factor 1	TC2100008562.hg.2	Host	Host	-1.1591	11.0903	-16.951	3.9782e-23	1.48486e-20	42.4313
112495	ENSG00000155115	GTF3C6	general transcription factor IIIC, polypeptide 6, alpha 35kDa		I	3	TC0600009140.hg.2	general transcription factor IIIC subunit 6	TC0600009140.hg.2	Host	Host	-3.77882	8.72577	-16.924	4.27551e-23	1.56572e-20	42.36
80853	ENSG00000006459	KDM7A	lysine (K)-specific demethylase 7A		I	3	TC0700012798.hg.2	lysine (K)-specific demethylase 7A	TC0700012798.hg.2	Host	Host	-1.20407	10.5364	-16.8484	5.23058e-23	1.88e-20	42.1605
51466	ENSG00000196405	EVL	Enah/Vasp-like		I	3	TC1400008193.hg.2	Enah/Vasp-like	TC1400008193.hg.2	Host	Host	-1.82135	10.7525	-16.7846	6.20479e-23	2.16792e-20	41.9915
28755		TRAC	T cell receptor alpha constant		I	3	TC1400010571.hg.2	T-cell receptor alpha constant	TC1400010571.hg.2	Host	Host	-1.68191	11.2204	-16.7816	6.255e-23	2.16792e-20	41.9836
81704	ENSG00000107099	DOCK8	dedicator of cytokinesis 8		I	3	TC0900006438.hg.2	dedicator of cytokinesis 8	TC0900006438.hg.2	Host	Host	-2.055	10.3084	-16.7723	6.41338e-23	2.18381e-20	41.9588
51301	ENSG00000176928	GCNT4	glucosaminyl (N-acetyl) transferase 4, core 2		I	3	TC0500011157.hg.2	glucosaminyl (N-acetyl) transferase 4, core 2	TC0500011157.hg.2	Host	Host	-3.27108	9.53658	-16.6469	8.98488e-23	3.00668e-20	41.6252
26255	ENSG00000213005	PTTG3P	pituitary tumor-transforming 3, pseudogene		I	3	TC0800010692.hg.2	pituitary tumor-transforming 3, pseudogene	TC0800010692.hg.2	Host	Host	2.85452	7.72615	16.6088	9.95639e-23	3.27532e-20	41.5235
25957	ENSG00000132424	PNISR	PNN-interacting serine/arginine-rich protein		I	3	TC0600012655.hg.2	PNN-interacting serine/arginine-rich protein	TC0600012655.hg.2	Host	Host	-1.03846	10.9627	-16.5225	1.2576e-22	4.06811e-20	41.2923
5699	ENSG00000205220	PSMB10	proteasome subunit beta 10		I	3	TC1600011553.hg.2	proteasome subunit beta 10	TC1600011553.hg.2	Host	Host	-2.52617	9.83277	-16.499	1.34017e-22	4.21594e-20	41.2293
9221	ENSG00000166197	NOLC1	nucleolar and coiled-body phosphoprotein 1		I	4	TC1000008713.hg.2	nucleolar and coiled-body phosphoprotein 1	TC1000008713.hg.2	Host	Host	1.02387	11.8795	16.4965	1.34911e-22	4.21594e-20	41.2228
11119	ENSG00000026950	BTN3A1	butyrophilin, subfamily 3, member A1		I	3	TC0600007303.hg.2	butyrophilin, subfamily 3, member A1	TC0600007303.hg.2	Host	Host	-2.14983	10.3692	-16.4913	1.36846e-22	4.21594e-20	41.2087
57492	ENSG00000049618	ARID1B	AT rich interactive domain 1B (SWI1-like)		I	3	TC0600009961.hg.2	AT rich interactive domain 1B (SWI1-like)	TC0600009961.hg.2	Host	Host	-1.44926	9.64548	-16.3993	1.75702e-22	5.32844e-20	40.9612
27249	ENSG00000168288	MMADHC	methylmalonic aciduria (cobalamin deficiency) cblD type, with homocystinuria		I	3	TC0200014584.hg.2	methylmalonic aciduria (cobalamin deficiency) cblD type, with homocystinuria	TC0200014584.hg.2	Host	Host	-1.25125	10.29	-16.3679	1.91396e-22	5.71509e-20	40.8764
399	ENSG00000168421	RHOH	ras homolog family member H		I	4	TC0400007311.hg.2	ras homolog family member H	TC0400007311.hg.2	Host	Host	-2.63077	7.92798	-16.2999	2.30489e-22	6.77812e-20	40.6924
11118	ENSG00000186470	BTN3A2	butyrophilin, subfamily 3, member A2		I	3	TC0600007301.hg.2	butyrophilin, subfamily 3, member A2	TC0600007301.hg.2	Host	Host	-1.71605	11.5258	-16.1975	3.05118e-22	8.83885e-20	40.4145
8837	ENSG00000003402	CFLAR	CASP8 and FADD-like apoptosis regulator		I	3	TC0200010443.hg.2	CASP8 and FADD like apoptosis regulator	TC0200010443.hg.2	Host	Host	-2.70243	11.09	-16.1771	3.22723e-22	9.17383e-20	40.3589
359948	ENSG00000168264	IRF2BP2	interferon regulatory factor 2 binding protein 2		I	3	TC0100017793.hg.2	interferon regulatory factor 2 binding protein 2	TC0100017793.hg.2	Host	Host	-1.25591	9.82546	-16.1732	3.26134e-22	9.17383e-20	40.3485
6504	ENSG00000117090	SLAMF1	signaling lymphocytic activation molecule family member 1		I	3	TC0100016138.hg.2	signaling lymphocytic activation molecule family member 1	TC0100016138.hg.2	Host	Host	-2.66851	8.98336	-16.1662	3.32541e-22	9.2204e-20	40.3292
5298	ENSG00000143393	PI4KB	phosphatidylinositol 4-kinase, catalytic, beta		I	3	TC0100015781.hg.2	phosphatidylinositol 4-kinase, catalytic, beta	TC0100015781.hg.2	Host	Host	-1.42961	10.7503	-16.1536	3.44229e-22	9.41006e-20	40.295
5253	ENSG00000197724	PHF2	PHD finger protein 2		I	3	TC0900007994.hg.2	PHD finger protein 2	TC0900007994.hg.2	Host	Host	-2.02421	9.59624	-16.1112	3.86816e-22	1.03715e-19	40.1794
115361	ENSG00000162654	GBP4	guanylate binding protein 4		I	3	TC0100014855.hg.2	guanylate binding protein 4	TC0100014855.hg.2	Host	Host	-2.45359	8.81491	-16.1082	3.90085e-22	1.03715e-19	40.1711
54842	ENSG00000151690	MFSD6	major facilitator superfamily domain containing 6		I	3	TC0200010264.hg.2	major facilitator superfamily domain containing 6	TC0200010264.hg.2	Host	Host	-2.19223	9.73078	-16.0564	4.50056e-22	1.18042e-19	40.0294
9761	ENSG00000110917	MLEC	malectin		I	3	TC1200009137.hg.2	malectin	TC1200009137.hg.2	Host	Host	1.00026	10.6499	15.9862	5.46487e-22	1.41424e-19	39.837
10320	ENSG00000185811	IKZF1	IKAROS family zinc finger 1 (Ikaros)		I	3	TC0700007505.hg.2	IKAROS family zinc finger 1	TC0700007505.hg.2	Host	Host	-2.40758	8.98536	-15.8691	7.56373e-22	1.93164e-19	39.5148
55876	ENSG00000073605	GSDMB	gasdermin B		I	3	TC1700010590.hg.2	gasdermin B	TC1700010590.hg.2	Host	Host	1.60795	10.222	15.838	8.24721e-22	2.07883e-19	39.4291
2113	ENSG00000134954	ETS1	v-ets avian erythroblastosis virus E26 oncogene homolog 1		I	3	TC1100012775.hg.2	v-ets avian erythroblastosis virus E26 oncogene homolog 1	TC1100012775.hg.2	Host	Host	-1.40288	10.1489	-15.8197	8.67962e-22	2.15978e-19	39.3784
58486	ENSG00000236287	ZBED5	zinc finger, BED-type containing 5		I	3	TC1100013144.hg.2	zinc finger, BED-type containing 5	TC1100013144.hg.2	Host	Host	-1.13367	10.9552	-15.8022	9.11365e-22	2.23907e-19	39.33
8065	ENSG00000166266	CUL5	cullin 5		I	3	TC1100008979.hg.2	cullin 5	TC1100008979.hg.2	Host	Host	-1.39285	10.0601	-15.7881	9.48046e-22	2.2844e-19	39.2909
26122	ENSG00000135999	EPC2	enhancer of polycomb homolog 2 (Drosophila)		I	3	TC0200009612.hg.2	enhancer of polycomb homolog 2 (Drosophila)	TC0200009612.hg.2	Host	Host	-3.09251	7.05027	-15.7861	9.53354e-22	2.2844e-19	39.2854
155038	ENSG00000171115	GIMAP8	GTPase, IMAP family member 8		I	3	TC0700009675.hg.2	GTPase, IMAP family member 8	TC0700009675.hg.2	Host	Host	-2.72315	6.07188	-15.7274	1.12351e-21	2.6593e-19	39.1225
6503	ENSG00000155926	SLA	Src-like-adaptor		I	3	TC0800011872.hg.2	Src-like-adaptor	TC0800011872.hg.2	Host	Host	-2.75714	7.33973	-15.6439	1.41976e-21	3.32002e-19	38.8904
10587	ENSG00000184470	TXNRD2	thioredoxin reductase 2		I	3	TC2200008001.hg.2	thioredoxin reductase 2	TC2200008001.hg.2	Host	Host	-4.49609	8.56244	-15.6129	1.54911e-21	3.57936e-19	38.804
29121	ENSG00000069493	CLEC2D	C-type lectin domain family 2, member D		I	3	TC1200006771.hg.2	C-type lectin domain family 2, member D	TC1200006771.hg.2	Host	Host	-1.50608	10.8079	-15.5599	1.79838e-21	4.10644e-19	38.656
8698	ENSG00000125910	S1PR4	sphingosine-1-phosphate receptor 4		I	3	TC1900006621.hg.2	sphingosine-1-phosphate receptor 4	TC1900006621.hg.2	Host	Host	-2.17891	9.40576	-15.5543	1.82689e-21	4.12304e-19	38.6404
401152	ENSG00000164096	C4orf3	chromosome 4 open reading frame 3		I	3	TC0400011705.hg.2	chromosome 4 open reading frame 3	TC0400011705.hg.2	Host	Host	-1.5598	9.57502	-15.5287	1.96404e-21	4.38161e-19	38.5685
1027	ENSG00000111276	CDKN1B	cyclin-dependent kinase inhibitor 1B (p27, Kip1)		I	3	TC1200006888.hg.2	cyclin-dependent kinase inhibitor 1B (p27, Kip1)	TC1200006888.hg.2	Host	Host	-1.33162	10.6674	-15.511	2.06483e-21	4.55412e-19	38.5189
9874	ENSG00000198586	TLK1	tousled-like kinase 1		I	3	TC0200014893.hg.2	tousled-like kinase 1	TC0200014893.hg.2	Host	Host	-2.10334	9.22167	-15.4494	2.45771e-21	5.35975e-19	38.3461
50852	ENSG00000163519	TRAT1	T cell receptor associated transmembrane adaptor 1		I	3	TC0300008290.hg.2	T cell receptor associated transmembrane adaptor 1	TC0300008290.hg.2	Host	Host	-3.28044	7.30392	-15.4422	2.5085e-21	5.40972e-19	38.3258
22806	ENSG00000161405	IKZF3	IKAROS family zinc finger 3 (Aiolos)		I	3	TC1700010587.hg.2	IKAROS family zinc finger 3	TC1700010587.hg.2	Host	Host	-1.71285	10.6044	-15.4223	2.6541e-21	5.66082e-19	38.2698
89846	ENSG00000127084	FGD3	FYVE, RhoGEF and PH domain containing 3		I	3	TC0900007971.hg.2	FYVE, RhoGEF and PH domain containing 3	TC0900007971.hg.2	Host	Host	-2.44421	9.63079	-15.3914	2.89722e-21	6.11219e-19	38.1829
9230	ENSG00000185236	RAB11B	RAB11B, member RAS oncogene family		I	3	TC1900006893.hg.2	RAB11B, member RAS oncogene family	TC1900006893.hg.2	Host	Host	-2.34176	9.36397	-15.3798	2.99425e-21	6.24896e-19	38.1502
9232	ENSG00000164611	PTTG1	pituitary tumor-transforming 1		I	3	TC0500009281.hg.2	pituitary tumor-transforming 1	TC0500009281.hg.2	Host	Host	2.60327	9.12568	15.3732	3.05066e-21	6.29897e-19	38.1317
387751	ENSG00000254838	GVINP1	GTPase, very large interferon inducible pseudogene 1		I	1	TC1100009988.hg.2	GTPase, very large interferon inducible pseudogene 1	TC1100009988.hg.2	Host	Host	-1.54044	10.2489	-15.3406	3.34716e-21	6.83843e-19	38.0396
23338	ENSG00000043143	JADE2	jade family PHD finger 2		I	3	TC0500008698.hg.2	jade family PHD finger 2	TC0500008698.hg.2	Host	Host	-3.30663	7.40442	-15.2645	4.15761e-21	8.40574e-19	37.8244
5016	ENSG00000085465	OVGP1	oviductal glycoprotein 1, 120kDa		I	3	TC0100015271.hg.2	oviductal glycoprotein 1	TC0100015271.hg.2	Host	Host	2.99772	6.92461	15.2346	4.52809e-21	9.06038e-19	37.7397
9976	ENSG00000110852	CLEC2B	C-type lectin domain family 2, member B		I	3	TC1200009881.hg.2	C-type lectin domain family 2, member B	TC1200009881.hg.2	Host	Host	-1.68668	10.4896	-15.21	4.85804e-21	9.6214e-19	37.6699
51574	ENSG00000174720	LARP7	La ribonucleoprotein domain family, member 7		I	3	TC0400008443.hg.2	La ribonucleoprotein domain family, member 7	TC0400008443.hg.2	Host	Host	-1.71271	8.79192	-15.1999	5.00042e-21	9.80335e-19	37.6412
54617	ENSG00000128908	INO80	INO80 complex subunit		I	3	TC1500009138.hg.2	INO80 complex subunit	TC1500009138.hg.2	Host	Host	-1.91893	9.0212	-15.1671	5.49213e-21	1.06597e-18	37.5481
3146	ENSG00000189403	HMGB1	high mobility group box 1		I	3	TC1300008517.hg.2	high mobility group box 1	TC1300008517.hg.2	Host	Host	-1.02698	10.8305	-15.1445	5.85993e-21	1.12609e-18	37.4838
55013	ENSG00000005059	CCDC109B	coiled-coil domain containing 109B		I	3	TC0400008380.hg.2	coiled-coil domain containing 109B	TC0400008380.hg.2	Host	Host	-2.05506	9.39949	-15.0869	6.91407e-21	1.31564e-18	37.3196
4802	ENSG00000066136	NFYC	nuclear transcription factor Y, gamma		I	3	TC0100007968.hg.2	nuclear transcription factor Y subunit gamma	TC0100007968.hg.2	Host	Host	-1.89985	8.05918	-15.0622	7.42432e-21	1.39902e-18	37.2489
197358	ENSG00000167984	NLRC3	NLR family, CARD domain containing 3		I	3	TC1600009198.hg.2	NLR family, CARD domain containing 3	TC1600009198.hg.2	Host	Host	-2.349	9.23842	-15.0288	8.17278e-21	1.52524e-18	37.1535
7562	ENSG00000182141	ZNF708	zinc finger protein 708		I	1	TC1900011919.hg.2	zinc finger protein 708	TC1900011919.hg.2	Host	Host	-1.9365	9.90674	-15.0127	8.56154e-21	1.58258e-18	37.1074
28958	ENSG00000183978	COA3	cytochrome c oxidase assembly factor 3		I	3	TC1700010747.hg.2	cytochrome c oxidase assembly factor 3	TC1700010747.hg.2	Host	Host	-2.59228	8.5571	-14.9786	9.44689e-21	1.72976e-18	37.0097
29889	ENSG00000134697	GNL2	guanine nucleotide binding protein-like 2 (nucleolar)		I	2	TC0100013748.hg.2	guanine nucleotide binding protein-like 2 (nucleolar)	TC0100013748.hg.2	Host	Host	1.10945	10.1673	14.9739	9.57584e-21	1.73699e-18	36.9962
10225	ENSG00000153283	CD96	CD96 molecule		I	3	TC0300008320.hg.2	CD96 molecule	TC0300008320.hg.2	Host	Host	-1.68712	11.1818	-14.97	9.68648e-21	1.74079e-18	36.9848
914	ENSG00000116824	CD2	CD2 molecule		I	3	TC0100009555.hg.2	CD2 molecule	TC0100009555.hg.2	Host	Host	-2.45084	10.6108	-14.9247	1.10424e-20	1.96626e-18	36.8547
55080	ENSG00000139192	TAPBPL	TAP binding protein-like		I	3	TC1200012584.hg.2	TAP binding protein-like	TC1200012584.hg.2	Host	Host	-2.20271	9.70686	-14.8627	1.32158e-20	2.31556e-18	36.6763
916	ENSG00000198851	CD3E	CD3e molecule, epsilon (CD3-TCR complex)		I	3	TC1100009200.hg.2	CD3e molecule, epsilon (CD3-TCR complex)	TC1100009200.hg.2	Host	Host	-0.973428	11.9949	-14.862	1.32427e-20	2.31556e-18	36.6743
138716	ENSG00000164967	RPP25L	ribonuclease P/MRP 25kDa subunit-like		I	3	TC0900009908.hg.2	ribonuclease P/MRP 25kDa subunit-like	TC0900009908.hg.2	Host	Host	-1.65844	9.22509	-14.853	1.35914e-20	2.35531e-18	36.6484
286336	ENSG00000126882	FAM78A	family with sequence similarity 78, member A		I	3	TC0900011769.hg.2	family with sequence similarity 78, member A	TC0900011769.hg.2	Host	Host	-1.52902	9.38	-14.8482	1.37822e-20	2.36725e-18	36.6346
23067	ENSG00000139718	SETD1B	SET domain containing 1B		I	3	TC1200009183.hg.2	SET domain containing 1B	TC1200009183.hg.2	Host	Host	-1.86143	8.51192	-14.807	1.55384e-20	2.64548e-18	36.5155
144132	ENSG00000179532	DNHD1	dynein heavy chain domain 1		I	3	TC1100012960.hg.2	dynein heavy chain domain 1	TC1100012960.hg.2	Host	Host	2.48523	9.41643	14.7872	1.64567e-20	2.76878e-18	36.4584
6342	ENSG00000116171	SCP2	sterol carrier protein 2		I	3	TC0100008336.hg.2	sterol carrier protein 2	TC0100008336.hg.2	Host	Host	-2.7576	8.5838	-14.7853	1.65479e-20	2.76878e-18	36.4529
55755	ENSG00000136861	CDK5RAP2	CDK5 regulatory subunit associated protein 2		I	3	TC0900011378.hg.2	CDK5 regulatory subunit associated protein 2	TC0900011378.hg.2	Host	Host	-1.53377	9.4433	-14.7764	1.69847e-20	2.81757e-18	36.4271
55852	ENSG00000136478	TEX2	testis expressed 2		I	3	TC1700011439.hg.2	testis expressed 2	TC1700011439.hg.2	Host	Host	1.81469	9.06621	14.7631	1.76532e-20	2.90366e-18	36.3887
23392	ENSG00000136813	KIAA0368	KIAA0368		I	1	TC0900011200.hg.2	KIAA0368	TC0900011200.hg.2	Host	Host	-2.635	8.33122	-14.7592	1.78547e-20	2.91211e-18	36.3775
28984	ENSG00000102760	RGCC	regulator of cell cycle		I	3	TC1300006979.hg.2	regulator of cell cycle	TC1300006979.hg.2	Host	Host	-1.86959	9.89803	-14.7453	1.85934e-20	3.00733e-18	36.3372
55696	ENSG00000086589	RBM22	RNA binding motif protein 22		I	3	TC0500012485.hg.2	RNA binding motif protein 22	TC0500012485.hg.2	Host	Host	-1.68575	10.4791	-14.7169	2.02031e-20	3.24067e-18	36.2547
3428	ENSG00000163565	IFI16	interferon, gamma-inducible protein 16		I	3	TC0100010244.hg.2	interferon, gamma-inducible protein 16	TC0100010244.hg.2	Host	Host	-1.13013	11.4215	-14.682	2.23707e-20	3.55896e-18	36.1535
54518	ENSG00000077420	APBB1IP	amyloid beta (A4) precursor protein-binding, family B, member 1 interacting protein		I	3	TC1000007072.hg.2	amyloid beta (A4) precursor protein-binding, family B, member 1 interacting protein	TC1000007072.hg.2	Host	Host	-1.35673	11.539	-14.6653	2.34916e-20	3.70689e-18	36.1049
65250	ENSG00000197603	C5orf42	chromosome 5 open reading frame 42		I	2	TC0500010511.hg.2	chromosome 5 open reading frame 42	TC0500010511.hg.2	Host	Host	-3.44383	6.04375	-14.6437	2.50255e-20	3.9171e-18	36.042
10443	ENSG00000244754	N4BP2L2	NEDD4 binding protein 2-like 2		I	3	TC1300010030.hg.2	NEDD4 binding protein 2-like 2	TC1300010030.hg.2	Host	Host	-0.911087	11.86	-14.6241	2.65083e-20	4.11599e-18	35.9848
57559	ENSG00000138134	STAMBPL1	STAM binding protein-like 1		I	3	TC1000008385.hg.2	STAM binding protein-like 1	TC1000008385.hg.2	Host	Host	-1.9848	9.80028	-14.6061	2.79426e-20	4.30426e-18	35.9325
8673	ENSG00000118640	VAMP8	vesicle-associated membrane protein 8		I	3	TC0200008260.hg.2	vesicle associated membrane protein 8	TC0200008260.hg.2	Host	Host	-1.50655	9.55337	-14.5949	2.88767e-20	4.41314e-18	35.8998
64174	ENSG00000167261	DPEP2	dipeptidase 2		I	3	TC1600010665.hg.2	dipeptidase 2	TC1600010665.hg.2	Host	Host	-2.06997	8.32505	-14.5842	2.97986e-20	4.51845e-18	35.8686
201254	ENSG00000169689	STRA13	stimulated by retinoic acid 13		I	2	TC1700012087.hg.2	stimulated by retinoic acid 13	TC1700012087.hg.2	Host	Host	1.74363	8.4486	14.5726	3.08315e-20	4.63883e-18	35.8347
9401	ENSG00000160957	RECQL4	RecQ helicase-like 4		I	3	TC0800012223.hg.2	RecQ helicase-like 4	TC0800012223.hg.2	Host	Host	2.61859	7.21002	14.565	3.15279e-20	4.70712e-18	35.8125
126626	ENSG00000143458	GABPB2	GA binding protein transcription factor, beta subunit 2		I	3	TC0100009939.hg.2	GA binding protein transcription factor, beta subunit 2	TC0100009939.hg.2	Host	Host	-1.93751	10.5048	-14.5398	3.39447e-20	5.02926e-18	35.7391
23246	ENSG00000261236	BOP1	block of proliferation 1		I	3	TC0800012202.hg.2	block of proliferation 1	TC0800012202.hg.2	Host	Host	1.52668	9.67477	14.4982	3.83687e-20	5.64166e-18	35.6174
151636	ENSG00000163840	DTX3L	deltex 3 like, E3 ubiquitin ligase		I	4	TC0300008558.hg.2	deltex 3 like, E3 ubiquitin ligase	TC0300008558.hg.2	Host	Host	-2.21277	9.90573	-14.4589	4.30846e-20	6.28743e-18	35.5022
9466	ENSG00000104998	IL27RA	interleukin 27 receptor, alpha		I	3	TC1900011677.hg.2	interleukin 27 receptor, alpha	TC1900011677.hg.2	Host	Host	-2.27415	7.26321	-14.4504	4.41893e-20	6.40052e-18	35.477
84636	ENSG00000147138	GPR174	G protein-coupled receptor 174		I	3	TC0X00007721.hg.2	G protein-coupled receptor 174	TC0X00007721.hg.2	Host	Host	-3.18878	7.7835	-14.4375	4.59044e-20	6.59969e-18	35.4392
83744	ENSG00000127081	ZNF484	zinc finger protein 484		I	3	TC0900010814.hg.2	zinc finger protein 484	TC0900010814.hg.2	Host	Host	-1.85386	8.72644	-14.4347	4.6276e-20	6.6042e-18	35.4312
3005	ENSG00000189060	H1F0	H1 histone family, member 0		I	3	TC2200007318.hg.2	H1 histone family, member 0	TC2200007318.hg.2	Host	Host	3.51825	8.21651	14.4182	4.85972e-20	6.88485e-18	35.3825
369	ENSG00000078061	ARAF	A-Raf proto-oncogene, serine/threonine kinase		I	3	TC0X00007148.hg.2	A-Raf proto-oncogene, serine/threonine kinase	TC0X00007148.hg.2	Host	Host	-1.35612	10.4915	-14.4101	4.9773e-20	7.00032e-18	35.3588
959	ENSG00000102245	CD40LG	CD40 ligand		I	3	TC0X00008540.hg.2	CD40 ligand	TC0X00008540.hg.2	Host	Host	-2.30225	8.64773	-14.4036	5.07309e-20	7.08371e-18	35.3398
7050	ENSG00000177426	TGIF1	TGFB-induced factor homeobox 1		I	3	TC1800006513.hg.2	TGFB-induced factor homeobox 1	TC1800006513.hg.2	Host	Host	-2.66906	9.29413	-14.4001	5.12727e-20	7.10822e-18	35.3293
10849	ENSG00000117877	CD3EAP	CD3e molecule, epsilon associated protein		I	3	TC1900008323.hg.2	CD3e molecule, epsilon associated protein	TC1900008323.hg.2	Host	Host	2.46676	7.76011	14.3912	5.26402e-20	7.22852e-18	35.3031
197259	ENSG00000168404	MLKL	mixed lineage kinase domain-like		I	3	TC1600010859.hg.2	mixed lineage kinase domain-like	TC1600010859.hg.2	Host	Host	-3.07751	7.87623	-14.3896	5.28852e-20	7.22852e-18	35.2985
5621	ENSG00000171867	PRNP	prion protein		I	3	TC2000006576.hg.2	prion protein	TC2000006576.hg.2	Host	Host	-2.00878	8.83208	-14.3864	5.33876e-20	7.24616e-18	35.2891
285755	ENSG00000185250	PPIL6	peptidylprolyl isomerase (cyclophilin)-like 6		I	3	TC0600012815.hg.2	peptidylprolyl isomerase (cyclophilin)-like 6	TC0600012815.hg.2	Host	Host	3.75313	5.16729	14.3583	5.80182e-20	7.81997e-18	35.2064
286530	ENSG00000182162	P2RY8	purinergic receptor P2Y, G-protein coupled, 8		I	3	TC0X00008911.hg.2	purinergic receptor P2Y, G-protein coupled, 8	TC0X00008911.hg.2	Host	Host	-1.81274	9.16253	-14.352	5.91132e-20	7.91261e-18	35.1878
90835	ENSG00000196118	C16orf93	chromosome 16 open reading frame 93		I	3	TC1600009989.hg.2	coiled-coil domain containing 189	TC1600009989.hg.2	Host	Host	2.33417	8.61126	14.307	6.75526e-20	8.98033e-18	35.0552
83637	ENSG00000122515	ZMIZ2	zinc finger, MIZ-type containing 2		I	3	TC0700007398.hg.2	zinc finger, MIZ-type containing 2	TC0700007398.hg.2	Host	Host	1.62406	8.93892	14.2997	6.90502e-20	9.11697e-18	35.0334
51218	ENSG00000182512	GLRX5	glutaredoxin 5		I	1	TC1400008098.hg.2	glutaredoxin 5	TC1400008098.hg.2	Host	Host	1.21625	10.0219	14.291	7.08473e-20	9.29104e-18	35.0079
2186	ENSG00000171634	BPTF	bromodomain PHD finger transcription factor		I	3	TC1700008709.hg.2	bromodomain PHD finger transcription factor	TC1700008709.hg.2	Host	Host	-1.12521	10.1233	-14.2015	9.24914e-20	1.19846e-17	34.7428
6525	ENSG00000183963	SMTN	smoothelin		I	3	TC2200009259.hg.2	smoothelin	TC2200009259.hg.2	Host	Host	2.67329	7.14833	14.201	9.26218e-20	1.19846e-17	34.7414
4609	ENSG00000136997	MYC	v-myc avian myelocytomatosis viral oncogene homolog		I	3	TC0800008845.hg.2	v-myc avian myelocytomatosis viral oncogene homolog	TC0800008845.hg.2	Host	Host	-2.59969	9.39601	-14.1922	9.50853e-20	1.22219e-17	34.7153
1408	ENSG00000121671	CRY2	cryptochrome circadian clock 2		I	3	TC1100012994.hg.2	cryptochrome circadian clock 2	TC1100012994.hg.2	Host	Host	1.32666	9.60908	14.1883	9.61933e-20	1.2283e-17	34.7038
80195	ENSG00000133678	TMEM254	transmembrane protein 254		I	3	TC1000008221.hg.2	transmembrane protein 254	TC1000008221.hg.2	Host	Host	-3.37507	7.7903	-14.1838	9.75012e-20	1.23686e-17	34.6904
7982	ENSG00000004866	ST7	suppression of tumorigenicity 7		I	3	TC0700008882.hg.2	suppression of tumorigenicity 7	TC0700008882.hg.2	Host	Host	-3.59805	6.66066	-14.1797	9.87124e-20	1.2441e-17	34.6781
11270		NRM	nurim (nuclear envelope membrane protein)		I	3	TC0600011377.hg.2	nurim (nuclear envelope membrane protein)	TC0600011377.hg.2	Host	Host	2.19537	8.48766	14.1469	1.08885e-19	1.36345e-17	34.5806
5527	ENSG00000078304	PPP2R5C	protein phosphatase 2, regulatory subunit B', gamma		I	3	TC1400008333.hg.2	protein phosphatase 2, regulatory subunit B, gamma	TC1400008333.hg.2	Host	Host	-1.16234	10.5211	-14.1333	1.13403e-19	1.40545e-17	34.5402
9111	ENSG00000123609	NMI	N-myc (and STAT) interactor		I	3	TC0200014610.hg.2	N-myc (and STAT) interactor	TC0200014610.hg.2	Host	Host	-3.41953	7.43083	-14.1324	1.13687e-19	1.40545e-17	34.5377
5162	ENSG00000168291	PDHB	pyruvate dehydrogenase (lipoamide) beta		I	3	TC0300011306.hg.2	pyruvate dehydrogenase (lipoamide) beta	TC0300011306.hg.2	Host	Host	-1.24596	8.88278	-14.1135	1.20307e-19	1.47788e-17	34.4814
25824	ENSG00000126432	PRDX5	peroxiredoxin 5		I	3	TC1100007948.hg.2	peroxiredoxin 5	TC1100007948.hg.2	Host	Host	-0.994653	11.4675	-14.1071	1.22644e-19	1.4971e-17	34.4623
9802	ENSG00000183283	DAZAP2	DAZ associated protein 2		I	3	TC1200012629.hg.2	DAZ associated protein 2	TC1200012629.hg.2	Host	Host	-2.3724	8.73946	-14.1032	1.24099e-19	1.5054e-17	34.4505
5443	ENSG00000115138	POMC	proopiomelanocortin		I	3	TC0200011998.hg.2	proopiomelanocortin	TC0200011998.hg.2	Host	Host	1.36435	8.92468	14.1001	1.25247e-19	1.50989e-17	34.4414
55303	ENSG00000133574	GIMAP4	GTPase, IMAP family member 4		I	3	TC0700009677.hg.2	GTPase, IMAP family member 4	TC0700009677.hg.2	Host	Host	-2.58787	9.25782	-14.085	1.31055e-19	1.57015e-17	34.3963
3738	ENSG00000177272	KCNA3	potassium channel, voltage gated shaker related subfamily A, member 3		I	3	TC0100015246.hg.2	potassium channel, voltage gated shaker related subfamily A, member 3	TC0100015246.hg.2	Host	Host	-1.37543	10.2202	-14.0365	1.51554e-19	1.8046e-17	34.2518
2582	ENSG00000117308	GALE	UDP-galactose-4-epimerase		I	3	TC0100013302.hg.2	UDP-galactose-4-epimerase	TC0100013302.hg.2	Host	Host	2.58441	7.71409	14.0063	1.65975e-19	1.96427e-17	34.1614
5394	ENSG00000171824	EXOSC10	exosome component 10		I	3	TC0100012870.hg.2	exosome component 10	TC0100012870.hg.2	Host	Host	-1.06968	10.3285	-13.9998	1.69244e-19	1.9821e-17	34.142
83638	ENSG00000175573	C11orf68	chromosome 11 open reading frame 68		I	3	TC1100011260.hg.2	chromosome 11 open reading frame 68	TC1100011260.hg.2	Host	Host	-2.08051	8.31167	-13.9993	1.69524e-19	1.9821e-17	34.1404
466	ENSG00000123268	ATF1	activating transcription factor 1		I	3	TC1200007622.hg.2	activating transcription factor 1	TC1200007622.hg.2	Host	Host	-1.45829	9.88448	-13.9966	1.70878e-19	1.98597e-17	34.1324
84993	ENSG00000138629	UBL7	ubiquitin-like 7		I	3	TC1500010020.hg.2	ubiquitin-like 7	TC1500010020.hg.2	Host	Host	-1.70485	10.3886	-13.9256	2.11677e-19	2.44549e-17	33.9195
6277	ENSG00000197956	S100A6	S100 calcium binding protein A6		I	3	TC0100015864.hg.2	S100 calcium binding protein A6	TC0100015864.hg.2	Host	Host	-1.63425	10.5314	-13.9224	2.13692e-19	2.45417e-17	33.9101
51477	ENSG00000105655	ISYNA1	inositol-3-phosphate synthase 1		I	1	TC1900010016.hg.2	inositol-3-phosphate synthase 1	TC1900010016.hg.2	Host	Host	2.02551	9.88982	13.9061	2.24518e-19	2.56334e-17	33.8609
5451	ENSG00000143190	POU2F1	POU class 2 homeobox 1		I	3	TC0100010499.hg.2	POU class 2 homeobox 1	TC0100010499.hg.2	Host	Host	1.55452	9.10814	13.886	2.3853e-19	2.69919e-17	33.8007
5434	ENSG00000099817	POLR2E	polymerase (RNA) II (DNA directed) polypeptide E, 25kDa		I	3	TC1900009133.hg.2	polymerase (RNA) II (DNA directed) polypeptide E, 25kDa	TC1900009133.hg.2	Host	Host	1.09957	11.077	13.8851	2.39198e-19	2.69919e-17	33.7979
5271	ENSG00000166401	SERPINB8	serpin peptidase inhibitor, clade B (ovalbumin), member 8		I	3	TC1800009245.hg.2	serpin peptidase inhibitor, clade B (ovalbumin), member 8	TC1800009245.hg.2	Host	Host	-2.69219	8.34489	-13.8813	2.41948e-19	2.71443e-17	33.7866
940	ENSG00000178562	CD28	CD28 molecule		I	3	TC0200010523.hg.2	CD28 molecule	TC0200010523.hg.2	Host	Host	-2.18694	9.82398	-13.8367	2.76903e-19	3.08874e-17	33.6523
4585		MUC4	mucin 4, cell surface associated		I	3	TC0300013665.hg.2	mucin 4, cell surface associated	TC0300013665.hg.2	Host	Host	2.73015	4.71097	13.7874	3.21537e-19	3.5569e-17	33.5037
1317	ENSG00000136868	SLC31A1	solute carrier family 31 (copper transporter), member 1		I	3	TC0900008483.hg.2	solute carrier family 31 (copper transporter), member 1	TC0900008483.hg.2	Host	Host	2.44253	9.029	13.7864	3.22538e-19	3.5569e-17	33.5006
51506	ENSG00000143222	UFC1	ubiquitin-fold modifier conjugating enzyme 1		I	3	TC0100010334.hg.2	ubiquitin-fold modifier conjugating enzyme 1	TC0100010334.hg.2	Host	Host	-1.19366	10.5943	-13.7509	3.59295e-19	3.93986e-17	33.3932
3140	ENSG00000153029	MR1	major histocompatibility complex, class I-related		I	3	TC0100010815.hg.2	major histocompatibility complex, class I-related	TC0100010815.hg.2	Host	Host	-2.32675	9.09703	-13.7201	3.94543e-19	4.30207e-17	33.3001
84817	ENSG00000129235	TXNDC17	thioredoxin domain containing 17		I	3	TC1700006702.hg.2	thioredoxin domain containing 17	TC1700006702.hg.2	Host	Host	1.03696	10.129	13.7146	4.0127e-19	4.35098e-17	33.2833
10362	ENSG00000064961	HMG20B	high mobility group 20B		I	3	TC1900006645.hg.2	high mobility group 20B	TC1900006645.hg.2	Host	Host	1.32235	9.73379	13.7095	4.07559e-19	4.38145e-17	33.2678
79037	ENSG00000213413	PVRIG	poliovirus receptor related immunoglobulin domain containing		I	3	TC0700013426.hg.2	poliovirus receptor related immunoglobulin domain containing	TC0700013426.hg.2	Host	Host	-1.76258	9.77352	-13.7086	4.08595e-19	4.38145e-17	33.2653
8623	ENSG00000169093	ASMTL	acetylserotonin O-methyltransferase-like		I	3	TC0Y00006884.hg.2	acetylserotonin O-methyltransferase-like	TC0Y00006884.hg.2	Host	Host	1.85616	6.82876	13.694	4.2716e-19	4.55535e-17	33.2211
3669	ENSG00000172183	ISG20	interferon stimulated exonuclease gene 20kDa		I	3	TC1500008232.hg.2	interferon stimulated exonuclease gene 20kDa	TC1500008232.hg.2	Host	Host	-1.94583	9.8934	-13.6772	4.49676e-19	4.75127e-17	33.17
6533	ENSG00000131389	SLC6A6	solute carrier family 6 (neurotransmitter transporter), member 6		I	3	TC0300006677.hg.2	solute carrier family 6 (neurotransmitter transporter), member 6	TC0300006677.hg.2	Host	Host	-1.47845	10.86	-13.6766	4.50427e-19	4.75127e-17	33.1683
4050		LTB	lymphotoxin beta (TNF superfamily, member 3)		I	3	TC0600011438.hg.2	lymphotoxin beta (TNF superfamily, member 3)	TC0600011438.hg.2	Host	Host	-1.47423	11.1667	-13.6739	4.54155e-19	4.7647e-17	33.1601
113791	ENSG00000100100	PIK3IP1	phosphoinositide-3-kinase interacting protein 1		I	4	TC2200008475.hg.2	phosphoinositide-3-kinase interacting protein 1	TC2200008475.hg.2	Host	Host	-1.68167	10.6632	-13.6675	4.63104e-19	4.83247e-17	33.1407
7318	ENSG00000182179	UBA7	ubiquitin-like modifier activating enzyme 7		I	3	TC0300011081.hg.2	ubiquitin-like modifier activating enzyme 7	TC0300011081.hg.2	Host	Host	-2.28234	9.56735	-13.6405	5.02941e-19	5.2201e-17	33.0586
10128	ENSG00000138095	LRPPRC	leucine-rich pentatricopeptide repeat containing		I	3	TC0200012418.hg.2	leucine-rich pentatricopeptide repeat containing	TC0200012418.hg.2	Host	Host	0.976465	11.6433	13.63	5.1935e-19	5.36173e-17	33.0266
9775	ENSG00000141543	EIF4A3	eukaryotic translation initiation factor 4A3		I	3	TC1700011967.hg.2	eukaryotic translation initiation factor 4A3	TC1700011967.hg.2	Host	Host	0.878833	10.7088	13.5845	5.96807e-19	6.12879e-17	32.8883
5583	ENSG00000027075	PRKCH	protein kinase C, eta		I	3	TC1400010617.hg.2	protein kinase C, eta	TC1400010617.hg.2	Host	Host	-1.62516	10.0708	-13.5732	6.17938e-19	6.31239e-17	32.8537
9772	ENSG00000177728	KIAA0195	KIAA0195		I	3	TC1700008907.hg.2	transmembrane protein 94	TC1700008907.hg.2	Host	Host	-1.53907	9.41178	-13.5525	6.5831e-19	6.6896e-17	32.7907
51065	ENSG00000185088	RPS27L	ribosomal protein S27-like		I	3	TC1500009702.hg.2	ribosomal protein S27-like	TC1500009702.hg.2	Host	Host	-0.823818	10.8765	-13.524	7.18408e-19	7.18922e-17	32.7038
11123	ENSG00000117602	RCAN3	RCAN family member 3		I	3	TC0100007370.hg.2	RCAN family member 3	TC0100007370.hg.2	Host	Host	-1.64686	8.35821	-13.5235	7.19658e-19	7.18922e-17	32.702
149628	ENSG00000163564	PYHIN1	pyrin and HIN domain family, member 1		I	3	TC0100010243.hg.2	pyrin and HIN domain family, member 1	TC0100010243.hg.2	Host	Host	-1.93025	10.7208	-13.5228	7.21141e-19	7.18922e-17	32.7
333	ENSG00000105290	APLP1	amyloid beta (A4) precursor-like protein 1		I	3	TC1900007888.hg.2	amyloid beta (A4) precursor-like protein 1	TC1900007888.hg.2	Host	Host	2.6224	5.44943	13.5223	7.22292e-19	7.18922e-17	32.6984
3151	ENSG00000198830	HMGN2	high mobility group nucleosomal binding domain 2		I	3	TC0100007463.hg.2	high mobility group nucleosomal binding domain 2	TC0100007463.hg.2	Host	Host	-1.07313	10.8029	-13.5156	7.37125e-19	7.29942e-17	32.6782
22952	ENSG00000130612	CYP2G1P	cytochrome P450, family 2, subfamily G, polypeptide 1 pseudogene		I	3	TC1900011737.hg.2	cytochrome P450, family 2, subfamily G, polypeptide 1 pseudogene	TC1900011737.hg.2	Host	Host	3.14547	4.20134	13.5063	7.58672e-19	7.47465e-17	32.6495
8718	ENSG00000215788	TNFRSF25	tumor necrosis factor receptor superfamily, member 25		I	3	TC0100018398.hg.2	tumor necrosis factor receptor superfamily, member 25	TC0100018398.hg.2	Host	Host	-1.57285	9.47437	-13.4948	7.85785e-19	7.70268e-17	32.6145
9144	ENSG00000108639	SYNGR2	synaptogyrin 2		I	3	TC1700009040.hg.2	synaptogyrin 2	TC1700009040.hg.2	Host	Host	0.972179	10.9707	13.4923	7.91969e-19	7.72428e-17	32.6067
10125	ENSG00000172575	RASGRP1	RAS guanyl releasing protein 1 (calcium and DAG-regulated)		I	3	TC1500009056.hg.2	RAS guanyl releasing protein 1 (calcium and DAG-regulated)	TC1500009056.hg.2	Host	Host	-2.11549	10.1435	-13.4866	8.05768e-19	7.80681e-17	32.5896
339005		WHAMMP3	WAS protein homolog associated with actin, golgi membranes and microtubules pseudogene 3		I	3	TC1500006511.hg.2	WAS protein homolog associated with actin, golgi membranes and microtubules pseudogene 3	TC1500006511.hg.2	Host	Host	-2.83902	7.96568	-13.4856	8.08475e-19	7.80681e-17	32.5862
5937	ENSG00000153250	RBMS1	RNA binding motif, single stranded interacting protein 1		I	3	TC0200014735.hg.2	RNA binding motif, single stranded interacting protein 1	TC0200014735.hg.2	Host	Host	-1.23322	10.0232	-13.4767	8.30741e-19	7.98211e-17	32.5592
255967	ENSG00000152520	PAN3	PAN3 poly(A) specific ribonuclease subunit		I	1	TC1300006715.hg.2	PAN3 poly(A) specific ribonuclease subunit	TC1300006715.hg.2	Host	Host	-1.36637	9.93916	-13.4737	8.38447e-19	8.01646e-17	32.55
25847	ENSG00000129055	ANAPC13	anaphase promoting complex subunit 13		I	3	TC0300012498.hg.2	anaphase promoting complex subunit 13	TC0300012498.hg.2	Host	Host	-2.54693	7.13656	-13.462	8.69203e-19	8.26978e-17	32.5141
100528021	ENSG00000259332	ST20-MTHFS	ST20-MTHFS readthrough		I	1	TC1500010899.hg.2	ST20-MTHFS readthrough	TC1500010899.hg.2	Host	Host	-2.25966	8.58899	-13.4333	9.49534e-19	8.99e-17	32.4262
28562		TRBV25-1	T cell receptor beta variable 25-1		I	3	TC0700013479.hg.2	T cell receptor beta variable 25-1	TC0700013479.hg.2	Host	Host	-0.690438	12.6833	-13.4306	9.5743e-19	9.02076e-17	32.4179
27040	ENSG00000213658	LAT	linker for activation of T cells		I	3	TC1600011368.hg.2	linker for activation of T-cells	TC1600011368.hg.2	Host	Host	-1.58166	9.71056	-13.4181	9.95019e-19	9.32963e-17	32.3796
10588		MTHFS	5,10-methenyltetrahydrofolate synthetase (5-formyltetrahydrofolate cyclo-ligase)		I	3	TC1500010900.hg.2	5,10-methenyltetrahydrofolate synthetase (5-formyltetrahydrofolate cyclo-ligase)	TC1500010900.hg.2	Host	Host	-2.49895	7.6035	-13.4032	1.04166e-18	9.71999e-17	32.334
474344	ENSG00000133561	GIMAP6	GTPase, IMAP family member 6		I	3	TC0700013043.hg.2	GTPase, IMAP family member 6	TC0700013043.hg.2	Host	Host	-2.37393	7.48589	-13.3984	1.05734e-18	9.80348e-17	32.3191
79084	ENSG00000116455	WDR77	WD repeat domain 77		I	3	TC0100015273.hg.2	WD repeat domain 77	TC0100015273.hg.2	Host	Host	1.15099	9.61466	13.3974	1.06071e-18	9.80348e-17	32.316
201633	ENSG00000181847	TIGIT	T cell immunoreceptor with Ig and ITIM domains		I	3	TC0300008385.hg.2	T-cell immunoreceptor with Ig and ITIM domains	TC0300008385.hg.2	Host	Host	-1.94206	6.95431	-13.3611	1.18654e-18	1.09144e-16	32.2044
7392	ENSG00000105698	USF2	upstream transcription factor 2, c-fos interacting		I	3	TC1900007847.hg.2	upstream transcription factor 2, c-fos interacting	TC1900007847.hg.2	Host	Host	-1.15272	10.4243	-13.31	1.3894e-18	1.27202e-16	32.0473
9452	ENSG00000078596	ITM2A	integral membrane protein 2A		I	3	TC0X00010155.hg.2	integral membrane protein 2A	TC0X00010155.hg.2	Host	Host	-1.33403	10.8009	-13.2893	1.48123e-18	1.34972e-16	31.9836
9094	ENSG00000109103	UNC119	unc-119 lipid binding chaperone		I	3	TC1700010198.hg.2	unc-119 lipid binding chaperone	TC1700010198.hg.2	Host	Host	1.75946	9.49184	13.2787	1.53092e-18	1.38849e-16	31.9507
3676	ENSG00000115232	ITGA4	integrin, alpha 4 (antigen CD49D, alpha 4 subunit of VLA-4 receptor)		I	2	TC0200010157.hg.2	integrin alpha 4	TC0200010157.hg.2	Host	Host	-2.56685	9.07185	-13.2687	1.57898e-18	1.42541e-16	31.9199
6778	ENSG00000166888	STAT6	signal transducer and activator of transcription 6, interleukin-4 induced		I	3	TC1200010950.hg.2	signal transducer and activator of transcription 6, interleukin-4 induced	TC1200010950.hg.2	Host	Host	-2.24695	8.32452	-13.258	1.63246e-18	1.46687e-16	31.8868
8676	ENSG00000135604	STX11	syntaxin 11		I	3	TC0600009710.hg.2	syntaxin 11	TC0600009710.hg.2	Host	Host	-2.46276	8.71422	-13.2439	1.70536e-18	1.52531e-16	31.8433
1997	ENSG00000120690	ELF1	E74-like factor 1 (ets domain transcription factor)		I	4	TC1300008702.hg.2	E74-like factor 1 (ets domain transcription factor)	TC1300008702.hg.2	Host	Host	-1.05998	10.46	-13.237	1.74255e-18	1.55143e-16	31.8218
23493	ENSG00000135547	HEY2	hes-related family bHLH transcription factor with YRPW motif 2		I	3	TC0600009362.hg.2	hes-related family bHLH transcription factor with YRPW motif 2	TC0600009362.hg.2	Host	Host	3.36711	5.63079	13.2213	1.82939e-18	1.61843e-16	31.7734
8832	ENSG00000066294	CD84	CD84 molecule		I	3	TC0100016137.hg.2	CD84 molecule	TC0100016137.hg.2	Host	Host	-3.71581	9.20178	-13.2204	1.83448e-18	1.61843e-16	31.7706
205717	ENSG00000176542	KIAA2018	KIAA2018		I	3	TC0300012027.hg.2	upstream transcription factor family member 3	TC0300012027.hg.2	Host	Host	-1.78983	8.24159	-13.2177	1.84975e-18	1.62421e-16	31.7624
23248	ENSG00000163125	RPRD2	regulation of nuclear pre-mRNA domain containing 2		I	1	TC0100009903.hg.2	regulation of nuclear pre-mRNA domain containing 2	TC0100009903.hg.2	Host	Host	-1.47363	10.3323	-13.2164	1.85777e-18	1.62421e-16	31.7581
140707	ENSG00000184992	BRI3BP	BRI3 binding protein		I	3	TC1200009300.hg.2	BRI3 binding protein	TC1200009300.hg.2	Host	Host	1.65356	9.31585	13.2015	1.94571e-18	1.69346e-16	31.712
10521	ENSG00000100201	DDX17	DEAD (Asp-Glu-Ala-Asp) box helicase 17		I	1	TC2200008703.hg.2	DEAD (Asp-Glu-Ala-Asp) box helicase 17	TC2200008703.hg.2	Host	Host	-0.908879	11.9452	-13.1826	2.06314e-18	1.78766e-16	31.6537
339123	ENSG00000161999	JMJD8	jumonji domain containing 8		I	3	TC1600008971.hg.2	jumonji domain containing 8	TC1600008971.hg.2	Host	Host	1.20876	10.2464	13.1805	2.07705e-18	1.79171e-16	31.647
165631	ENSG00000173200	PARP15	poly (ADP-ribose) polymerase family, member 15		I	3	TC0300008559.hg.2	poly(ADP-ribose) polymerase family member 15	TC0300008559.hg.2	Host	Host	-2.80455	9.33473	-13.1728	2.12739e-18	1.82702e-16	31.6232
10771	ENSG00000015171	ZMYND11	zinc finger, MYND-type containing 11		I	3	TC1000006434.hg.2	zinc finger, MYND-type containing 11	TC1000006434.hg.2	Host	Host	-2.75738	7.85171	-13.1709	2.13958e-18	1.82939e-16	31.6175
9246	ENSG00000156587	UBE2L6	ubiquitin-conjugating enzyme E2L 6		I	3	TC1100010897.hg.2	ubiquitin-conjugating enzyme E2L 6	TC1100010897.hg.2	Host	Host	-1.73009	9.68367	-13.1535	2.25891e-18	1.9155e-16	31.5634
10123	ENSG00000188042	ARL4C	ADP-ribosylation factor-like 4C		I	3	TC0200016115.hg.2	ADP-ribosylation factor like GTPase 4C	TC0200016115.hg.2	Host	Host	-0.891024	11.0889	-13.1534	2.26003e-18	1.9155e-16	31.5629
55766	ENSG00000246705	H2AFJ	H2A histone family, member J		I	3	TC1200006946.hg.2	H2A histone family, member J	TC1200006946.hg.2	Host	Host	1.26525	9.54254	13.1403	2.35396e-18	1.98643e-16	31.5224
51070	ENSG00000142546	NOSIP	nitric oxide synthase interacting protein		I	3	TC1900011150.hg.2	nitric oxide synthase interacting protein	TC1900011150.hg.2	Host	Host	1.1848	10.5005	13.1229	2.48535e-18	2.08823e-16	31.4683
10489	ENSG00000132128	LRRC41	leucine rich repeat containing 41		I	1	TC0100014050.hg.2	leucine rich repeat containing 41	TC0100014050.hg.2	Host	Host	-1.27532	9.01083	-13.1209	2.50061e-18	2.09199e-16	31.4622
29992	ENSG00000085514	PILRA	paired immunoglobin-like type 2 receptor alpha		I	3	TC0700013429.hg.2	paired immunoglobin-like type 2 receptor alpha	TC0700013429.hg.2	Host	Host	1.21621	9.85076	13.0679	2.95057e-18	2.44981e-16	31.2975
9749	ENSG00000112419	PHACTR2	phosphatase and actin regulator 2		I	3	TC0600014188.hg.2	phosphatase and actin regulator 2	TC0600014188.hg.2	Host	Host	-2.12081	8.92388	-13.0676	2.95355e-18	2.44981e-16	31.2965
939	ENSG00000139193	CD27	CD27 molecule		I	3	TC1200012583.hg.2	CD27 molecule	TC1200012583.hg.2	Host	Host	-2.37822	9.56278	-13.0608	3.01757e-18	2.49225e-16	31.2751
8045		RASSF7	Ras association (RalGDS/AF-6) domain family (N-terminal) member 7		I	3	TC1100006475.hg.2	Ras association (RalGDS/AF-6) domain family (N-terminal) member 7	TC1100006475.hg.2	Host	Host	1.42038	8.44061	13.0522	3.09931e-18	2.54892e-16	31.2485
55144	ENSG00000171492	LRRC8D	leucine rich repeat containing 8 family, member D		I	3	TC0100018247.hg.2	leucine rich repeat containing 8 family, member D	TC0100018247.hg.2	Host	Host	-1.64808	10.3295	-13.0381	3.23934e-18	2.65284e-16	31.2045
1606	ENSG00000065357	DGKA	diacylglycerol kinase, alpha 80kDa		I	3	TC1200007816.hg.2	diacylglycerol kinase alpha	TC1200007816.hg.2	Host	Host	-2.35316	6.80846	-13.0196	3.43201e-18	2.79882e-16	31.147
51706	ENSG00000159348	CYB5R1	cytochrome b5 reductase 1		I	3	TC0100016973.hg.2	cytochrome b5 reductase 1	TC0100016973.hg.2	Host	Host	1.83927	8.94802	13.0074	3.56578e-18	2.89574e-16	31.1089
113201	ENSG00000166734	CASC4	cancer susceptibility candidate 4		I	3	TC1500007084.hg.2	cancer susceptibility candidate 4	TC1500007084.hg.2	Host	Host	0.946867	9.66895	12.9971	3.68389e-18	2.97919e-16	31.0764
7544	ENSG00000067646	ZFY	zinc finger protein, Y-linked		I	3	TC0Y00006487.hg.2	zinc finger protein, Y-linked	TC0Y00006487.hg.2	Host	Host	-2.14952	7.13306	-12.9943	3.71585e-18	2.99257e-16	31.0678
10664	ENSG00000102974	CTCF	CCCTC-binding factor (zinc finger protein)		I	1	TC1600008166.hg.2	CCCTC-binding factor (zinc finger protein)	TC1600008166.hg.2	Host	Host	-2.21873	8.86224	-12.9807	3.87803e-18	3.1091e-16	31.0253
5327	ENSG00000104368	PLAT	plasminogen activator, tissue		I	3	TC0800010275.hg.2	plasminogen activator, tissue	TC0800010275.hg.2	Host	Host	2.83844	7.27408	12.9795	3.89258e-18	3.1091e-16	31.0216
91181	ENSG00000143552	NUP210L	nucleoporin 210kDa-like		I	3	TC0100015896.hg.2	nucleoporin 210kDa like	TC0100015896.hg.2	Host	Host	3.73511	5.55669	12.9705	4.00364e-18	3.1847e-16	30.9936
8707	ENSG00000162630	B3GALT2	UDP-Gal:betaGlcNAc beta 1,3-galactosyltransferase, polypeptide 2		I	3	TC0100016794.hg.2	UDP-Gal:betaGlcNAc beta 1,3-galactosyltransferase 2	TC0100016794.hg.2	Host	Host	-4.21655	7.5286	-12.9456	4.32923e-18	3.42963e-16	30.9157
253461	ENSG00000177311	ZBTB38	zinc finger and BTB domain containing 38		I	3	TC0300008999.hg.2	zinc finger and BTB domain containing 38	TC0300008999.hg.2	Host	Host	-3.73723	8.13608	-12.896	5.05992e-18	3.9922e-16	30.7604
51411	ENSG00000110934	BIN2	bridging integrator 2		I	1	TC1200010703.hg.2	bridging integrator 2	TC1200010703.hg.2	Host	Host	-2.23182	9.9161	-12.8695	5.50193e-18	4.32336e-16	30.677
161145	ENSG00000198133	TMEM229B	transmembrane protein 229B		I	3	TC1400010763.hg.2	transmembrane protein 229B	TC1400010763.hg.2	Host	Host	-3.17012	6.95915	-12.8508	5.83627e-18	4.56759e-16	30.6182
397	ENSG00000111348	ARHGDIB	Rho GDP dissociation inhibitor (GDI) beta		I	3	TC1200010024.hg.2	Rho GDP dissociation inhibitor (GDI) beta	TC1200010024.hg.2	Host	Host	-0.737263	12.6737	-12.8482	5.88431e-18	4.58669e-16	30.61
7855	ENSG00000163251	FZD5	frizzled class receptor 5		I	3	TC0200015556.hg.2	frizzled class receptor 5	TC0200015556.hg.2	Host	Host	3.64766	5.32811	12.8398	6.04142e-18	4.69032e-16	30.5838
29801	ENSG00000099904	ZDHHC8	zinc finger, DHHC-type containing 8		I	3	TC2200006643.hg.2	zinc finger, DHHC-type containing 8	TC2200006643.hg.2	Host	Host	1.2103	9.32831	12.8342	6.14945e-18	4.75516e-16	30.5662
64395	ENSG00000087338	GMCL1	germ cell-less, spermatogenesis associated 1		I	3	TC0200007929.hg.2	germ cell-less, spermatogenesis associated 1	TC0200007929.hg.2	Host	Host	1.22032	9.50841	12.7968	6.92018e-18	5.32991e-16	30.4485
8624	ENSG00000183527	PSMG1	proteasome (prosome, macropain) assembly chaperone 1		I	3	TC2100008164.hg.2	proteasome (prosome, macropain) assembly chaperone 1	TC2100008164.hg.2	Host	Host	1.13061	10.0357	12.7756	7.40076e-18	5.67753e-16	30.3817
54900	ENSG00000122188	LAX1	lymphocyte transmembrane adaptor 1		I	1	TC0100011270.hg.2	lymphocyte transmembrane adaptor 1	TC0100011270.hg.2	Host	Host	-3.44782	8.33519	-12.7712	7.50485e-18	5.73471e-16	30.3678
2639	ENSG00000105607	GCDH	glutaryl-CoA dehydrogenase		I	3	TC1900007103.hg.2	glutaryl-CoA dehydrogenase	TC1900007103.hg.2	Host	Host	2.52058	8.66249	12.7633	7.69443e-18	5.85652e-16	30.3429
10800	ENSG00000173198	CYSLTR1	cysteinyl leukotriene receptor 1		I	3	TC0X00010141.hg.2	cysteinyl leukotriene receptor 1	TC0X00010141.hg.2	Host	Host	-3.80338	8.47041	-12.7585	7.81246e-18	5.92312e-16	30.3277
5142	ENSG00000184588	PDE4B	phosphodiesterase 4B, cAMP-specific		I	3	TC0100008625.hg.2	phosphodiesterase 4B, cAMP-specific	TC0100008625.hg.2	Host	Host	-2.54972	8.91411	-12.7544	7.91461e-18	5.97723e-16	30.3148
2033	ENSG00000100393	EP300	E1A binding protein p300		I	3	TC2200007457.hg.2	E1A binding protein p300	TC2200007457.hg.2	Host	Host	-1.08179	9.95042	-12.7497	8.0319e-18	6.04229e-16	30.3002
6653	ENSG00000137642	SORL1	sortilin-related receptor, L(DLR class) A repeats containing		I	3	TC1100009309.hg.2	sortilin-related receptor, L(DLR class) A repeats containing	TC1100009309.hg.2	Host	Host	-1.87353	9.61377	-12.7482	8.07099e-18	6.04826e-16	30.2953
3998	ENSG00000074695	LMAN1	lectin, mannose-binding, 1		I	3	TC1800008824.hg.2	lectin, mannose-binding, 1	TC1800008824.hg.2	Host	Host	0.936087	11.0927	12.7444	8.16849e-18	6.09778e-16	30.2834
22859	ENSG00000072071	ADGRL1	adhesion G protein-coupled receptor L1		I	1	TC1900009808.hg.2	adhesion G protein-coupled receptor L1	TC1900009808.hg.2	Host	Host	2.3491	9.36716	12.7272	8.62697e-18	6.41536e-16	30.229
79770	ENSG00000113621	TXNDC15	thioredoxin domain containing 15		I	3	TC0500008705.hg.2	thioredoxin domain containing 15	TC0500008705.hg.2	Host	Host	-2.33244	8.17318	-12.7221	8.76704e-18	6.49464e-16	30.2129
83596	ENSG00000126453	BCL2L12	BCL2-like 12 (proline rich)		I	4	TC1900008551.hg.2	BCL2-like 12 (proline rich)	TC1900008551.hg.2	Host	Host	1.51194	9.45976	12.7207	8.80573e-18	6.4985e-16	30.2085
4689		NCF4	neutrophil cytosolic factor 4, 40kDa		I	3	TC2200007271.hg.2	neutrophil cytosolic factor 4	TC2200007271.hg.2	Host	Host	-2.26113	7.39051	-12.713	9.02411e-18	6.63443e-16	30.1841
83707	ENSG00000149743	TRPT1	tRNA phosphotransferase 1		I	3	TC1100011155.hg.2	tRNA phosphotransferase 1	TC1100011155.hg.2	Host	Host	1.17829	9.78399	12.6808	9.99624e-18	7.3214e-16	30.0822
26207	ENSG00000154217	PITPNC1	phosphatidylinositol transfer protein, cytoplasmic 1		I	3	TC1700008690.hg.2	phosphatidylinositol transfer protein, cytoplasmic 1	TC1700008690.hg.2	Host	Host	-1.72178	9.02294	-12.6726	1.02587e-17	7.47225e-16	30.0564
3054	ENSG00000172534	HCFC1	host cell factor C1		I	3	TC0X00011181.hg.2	host cell factor C1	TC0X00011181.hg.2	Host	Host	-1.15257	9.9646	-12.672	1.02792e-17	7.47225e-16	30.0544
88455	ENSG00000076513	ANKRD13A	ankyrin repeat domain 13A		I	3	TC1200008814.hg.2	ankyrin repeat domain 13A	TC1200008814.hg.2	Host	Host	0.864193	10.9324	12.6625	1.05948e-17	7.67295e-16	30.0243
80830	ENSG00000221963	APOL6	apolipoprotein L, 6		I	3	TC2200007214.hg.2	apolipoprotein L, 6	TC2200007214.hg.2	Host	Host	-1.65062	8.59103	-12.6359	1.15289e-17	8.31838e-16	29.9401
100507321		ERVK13-1	endogenous retrovirus group K13, member 1		I	3	TC1600011465.hg.2	endogenous retrovirus group K13, member 1	TC1600011465.hg.2	Host	Host	1.14304	10.0283	12.6282	1.18156e-17	8.49369e-16	29.9156
6041	ENSG00000135828	RNASEL	ribonuclease L (2',5'-oligoisoadenylate synthetase-dependent)		I	3	TC0100016629.hg.2	ribonuclease L (2,5-oligoisoadenylate synthetase-dependent)	TC0100016629.hg.2	Host	Host	-1.97302	7.28075	-12.6102	1.25101e-17	8.95975e-16	29.8587
150365	ENSG00000167077	MEI1	meiotic double-stranded break formation protein 1		I	3	TC2200007490.hg.2	meiotic double-stranded break formation protein 1	TC2200007490.hg.2	Host	Host	-1.8867	7.99188	-12.6079	1.2603e-17	8.99307e-16	29.8514
8705		B3GALT4	UDP-Gal:betaGlcNAc beta 1,3-galactosyltransferase, polypeptide 4		I	3	TC0600007694.hg.2	UDP-Gal:betaGlcNAc beta 1,3-galactosyltransferase 4	TC0600007694.hg.2	Host	Host	-2.48038	8.21255	-12.6058	1.26863e-17	9.01938e-16	29.8448
10524	ENSG00000172977	KAT5	K(lysine) acetyltransferase 5		I	3	TC1100008034.hg.2	K(lysine) acetyltransferase 5	TC1100008034.hg.2	Host	Host	-1.33245	9.21386	-12.6045	1.27409e-17	9.02513e-16	29.8405
23522		KAT6B	K(lysine) acetyltransferase 6B		I	1	TC1000008081.hg.2	K(lysine) acetyltransferase 6B	TC1000008081.hg.2	Host	Host	-2.97915	7.45671	-12.5622	1.45826e-17	1.02922e-15	29.706
6654	ENSG00000115904	SOS1	son of sevenless homolog 1 (Drosophila)		I	3	TC0200012307.hg.2	SOS Ras/Rac guanine nucleotide exchange factor 1	TC0200012307.hg.2	Host	Host	-0.835102	11.3759	-12.557	1.48249e-17	1.04252e-15	29.6896
10858	ENSG00000036530	CYP46A1	cytochrome P450, family 46, subfamily A, polypeptide 1		I	3	TC1400008182.hg.2	cytochrome P450, family 46, subfamily A, polypeptide 1	TC1400008182.hg.2	Host	Host	2.41746	5.05965	12.5218	1.6588e-17	1.1623e-15	29.5777
645	ENSG00000090013	BLVRB	biliverdin reductase B		I	3	TC1900010708.hg.2	biliverdin reductase B	TC1900010708.hg.2	Host	Host	1.4484	9.51741	12.5204	1.66658e-17	1.16355e-15	29.573
2908	ENSG00000113580	NR3C1	nuclear receptor subfamily 3, group C, member 1 (glucocorticoid receptor)		I	3	TC0500012340.hg.2	nuclear receptor subfamily 3, group C, member 1 (glucocorticoid receptor)	TC0500012340.hg.2	Host	Host	-1.53077	9.60035	-12.5162	1.68878e-17	1.17482e-15	29.5598
4615	ENSG00000172936	MYD88	myeloid differentiation primary response 88		I	3	TC0300007067.hg.2	myeloid differentiation primary response 88	TC0300007067.hg.2	Host	Host	-2.23061	7.12594	-12.506	1.74514e-17	1.20969e-15	29.5271
1164	ENSG00000123975	CKS2	CDC28 protein kinase regulatory subunit 2		I	3	TC0900007863.hg.2	CDC28 protein kinase regulatory subunit 2	TC0900007863.hg.2	Host	Host	2.62432	8.01523	12.494	1.81341e-17	1.25254e-15	29.4889
7543	ENSG00000005889	ZFX	zinc finger protein, X-linked		I	3	TC0X00006809.hg.2	zinc finger protein, X-linked	TC0X00006809.hg.2	Host	Host	-2.32742	8.57959	-12.4906	1.83311e-17	1.26095e-15	29.4781
1615	ENSG00000115866	DARS	aspartyl-tRNA synthetase		I	4	TC0200014407.hg.2	aspartyl-tRNA synthetase	TC0200014407.hg.2	Host	Host	-1.58773	9.85905	-12.4897	1.83857e-17	1.26095e-15	29.4751
84270	ENSG00000165233	C9orf89	chromosome 9 open reading frame 89		I	3	TC0900007977.hg.2	caspase recruitment domain family, member 19	TC0900007977.hg.2	Host	Host	1.27995	9.89767	12.4853	1.86436e-17	1.27413e-15	29.4613
919	ENSG00000198821	CD247	CD247 molecule		I	1	TC0100016302.hg.2	CD247 molecule	TC0100016302.hg.2	Host	Host	-1.78148	9.11551	-12.4759	1.92107e-17	1.30828e-15	29.4314
163049	ENSG00000173875	ZNF791	zinc finger protein 791		I	1	TC1900007085.hg.2	zinc finger protein 791	TC1900007085.hg.2	Host	Host	1.34893	9.10083	12.4728	1.94071e-17	1.31704e-15	29.4213
137835	ENSG00000165071	TMEM71	transmembrane protein 71		I	3	TC0800012470.hg.2	transmembrane protein 71	TC0800012470.hg.2	Host	Host	-2.37066	7.97318	-12.4687	1.96592e-17	1.3295e-15	29.4084
126432	ENSG00000187994	RINL	Ras and Rab interactor-like		I	3	TC1900010631.hg.2	Ras and Rab interactor like	TC1900010631.hg.2	Host	Host	-1.45721	8.48874	-12.4655	1.98615e-17	1.33851e-15	29.3982
5788		PTPRC	protein tyrosine phosphatase, receptor type, C		I	3	TC0100011105.hg.2	protein tyrosine phosphatase, receptor type, C	TC0100011105.hg.2	Host	Host	-0.952879	12.2568	-12.4562	2.04682e-17	1.37463e-15	29.3682
375593	ENSG00000178809	TRIM73	tripartite motif containing 73		I	3	TC0700013390.hg.2	tripartite motif containing 73	TC0700013390.hg.2	Host	Host	2.03945	8.61005	12.4479	2.10153e-17	1.4065e-15	29.342
10713	ENSG00000168883	USP39	ubiquitin specific peptidase 39		I	3	TC0200008263.hg.2	ubiquitin specific peptidase 39	TC0200008263.hg.2	Host	Host	0.85408	11.1649	12.446	2.11436e-17	1.41023e-15	29.3359
6598		SMARCB1	SWI/SNF related, matrix associated, actin dependent regulator of chromatin, subfamily b, member 1		I	3	TC2200006862.hg.2	SWI/SNF related, matrix associated, actin dependent regulator of chromatin, subfamily b, member 1	TC2200006862.hg.2	Host	Host	-1.4395	9.96237	-12.4372	2.17506e-17	1.44574e-15	29.3077
23385	ENSG00000162736	NCSTN	nicastrin		I	3	TC0100010297.hg.2	nicastrin	TC0100010297.hg.2	Host	Host	-1.35536	9.93841	-12.4353	2.18845e-17	1.44968e-15	29.3016
338799	ENSG00000212694	LINC01089	long intergenic non-protein coding RNA 1089		I	3	TC1200012860.hg.2	long intergenic non-protein coding RNA 1089	TC1200012860.hg.2	Host	Host	-1.87698	9.9267	-12.4307	2.22067e-17	1.46392e-15	29.287
63035	ENSG00000085185	BCORL1	BCL6 corepressor-like 1		I	36	TC0X00008394.hg.2	BCL6 corepressor-like 1	TC0X00008394.hg.2	Host	Host	1.9814	9.56899	12.4301	2.22504e-17	1.46392e-15	29.2851
10695	ENSG00000137161	CNPY3	canopy FGF signaling regulator 3		I	3	TC0600008059.hg.2	canopy FGF signaling regulator 3	TC0600008059.hg.2	Host	Host	-1.16865	10.3811	-12.4202	2.29676e-17	1.50601e-15	29.2534
917	ENSG00000160654	CD3G	CD3g molecule, gamma (CD3-TCR complex)		I	3	TC1100009202.hg.2	CD3g molecule, gamma (CD3-TCR complex)	TC1100009202.hg.2	Host	Host	-2.47061	8.43559	-12.4	2.45103e-17	1.60175e-15	29.1887
10161	ENSG00000139679	LPAR6	lysophosphatidic acid receptor 6		I	3	TC1300008892.hg.2	lysophosphatidic acid receptor 6	TC1300008892.hg.2	Host	Host	-1.55496	10.1454	-12.392	2.51508e-17	1.63809e-15	29.163
29969	ENSG00000135272	MDFIC	MyoD family inhibitor domain containing		I	3	TC0700008857.hg.2	MyoD family inhibitor domain containing	TC0700008857.hg.2	Host	Host	-1.87373	7.96368	-12.3889	2.54034e-17	1.64901e-15	29.153
2635	ENSG00000117226	GBP3	guanylate binding protein 3		I	12	TC0100014849.hg.2	guanylate binding protein 3	TC0100014849.hg.2	Host	Host	-2.07014	8.63686	-12.3576	2.80887e-17	1.81724e-15	29.0529
9459	ENSG00000129675	ARHGEF6	Rac/Cdc42 guanine nucleotide exchange factor (GEF) 6		I	1	TC0X00010933.hg.2	Rac/Cdc42 guanine nucleotide exchange factor 6	TC0X00010933.hg.2	Host	Host	-2.19833	9.03238	-12.3552	2.83029e-17	1.82502e-15	29.0453
51177	ENSG00000023902	PLEKHO1	pleckstrin homology domain containing, family O member 1		I	3	TC0100018288.hg.2	pleckstrin homology domain containing, family O member 1	TC0100018288.hg.2	Host	Host	-1.17249	10.3572	-12.336	3.01138e-17	1.93536e-15	28.9835
7444	ENSG00000028116	VRK2	vaccinia related kinase 2		I	1	TC0200007664.hg.2	vaccinia related kinase 2	TC0200007664.hg.2	Host	Host	-2.74027	7.23002	-12.3346	3.02447e-17	1.93736e-15	28.9792
6337	ENSG00000111319	SCNN1A	sodium channel, non voltage gated 1 alpha subunit		I	3	TC1200009724.hg.2	sodium channel, non voltage gated 1 alpha subunit	TC1200009724.hg.2	Host	Host	2.75855	5.27753	12.3141	3.23107e-17	2.06289e-15	28.9133
6284	ENSG00000189171	S100A13	S100 calcium binding protein A13		I	3	TC0100015873.hg.2	S100 calcium binding protein A13	TC0100015873.hg.2	Host	Host	-2.16059	6.76099	-12.3029	3.35007e-17	2.13185e-15	28.8773
10943	ENSG00000005302	MSL3	male-specific lethal 3 homolog (Drosophila)		I	3	TC0X00006614.hg.2	male-specific lethal 3 homolog (Drosophila)	TC0X00006614.hg.2	Host	Host	-1.4691	9.99013	-12.2597	3.85129e-17	2.4428e-15	28.7384
5361	ENSG00000114554	PLXNA1	plexin A1		I	3	TC0300008691.hg.2	plexin A1	TC0300008691.hg.2	Host	Host	1.82186	7.99133	12.2582	3.87015e-17	2.44677e-15	28.7335
79868	ENSG00000101901	ALG13	ALG13, UDP-N-acetylglucosaminyltransferase subunit		I	2	TC0X00008136.hg.2	ALG13, UDP-N-acetylglucosaminyltransferase subunit	TC0X00008136.hg.2	Host	Host	-0.953905	11.4687	-12.2226	4.343e-17	2.7368e-15	28.6186
8733	ENSG00000197858	GPAA1	glycosylphosphatidylinositol anchor attachment 1		I	3	TC0800009237.hg.2	glycosylphosphatidylinositol anchor attachment 1	TC0800009237.hg.2	Host	Host	1.26834	9.67702	12.2204	4.37382e-17	2.7473e-15	28.6116
5471	ENSG00000128059	PPAT	phosphoribosyl pyrophosphate amidotransferase		I	3	TC0400010770.hg.2	phosphoribosyl pyrophosphate amidotransferase	TC0400010770.hg.2	Host	Host	1.8825	9.24688	12.203	4.62664e-17	2.89672e-15	28.5556
51265	ENSG00000006837	CDKL3	cyclin-dependent kinase-like 3		I	3	TC0500013360.hg.2	cyclin-dependent kinase-like 3	TC0500013360.hg.2	Host	Host	2.53312	6.97944	12.184	4.92017e-17	3.0706e-15	28.4943
79999		LOC79999	uncharacterized LOC79999		I	1	TC1700012206.hg.2	uncharacterized LOC79999	TC1700012206.hg.2	Host	Host	-2.44562	8.01639	-12.1822	4.94928e-17	3.07376e-15	28.4884
10499	ENSG00000140396	NCOA2	nuclear receptor coactivator 2		I	3	TC0800010749.hg.2	nuclear receptor coactivator 2	TC0800010749.hg.2	Host	Host	-1.83972	8.16662	-12.1817	4.9569e-17	3.07376e-15	28.4868
333932	ENSG00000203852	HIST2H3A	histone cluster 2, H3a		I	3	TC0100009877.hg.2	histone cluster 2, H3a	TC0100009877.hg.2	Host	Host	2.79156	6.69538	12.1798	4.98741e-17	3.08282e-15	28.4807
10933	ENSG00000185787	MORF4L1	mortality factor 4 like 1		I	3	TC1500007986.hg.2	mortality factor 4 like 1	TC1500007986.hg.2	Host	Host	-0.945902	10.0744	-12.1757	5.05378e-17	3.11393e-15	28.4676
753	ENSG00000168675	LDLRAD4	low density lipoprotein receptor class A domain containing 4		I	3	TC1800006757.hg.2	low density lipoprotein receptor class A domain containing 4	TC1800006757.hg.2	Host	Host	-1.78439	9.46754	-12.1692	5.16186e-17	3.17046e-15	28.4465
84159	ENSG00000150347	ARID5B	AT rich interactive domain 5B (MRF1-like)		I	3	TC1000007761.hg.2	AT rich interactive domain 5B (MRF1-like)	TC1000007761.hg.2	Host	Host	-1.55018	9.7617	-12.1669	5.2008e-17	3.1843e-15	28.439
9878	ENSG00000092203	TOX4	TOX high mobility group box family member 4		I	3	TC1400006566.hg.2	TOX high mobility group box family member 4	TC1400006566.hg.2	Host	Host	0.744896	10.9904	12.1643	5.24516e-17	3.20136e-15	28.4305
26354	ENSG00000163938	GNL3	guanine nucleotide binding protein-like 3 (nucleolar)		I	3	TC0300007489.hg.2	guanine nucleotide binding protein-like 3 (nucleolar)	TC0300007489.hg.2	Host	Host	1.39978	7.80757	12.1571	5.36958e-17	3.26703e-15	28.4072
7108	ENSG00000149809	TM7SF2	transmembrane 7 superfamily member 2		I	3	TC1100013040.hg.2	transmembrane 7 superfamily member 2	TC1100013040.hg.2	Host	Host	2.11372	7.77523	12.1326	5.81301e-17	3.52577e-15	28.3281
388436		LOC388436	uncharacterized protein ENSP00000382042		I	3	TC1700007152.hg.2	Homo sapiens uncharacterized LOC79999 (LOC79999), mRNA.	TC1700007152.hg.2	Host	Host	-2.44163	7.09782	-12.1309	5.84553e-17	3.53445e-15	28.3225
54790	ENSG00000168769	TET2	tet methylcytosine dioxygenase 2		I	3	TC0400008318.hg.2	tet methylcytosine dioxygenase 2	TC0400008318.hg.2	Host	Host	-1.76492	9.24974	-12.1267	5.9253e-17	3.57156e-15	28.309
79413	ENSG00000177494	ZBED2	zinc finger, BED-type containing 2		I	3	TC0300011979.hg.2	zinc finger, BED-type containing 2	TC0300011979.hg.2	Host	Host	-1.89862	8.22862	-12.1233	5.99222e-17	3.60035e-15	28.2978
81539	ENSG00000111371	SLC38A1	solute carrier family 38, member 1		I	3	TC1200010516.hg.2	solute carrier family 38, member 1	TC1200010516.hg.2	Host	Host	-1.63265	9.40141	-12.1223	6.01017e-17	3.60035e-15	28.2948
64784	ENSG00000140577	CRTC3	CREB regulated transcription coactivator 3		I	1	TC1500008317.hg.2	CREB regulated transcription coactivator 3	TC1500008317.hg.2	Host	Host	-1.52005	10.195	-12.1195	6.06597e-17	3.6226e-15	28.2856
23582	ENSG00000166946	CCNDBP1	cyclin D-type binding-protein 1		I	3	TC1500010727.hg.2	cyclin D-type binding-protein 1	TC1500010727.hg.2	Host	Host	-1.44424	10.596	-12.1134	6.18792e-17	3.68409e-15	28.2658
9978	ENSG00000100387	RBX1	ring-box 1, E3 ubiquitin protein ligase		I	3	TC2200009278.hg.2	ring-box 1, E3 ubiquitin protein ligase	TC2200009278.hg.2	Host	Host	-0.714264	11.1523	-12.1072	6.31398e-17	3.74765e-15	28.2457
7048	ENSG00000163513	TGFBR2	transforming growth factor, beta receptor II (70/80kDa)		I	3	TC0300006925.hg.2	transforming growth factor beta receptor II	TC0300006925.hg.2	Host	Host	-1.17663	10.8327	-12.0914	6.64539e-17	3.93233e-15	28.1947
5566	ENSG00000072062	PRKACA	protein kinase, cAMP-dependent, catalytic, alpha		I	1	TC1900009806.hg.2	protein kinase, cAMP-dependent, catalytic, alpha	TC1900009806.hg.2	Host	Host	1.62135	7.53406	12.0867	6.74717e-17	3.98042e-15	28.1795
340152	ENSG00000178199	ZC3H12D	zinc finger CCCH-type containing 12D		I	3	TC0600013519.hg.2	zinc finger CCCH-type containing 12D	TC0600013519.hg.2	Host	Host	-2.12061	10.4825	-12.0609	7.33976e-17	4.31689e-15	28.0956
834	ENSG00000137752	CASP1	caspase 1, apoptosis-related cysteine peptidase		I	3	TC1100013221.hg.2	caspase 1	TC1100013221.hg.2	Host	Host	-3.29208	8.73559	-12.05	7.6038e-17	4.45868e-15	28.0604
79169	ENSG00000143793	C1orf35	chromosome 1 open reading frame 35		I	3	TC0100017586.hg.2	chromosome 1 open reading frame 35	TC0100017586.hg.2	Host	Host	1.17784	9.84811	12.0274	8.18633e-17	4.7858e-15	27.9868
10744	ENSG00000250254	PTTG2	pituitary tumor-transforming 2		I	3	TC0400007247.hg.2	pituitary tumor-transforming 2	TC0400007247.hg.2	Host	Host	1.93152	7.75282	12.0138	8.55844e-17	4.98831e-15	27.9425
10471		PFDN6	prefoldin subunit 6		I	3	TC0600007695.hg.2	prefoldin subunit 6	TC0600007695.hg.2	Host	Host	0.701805	10.8141	12.0089	8.69391e-17	5.0521e-15	27.9269
6314	ENSG00000163635	ATXN7	ataxin 7		I	3	TC0300007679.hg.2	ataxin 7	TC0300007679.hg.2	Host	Host	-0.697	11.4906	-11.9991	8.97815e-17	5.19826e-15	27.8948
23306	ENSG00000166881	NEMP1	nuclear envelope integral membrane protein 1		I	3	TC1200010946.hg.2	nuclear envelope integral membrane protein 1	TC1200010946.hg.2	Host	Host	1.53121	10.2262	11.9979	9.01335e-17	5.19826e-15	27.8909
84197	ENSG00000185900	POMK	protein-O-mannose kinase		I	3	TC0800007459.hg.2	protein-O-mannose kinase	TC0800007459.hg.2	Host	Host	-1.27804	9.58561	-11.9975	9.02577e-17	5.19826e-15	27.8895
6275	ENSG00000196154	S100A4	S100 calcium binding protein A4		I	3	TC0100015866.hg.2	S100 calcium binding protein A4	TC0100015866.hg.2	Host	Host	-1.88295	9.30251	-11.9752	9.706e-17	5.56741e-15	27.8171
26168	ENSG00000161956	SENP3	SUMO1/sentrin/SMT3 specific peptidase 3		I	3	TC1700012189.hg.2	SUMO1/sentrin/SMT3 specific peptidase 3	TC1700012189.hg.2	Host	Host	1.03886	10.096	11.9746	9.7241e-17	5.56741e-15	27.8153
51028	ENSG00000136100	VPS36	vacuolar protein sorting 36 homolog (S. cerevisiae)		I	3	TC1300009013.hg.2	vacuolar protein sorting 36 homolog (S. cerevisiae)	TC1300009013.hg.2	Host	Host	-0.940262	10.549	-11.9733	9.76683e-17	5.57542e-15	27.8109
11100	ENSG00000105323	HNRNPUL1	heterogeneous nuclear ribonucleoprotein U-like 1		I	4	TC1900011739.hg.2	heterogeneous nuclear ribonucleoprotein U-like 1	TC1900011739.hg.2	Host	Host	-1.70093	9.38969	-11.9444	1.07352e-16	6.11022e-15	27.7167
535	ENSG00000033627	ATP6V0A1	ATPase, H+ transporting, lysosomal V0 subunit a1		I	3	TC1700007890.hg.2	ATPase, H+ transporting, lysosomal V0 subunit a1	TC1700007890.hg.2	Host	Host	2.41994	9.69494	11.9408	1.08608e-16	6.16364e-15	27.7051
388610	ENSG00000253368	TRNP1	TMF1-regulated nuclear protein 1		I	3	TC0100007493.hg.2	TMF1-regulated nuclear protein 1	TC0100007493.hg.2	Host	Host	2.9417	4.7966	11.9324	1.11637e-16	6.3171e-15	27.6776
283951	ENSG00000174109	C16orf91	chromosome 16 open reading frame 91		I	3	TC1600009040.hg.2	chromosome 16 open reading frame 91	TC1600009040.hg.2	Host	Host	1.30863	9.0687	11.9269	1.13682e-16	6.4141e-15	27.6595
7862	ENSG00000156983	BRPF1	bromodomain and PHD finger containing, 1		I	3	TC0300006555.hg.2	bromodomain and PHD finger containing 1	TC0300006555.hg.2	Host	Host	0.972004	9.81032	11.9231	1.15103e-16	6.47548e-15	27.6472
7582	ENSG00000196693	ZNF33B	zinc finger protein 33B		I	3	TC1000010411.hg.2	zinc finger protein 33B	TC1000010411.hg.2	Host	Host	-1.53256	8.53111	-11.9169	1.17454e-16	6.57027e-15	27.627
2037	ENSG00000079819	EPB41L2	erythrocyte membrane protein band 4.1-like 2		I	1	TC0600013165.hg.2	erythrocyte membrane protein band 4.1-like 2	TC0600013165.hg.2	Host	Host	1.88712	9.59512	11.9169	1.17465e-16	6.57027e-15	27.6269
2889	ENSG00000107263	RAPGEF1	Rap guanine nucleotide exchange factor (GEF) 1		I	3	TC0900011778.hg.2	Rap guanine nucleotide exchange factor 1	TC0900011778.hg.2	Host	Host	-1.22499	8.76851	-11.9129	1.19018e-16	6.63799e-15	27.6138
3275	ENSG00000160310	PRMT2	protein arginine methyltransferase 2		I	3	TC2100007474.hg.2	protein arginine methyltransferase 2	TC2100007474.hg.2	Host	Host	-1.09147	10.1562	-11.9097	1.20255e-16	6.68779e-15	27.6035
7343	ENSG00000108312	UBTF	upstream binding transcription factor, RNA polymerase I		I	3	TC1700010817.hg.2	upstream binding transcription factor, RNA polymerase I	TC1700010817.hg.2	Host	Host	-1.0125	10.6229	-11.9016	1.23483e-16	6.84766e-15	27.5771
4552	ENSG00000124275	MTRR	5-methyltetrahydrofolate-homocysteine methyltransferase reductase		I	3	TC0500013153.hg.2	5-methyltetrahydrofolate-homocysteine methyltransferase reductase	TC0500013153.hg.2	Host	Host	0.850919	10.7109	11.8841	1.30784e-16	7.23188e-15	27.5198
414196	ENSG00000181800	CELF2-AS1	CELF2 antisense RNA 1		I	3	TC1000009787.hg.2	CELF2 antisense RNA 1	TC1000009787.hg.2	Host	Host	-2.27441	6.41673	-11.8758	1.34378e-16	7.39705e-15	27.4928
11140	ENSG00000105401	CDC37	cell division cycle 37		I	3	TC1900009628.hg.2	cell division cycle 37	TC1900009628.hg.2	Host	Host	0.72777	11.3053	11.8755	1.34533e-16	7.39705e-15	27.4917
5144	ENSG00000113448	PDE4D	phosphodiesterase 4D, cAMP-specific		I	3	TC0500010842.hg.2	phosphodiesterase 4D, cAMP-specific	TC0500010842.hg.2	Host	Host	-2.57814	8.37182	-11.858	1.42492e-16	7.81252e-15	27.4344
29		ABR	active BCR-related		I	3	TC1700012324.hg.2	active BCR-related	TC1700012324.hg.2	Host	Host	-1.03722	10.1539	-11.8538	1.4446e-16	7.89809e-15	27.4207
54868	ENSG00000109066	TMEM104	transmembrane protein 104		I	3	TC1700008868.hg.2	transmembrane protein 104	TC1700008868.hg.2	Host	Host	1.91616	8.61479	11.8523	1.45159e-16	7.91404e-15	27.4159
1468	ENSG00000183048	SLC25A10	solute carrier family 25 (mitochondrial carrier; dicarboxylate transporter), member 10		I	3	TC1700012315.hg.2	solute carrier family 25 (mitochondrial carrier; dicarboxylate transporter), member 10	TC1700012315.hg.2	Host	Host	3.80931	5.95219	11.8443	1.49027e-16	8.10213e-15	27.3897
51752	ENSG00000164307	ERAP1	endoplasmic reticulum aminopeptidase 1		I	3	TC0500013342.hg.2	endoplasmic reticulum aminopeptidase 1	TC0500013342.hg.2	Host	Host	-1.65943	9.74571	-11.8387	1.51779e-16	8.22868e-15	27.3714
79621	ENSG00000136104	RNASEH2B	ribonuclease H2, subunit B		I	3	TC1300007208.hg.2	ribonuclease H2, subunit B	TC1300007208.hg.2	Host	Host	-1.3818	9.14179	-11.8339	1.5423e-16	8.33833e-15	27.3555
63967	ENSG00000092853	CLSPN	claspin		I	3	TC0100013700.hg.2	claspin	TC0100013700.hg.2	Host	Host	2.96047	6.15769	11.8094	1.6715e-16	9.01171e-15	27.2753
79856	ENSG00000157734	SNX22	sorting nexin 22		NI	3	TC1500007546.hg.2	sorting nexin 22	TC1500007546.hg.2	Host	Host	1.79998	5.75192	11.804	1.70131e-16	9.14702e-15	27.2576
56477	ENSG00000151882	CCL28	chemokine (C-C motif) ligand 28		I	3	TC0500010639.hg.2	chemokine (C-C motif) ligand 28	TC0500010639.hg.2	Host	Host	-2.3287	6.44534	-11.8027	1.7086e-16	9.16084e-15	27.2534
27348	ENSG00000136816	TOR1B	torsin family 1, member B (torsin B)		I	3	TC0900008933.hg.2	torsin family 1, member B (torsin B)	TC0900008933.hg.2	Host	Host	1.30633	9.20804	11.7917	1.77179e-16	9.47348e-15	27.2172
944	ENSG00000106952	TNFSF8	tumor necrosis factor (ligand) superfamily, member 8		I	3	TC0900011302.hg.2	tumor necrosis factor (ligand) superfamily, member 8	TC0900011302.hg.2	Host	Host	-2.21818	9.24834	-11.79	1.78134e-16	9.49836e-15	27.2118
9938	ENSG00000163219	ARHGAP25	Rho GTPase activating protein 25		I	3	TC0200007900.hg.2	Rho GTPase activating protein 25	TC0200007900.hg.2	Host	Host	-2.63005	8.91752	-11.7888	1.78845e-16	9.51015e-15	27.2079
386607	ENSG00000255073	ZFP91-CNTF	ZFP91-CNTF readthrough (NMD candidate)		I	3	TC1100013007.hg.2	ZFP91-CNTF readthrough (NMD candidate)	TC1100013007.hg.2	Host	Host	-0.844491	10.6393	-11.7708	1.89797e-16	1.00649e-14	27.1486
64333	ENSG00000123329	ARHGAP9	Rho GTPase activating protein 9		I	3	TC1200010967.hg.2	Rho GTPase activating protein 9	TC1200010967.hg.2	Host	Host	-2.98193	9.18747	-11.7561	1.99216e-16	1.05357e-14	27.1003
7072	ENSG00000116001	TIA1	TIA1 cytotoxic granule-associated RNA binding protein		I	3	TC0200016684.hg.2	TIA1 cytotoxic granule-associated RNA binding protein	TC0200016684.hg.2	Host	Host	-1.43493	8.73154	-11.7512	2.02445e-16	1.06773e-14	27.0843
8405	ENSG00000121067	SPOP	speckle-type POZ protein		I	3	TC1700011055.hg.2	speckle-type POZ protein	TC1700011055.hg.2	Host	Host	-1.04875	8.77241	-11.7193	2.2489e-16	1.1829e-14	26.9795
1797		DXO	decapping exoribonuclease		I	3	TC0600011471.hg.2	decapping exoribonuclease	TC0600011471.hg.2	Host	Host	-1.46239	8.13987	-11.6926	2.45657e-16	1.28864e-14	26.8914
51491	ENSG00000048162	NOP16	NOP16 nucleolar protein		I	3	TC0500012937.hg.2	NOP16 nucleolar protein	TC0500012937.hg.2	Host	Host	1.22342	9.98197	11.6711	2.63693e-16	1.37952e-14	26.8208
533	ENSG00000117410	ATP6V0B	ATPase, H+ transporting, lysosomal 21kDa, V0 subunit b		I	3	TC0100008081.hg.2	ATPase, H+ transporting, lysosomal 21kDa, V0 subunit b	TC0100008081.hg.2	Host	Host	0.92428	10.6974	11.6659	2.68288e-16	1.39978e-14	26.8036
401247	ENSG00000214894	LINC00243	long intergenic non-protein coding RNA 243		I	3	TC0600011387.hg.2	long intergenic non-protein coding RNA 243	TC0600011387.hg.2	Host	Host	-3.29821	8.1723	-11.6645	2.69501e-16	1.40234e-14	26.7991
56925	ENSG00000079257	LXN	latexin		I	3	TC0300012943.hg.2	latexin	TC0300012943.hg.2	Host	Host	-3.0924	6.99452	-11.66	2.73535e-16	1.41767e-14	26.7842
5050	ENSG00000079462	PAFAH1B3	platelet-activating factor acetylhydrolase 1b, catalytic subunit 3 (29kDa)		I	3	TC1900010798.hg.2	platelet-activating factor acetylhydrolase 1b, catalytic subunit 3 (29kDa)	TC1900010798.hg.2	Host	Host	1.29838	9.85815	11.6594	2.7408e-16	1.41767e-14	26.7823
1102	ENSG00000136161	RCBTB2	regulator of chromosome condensation (RCC1) and BTB (POZ) domain containing protein 2		I	3	TC1300008894.hg.2	regulator of chromosome condensation (RCC1) and BTB (POZ) domain containing protein 2	TC1300008894.hg.2	Host	Host	-2.09819	7.4201	-11.6588	2.74638e-16	1.41767e-14	26.7802
10181	ENSG00000003756	RBM5	RNA binding motif protein 5		I	3	TC0300013829.hg.2	RNA binding motif protein 5	TC0300013829.hg.2	Host	Host	-0.64288	11.2844	-11.6569	2.76378e-16	1.42053e-14	26.7739
51264	ENSG00000108826	MRPL27	mitochondrial ribosomal protein L27		I	3	TC1700011096.hg.2	mitochondrial ribosomal protein L27	TC1700011096.hg.2	Host	Host	-2.42032	8.3975	-11.6566	2.76655e-16	1.42053e-14	26.7729
340061	ENSG00000184584	TMEM173	transmembrane protein 173		I	3	TC0500012210.hg.2	transmembrane protein 173	TC0500012210.hg.2	Host	Host	-1.79945	10.7262	-11.6512	2.81628e-16	1.44225e-14	26.7552
55702	ENSG00000105248	CCDC94	coiled-coil domain containing 94		NI	3	TC1900006683.hg.2	coiled-coil domain containing 94	TC1900006683.hg.2	Host	Host	-1.35141	7.80944	-11.6281	3.04033e-16	1.55289e-14	26.6789
63940		GPSM3	G-protein signaling modulator 3		I	1	TC0600014270.hg.2	G-protein signaling modulator 3	TC0600014270.hg.2	Host	Host	-1.86255	7.69433	-11.6186	3.13729e-16	1.59821e-14	26.6476
63935	ENSG00000100982	PCIF1	PDX1 C-terminal inhibiting factor 1		I	3	TC2000007512.hg.2	PDX1 C-terminal inhibiting factor 1	TC2000007512.hg.2	Host	Host	-1.29695	9.72837	-11.6024	3.31077e-16	1.68217e-14	26.5939
7353	ENSG00000070010	UFD1L	ubiquitin fusion degradation 1 like (yeast)		I	30	TC2200007982.hg.2	ubiquitin fusion degradation 1 like (yeast)	TC2200007982.hg.2	Host	Host	0.857486	11.0697	11.6011	3.32446e-16	1.68471e-14	26.5898
54819	ENSG00000155329	ZCCHC10	zinc finger, CCHC domain containing 10		I	3	TC0500012039.hg.2	zinc finger, CCHC domain containing 10	TC0500012039.hg.2	Host	Host	-1.42564	9.4549	-11.5998	3.3397e-16	1.68803e-14	26.5852
26355	ENSG00000114023	FAM162A	family with sequence similarity 162, member A		I	3	TC0300008551.hg.2	family with sequence similarity 162, member A	TC0300008551.hg.2	Host	Host	-1.4077	8.43017	-11.5868	3.48646e-16	1.75763e-14	26.5423
10263	ENSG00000167797	CDK2AP2	cyclin-dependent kinase 2 associated protein 2		I	4	TC1100011338.hg.2	cyclin-dependent kinase 2 associated protein 2	TC1100011338.hg.2	Host	Host	1.04569	10.5515	11.5637	3.76349e-16	1.89237e-14	26.4661
8418		CMAHP	cytidine monophospho-N-acetylneuraminic acid hydroxylase, pseudogene		I	3	TC0600011085.hg.2	cytidine monophospho-N-acetylneuraminic acid hydroxylase, pseudogene	TC0600011085.hg.2	Host	Host	-2.22324	7.61067	-11.554	3.88673e-16	1.94929e-14	26.434
6095	ENSG00000069667	RORA	RAR-related orphan receptor A		I	3	TC1500009641.hg.2	RAR-related orphan receptor A	TC1500009641.hg.2	Host	Host	-1.06334	10.9837	-11.5451	4.0043e-16	2.00308e-14	26.4043
23625	ENSG00000176973	FAM89B	family with sequence similarity 89, member B		I	3	TC1100013043.hg.2	family with sequence similarity 89, member B	TC1100013043.hg.2	Host	Host	0.947637	10.2273	11.5332	4.16568e-16	2.07845e-14	26.3649
7106	ENSG00000214063	TSPAN4	tetraspanin 4		I	3	TC1100006495.hg.2	tetraspanin 4	TC1100006495.hg.2	Host	Host	2.24935	5.38972	11.5197	4.35646e-16	2.16807e-14	26.3202
4084	ENSG00000059728	MXD1	MAX dimerization protein 1		I	3	TC0200016471.hg.2	MAX dimerization protein 1	TC0200016471.hg.2	Host	Host	1.54237	8.67458	11.517	4.39623e-16	2.18226e-14	26.3112
4939	ENSG00000111335	OAS2	2'-5'-oligoadenylate synthetase 2, 69/71kDa		I	3	TC1200008921.hg.2	2-5-oligoadenylate synthetase 2	TC1200008921.hg.2	Host	Host	-2.98031	8.35651	-11.5108	4.48799e-16	2.22213e-14	26.2906
84269	ENSG00000125611	CHCHD5	coiled-coil-helix-coiled-coil-helix domain containing 5		I	1	TC0200008924.hg.2	coiled-coil-helix-coiled-coil-helix domain containing 5	TC0200008924.hg.2	Host	Host	-1.78385	8.47688	-11.5093	4.50995e-16	2.22732e-14	26.2857
51087	ENSG00000006047	YBX2	Y box binding protein 2		I	3	TC1700009627.hg.2	Y box binding protein 2	TC1700009627.hg.2	Host	Host	2.64315	5.0714	11.5083	4.52503e-16	2.22851e-14	26.2824
2649	ENSG00000148200	NR6A1	nuclear receptor subfamily 6, group A, member 1		I	3	TC0900011501.hg.2	nuclear receptor subfamily 6, group A, member 1	TC0900011501.hg.2	Host	Host	1.70385	7.66358	11.5076	4.53592e-16	2.22851e-14	26.28
54020	ENSG00000160190	SLC37A1	solute carrier family 37 (glucose-6-phosphate transporter), member 1		I	3	TC2100008527.hg.2	solute carrier family 37 (glucose-6-phosphate transporter), member 1	TC2100008527.hg.2	Host	Host	-1.76454	7.99556	-11.5069	4.54681e-16	2.22851e-14	26.2776
9447	ENSG00000163568	AIM2	absent in melanoma 2		I	3	TC0100016086.hg.2	absent in melanoma 2	TC0100016086.hg.2	Host	Host	-2.54456	8.17097	-11.4871	4.85595e-16	2.37403e-14	26.212
990	ENSG00000094804	CDC6	cell division cycle 6		I	3	TC1700007790.hg.2	cell division cycle 6	TC1700007790.hg.2	Host	Host	3.91393	7.08252	11.4777	5.00999e-16	2.44319e-14	26.1809
79668	ENSG00000151883	PARP8	poly (ADP-ribose) polymerase family, member 8		I	3	TC0500007337.hg.2	poly(ADP-ribose) polymerase family member 8	TC0500007337.hg.2	Host	Host	-1.24901	10.0869	-11.4686	5.16504e-16	2.51249e-14	26.1505
4640	ENSG00000166866	MYO1A	myosin IA		I	3	TC1200012806.hg.2	myosin IA	TC1200012806.hg.2	Host	Host	2.11466	6.15305	11.4608	5.30022e-16	2.5718e-14	26.1247
83959	ENSG00000088836	SLC4A11	solute carrier family 4, sodium borate transporter, member 11		I	3	TC2000008217.hg.2	solute carrier family 4, sodium borate transporter, member 11	TC2000008217.hg.2	Host	Host	2.91365	5.62056	11.4565	5.37663e-16	2.60237e-14	26.1104
23274	ENSG00000038532	CLEC16A	C-type lectin domain family 16, member A		I	3	TC1600006893.hg.2	C-type lectin domain family 16, member A	TC1600006893.hg.2	Host	Host	0.97689	9.61263	11.4535	5.43087e-16	2.62208e-14	26.1004
79961	ENSG00000162777	DENND2D	DENN/MADD domain containing 2D		I	3	TC0100015265.hg.2	DENN/MADD domain containing 2D	TC0100015265.hg.2	Host	Host	-2.07476	9.72072	-11.4522	5.45416e-16	2.62679e-14	26.0962
26157	ENSG00000106560	GIMAP2	GTPase, IMAP family member 2		I	1	TC0700009678.hg.2	GTPase, IMAP family member 2	TC0700009678.hg.2	Host	Host	-3.69598	8.87458	-11.4469	5.55136e-16	2.66699e-14	26.0785
11243	ENSG00000160783	PMF1	polyamine-modulated factor 1		I	3	TC0100010161.hg.2	polyamine-modulated factor 1	TC0100010161.hg.2	Host	Host	-1.94063	8.67533	-11.4389	5.70253e-16	2.73285e-14	26.0518
54891	ENSG00000114933	INO80D	INO80 complex subunit D		I	3	TC0200015506.hg.2	INO80 complex subunit D	TC0200015506.hg.2	Host	Host	-1.626	9.38149	-11.4354	5.76968e-16	2.75822e-14	26.0401
10541	ENSG00000136938	ANP32B	acidic (leucine-rich) nuclear phosphoprotein 32 family, member B		I	3	TC0900008173.hg.2	acidic nuclear phosphoprotein 32 family member B	TC0900008173.hg.2	Host	Host	-0.790681	10.0923	-11.4343	5.79088e-16	2.76155e-14	26.0364
7360	ENSG00000169764	UGP2	UDP-glucose pyrophosphorylase 2		I	3	TC0200007785.hg.2	UDP-glucose pyrophosphorylase 2	TC0200007785.hg.2	Host	Host	-1.05687	10.1946	-11.4303	5.86704e-16	2.79101e-14	26.0234
5533	ENSG00000120910	PPP3CC	protein phosphatase 3, catalytic subunit, gamma isozyme		I	3	TC0800006983.hg.2	protein phosphatase 3, catalytic subunit, gamma isozyme	TC0800006983.hg.2	Host	Host	-1.71329	9.27201	-11.4269	5.93402e-16	2.81598e-14	26.0121
7289	ENSG00000078246	TULP3	tubby like protein 3		I	3	TC1200012574.hg.2	tubby like protein 3	TC1200012574.hg.2	Host	Host	1.1746	9.9152	11.4212	6.0487e-16	2.8634e-14	25.993
10360	ENSG00000107833	NPM3	nucleophosmin/nucleoplasmin 3		I	3	TC1000011658.hg.2	nucleophosmin/nucleoplasmin 3	TC1000011658.hg.2	Host	Host	1.8569	9.44663	11.4202	6.06957e-16	2.86628e-14	25.9896
5902	ENSG00000099901	RANBP1	RAN binding protein 1		I	1	TC2200006641.hg.2	RAN binding protein 1	TC2200006641.hg.2	Host	Host	1.22516	8.3389	11.4166	6.14251e-16	2.89369e-14	25.9776
9669	ENSG00000158417	EIF5B	eukaryotic translation initiation factor 5B		I	3	TC0200008587.hg.2	eukaryotic translation initiation factor 5B	TC0200008587.hg.2	Host	Host	1.09446	9.87463	11.4131	6.21471e-16	2.92061e-14	25.966
283870	ENSG00000182685	BRICD5	BRICHOS domain containing 5		I	3	TC1600011462.hg.2	BRICHOS domain containing 5	TC1600011462.hg.2	Host	Host	0.977994	8.68326	11.3965	6.56866e-16	3.0795e-14	25.9108
55284	ENSG00000104343	UBE2W	ubiquitin-conjugating enzyme E2W (putative)		I	3	TC0800012428.hg.2	ubiquitin-conjugating enzyme E2W (putative)	TC0800012428.hg.2	Host	Host	0.966822	9.81998	11.3895	6.72328e-16	3.14439e-14	25.8876
56257	ENSG00000146834	MEPCE	methylphosphate capping enzyme		I	3	TC0700008542.hg.2	methylphosphate capping enzyme	TC0700008542.hg.2	Host	Host	-1.77235	8.36048	-11.3872	6.7762e-16	3.16152e-14	25.8797
10788	ENSG00000145703	IQGAP2	IQ motif containing GTPase activating protein 2		I	3	TC0500007826.hg.2	IQ motif containing GTPase activating protein 2	TC0500007826.hg.2	Host	Host	-2.01105	9.46425	-11.3752	7.05452e-16	3.28348e-14	25.8396
7581	ENSG00000189180	ZNF33A	zinc finger protein 33A		I	3	TC1000007333.hg.2	zinc finger protein 33A	TC1000007333.hg.2	Host	Host	-1.52036	8.00227	-11.357	7.49601e-16	3.48062e-14	25.7791
9855	ENSG00000006607	FARP2	FERM, RhoGEF and pleckstrin domain protein 2		I	1	TC0200011402.hg.2	FERM, ARH/RhoGEF and pleckstrin domain protein 2	TC0200011402.hg.2	Host	Host	1.76922	9.75914	11.3474	7.7419e-16	3.58278e-14	25.7469
6866	ENSG00000166863	TAC3	tachykinin 3		I	3	TC1200012805.hg.2	tachykinin 3	TC1200012805.hg.2	Host	Host	2.86809	5.44919	11.3469	7.75293e-16	3.58278e-14	25.7455
55857	ENSG00000088970	KIZ	kizuna centrosomal protein		I	3	TC2000006894.hg.2	kizuna centrosomal protein	TC2000006894.hg.2	Host	Host	-1.20349	8.68112	-11.337	8.0143e-16	3.69476e-14	25.7124
5187	ENSG00000179094	PER1	period circadian clock 1		I	3	TC1700012353.hg.2	period circadian clock 1	TC1700012353.hg.2	Host	Host	1.5009	8.15491	11.2872	9.47148e-16	4.35621e-14	25.5458
7812	ENSG00000009307	CSDE1	cold shock domain containing E1, RNA-binding		I	3	TC0100015353.hg.2	cold shock domain containing E1, RNA binding	TC0100015353.hg.2	Host	Host	-0.926978	11.2368	-11.285	9.54226e-16	4.37839e-14	25.5384
51531	ENSG00000136932	C9orf156	chromosome 9 open reading frame 156		I	2	TC0900010958.hg.2	tRNA methyltransferase O	TC0900010958.hg.2	Host	Host	-1.27179	10.4588	-11.2813	9.65962e-16	4.42178e-14	25.5262
4122	ENSG00000196547	MAN2A2	mannosidase, alpha, class 2A, member 2		I	3	TC1500008341.hg.2	mannosidase, alpha, class 2A, member 2	TC1500008341.hg.2	Host	Host	-2.86956	7.79354	-11.2786	9.74853e-16	4.45198e-14	25.5171
51635	ENSG00000100612	DHRS7	dehydrogenase/reductase (SDR family) member 7		I	3	TC1400009337.hg.2	dehydrogenase/reductase (SDR family) member 7	TC1400009337.hg.2	Host	Host	-1.54317	9.2573	-11.2757	9.84397e-16	4.48502e-14	25.5074
10755	ENSG00000123159	GIPC1	GIPC PDZ domain containing family, member 1		I	3	TC1900009823.hg.2	GIPC PDZ domain containing family, member 1	TC1900009823.hg.2	Host	Host	1.45654	7.93462	11.2613	1.03326e-15	4.69662e-14	25.4591
283726	ENSG00000188659	SAXO2	stabilizer of axonemal microtubules 2		I	3	TC1500008086.hg.2	stabilizer of axonemal microtubules 2	TC1500008086.hg.2	Host	Host	1.31737	8.26684	11.2488	1.07765e-15	4.88694e-14	25.4171
5202	ENSG00000143256	PFDN2	prefoldin subunit 2		I	1	TC0100016158.hg.2	prefoldin subunit 2	TC0100016158.hg.2	Host	Host	0.61812	11.2501	11.2375	1.11934e-15	5.06414e-14	25.3793
26052	ENSG00000197959	DNM3	dynamin 3		I	3	TC0100010609.hg.2	dynamin 3	TC0100010609.hg.2	Host	Host	2.64027	8.16008	11.2265	1.16133e-15	5.24191e-14	25.3425
90273		CEACAM21	carcinoembryonic antigen-related cell adhesion molecule 21		I	3	TC1900011740.hg.2	carcinoembryonic antigen-related cell adhesion molecule 21	TC1900011740.hg.2	Host	Host	1.32999	8.55581	11.2155	1.20518e-15	5.42723e-14	25.3056
2319	ENSG00000132589	FLOT2	flotillin 2		I	3	TC1700010218.hg.2	flotillin 2	TC1700010218.hg.2	Host	Host	-1.8184	6.87804	-11.2039	1.25329e-15	5.6308e-14	25.2665
1880	ENSG00000169508	GPR183	G protein-coupled receptor 183		I	3	TC1300009598.hg.2	G protein-coupled receptor 183	TC1300009598.hg.2	Host	Host	-1.36667	10.6168	-11.2016	1.26279e-15	5.65794e-14	25.259
54466	ENSG00000147059	SPIN2A	spindlin family, member 2A		I	3	TC0X00009842.hg.2	spindlin family, member 2A	TC0X00009842.hg.2	Host	Host	-1.8034	6.48273	-11.2011	1.26516e-15	5.65794e-14	25.2571
513	ENSG00000099624	ATP5D	ATP synthase, H+ transporting, mitochondrial F1 complex, delta subunit		I	3	TC1900006520.hg.2	ATP synthase, H+ transporting, mitochondrial F1 complex, delta subunit	TC1900006520.hg.2	Host	Host	0.669947	10.8486	11.2001	1.26906e-15	5.66234e-14	25.2541
127253	ENSG00000162623	TYW3	tRNA-yW synthesizing protein 3 homolog (S. cerevisiae)		I	3	TC0100008752.hg.2	tRNA-yW synthesizing protein 3 homolog (S. cerevisiae)	TC0100008752.hg.2	Host	Host	-2.83196	7.75456	-11.1904	1.31126e-15	5.83723e-14	25.2215
51643		TMBIM4	transmembrane BAX inhibitor motif containing 4		I	3	TC1200012819.hg.2	transmembrane BAX inhibitor motif containing 4	TC1200012819.hg.2	Host	Host	-1.775	10.0398	-11.1774	1.37007e-15	6.08506e-14	25.1777
23221	ENSG00000008853	RHOBTB2	Rho-related BTB domain containing 2		I	3	TC0800007004.hg.2	Rho-related BTB domain containing 2	TC0800007004.hg.2	Host	Host	2.26476	9.00057	11.1618	1.44382e-15	6.39798e-14	25.1254
140735	ENSG00000264364	DYNLL2	dynein, light chain, LC8-type 2		I	3	TC1700008418.hg.2	dynein, light chain, LC8-type 2	TC1700008418.hg.2	Host	Host	0.651953	11.57	11.1465	1.5202e-15	6.72111e-14	25.074
211	ENSG00000023330	ALAS1	5'-aminolevulinate synthase 1		I	3	TC0300007466.hg.2	5-aminolevulinate synthase 1	TC0300007466.hg.2	Host	Host	0.798661	10.2038	11.1445	1.53051e-15	6.74845e-14	25.0673
128611	ENSG00000124203	ZNF831	zinc finger protein 831		I	3	TC2000007928.hg.2	zinc finger protein 831	TC2000007928.hg.2	Host	Host	-2.10956	8.79851	-11.144	1.53334e-15	6.74845e-14	25.0654
7404	ENSG00000183878	UTY	ubiquitously transcribed tetratricopeptide repeat containing, Y-linked		I	3	TC0Y00007074.hg.2	ubiquitously transcribed tetratricopeptide repeat containing, Y-linked	TC0Y00007074.hg.2	Host	Host	-0.967721	8.88548	-11.1429	1.539e-15	6.75802e-14	25.0618
22890	ENSG00000126804	ZBTB1	zinc finger and BTB domain containing 1		I	3	TC1400007442.hg.2	zinc finger and BTB domain containing 1	TC1400007442.hg.2	Host	Host	-1.51084	9.24121	-11.1403	1.55232e-15	6.80112e-14	25.0532
6916	ENSG00000059377	TBXAS1	thromboxane A synthase 1 (platelet)		I	3	TC0700009352.hg.2	thromboxane A synthase 1 (platelet)	TC0700009352.hg.2	Host	Host	-2.84637	6.66491	-11.1297	1.60932e-15	7.03497e-14	25.0172
91523	ENSG00000179715	PCED1B	PC-esterase domain containing 1B		I	1	TC1200007461.hg.2	PC-esterase domain containing 1B	TC1200007461.hg.2	Host	Host	-2.12176	8.64927	-11.1241	1.63967e-15	7.15154e-14	24.9986
8454	ENSG00000055130	CUL1	cullin 1		I	3	TC0700009585.hg.2	cullin 1	TC0700009585.hg.2	Host	Host	-1.9995	9.09112	-11.1216	1.65368e-15	7.19648e-14	24.9901
9889	ENSG00000100426	ZBED4	zinc finger, BED-type containing 4		I	3	TC2200007776.hg.2	zinc finger, BED-type containing 4	TC2200007776.hg.2	Host	Host	1.1833	9.73929	11.1105	1.71703e-15	7.45546e-14	24.9526
5463	ENSG00000184271	POU6F1	POU class 6 homeobox 1		I	3	TC1200010699.hg.2	POU class 6 homeobox 1	TC1200010699.hg.2	Host	Host	-3.20844	7.34919	-11.1075	1.73407e-15	7.51263e-14	24.9427
100128071	ENSG00000225828	FAM229A	family with sequence similarity 229, member A		I	1	TC0100013610.hg.2	family with sequence similarity 229, member A	TC0100013610.hg.2	Host	Host	1.55638	8.55434	11.0881	1.85153e-15	8.00364e-14	24.8774
51168	ENSG00000091536	MYO15A	myosin XVA		I	3	TC1700007100.hg.2	myosin XVA	TC1700007100.hg.2	Host	Host	2.1228	6.372	11.0741	1.94164e-15	8.37451e-14	24.83
80789	ENSG00000185085	INTS5	integrator complex subunit 5		I	3	TC1100013172.hg.2	integrator complex subunit 5	TC1100013172.hg.2	Host	Host	1.13908	10.0975	11.071	1.9623e-15	8.44483e-14	24.8194
10346	ENSG00000132274	TRIM22	tripartite motif containing 22		I	3	TC1100012957.hg.2	tripartite motif containing 22	TC1100012957.hg.2	Host	Host	-2.08446	9.63584	-11.0516	2.09538e-15	8.99764e-14	24.754
25963	ENSG00000103978	TMEM87A	transmembrane protein 87A		I	3	TC1500009185.hg.2	transmembrane protein 87A	TC1500009185.hg.2	Host	Host	-1.79748	8.38806	-11.047	2.12774e-15	9.1164e-14	24.7387
92935	ENSG00000247626	MARS2	methionyl-tRNA synthetase 2, mitochondrial		I	3	TC0200010374.hg.2	methionyl-tRNA synthetase 2, mitochondrial	TC0200010374.hg.2	Host	Host	1.75459	8.30482	11.0365	2.20503e-15	9.42677e-14	24.7031
4354	ENSG00000130830	MPP1	membrane protein, palmitoylated 1, 55kDa		I	3	TC0X00011223.hg.2	membrane protein, palmitoylated 1	TC0X00011223.hg.2	Host	Host	2.32358	6.91712	11.0156	2.36695e-15	1.00967e-13	24.6325
3932	ENSG00000182866	LCK	LCK proto-oncogene, Src family tyrosine kinase		I	3	TC0100007676.hg.2	LCK proto-oncogene, Src family tyrosine kinase	TC0100007676.hg.2	Host	Host	-2.56882	7.50437	-11.0012	2.48481e-15	1.05762e-13	24.584
637	ENSG00000015475	BID	BH3 interacting domain death agonist		I	3	TC2200007906.hg.2	BH3 interacting domain death agonist	TC2200007906.hg.2	Host	Host	-1.59849	8.59316	-11.0006	2.49065e-15	1.05779e-13	24.5817
3838	ENSG00000182481	KPNA2	karyopherin alpha 2 (RAG cohort 1, importin alpha 1)		I	1	TC1700008719.hg.2	karyopherin alpha 2 (RAG cohort 1, importin alpha 1)	TC1700008719.hg.2	Host	Host	1.67045	9.1704	10.9836	2.63783e-15	1.11785e-13	24.5244
29843	ENSG00000079387	SENP1	SUMO1/sentrin specific peptidase 1		I	3	TC1200010566.hg.2	SUMO1/sentrin specific peptidase 1	TC1200010566.hg.2	Host	Host	-1.48346	9.00195	-10.9777	2.69152e-15	1.13812e-13	24.5043
55199	ENSG00000158483	FAM86C1	family with sequence similarity 86, member C1		I	3	TC1100008320.hg.2	family with sequence similarity 86, member C1	TC1100008320.hg.2	Host	Host	1.59663	8.80538	10.9592	2.86547e-15	1.20904e-13	24.4419
219931	ENSG00000162341	TPCN2	two pore segment channel 2		I	3	TC1100008218.hg.2	two pore segment channel 2	TC1100008218.hg.2	Host	Host	-1.96956	8.67731	-10.957	2.88704e-15	1.21499e-13	24.4344
1233	ENSG00000183813	CCR4	chemokine (C-C motif) receptor 4		I	3	TC0300006985.hg.2	chemokine (C-C motif) receptor 4	TC0300006985.hg.2	Host	Host	-2.33758	8.0387	-10.9565	2.89209e-15	1.21499e-13	24.4326
9665		KIAA0430	KIAA0430		I	3	TC1600009530.hg.2	KIAA0430	TC1600009530.hg.2	Host	Host	-0.865973	10.6345	-10.9457	3.0003e-15	1.25773e-13	24.396
84433	ENSG00000198286	CARD11	caspase recruitment domain family, member 11		I	1	TC0700010081.hg.2	caspase recruitment domain family, member 11	TC0700010081.hg.2	Host	Host	-1.91922	9.0502	-10.9397	3.06236e-15	1.28098e-13	24.3756
5089		PBX2	pre-B-cell leukemia homeobox 2		I	1	TC0600011483.hg.2	pre-B-cell leukemia homeobox 2	TC0600011483.hg.2	Host	Host	-1.25038	9.43171	-10.9351	3.11014e-15	1.29816e-13	24.3601
8444	ENSG00000143479	DYRK3	dual-specificity tyrosine-(Y)-phosphorylation regulated kinase 3		I	3	TC0100011382.hg.2	dual specificity tyrosine-(Y)-phosphorylation regulated kinase 3	TC0100011382.hg.2	Host	Host	3.29039	5.81999	10.9296	3.16952e-15	1.32011e-13	24.3413
84447	ENSG00000162298	SYVN1	synovial apoptosis inhibitor 1, synoviolin		I	3	TC1100013186.hg.2	synovial apoptosis inhibitor 1, synoviolin	TC1100013186.hg.2	Host	Host	1.03238	10.27	10.9289	3.17703e-15	1.32041e-13	24.3389
374887	ENSG00000250067	YJEFN3	YjeF N-terminal domain containing 3		I	3	TC1900011689.hg.2	YjeF N-terminal domain containing 3	TC1900011689.hg.2	Host	Host	1.00917	9.16532	10.9261	3.20735e-15	1.33016e-13	24.3294
8875	ENSG00000112303	VNN2	vanin 2		I	3	TC0600013205.hg.2	vanin 2	TC0600013205.hg.2	Host	Host	-3.09129	6.9181	-10.9249	3.21991e-15	1.33252e-13	24.3255
124930	ENSG00000198720	ANKRD13B	ankyrin repeat domain 13B		I	3	TC1700007429.hg.2	ankyrin repeat domain 13B	TC1700007429.hg.2	Host	Host	2.00609	7.90879	10.9097	3.39078e-15	1.40025e-13	24.274
9950	ENSG00000066455	GOLGA5	golgin A5		I	3	TC1400008019.hg.2	golgin A5	TC1400008019.hg.2	Host	Host	-1.04601	9.80629	-10.8998	3.50718e-15	1.44524e-13	24.2403
285550	ENSG00000237765	FAM200B	family with sequence similarity 200, member B		I	3	TC0400012768.hg.2	family with sequence similarity 200, member B	TC0400012768.hg.2	Host	Host	-1.66188	8.91737	-10.8992	3.51482e-15	1.44532e-13	24.2381
84678	ENSG00000089094	KDM2B	lysine (K)-specific demethylase 2B		I	3	TC1200012206.hg.2	lysine (K)-specific demethylase 2B	TC1200012206.hg.2	Host	Host	-1.66728	8.85173	-10.8945	3.5705e-15	1.46511e-13	24.2225
963	ENSG00000143119	CD53	CD53 molecule		I	3	TC0100009394.hg.2	CD53 molecule	TC0100009394.hg.2	Host	Host	-1.2971	10.0633	-10.8932	3.58658e-15	1.46517e-13	24.218
55624	ENSG00000085998	POMGNT1	protein O-linked mannose N-acetylglucosaminyltransferase 1 (beta 1,2-)		I	3	TC0100014048.hg.2	protein O-linked mannose N-acetylglucosaminyltransferase 1 (beta 1,2-)	TC0100014048.hg.2	Host	Host	-1.82302	9.07259	-10.8929	3.59092e-15	1.46517e-13	24.2168
100527949		GIMAP1-GIMAP5	GIMAP1-GIMAP5 readthrough		I	3	TC0700013491.hg.2	GIMAP1-GIMAP5 readthrough	TC0700013491.hg.2	Host	Host	-1.46586	10.4622	-10.8927	3.59329e-15	1.46517e-13	24.2161
64753	ENSG00000128596	CCDC136	coiled-coil domain containing 136		I	3	TC0700009065.hg.2	coiled-coil domain containing 136	TC0700009065.hg.2	Host	Host	-2.22225	7.09657	-10.8893	3.63456e-15	1.47843e-13	24.2047
57095	ENSG00000057757	PITHD1	PITH (C-terminal proteasome-interacting domain of thioredoxin-like) domain containing 1		I	3	TC0100007333.hg.2	PITH (C-terminal proteasome-interacting domain of thioredoxin-like) domain containing 1	TC0100007333.hg.2	Host	Host	0.971314	11.2465	10.8888	3.64103e-15	1.47843e-13	24.203
284058		KANSL1	KAT8 regulatory NSL complex subunit 1		NI	3	TC1700010910.hg.2	KAT8 regulatory NSL complex subunit 1	TC1700010910.hg.2	Host	Host	-1.43519	8.78015	-10.8852	3.68566e-15	1.49342e-13	24.1908
10424	ENSG00000164040	PGRMC2	progesterone receptor membrane component 2		I	3	TC0400011823.hg.2	progesterone receptor membrane component 2	TC0400011823.hg.2	Host	Host	1.06375	8.71125	10.8799	3.75302e-15	1.51755e-13	24.1727
387357		THEMIS	thymocyte selection associated		I	3	TC0600013125.hg.2	thymocyte selection associated	TC0600013125.hg.2	Host	Host	-2.00306	10.0126	-10.8788	3.7671e-15	1.52008e-13	24.169
23212	ENSG00000179041	RRS1	ribosome biogenesis regulator homolog		I	3	TC0800012307.hg.2	ribosome biogenesis regulator homolog	TC0800012307.hg.2	Host	Host	0.920789	10.9753	10.8729	3.84358e-15	1.54772e-13	24.149
10300	ENSG00000140854	KATNB1	katanin p80 (WD repeat containing) subunit B 1		I	3	TC1600008011.hg.2	katanin p80 (WD repeat containing) subunit B 1	TC1600008011.hg.2	Host	Host	1.81428	9.22209	10.869	3.89468e-15	1.56505e-13	24.1358
580	ENSG00000138376	BARD1	BRCA1 associated RING domain 1		I	3	TC0200015643.hg.2	BRCA1 associated RING domain 1	TC0200015643.hg.2	Host	Host	1.77604	8.55605	10.8653	3.94446e-15	1.58178e-13	24.1231
54901	ENSG00000145996	CDKAL1	CDK5 regulatory subunit associated protein 1-like 1		I	3	TC0600007143.hg.2	CDK5 regulatory subunit associated protein 1-like 1	TC0600007143.hg.2	Host	Host	-2.10986	8.32344	-10.8603	4.01222e-15	1.60563e-13	24.1061
2647	ENSG00000135441	BLOC1S1	biogenesis of lysosomal organelles complex-1, subunit 1		I	3	TC1200012640.hg.2	biogenesis of lysosomal organelles complex-1, subunit 1	TC1200012640.hg.2	Host	Host	-0.823241	10.8876	-10.8592	4.02687e-15	1.60818e-13	24.1025
4926	ENSG00000137497	NUMA1	nuclear mitotic apparatus protein 1		I	3	TC1100011539.hg.2	nuclear mitotic apparatus protein 1	TC1100011539.hg.2	Host	Host	-2.03179	8.41877	-10.8435	4.24818e-15	1.69308e-13	24.0491
200232	ENSG00000124103	FAM209A	family with sequence similarity 209, member A		I	3	TC2000009945.hg.2	family with sequence similarity 209, member A	TC2000009945.hg.2	Host	Host	1.73014	8.12877	10.842	4.27092e-15	1.69865e-13	24.0438
5795	ENSG00000149177	PTPRJ	protein tyrosine phosphatase, receptor type, J		I	3	TC1100007507.hg.2	protein tyrosine phosphatase, receptor type, J	TC1100007507.hg.2	Host	Host	-1.47738	9.17619	-10.8375	4.3362e-15	1.72109e-13	24.0287
10142	ENSG00000127914	AKAP9	A kinase (PRKA) anchor protein 9		I	3	TC0700008318.hg.2	A kinase (PRKA) anchor protein 9	TC0700008318.hg.2	Host	Host	-1.15444	9.02035	-10.8358	4.36249e-15	1.72799e-13	24.0227
5111	ENSG00000132646	PCNA	proliferating cell nuclear antigen		I	3	TC2000008279.hg.2	proliferating cell nuclear antigen	TC2000008279.hg.2	Host	Host	0.990816	10.5759	10.8294	4.45863e-15	1.75671e-13	24.0009
83593	ENSG00000266094	RASSF5	Ras association (RalGDS/AF-6) domain family member 5		I	3	TC0100011378.hg.2	Ras association (RalGDS/AF-6) domain family member 5	TC0100011378.hg.2	Host	Host	-1.0426	11.409	-10.8293	4.45908e-15	1.75671e-13	24.0008
387856	ENSG00000177875	CCDC184	coiled-coil domain containing 184		I	3	TC1200007510.hg.2	coiled-coil domain containing 184	TC1200007510.hg.2	Host	Host	3.08534	5.11772	10.8291	4.46214e-15	1.75671e-13	24.0001
80148	ENSG00000122490	PQLC1	PQ loop repeat containing 1		I	3	TC1800009203.hg.2	PQ loop repeat containing 1	TC1800009203.hg.2	Host	Host	1.19426	10.1178	10.8248	4.52865e-15	1.77928e-13	23.9854
2744	ENSG00000115419	GLS	glutaminase		I	3	TC0200010275.hg.2	glutaminase	TC0200010275.hg.2	Host	Host	0.95812	9.8969	10.822	4.57166e-15	1.79255e-13	23.976
23179	ENSG00000143344	RGL1	ral guanine nucleotide dissociation stimulator-like 1		I	3	TC0100010874.hg.2	ral guanine nucleotide dissociation stimulator-like 1	TC0100010874.hg.2	Host	Host	2.52764	6.58332	10.8178	4.63769e-15	1.81478e-13	23.9617
8632	ENSG00000187775	DNAH17	dynein, axonemal, heavy chain 17		I	3	TC1700011905.hg.2	dynein, axonemal, heavy chain 17	TC1700011905.hg.2	Host	Host	1.90476	8.76655	10.817	4.65063e-15	1.81618e-13	23.9589
84365	ENSG00000155438	NIFK	nucleolar protein interacting with the FHA domain of MKI67		I	3	TC0200014108.hg.2	nucleolar protein interacting with the FHA domain of MKI67	TC0200014108.hg.2	Host	Host	0.774678	10.6144	10.8145	4.69102e-15	1.82827e-13	23.9503
27086	ENSG00000114861	FOXP1	forkhead box P1		I	3	TC0300011485.hg.2	forkhead box P1	TC0300011485.hg.2	Host	Host	-0.808963	11.7863	-10.8117	4.73544e-15	1.84189e-13	23.9409
3800		KIF5C	kinesin family member 5C		I	3	TC0200009616.hg.2	kinesin family member 5C	TC0200009616.hg.2	Host	Host	1.62685	7.69649	10.7988	4.94986e-15	1.92144e-13	23.8967
55619	ENSG00000135905	DOCK10	dedicator of cytokinesis 10		I	4	TC0200015893.hg.2	dedicator of cytokinesis 10	TC0200015893.hg.2	Host	Host	-1.30941	10.4365	-10.7865	5.16086e-15	1.99934e-13	23.8551
51616	ENSG00000187325	TAF9B	TAF9B RNA polymerase II, TATA box binding protein (TBP)-associated factor, 31kDa		I	3	TC0X00010136.hg.2	TAF9B RNA polymerase II, TATA box binding protein (TBP)-associated factor, 31kDa	TC0X00010136.hg.2	Host	Host	-1.31172	9.6846	-10.7859	5.17206e-15	1.99969e-13	23.8529
83858	ENSG00000160072	ATAD3B	ATPase family, AAA domain containing 3B		I	3	TC0100018156.hg.2	ATPase family, AAA domain containing 3B	TC0100018156.hg.2	Host	Host	1.06656	9.10416	10.785	5.18783e-15	2.0018e-13	23.8499
241	ENSG00000132965	ALOX5AP	arachidonate 5-lipoxygenase-activating protein		I	3	TC1300006770.hg.2	arachidonate 5-lipoxygenase-activating protein	TC1300006770.hg.2	Host	Host	-2.19158	9.78451	-10.7764	5.34362e-15	2.05782e-13	23.8204
55788	ENSG00000168216	LMBRD1	LMBR1 domain containing 1		I	3	TC0600012240.hg.2	LMBR1 domain containing 1	TC0600012240.hg.2	Host	Host	-1.22436	9.39921	-10.7727	5.41066e-15	2.07951e-13	23.8079
3059	ENSG00000180353	HCLS1	hematopoietic cell-specific Lyn substrate 1		I	3	TC0300012166.hg.2	hematopoietic cell-specific Lyn substrate 1	TC0300012166.hg.2	Host	Host	-1.66498	9.51519	-10.7688	5.48385e-15	2.10348e-13	23.7945
100507463		PSMB8-AS1	PSMB8 antisense RNA 1 (head to head)		I	4	TC0600014109.hg.2	PSMB8 antisense RNA 1 (head to head)	TC0600014109.hg.2	Host	Host	-1.27781	10.7437	-10.7634	5.58563e-15	2.13829e-13	23.7762
27304	ENSG00000124217	MOCS3	molybdenum cofactor synthesis 3		I	3	TC2000007717.hg.2	molybdenum cofactor synthesis 3	TC2000007717.hg.2	Host	Host	1.48862	9.06662	10.7621	5.61105e-15	2.1438e-13	23.7716
23405	ENSG00000100697	DICER1	dicer 1, ribonuclease type III		I	3	TC1400010068.hg.2	dicer 1, ribonuclease type III	TC1400010068.hg.2	Host	Host	-1.23767	8.97511	-10.7476	5.89596e-15	2.24822e-13	23.7222
114971	ENSG00000110536	PTPMT1	protein tyrosine phosphatase, mitochondrial 1		I	3	TC1100012995.hg.2	protein tyrosine phosphatase, mitochondrial 1	TC1100012995.hg.2	Host	Host	-1.80227	8.36137	-10.731	6.24052e-15	2.37495e-13	23.6656
79077	ENSG00000179958	DCTPP1	dCTP pyrophosphatase 1		I	3	TC1600009966.hg.2	dCTP pyrophosphatase 1	TC1600009966.hg.2	Host	Host	1.51139	8.36024	10.7266	6.3351e-15	2.40332e-13	23.6506
151888	ENSG00000186265	BTLA	B and T lymphocyte associated		I	4	TC0300011997.hg.2	B and T lymphocyte associated	TC0300011997.hg.2	Host	Host	-2.55374	7.333	-10.7264	6.33984e-15	2.40332e-13	23.6499
25977	ENSG00000089818	NECAP1	NECAP endocytosis associated 1		I	3	TC1200006701.hg.2	NECAP endocytosis associated 1	TC1200006701.hg.2	Host	Host	0.936174	10.9138	10.7095	6.71667e-15	2.5412e-13	23.5923
80727	ENSG00000136295	TTYH3	tweety family member 3		I	3	TC0700006567.hg.2	tweety family member 3	TC0700006567.hg.2	Host	Host	1.56063	8.47407	10.6999	6.94334e-15	2.62186e-13	23.5592
55776	ENSG00000112167	SAYSD1	SAYSVFN motif domain containing 1		NI	3	TC0600011732.hg.2	SAYSVFN motif domain containing 1	TC0600011732.hg.2	Host	Host	-1.63437	7.52484	-10.6984	6.97878e-15	2.63012e-13	23.5541
27334	ENSG00000078589	P2RY10	purinergic receptor P2Y, G-protein coupled, 10		I	3	TC0X00007716.hg.2	purinergic receptor P2Y, G-protein coupled, 10	TC0X00007716.hg.2	Host	Host	-2.09242	7.73763	-10.6869	7.25968e-15	2.73068e-13	23.5147
3983	ENSG00000099204	ABLIM1	actin binding LIM protein 1		I	3	TC1000011904.hg.2	actin binding LIM protein 1	TC1000011904.hg.2	Host	Host	-1.30868	11.1147	-10.6764	7.52367e-15	2.82451e-13	23.4791
7884	ENSG00000163950	SLBP	stem-loop binding protein		I	3	TC0400009746.hg.2	stem-loop binding protein	TC0400009746.hg.2	Host	Host	1.0132	9.907	10.6728	7.6187e-15	2.84689e-13	23.4666
3575	ENSG00000168685	IL7R	interleukin 7 receptor		I	3	TC0500007138.hg.2	interleukin 7 receptor	TC0500007138.hg.2	Host	Host	-1.55896	11.1036	-10.6725	7.62514e-15	2.84689e-13	23.4657
4293	ENSG00000006432	MAP3K9	mitogen-activated protein kinase kinase kinase 9		I	3	TC1400009585.hg.2	mitogen-activated protein kinase kinase kinase 9	TC1400009585.hg.2	Host	Host	1.98017	8.07438	10.6725	7.62729e-15	2.84689e-13	23.4655
11060	ENSG00000198373	WWP2	WW domain containing E3 ubiquitin protein ligase 2		I	3	TC1600008239.hg.2	WW domain containing E3 ubiquitin protein ligase 2	TC1600008239.hg.2	Host	Host	-1.01974	9.2154	-10.6639	7.85592e-15	2.92659e-13	23.436
54512	ENSG00000178896	EXOSC4	exosome component 4		I	3	TC0800009236.hg.2	exosome component 4	TC0800009236.hg.2	Host	Host	1.27889	9.19824	10.6596	7.97178e-15	2.96407e-13	23.4214
23180	ENSG00000131378	RFTN1	raftlin, lipid raft linker 1		I	3	TC0300010427.hg.2	raftlin, lipid raft linker 1	TC0300010427.hg.2	Host	Host	-1.55237	9.43508	-10.6508	8.21676e-15	3.04931e-13	23.3912
9141	ENSG00000105185	PDCD5	programmed cell death 5		I	3	TC1900007748.hg.2	programmed cell death 5	TC1900007748.hg.2	Host	Host	0.659019	10.974	10.6393	8.54714e-15	3.16587e-13	23.3519
54899	ENSG00000168297	PXK	PX domain containing serine/threonine kinase		I	3	TC0300007610.hg.2	PX domain containing serine/threonine kinase	TC0300007610.hg.2	Host	Host	0.916139	9.50235	10.6357	8.6527e-15	3.19886e-13	23.3397
4439		MSH5	mutS homolog 5		I	3	TC0600007610.hg.2	mutS homolog 5	TC0600007610.hg.2	Host	Host	2.42457	8.33269	10.6171	9.22447e-15	3.40376e-13	23.2758
3702	ENSG00000113263	ITK	IL2-inducible T-cell kinase		I	82	TC0500009210.hg.2	IL2-inducible T-cell kinase	TC0500009210.hg.2	Host	Host	-2.18218	8.00009	-10.6139	9.3271e-15	3.4351e-13	23.2648
116983	ENSG00000131584	ACAP3	ArfGAP with coiled-coil, ankyrin repeat and PH domains 3		I	3	TC0100012463.hg.2	ArfGAP with coiled-coil, ankyrin repeat and PH domains 3	TC0100012463.hg.2	Host	Host	1.35499	8.0004	10.6101	9.44826e-15	3.47313e-13	23.2519
5625	ENSG00000100033	PRODH	proline dehydrogenase (oxidase) 1		I	3	TC2200007953.hg.2	proline dehydrogenase (oxidase) 1	TC2200007953.hg.2	Host	Host	1.91342	6.41134	10.6024	9.70366e-15	3.56027e-13	23.2253
64108	ENSG00000136514	RTP4	receptor (chemosensory) transporter protein 4		I	3	TC0300009799.hg.2	receptor (chemosensory) transporter protein 4	TC0300009799.hg.2	Host	Host	-3.87029	6.35197	-10.6011	9.74726e-15	3.56952e-13	23.2209
8971	ENSG00000184897	H1FX	H1 histone family, member X		I	3	TC0300012384.hg.2	H1 histone family, member X	TC0300012384.hg.2	Host	Host	2.06926	5.8039	10.5988	9.82442e-15	3.591e-13	23.213
152485	ENSG00000151612	ZNF827	zinc finger protein 827		I	3	TC0400012048.hg.2	zinc finger protein 827	TC0400012048.hg.2	Host	Host	-1.97992	8.19673	-10.5836	1.03523e-14	3.77628e-13	23.1608
80728	ENSG00000147799	ARHGAP39	Rho GTPase activating protein 39		I	3	TC0800012225.hg.2	Rho GTPase activating protein 39	TC0800012225.hg.2	Host	Host	2.21797	4.07144	10.5831	1.03702e-14	3.77628e-13	23.1591
56255	ENSG00000125827	TMX4	thioredoxin-related transmembrane protein 4		I	3	TC2000008345.hg.2	thioredoxin-related transmembrane protein 4	TC2000008345.hg.2	Host	Host	-1.90057	7.65823	-10.5821	1.04062e-14	3.78229e-13	23.1556
388753	ENSG00000168275	COA6	cytochrome c oxidase assembly factor 6		I	3	TC0100012020.hg.2	cytochrome c oxidase assembly factor 6	TC0100012020.hg.2	Host	Host	-1.30108	10.1004	-10.5746	1.06767e-14	3.87334e-13	23.13
6641	ENSG00000172164	SNTB1	syntrophin, beta 1 (dystrophin-associated protein A1, 59kDa, basic component 1)		I	3	TC0800011634.hg.2	syntrophin, beta 1 (dystrophin-associated protein A1, 59kDa, basic component 1)	TC0800011634.hg.2	Host	Host	-2.81588	6.26505	-10.5658	1.1006e-14	3.98537e-13	23.0997
80833	ENSG00000128284	APOL3	apolipoprotein L, 3		I	4	TC2200008588.hg.2	apolipoprotein L, 3	TC2200008588.hg.2	Host	Host	-1.96864	6.13563	-10.5549	1.14253e-14	4.1295e-13	23.0624
10435	ENSG00000149798	CDC42EP2	CDC42 effector protein (Rho GTPase binding) 2		I	3	TC1100008010.hg.2	CDC42 effector protein (Rho GTPase binding) 2	TC1100008010.hg.2	Host	Host	1.39706	6.75865	10.5526	1.15189e-14	4.15558e-13	23.0543
63939	ENSG00000196227	FAM217B	family with sequence similarity 217, member B		I	3	TC2000007942.hg.2	family with sequence similarity 217, member B	TC2000007942.hg.2	Host	Host	-2.15246	7.4843	-10.5467	1.17549e-14	4.23284e-13	23.0341
208	ENSG00000105221	AKT2	v-akt murine thymoma viral oncogene homolog 2		I	3	TC1900010696.hg.2	v-akt murine thymoma viral oncogene homolog 2	TC1900010696.hg.2	Host	Host	-1.65357	9.77223	-10.5395	1.20501e-14	4.33112e-13	23.0093
1520	ENSG00000163131	CTSS	cathepsin S		I	3	TC0100015752.hg.2	cathepsin S	TC0100015752.hg.2	Host	Host	-2.74879	8.67419	-10.524	1.27112e-14	4.56028e-13	22.9561
8883	ENSG00000159593	NAE1	NEDD8 activating enzyme E1 subunit 1		I	3	TC1600010599.hg.2	NEDD8 activating enzyme E1 subunit 1	TC1600010599.hg.2	Host	Host	-1.07097	10.4434	-10.5155	1.30888e-14	4.68398e-13	22.9269
7001	ENSG00000167815	PRDX2	peroxiredoxin 2		I	3	TC1900009752.hg.2	peroxiredoxin 2	TC1900009752.hg.2	Host	Host	1.07159	9.8169	10.5152	1.31042e-14	4.68398e-13	22.9257
100506334		LINC00649	long intergenic non-protein coding RNA 649		I	3	TC2100006982.hg.2	long intergenic non-protein coding RNA 649	TC2100006982.hg.2	Host	Host	-1.94276	8.75437	-10.5038	1.36283e-14	4.86234e-13	22.8866
23345	ENSG00000131018	SYNE1	spectrin repeat containing, nuclear envelope 1		I	3	TC0600013588.hg.2	spectrin repeat containing, nuclear envelope 1	TC0600013588.hg.2	Host	Host	-2.16768	7.80639	-10.5022	1.3705e-14	4.88075e-13	22.881
4709	ENSG00000119013	NDUFB3	NADH dehydrogenase (ubiquinone) 1 beta subcomplex, 3, 12kDa		I	3	TC0200010438.hg.2	NADH dehydrogenase (ubiquinone) 1 beta subcomplex, 3, 12kDa	TC0200010438.hg.2	Host	Host	0.848898	10.7062	10.5013	1.37463e-14	4.88647e-13	22.878
472	ENSG00000149311	ATM	ATM serine/threonine kinase		I	3	TC1100008985.hg.2	ATM serine/threonine kinase	TC1100008985.hg.2	Host	Host	-0.99143	11.025	-10.4989	1.38628e-14	4.91888e-13	22.8696
28964	ENSG00000108262	GIT1	G protein-coupled receptor kinase interacting ArfGAP 1		I	3	TC1700010248.hg.2	G protein-coupled receptor kinase interacting ArfGAP 1	TC1700010248.hg.2	Host	Host	1.04332	10.6249	10.4953	1.40362e-14	4.97133e-13	22.8572
54556	ENSG00000071243	ING3	inhibitor of growth family, member 3		I	3	TC0700008926.hg.2	inhibitor of growth family member 3	TC0700008926.hg.2	Host	Host	-1.71352	7.93611	-10.4811	1.47406e-14	5.21129e-13	22.8083
25814	ENSG00000130638	ATXN10	ataxin 10		I	3	TC2200007626.hg.2	ataxin 10	TC2200007626.hg.2	Host	Host	-1.45341	9.34863	-10.4774	1.49318e-14	5.26189e-13	22.7955
201294	ENSG00000092929	UNC13D	unc-13 homolog D (C. elegans)		I	3	TC1700011772.hg.2	unc-13 homolog D (C. elegans)	TC1700011772.hg.2	Host	Host	-1.74599	7.83765	-10.4772	1.49379e-14	5.26189e-13	22.7951
22862	ENSG00000102531	FNDC3A	fibronectin type III domain containing 3A		I	3	TC1300007152.hg.2	fibronectin type III domain containing 3A	TC1300007152.hg.2	Host	Host	-1.31028	8.41452	-10.4575	1.59918e-14	5.62291e-13	22.7271
9595	ENSG00000115165	CYTIP	cytohesin 1 interacting protein		I	3	TC0200014693.hg.2	cytohesin 1 interacting protein	TC0200014693.hg.2	Host	Host	-1.77274	9.39581	-10.4569	1.60233e-14	5.62381e-13	22.7251
51053	ENSG00000112312	GMNN	geminin, DNA replication inhibitor		I	3	TC0600007207.hg.2	geminin, DNA replication inhibitor	TC0600007207.hg.2	Host	Host	2.10532	7.64581	10.4492	1.64552e-14	5.76498e-13	22.6986
389396	ENSG00000203972	GLYATL3	glycine-N-acyltransferase-like 3		I	3	TC0600008211.hg.2	glycine-N-acyltransferase-like 3	TC0600008211.hg.2	Host	Host	-1.22719	9.25199	-10.4486	1.64905e-14	5.76692e-13	22.6964
5330	ENSG00000137841	PLCB2	phospholipase C, beta 2		I	3	TC1500009089.hg.2	phospholipase C, beta 2	TC1500009089.hg.2	Host	Host	-2.55929	9.34133	-10.4457	1.66573e-14	5.81478e-13	22.6864
1465	ENSG00000159176	CSRP1	cysteine and glycine-rich protein 1		I	3	TC0100016917.hg.2	cysteine and glycine-rich protein 1	TC0100016917.hg.2	Host	Host	-1.87313	9.44452	-10.4449	1.6706e-14	5.82132e-13	22.6835
3298	ENSG00000025156	HSF2	heat shock transcription factor 2		I	3	TC0600009322.hg.2	heat shock transcription factor 2	TC0600009322.hg.2	Host	Host	1.45122	9.67169	10.4401	1.69813e-14	5.89897e-13	22.6672
6553	ENSG00000135740	SLC9A5	solute carrier family 9, subfamily A (NHE5, cation proton antiporter 5), member 5		I	3	TC1600011412.hg.2	solute carrier family 9, subfamily A (NHE5, cation proton antiporter 5), member 5	TC1600011412.hg.2	Host	Host	1.54685	7.80135	10.44	1.69897e-14	5.89897e-13	22.6667
1312	ENSG00000093010	COMT	catechol-O-methyltransferase		I	3	TC2200006623.hg.2	catechol-O-methyltransferase	TC2200006623.hg.2	Host	Host	-1.12123	8.29598	-10.4356	1.72516e-14	5.97922e-13	22.6514
9750	ENSG00000111913	FAM65B	family with sequence similarity 65, member B		I	3	TC0600014247.hg.2	family with sequence similarity 65, member B	TC0600014247.hg.2	Host	Host	-1.91546	10.6894	-10.4191	1.8267e-14	6.31986e-13	22.5944
23380	ENSG00000266028	SRGAP2	SLIT-ROBO Rho GTPase activating protein 2		I	3	TC0100011364.hg.2	SLIT-ROBO Rho GTPase activating protein 2	TC0100011364.hg.2	Host	Host	1.35444	9.03006	10.4072	1.90302e-14	6.57219e-13	22.5536
100528022		BLOC1S1-RDH5	BLOC1S1-RDH5 readthrough		I	3	TC1200012642.hg.2	BLOC1S1-RDH5 readthrough	TC1200012642.hg.2	Host	Host	-0.797697	10.7672	-10.3887	2.02911e-14	6.99522e-13	22.4896
55829	ENSG00000131871	VIMP	VCP-interacting membrane selenoprotein		I	3	TC1500010658.hg.2	VCP-interacting membrane selenoprotein	TC1500010658.hg.2	Host	Host	1.11884	8.38627	10.3839	2.06319e-14	7.10009e-13	22.473
3937	ENSG00000043462	LCP2	lymphocyte cytosolic protein 2 (SH2 domain containing leukocyte protein of 76kDa)		I	3	TC0500013401.hg.2	lymphocyte cytosolic protein 2	TC0500013401.hg.2	Host	Host	-1.29739	10.4623	-10.3819	2.0778e-14	7.13769e-13	22.4659
22900	ENSG00000105483	CARD8	caspase recruitment domain family, member 8		I	3	TC1900011061.hg.2	caspase recruitment domain family, member 8	TC1900011061.hg.2	Host	Host	-1.28664	9.55877	-10.378	2.10617e-14	7.22237e-13	22.4524
126321	ENSG00000161091	MFSD12	major facilitator superfamily domain containing 12		I	3	TC1900011845.hg.2	major facilitator superfamily domain containing 12	TC1900011845.hg.2	Host	Host	1.48356	8.14707	10.3748	2.12909e-14	7.2881e-13	22.4416
1603	ENSG00000129562	DAD1	defender against cell death 1		I	1	TC1400008665.hg.2	defender against cell death 1	TC1400008665.hg.2	Host	Host	0.752808	11.5954	10.3701	2.1643e-14	7.39559e-13	22.4253
4628	ENSG00000133026	MYH10	myosin, heavy chain 10, non-muscle		I	3	TC1700009694.hg.2	myosin, heavy chain 10, non-muscle	TC1700009694.hg.2	Host	Host	1.85163	7.30085	10.3654	2.19996e-14	7.50422e-13	22.409
1107	ENSG00000170004	CHD3	chromodomain helicase DNA binding protein 3		I	3	TC1700006775.hg.2	chromodomain helicase DNA binding protein 3	TC1700006775.hg.2	Host	Host	-1.05585	10.5014	-10.3621	2.22563e-14	7.57848e-13	22.3974
2976	ENSG00000115207	GTF3C2	general transcription factor IIIC, polypeptide 2, beta 110kDa		I	3	TC0200012073.hg.2	general transcription factor IIIC subunit 2	TC0200012073.hg.2	Host	Host	-1.06526	9.05432	-10.3588	2.25073e-14	7.642e-13	22.3862
124402	ENSG00000153443	UBALD1	UBA-like domain containing 1		I	3	TC1600009236.hg.2	UBA-like domain containing 1	TC1600009236.hg.2	Host	Host	1.35479	7.55328	10.3586	2.25216e-14	7.642e-13	22.3856
4522	ENSG00000100714	MTHFD1	methylenetetrahydrofolate dehydrogenase (NADP+ dependent) 1, methenyltetrahydrofolate cyclohydrolase, formyltetrahydrofolate synthetase		I	3	TC1400007440.hg.2	methylenetetrahydrofolate dehydrogenase (NADP+ dependent) 1, methenyltetrahydrofolate cyclohydrolase, formyltetrahydrofolate synthetase	TC1400007440.hg.2	Host	Host	1.90698	8.09617	10.3475	2.34102e-14	7.92964e-13	22.347
10493	ENSG00000108828	VAT1	vesicle amine transport 1		I	3	TC1700010762.hg.2	vesicle amine transport 1	TC1700010762.hg.2	Host	Host	2.01328	7.51158	10.3443	2.36725e-14	8.00452e-13	22.3359
23564		DDAH2	dimethylarginine dimethylaminohydrolase 2		I	3	TC0600014264.hg.2	dimethylarginine dimethylaminohydrolase 2	TC0600014264.hg.2	Host	Host	1.97374	8.11976	10.3427	2.38002e-14	8.03369e-13	22.3305
2030	ENSG00000112759	SLC29A1	solute carrier family 29 (equilibrative nucleoside transporter), member 1		I	3	TC0600008127.hg.2	solute carrier family 29 (equilibrative nucleoside transporter), member 1	TC0600008127.hg.2	Host	Host	2.89157	6.81763	10.3244	2.53622e-14	8.5461e-13	22.2671
100862671		TMEM265	transmembrane protein 265		I	3	TC1600011383.hg.2	transmembrane protein 265	TC1600011383.hg.2	Host	Host	-1.09889	9.76008	-10.3226	2.55259e-14	8.57766e-13	22.2607
64858	ENSG00000118655	DCLRE1B	DNA cross-link repair 1B		I	3	TC0100009479.hg.2	DNA cross-link repair 1B	TC0100009479.hg.2	Host	Host	1.41179	8.95636	10.3224	2.55443e-14	8.57766e-13	22.26
824	ENSG00000162909	CAPN2	calpain 2, (m/II) large subunit		I	3	TC0100011721.hg.2	calpain 2, (m/II) large subunit	TC0100011721.hg.2	Host	Host	-1.60324	10.5021	-10.3187	2.58703e-14	8.67212e-13	22.2473
11171	ENSG00000023734	STRAP	serine/threonine kinase receptor associated protein		I	3	TC1200006966.hg.2	serine/threonine kinase receptor associated protein	TC1200006966.hg.2	Host	Host	0.964062	10.1755	10.313	2.63856e-14	8.82963e-13	22.2277
1459	ENSG00000070770	CSNK2A2	casein kinase 2, alpha prime polypeptide		I	3	TC1600010476.hg.2	casein kinase 2, alpha prime polypeptide	TC1600010476.hg.2	Host	Host	0.550824	11.9932	10.306	2.70401e-14	9.03308e-13	22.2032
64175	ENSG00000117385	P3H1	prolyl 3-hydroxylase 1		I	3	TC0100013897.hg.2	prolyl 3-hydroxylase 1	TC0100013897.hg.2	Host	Host	0.864179	10.1861	10.3055	2.70876e-14	9.0334e-13	22.2015
100507217		LINC01578	long intergenic non-protein coding RNA 1578		I	3	TC1500010787.hg.2	long intergenic non-protein coding RNA 1578	TC1500010787.hg.2	Host	Host	-0.805686	10.7134	-10.3046	2.71654e-14	9.04378e-13	22.1986
644634		FAM231D	family with sequence similarity 231, member D		I	3	TC0100018280.hg.2	family with sequence similarity 231, member D	TC0100018280.hg.2	Host	Host	-1.00229	10.2246	-10.3018	2.74375e-14	9.11872e-13	22.1887
83642	ENSG00000073169	SELO	selenoprotein O		NI	3	TC2200007792.hg.2	selenoprotein O	TC2200007792.hg.2	Host	Host	0.819585	9.45881	10.2872	2.88635e-14	9.57627e-13	22.1381
622		BDH1	3-hydroxybutyrate dehydrogenase, type 1		I	3	TC0300013751.hg.2	3-hydroxybutyrate dehydrogenase, type 1	TC0300013751.hg.2	Host	Host	-2.36289	7.51159	-10.2843	2.9159e-14	9.65781e-13	22.128
256126	ENSG00000161860	SYCE2	synaptonemal complex central element protein 2		I	3	TC1900009756.hg.2	synaptonemal complex central element protein 2	TC1900009756.hg.2	Host	Host	2.80611	8.5052	10.2747	3.01443e-14	9.96713e-13	22.0948
7769	ENSG00000167380	ZNF226	zinc finger protein 226		I	3	TC1900011755.hg.2	zinc finger protein 226	TC1900011755.hg.2	Host	Host	-1.77892	9.54355	-10.2631	3.1393e-14	1.03624e-12	22.0543
26520	ENSG00000100575	TIMM9	translocase of inner mitochondrial membrane 9 homolog (yeast)		I	3	TC1400009315.hg.2	translocase of inner mitochondrial membrane 9 homolog (yeast)	TC1400009315.hg.2	Host	Host	0.858697	10.6619	10.2528	3.25327e-14	1.07203e-12	22.0188
10273	ENSG00000103266	STUB1	STIP1 homology and U-box containing protein 1, E3 ubiquitin protein ligase		I	3	TC1600006488.hg.2	STIP1 homology and U-box containing protein 1, E3 ubiquitin protein ligase	TC1600006488.hg.2	Host	Host	1.12663	8.79725	10.2508	3.27621e-14	1.07776e-12	22.0118
84888	ENSG00000138600	SPPL2A	signal peptide peptidase like 2A		I	3	TC1500009396.hg.2	signal peptide peptidase like 2A	TC1500009396.hg.2	Host	Host	-1.0072	10.2022	-10.2489	3.29781e-14	1.08303e-12	22.0052
116985	ENSG00000186635	ARAP1	ArfGAP with RhoGAP domain, ankyrin repeat and PH domain 1		I	3	TC1100013205.hg.2	ArfGAP with RhoGAP domain, ankyrin repeat and PH domain 1	TC1100013205.hg.2	Host	Host	-1.1691	8.68141	-10.2396	3.40593e-14	1.11511e-12	21.973
10606	ENSG00000128050	PAICS	phosphoribosylaminoimidazole carboxylase, phosphoribosylaminoimidazole succinocarboxamide synthetase		I	3	TC0400007592.hg.2	phosphoribosylaminoimidazole carboxylase, phosphoribosylaminoimidazole succinocarboxamide synthetase	TC0400007592.hg.2	Host	Host	1.90651	8.11921	10.2396	3.40697e-14	1.11511e-12	21.9727
4088	ENSG00000166949	SMAD3	SMAD family member 3		I	1	TC1500007633.hg.2	SMAD family member 3	TC1500007633.hg.2	Host	Host	-1.34905	9.09972	-10.2369	3.43919e-14	1.12376e-12	21.9634
10410	ENSG00000142089	IFITM3	interferon induced transmembrane protein 3		I	3	TC1100009657.hg.2	interferon induced transmembrane protein 3	TC1100009657.hg.2	Host	Host	-1.59677	8.60653	-10.2323	3.49422e-14	1.13982e-12	21.9475
7327	ENSG00000184787	UBE2G2	ubiquitin-conjugating enzyme E2G 2		I	3	TC2100008384.hg.2	ubiquitin conjugating enzyme E2G 2	TC2100008384.hg.2	Host	Host	1.0777	9.78395	10.23	3.52189e-14	1.14692e-12	21.9397
4682	ENSG00000103274	NUBP1	nucleotide binding protein 1		I	3	TC1600006886.hg.2	nucleotide binding protein 1	TC1600006886.hg.2	Host	Host	-1.13077	8.91046	-10.2283	3.5435e-14	1.15202e-12	21.9336
11345	ENSG00000034713	GABARAPL2	GABA(A) receptor-associated protein like 2		I	3	TC1600008454.hg.2	GABA(A) receptor-associated protein like 2	TC1600008454.hg.2	Host	Host	0.581119	11.1259	10.2204	3.64147e-14	1.1819e-12	21.9064
522	ENSG00000154723	ATP5J	ATP synthase, H+ transporting, mitochondrial Fo complex, subunit F6		I	3	TC2100007797.hg.2	ATP synthase, H+ transporting, mitochondrial Fo complex subunit F6	TC2100007797.hg.2	Host	Host	0.554235	11.2254	10.2069	3.81818e-14	1.23627e-12	21.8591
8607	ENSG00000175792	RUVBL1	RuvB-like AAA ATPase 1		I	3	TC0300014041.hg.2	RuvB-like AAA ATPase 1	TC0300014041.hg.2	Host	Host	1.24516	8.38855	10.2066	3.82174e-14	1.23627e-12	21.8582
3704	ENSG00000125877	ITPA	inosine triphosphatase (nucleoside triphosphate pyrophosphatase)		I	3	TC2000006541.hg.2	inosine triphosphatase (nucleoside triphosphate pyrophosphatase)	TC2000006541.hg.2	Host	Host	-1.60417	9.39107	-10.2057	3.8331e-14	1.23788e-12	21.8552
2145	ENSG00000108799	EZH1	enhancer of zeste 1 polycomb repressive complex 2 subunit		I	1	TC1700010738.hg.2	enhancer of zeste 1 polycomb repressive complex 2 subunit	TC1700010738.hg.2	Host	Host	-0.698082	10.9071	-10.2028	3.87224e-14	1.24844e-12	21.8451
652968	ENSG00000239282	GATSL3	GATS protein-like 3		I	3	TC2200009337.hg.2	GATS protein-like 3	TC2200009337.hg.2	Host	Host	1.45121	7.93982	10.1903	4.04543e-14	1.30212e-12	21.8014
85007	ENSG00000175309	PHYKPL	5-phosphohydroxy-L-lysine phospho-lyase		I	3	TC0500013015.hg.2	5-phosphohydroxy-L-lysine phospho-lyase	TC0500013015.hg.2	Host	Host	-1.30678	9.20392	-10.1897	4.05373e-14	1.30263e-12	21.7994
51561	ENSG00000110944	IL23A	interleukin 23, alpha subunit p19		I	3	TC1200007838.hg.2	interleukin 23, alpha subunit p19	TC1200007838.hg.2	Host	Host	-2.12908	8.93261	-10.1887	4.06795e-14	1.30504e-12	21.7959
63979	ENSG00000132436	FIGNL1	fidgetin-like 1		I	3	TC0700011050.hg.2	fidgetin-like 1	TC0700011050.hg.2	Host	Host	2.38815	7.19356	10.178	4.22291e-14	1.3494e-12	21.7586
7846	ENSG00000167552	TUBA1A	tubulin, alpha 1a		I	3	TC1200010618.hg.2	tubulin, alpha 1a	TC1200010618.hg.2	Host	Host	-1.24204	9.42137	-10.1779	4.22423e-14	1.3494e-12	21.7583
9774	ENSG00000029363	BCLAF1	BCL2-associated transcription factor 1		I	3	TC0600013272.hg.2	BCL2-associated transcription factor 1	TC0600013272.hg.2	Host	Host	-1.25794	8.97306	-10.1777	4.22708e-14	1.3494e-12	21.7576
79791	ENSG00000103264	FBXO31	F-box protein 31		I	3	TC1600011578.hg.2	F-box protein 31	TC1600011578.hg.2	Host	Host	1.15569	9.3874	10.174	4.28188e-14	1.36274e-12	21.7448
23118	ENSG00000055208	TAB2	TGF-beta activated kinase 1/MAP3K7 binding protein 2		I	3	TC0600009789.hg.2	TGF-beta activated kinase 1/MAP3K7 binding protein 2	TC0600009789.hg.2	Host	Host	-0.671436	10.9282	-10.1739	4.28292e-14	1.36274e-12	21.7445
6642	ENSG00000028528	SNX1	sorting nexin 1		I	3	TC1500007545.hg.2	sorting nexin 1	TC1500007545.hg.2	Host	Host	0.862519	10.5294	10.17	4.34203e-14	1.37845e-12	21.7309
7873	ENSG00000145050	MANF	mesencephalic astrocyte-derived neurotrophic factor		I	3	TC0300007437.hg.2	mesencephalic astrocyte-derived neurotrophic factor	TC0300007437.hg.2	Host	Host	0.801284	10.2459	10.1694	4.35194e-14	1.37845e-12	21.7286
26054	ENSG00000112701	SENP6	SUMO1/sentrin specific peptidase 6		I	3	TC0600008562.hg.2	SUMO1/sentrin specific peptidase 6	TC0600008562.hg.2	Host	Host	-1.45912	10.1602	-10.1692	4.3536e-14	1.37845e-12	21.7282
51514	ENSG00000143476	DTL	denticleless E3 ubiquitin protein ligase homolog (Drosophila)		I	3	TC0100011512.hg.2	denticleless E3 ubiquitin protein ligase homolog (Drosophila)	TC0100011512.hg.2	Host	Host	3.32756	6.28465	10.166	4.40361e-14	1.39201e-12	21.7168
23613	ENSG00000101040	ZMYND8	zinc finger, MYND-type containing 8		I	3	TC2000009292.hg.2	zinc finger, MYND-type containing 8	TC2000009292.hg.2	Host	Host	-2.65167	7.8916	-10.1589	4.51315e-14	1.42432e-12	21.6923
58472	ENSG00000137767	SQRDL	sulfide quinone reductase-like (yeast)		I	1	TC1500010737.hg.2	sulfide quinone reductase-like (yeast)	TC1500010737.hg.2	Host	Host	-1.70869	8.76858	-10.1585	4.52062e-14	1.42436e-12	21.6907
645332	ENSG00000160172	FAM86C2P	family with sequence similarity 86, member A pseudogene		I	1	TC1100011359.hg.2	family with sequence similarity 86, member A pseudogene	TC1100011359.hg.2	Host	Host	1.4178	8.82791	10.1528	4.61065e-14	1.45038e-12	21.671
10096	ENSG00000115091	ACTR3	ARP3 actin-related protein 3 homolog (yeast)		I	1	TC0200008996.hg.2	ARP3 actin-related protein 3 homolog (yeast)	TC0200008996.hg.2	Host	Host	-1.01891	9.83824	-10.1499	4.65828e-14	1.46299e-12	21.6607
170954		PPP1R18	protein phosphatase 1, regulatory subunit 18		I	3	TC0600011376.hg.2	protein phosphatase 1, regulatory subunit 18	TC0600011376.hg.2	Host	Host	-0.704746	11.0566	-10.1456	4.72823e-14	1.48256e-12	21.6459
9320	ENSG00000153827	TRIP12	thyroid hormone receptor interactor 12		I	3	TC0200015963.hg.2	thyroid hormone receptor interactor 12	TC0200015963.hg.2	Host	Host	-0.865222	9.83513	-10.1444	4.74896e-14	1.48665e-12	21.6415
80829	ENSG00000186660	ZFP91	ZFP91 zinc finger protein		I	1	TC1100013005.hg.2	ZFP91 zinc finger protein	TC1100013005.hg.2	Host	Host	-0.84898	9.89873	-10.1422	4.78428e-14	1.4953e-12	21.6341
55846	ENSG00000111203	ITFG2	integrin alpha FG-GAP repeat containing 2		I	3	TC1200012571.hg.2	integrin alpha FG-GAP repeat containing 2	TC1200012571.hg.2	Host	Host	-0.819829	10.4152	-10.1358	4.8933e-14	1.52691e-12	21.6117
151516	ENSG00000244617	ASPRV1	aspartic peptidase, retroviral-like 1		I	3	TC0200012980.hg.2	aspartic peptidase, retroviral-like 1	TC0200012980.hg.2	Host	Host	-1.60898	8.76448	-10.1335	4.93256e-14	1.5367e-12	21.6037
11184	ENSG00000104814	MAP4K1	mitogen-activated protein kinase kinase kinase kinase 1		I	3	TC1900010612.hg.2	mitogen-activated protein kinase kinase kinase kinase 1	TC1900010612.hg.2	Host	Host	-1.88795	10.2563	-10.1315	4.96675e-14	1.54326e-12	21.5968
8850	ENSG00000114166	KAT2B	K(lysine) acetyltransferase 2B		I	3	TC0300006791.hg.2	K(lysine) acetyltransferase 2B	TC0300006791.hg.2	Host	Host	-1.12424	9.83237	-10.1314	4.96953e-14	1.54326e-12	21.5962
143384	ENSG00000151893	CACUL1	CDK2-associated, cullin domain 1		I	3	TC1000011975.hg.2	CDK2-associated, cullin domain 1	TC1000011975.hg.2	Host	Host	0.67161	10.9582	10.1281	5.02675e-14	1.55853e-12	21.5848
8468	ENSG00000077800	FKBP6	FK506 binding protein 6, 36kDa		I	3	TC0700007975.hg.2	FK506 binding protein 6	TC0700007975.hg.2	Host	Host	2.00439	8.56991	10.1169	5.22767e-14	1.61705e-12	21.5457
445571	ENSG00000196873	CBWD3	COBW domain containing 3		I	3	TC0900007475.hg.2	COBW domain containing 3	TC0900007475.hg.2	Host	Host	0.574544	11.4131	10.1166	5.23213e-14	1.61705e-12	21.5449
146225	ENSG00000140932	CMTM2	CKLF-like MARVEL transmembrane domain containing 2		I	3	TC1600008126.hg.2	CKLF-like MARVEL transmembrane domain containing 2	TC1600008126.hg.2	Host	Host	1.84381	7.56411	10.1128	5.30233e-14	1.63614e-12	21.5316
84727	ENSG00000111671	SPSB2	splA/ryanodine receptor domain and SOCS box containing 2		NI	2	TC1200012742.hg.2	splA/ryanodine receptor domain and SOCS box containing 2	TC1200012742.hg.2	Host	Host	0.897978	9.16054	10.1102	5.35157e-14	1.64871e-12	21.5224
348995	ENSG00000120253	NUP43	nucleoporin 43kDa		I	3	TC0600013531.hg.2	nucleoporin 43kDa	TC0600013531.hg.2	Host	Host	1.01485	9.87111	10.1066	5.41972e-14	1.66706e-12	21.5098
9559	ENSG00000122958	VPS26A	VPS26 retromer complex component A		I	3	TC1000007888.hg.2	VPS26 retromer complex component A	TC1000007888.hg.2	Host	Host	0.963703	10.2099	10.1027	5.49419e-14	1.68729e-12	21.4961
201725	ENSG00000205208	C4orf46	chromosome 4 open reading frame 46		I	3	TC0400012251.hg.2	chromosome 4 open reading frame 46	TC0400012251.hg.2	Host	Host	2.41422	8.75918	10.1013	5.52118e-14	1.6929e-12	21.4913
974	ENSG00000007312	CD79B	CD79b molecule, immunoglobulin-associated beta		I	3	TC1700011430.hg.2	CD79b molecule, immunoglobulin-associated beta	TC1700011430.hg.2	Host	Host	-2.64053	6.88753	-10.0996	5.55268e-14	1.69987e-12	21.4856
29089	ENSG00000077152	UBE2T	ubiquitin-conjugating enzyme E2T		I	3	TC0100016952.hg.2	ubiquitin conjugating enzyme E2T	TC0100016952.hg.2	Host	Host	1.68247	8.97633	10.0974	5.5954e-14	1.71025e-12	21.4779
2002	ENSG00000126767	ELK1	ELK1, member of ETS oncogene family		I	3	TC0X00009581.hg.2	ELK1, member of ETS oncogene family	TC0X00009581.hg.2	Host	Host	0.712998	10.952	10.0952	5.63988e-14	1.72114e-12	21.47
59339	ENSG00000169499	PLEKHA2	pleckstrin homology domain containing, family A (phosphoinositide binding specific) member 2		I	3	TC0800007362.hg.2	pleckstrin homology domain containing, family A (phosphoinositide binding specific) member 2	TC0800007362.hg.2	Host	Host	-1.68341	9.62328	-10.0894	5.7562e-14	1.75388e-12	21.4497
3748	ENSG00000131398	KCNC3	potassium channel, voltage gated Shaw related subfamily C, member 3		I	3	TC1900011194.hg.2	potassium channel, voltage gated Shaw related subfamily C, member 3	TC1900011194.hg.2	Host	Host	2.96429	7.16702	10.077	6.00997e-14	1.82833e-12	21.4067
54065	ENSG00000205670	SMIM11A	small integral membrane protein 11A		I	3	TC2100006460.hg.2	small integral membrane protein 11A	TC2100006460.hg.2	Host	Host	-1.3021	9.12715	-10.0762	6.02826e-14	1.83103e-12	21.4036
8289	ENSG00000117713	ARID1A	AT rich interactive domain 1A (SWI-like)		I	3	TC0100007477.hg.2	AT rich interactive domain 1A (SWI-like)	TC0100007477.hg.2	Host	Host	-0.739547	11.1002	-10.0715	6.12766e-14	1.85831e-12	21.3873
112476	ENSG00000167371	PRRT2	proline-rich transmembrane protein 2		NI	1	TC1600011377.hg.2	proline-rich transmembrane protein 2	TC1600011377.hg.2	Host	Host	1.28701	7.54691	10.0703	6.15403e-14	1.86339e-12	21.383
54941	ENSG00000101695	RNF125	ring finger protein 125, E3 ubiquitin protein ligase		I	3	TC1800009222.hg.2	ring finger protein 125, E3 ubiquitin protein ligase	TC1800009222.hg.2	Host	Host	-2.6646	8.86264	-10.0662	6.24205e-14	1.8871e-12	21.3689
3799	ENSG00000170759	KIF5B	kinesin family member 5B		I	3	TC1000010249.hg.2	kinesin family member 5B	TC1000010249.hg.2	Host	Host	-0.79001	10.5482	-10.0632	6.30752e-14	1.90393e-12	21.3585
22879	ENSG00000103111	MON1B	MON1 secretory trafficking family member B		I	3	TC1600011432.hg.2	MON1 secretory trafficking family member B	TC1600011432.hg.2	Host	Host	-1.17854	10.2404	-10.0588	6.40672e-14	1.9276e-12	21.3429
5875	ENSG00000100949	RABGGTA	Rab geranylgeranyltransferase, alpha subunit		I	1	TC1400008749.hg.2	Rab geranylgeranyltransferase, alpha subunit	TC1400008749.hg.2	Host	Host	-1.61158	9.2022	-10.0584	6.41443e-14	1.9276e-12	21.3417
11120	ENSG00000112763	BTN2A1	butyrophilin, subfamily 2, member A1		I	3	TC0600007307.hg.2	butyrophilin, subfamily 2, member A1	TC0600007307.hg.2	Host	Host	-2.20676	8.26074	-10.0584	6.41574e-14	1.9276e-12	21.3415
10328	ENSG00000131148	EMC8	ER membrane protein complex subunit 8		I	3	TC1600011115.hg.2	ER membrane protein complex subunit 8	TC1600011115.hg.2	Host	Host	1.18379	8.38939	10.054	6.51416e-14	1.95415e-12	21.3263
22882	ENSG00000178764	ZHX2	zinc fingers and homeoboxes 2		I	3	TC0800008715.hg.2	zinc fingers and homeoboxes 2	TC0800008715.hg.2	Host	Host	-1.82546	8.715	-10.0517	6.5668e-14	1.9669e-12	21.3183
729862		LSP1P3	lymphocyte-specific protein 1 pseudogene 3		I	3	TC0500007016.hg.2	lymphocyte-specific protein 1 pseudogene 3	TC0500007016.hg.2	Host	Host	-1.64893	7.93885	-10.0505	6.59502e-14	1.97231e-12	21.314
89853	ENSG00000196814	MVB12B	multivesicular body subunit 12B		I	3	TC0900008776.hg.2	multivesicular body subunit 12B	TC0900008776.hg.2	Host	Host	-2.09231	9.57433	-10.0473	6.67084e-14	1.99191e-12	21.3026
257240	ENSG00000185915	KLHL34	kelch-like family member 34		I	3	TC0X00009225.hg.2	kelch-like family member 34	TC0X00009225.hg.2	Host	Host	-2.32655	6.07609	-10.0455	6.71254e-14	2.00128e-12	21.2964
10223	ENSG00000143167	GPA33	glycoprotein A33 (transmembrane)		I	1	TC0100016296.hg.2	glycoprotein A33 (transmembrane)	TC0100016296.hg.2	Host	Host	-2.56703	5.5592	-10.0386	6.87519e-14	2.04664e-12	21.2725
58473	ENSG00000021300	PLEKHB1	pleckstrin homology domain containing, family B (evectins) member 1		I	3	TC1100008392.hg.2	pleckstrin homology domain containing, family B (evectins) member 1	TC1100008392.hg.2	Host	Host	-2.0361	8.03349	-10.0348	6.96758e-14	2.07096e-12	21.2592
51181	ENSG00000169738	DCXR	dicarbonyl/L-xylulose reductase		I	3	TC1700012089.hg.2	dicarbonyl/L-xylulose reductase	TC1700012089.hg.2	Host	Host	0.896753	10.4281	10.0323	7.03069e-14	2.08652e-12	21.2502
6638	ENSG00000128739	SNRPN	small nuclear ribonucleoprotein polypeptide N		I	3	TC1500010698.hg.2	small nuclear ribonucleoprotein polypeptide N	TC1500010698.hg.2	Host	Host	-0.952682	10.1847	-10.0294	7.10146e-14	2.10431e-12	21.2402
2879	ENSG00000167468	GPX4	glutathione peroxidase 4		I	3	TC1900006510.hg.2	glutathione peroxidase 4	TC1900006510.hg.2	Host	Host	0.927303	8.99108	10.0254	7.20191e-14	2.13082e-12	21.2262
5274	ENSG00000163536	SERPINI1	serpin peptidase inhibitor, clade I (neuroserpin), member 1		I	3	TC0300009412.hg.2	serpin peptidase inhibitor, clade I (neuroserpin), member 1	TC0300009412.hg.2	Host	Host	1.83994	8.24496	10.0154	7.45838e-14	2.20335e-12	21.1913
65992	ENSG00000198171	DDRGK1	DDRGK domain containing 1		I	3	TC2000008213.hg.2	DDRGK domain containing 1	TC2000008213.hg.2	Host	Host	-0.987464	9.65855	-10.0117	7.55643e-14	2.22739e-12	21.1783
100505573		INAFM2	InaF-motif containing 2		NI	3	TC1500006946.hg.2	InaF-motif containing 2	TC1500006946.hg.2	Host	Host	2.10121	8.05584	10.0115	7.56274e-14	2.22739e-12	21.1775
56898	ENSG00000164039	BDH2	3-hydroxybutyrate dehydrogenase, type 2		I	3	TC0400012952.hg.2	3-hydroxybutyrate dehydrogenase, type 2	TC0400012952.hg.2	Host	Host	-2.00901	6.24363	-10.0065	7.695e-14	2.26291e-12	21.1602
347902	ENSG00000139211	AMIGO2	adhesion molecule with Ig-like domain 2		I	3	TC1200010538.hg.2	adhesion molecule with Ig-like domain 2	TC1200010538.hg.2	Host	Host	-2.20566	6.23523	-9.99149	8.11217e-14	2.38198e-12	21.1075
23324	ENSG00000013288	MAN2B2	mannosidase, alpha, class 2B, member 2		I	3	TC0400006689.hg.2	mannosidase, alpha, class 2B, member 2	TC0400006689.hg.2	Host	Host	-1.30754	10.2809	-9.98963	8.16539e-14	2.39399e-12	21.101
119032	ENSG00000166275	BORCS7	BLOC-1 related complex subunit 7		I	3	TC1000012495.hg.2	BLOC-1 related complex subunit 7	TC1000012495.hg.2	Host	Host	-2.0539	7.58101	-9.98711	8.23802e-14	2.41164e-12	21.0922
4602	ENSG00000118513	MYB	v-myb avian myeloblastosis viral oncogene homolog		I	3	TC0600009534.hg.2	v-myb avian myeloblastosis viral oncogene homolog	TC0600009534.hg.2	Host	Host	-2.78263	8.59981	-9.98617	8.26526e-14	2.41597e-12	21.0889
203522	ENSG00000165359	DDX26B	DEAD/H (Asp-Glu-Ala-Asp/His) box polypeptide 26B		I	3	TC0X00008514.hg.2	DEAD/H (Asp-Glu-Ala-Asp/His) box polypeptide 26B	TC0X00008514.hg.2	Host	Host	-1.13101	10.9784	-9.98533	8.28956e-14	2.41812e-12	21.0859
6497	ENSG00000157933	SKI	SKI proto-oncogene		I	3	TC0100006565.hg.2	SKI proto-oncogene	TC0100006565.hg.2	Host	Host	0.759088	9.46297	9.98506	8.29754e-14	2.41812e-12	21.085
163590	ENSG00000169905	TOR1AIP2	torsin A interacting protein 2		NI	3	TC0100016567.hg.2	torsin A interacting protein 2	TC0100016567.hg.2	Host	Host	1.34871	8.52663	9.98149	8.40233e-14	2.44265e-12	21.0725
8751	ENSG00000143537	ADAM15	ADAM metallopeptidase domain 15		I	3	TC0100018300.hg.2	ADAM metallopeptidase domain 15	TC0100018300.hg.2	Host	Host	2.36617	5.92776	9.98133	8.40689e-14	2.44265e-12	21.0719
9668	ENSG00000256087	ZNF432	zinc finger protein 432		I	3	TC1900012020.hg.2	zinc finger protein 432	TC1900012020.hg.2	Host	Host	-1.94077	7.73405	-9.97736	8.52507e-14	2.47329e-12	21.058
10538	ENSG00000156127	BATF	basic leucine zipper transcription factor, ATF-like		I	3	TC1400007712.hg.2	basic leucine zipper transcription factor, ATF-like	TC1400007712.hg.2	Host	Host	-1.08386	9.08728	-9.97648	8.55139e-14	2.47722e-12	21.0549
23207	ENSG00000116786	PLEKHM2	pleckstrin homology domain containing, family M (with RUN domain) member 2		NI	3	TC0100006994.hg.2	pleckstrin homology domain containing, family M (with RUN domain) member 2	TC0100006994.hg.2	Host	Host	-0.833536	9.70712	-9.96127	9.02097e-14	2.60936e-12	21.0016
220869		CBWD5	COBW domain containing 5		I	2	TC0900007435.hg.2	COBW domain containing 5	TC0900007435.hg.2	Host	Host	0.52561	12.2286	9.96071	9.03868e-14	2.60982e-12	20.9997
2874	ENSG00000132522	GPS2	G protein pathway suppressor 2		I	3	TC1700012347.hg.2	G protein pathway suppressor 2	TC1700012347.hg.2	Host	Host	0.714092	10.8025	9.96037	9.04947e-14	2.60982e-12	20.9985
7852	ENSG00000121966	CXCR4	chemokine (C-X-C motif) receptor 4		I	3	TC0200014414.hg.2	chemokine (C-X-C motif) receptor 4	TC0200014414.hg.2	Host	Host	-0.898781	12.0887	-9.95797	9.12622e-14	2.62805e-12	20.9901
118429	ENSG00000163297	ANTXR2	anthrax toxin receptor 2		I	3	TC0400011144.hg.2	anthrax toxin receptor 2	TC0400011144.hg.2	Host	Host	-2.86192	8.21449	-9.95721	9.15062e-14	2.63118e-12	20.9874
5552	ENSG00000122862	SRGN	serglycin		I	3	TC1000007883.hg.2	serglycin	TC1000007883.hg.2	Host	Host	-1.18517	10.5163	-9.95227	9.31091e-14	2.6733e-12	20.9701
644019		CBWD6	COBW domain containing 6		I	3	TC0900012234.hg.2	COBW domain containing 6	TC0900012234.hg.2	Host	Host	0.652277	10.8812	9.9497	9.39553e-14	2.69362e-12	20.9611
9390	ENSG00000172940	SLC22A13	solute carrier family 22 (organic anion/urate transporter), member 13		NI	3	TC0300007073.hg.2	solute carrier family 22 (organic anion/urate transporter), member 13	TC0300007073.hg.2	Host	Host	1.68045	5.40092	9.94555	9.53368e-14	2.72919e-12	20.9465
6612	ENSG00000184900	SUMO3	small ubiquitin-like modifier 3		I	3	TC2100008385.hg.2	small ubiquitin-like modifier 3	TC2100008385.hg.2	Host	Host	-1.43309	9.01861	-9.93888	9.75984e-14	2.78982e-12	20.9231
55192	ENSG00000104129	DNAJC17	DnaJ (Hsp40) homolog, subfamily C, member 17		I	3	TC1500009123.hg.2	DnaJ (Hsp40) homolog, subfamily C, member 17	TC1500009123.hg.2	Host	Host	-1.16626	7.60907	-9.9354	9.87991e-14	2.81999e-12	20.9109
441250	ENSG00000277149	TYW1B	tRNA-yW synthesizing protein 1 homolog B (S. cerevisiae)		I	3	TC0700011463.hg.2	tRNA-yW synthesizing protein 1 homolog B (S. cerevisiae)	TC0700011463.hg.2	Host	Host	1.23721	8.99541	9.91362	1.06671e-13	3.04022e-12	20.8345
50619	ENSG00000023892	DEF6	DEF6 guanine nucleotide exchange factor		I	3	TC0600007791.hg.2	DEF6 guanine nucleotide exchange factor	TC0600007791.hg.2	Host	Host	-1.11463	8.37792	-9.91289	1.06946e-13	3.04356e-12	20.8319
1643	ENSG00000134574	DDB2	damage-specific DNA binding protein 2, 48kDa		I	3	TC1100007470.hg.2	damage-specific DNA binding protein 2	TC1100007470.hg.2	Host	Host	-1.29538	8.16039	-9.91148	1.07479e-13	3.05426e-12	20.8269
56987	ENSG00000114439	BBX	bobby sox homolog (Drosophila)		I	3	TC0300008271.hg.2	bobby sox homolog (Drosophila)	TC0300008271.hg.2	Host	Host	-0.63981	11.0259	-9.90505	1.09938e-13	3.1177e-12	20.8044
7567	ENSG00000157429	ZNF19	zinc finger protein 19		I	3	TC1600011562.hg.2	zinc finger protein 19	TC1600011562.hg.2	Host	Host	-0.704053	10.7482	-9.90481	1.10033e-13	3.1177e-12	20.8035
29105	ENSG00000070761	CFAP20	cilia and flagella associated protein 20		I	3	TC1600010475.hg.2	cilia and flagella associated protein 20	TC1600010475.hg.2	Host	Host	1.06538	9.5296	9.89075	1.15618e-13	3.27119e-12	20.7541
4068	ENSG00000183918	SH2D1A	SH2 domain containing 1A		I	3	TC0X00008344.hg.2	SH2 domain containing 1A	TC0X00008344.hg.2	Host	Host	-2.58715	8.6651	-9.88455	1.18169e-13	3.33848e-12	20.7324
116541	ENSG00000183617	MRPL54	mitochondrial ribosomal protein L54		I	3	TC1900006655.hg.2	mitochondrial ribosomal protein L54	TC1900006655.hg.2	Host	Host	-1.16886	8.36165	-9.88303	1.18807e-13	3.35165e-12	20.727
57020	ENSG00000103544	C16orf62	chromosome 16 open reading frame 62		I	1	TC1600007113.hg.2	chromosome 16 open reading frame 62	TC1600007113.hg.2	Host	Host	-2.74566	8.37565	-9.86807	1.25236e-13	3.52788e-12	20.6745
51155	ENSG00000189159	HN1	hematological and neurological expressed 1		I	3	TC1700012468.hg.2	hematological and neurological expressed 1	TC1700012468.hg.2	Host	Host	0.982593	10.1285	9.86726	1.25596e-13	3.5329e-12	20.6716
116496	ENSG00000135842	FAM129A	family with sequence similarity 129, member A		I	3	TC0100016678.hg.2	family with sequence similarity 129, member A	TC0100016678.hg.2	Host	Host	-2.20002	8.4384	-9.86231	1.27809e-13	3.58679e-12	20.6542
30833	ENSG00000125458	NT5C	5', 3'-nucleotidase, cytosolic		I	3	TC1700011736.hg.2	5, 3-nucleotidase, cytosolic	TC1700011736.hg.2	Host	Host	-1.45993	8.65695	-9.86214	1.27882e-13	3.58679e-12	20.6536
91734	ENSG00000148377	IDI2	isopentenyl-diphosphate delta isomerase 2		I	1	TC1000009535.hg.2	isopentenyl-diphosphate delta isomerase 2	TC1000009535.hg.2	Host	Host	2.21455	6.40713	9.85313	1.32013e-13	3.69732e-12	20.6219
147699	ENSG00000213889	PPM1N	protein phosphatase, Mg2+/Mn2+ dependent, 1N (putative)		I	3	TC1900008328.hg.2	protein phosphatase, Mg2+/Mn2+ dependent, 1N (putative)	TC1900008328.hg.2	Host	Host	1.88749	6.92533	9.84556	1.35583e-13	3.79184e-12	20.5953
340547	ENSG00000101842	VSIG1	V-set and immunoglobulin domain containing 1		I	3	TC0X00008080.hg.2	V-set and immunoglobulin domain containing 1	TC0X00008080.hg.2	Host	Host	-2.8256	9.14409	-9.83843	1.39037e-13	3.88284e-12	20.5702
113540	ENSG00000089505	CMTM1	CKLF-like MARVEL transmembrane domain containing 1		I	3	TC1600011407.hg.2	CKLF-like MARVEL transmembrane domain containing 1	TC1600011407.hg.2	Host	Host	2.64981	6.38722	9.82808	1.44214e-13	4.02161e-12	20.5338
161725	ENSG00000169918	OTUD7A	OTU deubiquitinase 7A		I	3	TC1500010845.hg.2	OTU deubiquitinase 7A	TC1500010845.hg.2	Host	Host	1.20903	7.54917	9.82679	1.4487e-13	4.03412e-12	20.5292
55851	ENSG00000205155	PSENEN	presenilin enhancer gamma secretase subunit		I	3	TC1900011713.hg.2	presenilin enhancer gamma secretase subunit	TC1900011713.hg.2	Host	Host	0.796641	10.1088	9.82466	1.45965e-13	4.0588e-12	20.5217
29919	ENSG00000141452	C18orf8	chromosome 18 open reading frame 8		I	1	TC1800006891.hg.2	chromosome 18 open reading frame 8	TC1800006891.hg.2	Host	Host	0.848872	8.9535	9.81164	1.5283e-13	4.24359e-12	20.4759
961	ENSG00000196776	CD47	CD47 molecule		I	3	TC0300011936.hg.2	CD47 molecule	TC0300011936.hg.2	Host	Host	-0.656883	10.9403	-9.80314	1.57491e-13	4.36677e-12	20.4459
3551	ENSG00000104365	IKBKB	inhibitor of kappa light polypeptide gene enhancer in B-cells, kinase beta		I	3	TC0800007435.hg.2	inhibitor of kappa light polypeptide gene enhancer in B-cells, kinase beta	TC0800007435.hg.2	Host	Host	-0.891418	9.25603	-9.80233	1.57938e-13	4.3718e-12	20.4431
2539	ENSG00000160211	G6PD	glucose-6-phosphate dehydrogenase		I	3	TC0X00011211.hg.2	glucose-6-phosphate dehydrogenase	TC0X00011211.hg.2	Host	Host	2.27767	8.84405	9.802	1.58123e-13	4.3718e-12	20.4419
27154	ENSG00000096070	BRPF3	bromodomain and PHD finger containing, 3		I	3	TC0600007832.hg.2	bromodomain and PHD finger containing 3	TC0600007832.hg.2	Host	Host	-1.96815	7.79007	-9.79408	1.62609e-13	4.48945e-12	20.414
11151	ENSG00000102879	CORO1A	coronin, actin binding protein, 1A		I	3	TC1600007448.hg.2	coronin, actin binding protein, 1A	TC1600007448.hg.2	Host	Host	-1.10459	10.5422	-9.79364	1.62864e-13	4.4901e-12	20.4125
51020	ENSG00000111906	HDDC2	HD domain containing 2		I	3	TC0600013073.hg.2	HD domain containing 2	TC0600013073.hg.2	Host	Host	-1.67446	9.51048	-9.7885	1.65848e-13	4.56588e-12	20.3944
65108	ENSG00000175130	MARCKSL1	MARCKS-like 1		I	3	TC0100013608.hg.2	MARCKS-like 1	TC0100013608.hg.2	Host	Host	1.46954	9.66809	9.78522	1.67782e-13	4.61259e-12	20.3828
6776	ENSG00000126561	STAT5A	signal transducer and activator of transcription 5A		I	3	TC1700007883.hg.2	signal transducer and activator of transcription 5A	TC1700007883.hg.2	Host	Host	-0.853214	10.2914	-9.78248	1.69418e-13	4.65097e-12	20.3731
9047	ENSG00000027869	SH2D2A	SH2 domain containing 2A		I	3	TC0100016024.hg.2	SH2 domain containing 2A	TC0100016024.hg.2	Host	Host	-2.03005	8.20565	-9.77088	1.76511e-13	4.83884e-12	20.3322
5000	ENSG00000115947	ORC4	origin recognition complex, subunit 4		I	3	TC0200014550.hg.2	origin recognition complex subunit 4	TC0200014550.hg.2	Host	Host	0.751412	10.6509	9.76704	1.7892e-13	4.89798e-12	20.3187
5567	ENSG00000142875	PRKACB	protein kinase, cAMP-dependent, catalytic, beta		I	3	TC0100008874.hg.2	protein kinase, cAMP-dependent, catalytic, beta	TC0100008874.hg.2	Host	Host	-2.65245	8.12881	-9.75801	1.84731e-13	5.04991e-12	20.2868
286826	ENSG00000183814	LIN9	lin-9 DREAM MuvB core complex component		I	3	TC0100017523.hg.2	lin-9 DREAM MuvB core complex component	TC0100017523.hg.2	Host	Host	-3.1263	8.25259	-9.75408	1.87317e-13	5.1134e-12	20.273
4256	ENSG00000111341	MGP	matrix Gla protein		I	3	TC1200010022.hg.2	matrix Gla protein	TC1200010022.hg.2	Host	Host	2.51245	4.60187	9.75063	1.89618e-13	5.16895e-12	20.2608
83479	ENSG00000118197	DDX59	DEAD (Asp-Glu-Ala-Asp) box polypeptide 59		I	1	TC0100016893.hg.2	DEAD (Asp-Glu-Ala-Asp) box polypeptide 59	TC0100016893.hg.2	Host	Host	-1.6159	8.68852	-9.74839	1.91126e-13	5.20274e-12	20.2529
29068	ENSG00000196323	ZBTB44	zinc finger and BTB domain containing 44		I	3	TC1100012831.hg.2	zinc finger and BTB domain containing 44	TC1100012831.hg.2	Host	Host	-1.28712	8.45045	-9.74676	1.92227e-13	5.22541e-12	20.2472
5698		PSMB9	proteasome subunit beta 9		I	3	TC0600014110.hg.2	proteasome subunit beta 9	TC0600014110.hg.2	Host	Host	-1.47522	9.99835	-9.74381	1.94246e-13	5.2729e-12	20.2368
26292	ENSG00000214114	MYCBP	MYC binding protein		I	3	TC0100018434.hg.2	MYC binding protein	TC0100018434.hg.2	Host	Host	0.81615	9.83401	9.7318	2.02683e-13	5.49423e-12	20.1944
221711	ENSG00000153157	SYCP2L	synaptonemal complex protein 2-like		I	1	TC0600014070.hg.2	synaptonemal complex protein 2-like	TC0600014070.hg.2	Host	Host	2.12896	4.74186	9.73133	2.03021e-13	5.49573e-12	20.1927
8906	ENSG00000213983	AP1G2	adaptor-related protein complex 1, gamma 2 subunit		I	3	TC1400010718.hg.2	adaptor-related protein complex 1, gamma 2 subunit	TC1400010718.hg.2	Host	Host	-0.880173	9.66878	-9.72963	2.04246e-13	5.52119e-12	20.1867
64761	ENSG00000059378	PARP12	poly (ADP-ribose) polymerase family, member 12		I	3	TC0700012797.hg.2	poly(ADP-ribose) polymerase family member 12	TC0700012797.hg.2	Host	Host	-1.56646	10.2199	-9.72564	2.07152e-13	5.59196e-12	20.1726
56980	ENSG00000170325	PRDM10	PR domain containing 10		I	3	TC1100012812.hg.2	PR domain containing 10	TC1100012812.hg.2	Host	Host	-2.07449	7.39596	-9.72398	2.08372e-13	5.61707e-12	20.1667
221037	ENSG00000171988	JMJD1C	jumonji domain containing 1C		I	3	TC1000012561.hg.2	jumonji domain containing 1C	TC1000012561.hg.2	Host	Host	-0.775818	10.4941	-9.71519	2.14962e-13	5.78667e-12	20.1357
56931	ENSG00000141994	DUS3L	dihydrouridine synthase 3-like		I	3	TC1900011849.hg.2	dihydrouridine synthase 3-like	TC1900011849.hg.2	Host	Host	-1.3662	8.58634	-9.71153	2.17766e-13	5.85405e-12	20.1228
10921	ENSG00000205937	RNPS1	RNA binding protein S1, serine-rich domain		I	3	TC1600009102.hg.2	RNA binding protein S1, serine-rich domain	TC1600009102.hg.2	Host	Host	0.608381	11.1458	9.70499	2.22873e-13	5.98305e-12	20.0997
25793	ENSG00000100225	FBXO7	F-box protein 7		I	3	TC2200007138.hg.2	F-box protein 7	TC2200007138.hg.2	Host	Host	-0.775975	10.4008	-9.70044	2.26497e-13	6.07193e-12	20.0836
5110	ENSG00000120265	PCMT1	protein-L-isoaspartate (D-aspartate) O-methyltransferase		I	3	TC0600009808.hg.2	protein-L-isoaspartate (D-aspartate) O-methyltransferase	TC0600009808.hg.2	Host	Host	1.06795	9.46469	9.69471	2.31137e-13	6.1864e-12	20.0634
84532	ENSG00000154930	ACSS1	acyl-CoA synthetase short-chain family member 1		I	3	TC2000008722.hg.2	acyl-CoA synthetase short-chain family member 1	TC2000008722.hg.2	Host	Host	-1.2148	8.90913	-9.69439	2.31404e-13	6.1864e-12	20.0622
6480	ENSG00000073849	ST6GAL1	ST6 beta-galactosamide alpha-2,6-sialyltranferase 1		I	3	TC0300009789.hg.2	ST6 beta-galactosamide alpha-2,6-sialyltranferase 1	TC0300009789.hg.2	Host	Host	-1.58868	9.16994	-9.69362	2.32034e-13	6.19471e-12	20.0595
9241	ENSG00000183691	NOG	noggin		I	3	TC1700008350.hg.2	noggin	TC1700008350.hg.2	Host	Host	-2.96633	6.12568	-9.69167	2.33646e-13	6.22916e-12	20.0526
441400		RAB1C	RAB1C, member RAS oncogene family pseudogene		I	1	TC0900010028.hg.2	RAB1C, member RAS oncogene family pseudogene	TC0900010028.hg.2	Host	Host	-1.40554	7.61045	-9.68989	2.35123e-13	6.25994e-12	20.0463
27332	ENSG00000075292	ZNF638	zinc finger protein 638		I	3	TC0200007998.hg.2	zinc finger protein 638	TC0200007998.hg.2	Host	Host	-0.741175	9.5697	-9.6885	2.36281e-13	6.27931e-12	20.0414
1676	ENSG00000160049	DFFA	DNA fragmentation factor, 45kDa, alpha polypeptide		I	3	TC0100012846.hg.2	DNA fragmentation factor, 45kDa, alpha polypeptide	TC0100012846.hg.2	Host	Host	1.1768	9.72695	9.68825	2.36497e-13	6.27931e-12	20.0405
5879	ENSG00000136238	RAC1	ras-related C3 botulinum toxin substrate 1 (rho family, small GTP binding protein Rac1)		I	3	TC0700006648.hg.2	ras-related C3 botulinum toxin substrate 1 (rho family, small GTP binding protein Rac1)	TC0700006648.hg.2	Host	Host	-0.56967	10.7873	-9.68601	2.38381e-13	6.3148e-12	20.0326
79690	ENSG00000197093	GAL3ST4	galactose-3-O-sulfotransferase 4		I	3	TC0700011977.hg.2	galactose-3-O-sulfotransferase 4	TC0700011977.hg.2	Host	Host	1.92948	8.36383	9.68589	2.38485e-13	6.3148e-12	20.0322
58527	ENSG00000146386	ABRACL	ABRA C-terminal like		I	3	TC0600009626.hg.2	ABRA C-terminal like	TC0600009626.hg.2	Host	Host	-0.92304	10.0042	-9.68549	2.38822e-13	6.31511e-12	20.0307
6404	ENSG00000110876	SELPLG	selectin P ligand		I	3	TC1200011845.hg.2	selectin P ligand	TC1200011845.hg.2	Host	Host	-1.65824	10.7054	-9.68272	2.41175e-13	6.36866e-12	20.021
79867	ENSG00000168778	TCTN2	tectonic family member 2		I	3	TC1200009252.hg.2	tectonic family member 2	TC1200009252.hg.2	Host	Host	-1.44469	8.29727	-9.68134	2.42357e-13	6.39119e-12	20.0161
80824		DUSP16	dual specificity phosphatase 16		I	3	TC1200009967.hg.2	dual specificity phosphatase 16	TC1200009967.hg.2	Host	Host	-1.77727	9.08024	-9.6788	2.44548e-13	6.44021e-12	20.0071
1983	ENSG00000100664	EIF5	eukaryotic translation initiation factor 5		I	3	TC1400008395.hg.2	eukaryotic translation initiation factor 5	TC1400008395.hg.2	Host	Host	-0.63957	12.0462	-9.67779	2.45431e-13	6.44608e-12	20.0035
51005	ENSG00000162066	AMDHD2	amidohydrolase domain containing 2		I	3	TC1600011332.hg.2	amidohydrolase domain containing 2	TC1600011332.hg.2	Host	Host	0.827377	10.8611	9.67778	2.45435e-13	6.44608e-12	20.0035
80017	ENSG00000133943	C14orf159	chromosome 14 open reading frame 159		I	3	TC1400007975.hg.2	chromosome 14 open reading frame 159	TC1400007975.hg.2	Host	Host	-1.33899	9.43146	-9.67441	2.48392e-13	6.51491e-12	19.9916
54935	ENSG00000158716	DUSP23	dual specificity phosphatase 23		I	3	TC0100010267.hg.2	dual specificity phosphatase 23	TC0100010267.hg.2	Host	Host	1.2797	9.08623	9.67105	2.51369e-13	6.58411e-12	19.9797
4324	ENSG00000102996	MMP15	matrix metallopeptidase 15 (membrane-inserted)		I	1	TC1600008021.hg.2	matrix metallopeptidase 15 (membrane-inserted)	TC1600008021.hg.2	Host	Host	1.89504	4.31576	9.66874	2.53437e-13	6.62932e-12	19.9715
93082	ENSG00000163121	NEURL3	neuralized E3 ubiquitin protein ligase 3		I	3	TC0200013524.hg.2	neuralized E3 ubiquitin protein ligase 3	TC0200013524.hg.2	Host	Host	-2.22953	6.05305	-9.66484	2.56965e-13	6.71256e-12	19.9577
80217	ENSG00000197748	CFAP43	cilia and flagella associated protein 43		NI	3	TC1000011743.hg.2	cilia and flagella associated protein 43	TC1000011743.hg.2	Host	Host	2.11707	4.35123	9.6598	2.61604e-13	6.82456e-12	19.9399
256364	ENSG00000149499	EML3	echinoderm microtubule associated protein like 3		I	3	TC1100011090.hg.2	echinoderm microtubule associated protein like 3	TC1100011090.hg.2	Host	Host	-1.10424	9.9272	-9.65741	2.63828e-13	6.87314e-12	19.9314
9673	ENSG00000160785	SLC25A44	solute carrier family 25, member 44		I	3	TC0100010159.hg.2	solute carrier family 25, member 44	TC0100010159.hg.2	Host	Host	0.988645	9.94206	9.65704	2.64175e-13	6.87314e-12	19.9301
83443	ENSG00000169976	SF3B5	splicing factor 3b, subunit 5, 10kDa		I	3	TC0600013433.hg.2	splicing factor 3b subunit 5	TC0600013433.hg.2	Host	Host	0.659846	10.2278	9.63517	2.85502e-13	7.41807e-12	19.8527
6617	ENSG00000023608	SNAPC1	small nuclear RNA activating complex, polypeptide 1, 43kDa		I	3	TC1400010620.hg.2	small nuclear RNA activating complex polypeptide 1	TC1400010620.hg.2	Host	Host	1.50995	9.35454	9.63318	2.87529e-13	7.46075e-12	19.8457
387521	ENSG00000240849	TMEM189	transmembrane protein 189		I	3	TC2000010026.hg.2	transmembrane protein 189	TC2000010026.hg.2	Host	Host	0.998814	9.42183	9.62698	2.93924e-13	7.60637e-12	19.8237
387522	ENSG00000124208	TMEM189-UBE2V1	TMEM189-UBE2V1 readthrough		I	3	TC2000010027.hg.2	TMEM189-UBE2V1 readthrough	TC2000010027.hg.2	Host	Host	0.998814	9.42183	9.62698	2.93924e-13	7.60637e-12	19.8237
4814	ENSG00000131669	NINJ1	ninjurin 1		I	3	TC0900010825.hg.2	ninjurin 1	TC0900010825.hg.2	Host	Host	1.18855	9.54344	9.62606	2.94891e-13	7.62123e-12	19.8205
1487	ENSG00000159692	CTBP1	C-terminal binding protein 1		I	3	TC0400009723.hg.2	C-terminal binding protein 1	TC0400009723.hg.2	Host	Host	-0.716381	10.5413	-9.62183	2.99353e-13	7.72625e-12	19.8055
23211	ENSG00000130749	ZC3H4	zinc finger CCCH-type containing 4		I	3	TC1900011014.hg.2	zinc finger CCCH-type containing 4	TC1900011014.hg.2	Host	Host	-2.4525	8.41488	-9.6156	3.06058e-13	7.88882e-12	19.7834
55294	ENSG00000109670	FBXW7	F-box and WD repeat domain containing 7, E3 ubiquitin protein ligase		I	3	TC0400012143.hg.2	F-box and WD repeat domain containing 7, E3 ubiquitin protein ligase	TC0400012143.hg.2	Host	Host	0.736005	10.7136	9.61351	3.08333e-13	7.93691e-12	19.776
23545	ENSG00000185344	ATP6V0A2	ATPase, H+ transporting, lysosomal V0 subunit a2		I	3	TC1200009253.hg.2	ATPase, H+ transporting, lysosomal V0 subunit a2	TC1200009253.hg.2	Host	Host	0.812437	11.238	9.60971	3.12529e-13	8.03428e-12	19.7625
653333		FAM86B2	family with sequence similarity 86, member B2		I	4	TC0800009656.hg.2	family with sequence similarity 86, member B2	TC0800009656.hg.2	Host	Host	0.996319	8.42834	9.60602	3.16651e-13	8.12946e-12	19.7495
130888	ENSG00000153832	FBXO36	F-box protein 36		I	1	TC0200011013.hg.2	F-box protein 36	TC0200011013.hg.2	Host	Host	2.60254	5.61114	9.60246	3.20687e-13	8.22221e-12	19.7368
23223	ENSG00000052749	RRP12	ribosomal RNA processing 12 homolog		I	3	TC1000012582.hg.2	ribosomal RNA processing 12 homolog	TC1000012582.hg.2	Host	Host	1.638	7.43063	9.60152	3.21758e-13	8.23879e-12	19.7335
379025	ENSG00000257621	PSMA3-AS1	PSMA3 antisense RNA 1		I	3	TC1400010755.hg.2	PSMA3 antisense RNA 1	TC1400010755.hg.2	Host	Host	-0.766807	10.2123	-9.59739	3.26518e-13	8.34965e-12	19.7189
3958	ENSG00000131981	LGALS3	lectin, galactoside-binding, soluble, 3		I	3	TC1400007227.hg.2	lectin, galactoside-binding, soluble, 3	TC1400007227.hg.2	Host	Host	-2.00271	7.88996	-9.59656	3.27478e-13	8.3557e-12	19.7159
54205	ENSG00000172115	CYCS	cytochrome c, somatic		I	3	TC0700010509.hg.2	cytochrome c, somatic	TC0700010509.hg.2	Host	Host	0.757086	10.1373	9.59644	3.27615e-13	8.3557e-12	19.7155
54987	ENSG00000162384	C1orf123	chromosome 1 open reading frame 123		I	3	TC0100014226.hg.2	chromosome 1 open reading frame 123	TC0100014226.hg.2	Host	Host	-1.50874	9.69446	-9.58105	3.46052e-13	8.81433e-12	19.6609
8078	ENSG00000111667	USP5	ubiquitin specific peptidase 5 (isopeptidase T)		I	3	TC1200006648.hg.2	ubiquitin specific peptidase 5 (isopeptidase T)	TC1200006648.hg.2	Host	Host	-1.66603	8.43229	-9.57773	3.5016e-13	8.90727e-12	19.6492
10109	ENSG00000163466	ARPC2	actin related protein 2/3 complex, subunit 2, 34kDa		I	3	TC0200010788.hg.2	actin related protein 2/3 complex subunit 2	TC0200010788.hg.2	Host	Host	-0.560105	11.1563	-9.57316	3.55898e-13	9.04139e-12	19.633
3635		INPP5D	inositol polyphosphate-5-phosphatase D		I	1	TC0200011121.hg.2	inositol polyphosphate-5-phosphatase D	TC0200011121.hg.2	Host	Host	-1.51428	9.39835	-9.56913	3.61032e-13	9.15983e-12	19.6187
5201	ENSG00000113068	PFDN1	prefoldin subunit 1		I	3	TC0500012236.hg.2	prefoldin subunit 1	TC0500012236.hg.2	Host	Host	-1.57422	7.41475	-9.56035	3.72492e-13	9.43824e-12	19.5875
84279	ENSG00000135617	PRADC1	protease-associated domain containing 1		I	3	TC0200013061.hg.2	protease-associated domain containing 1	TC0200013061.hg.2	Host	Host	1.45516	7.99529	9.55335	3.81892e-13	9.6638e-12	19.5627
738	ENSG00000149823	VPS51	vacuolar protein sorting 51 homolog (S. cerevisiae)		I	3	TC1100013041.hg.2	vacuolar protein sorting 51 homolog (S. cerevisiae)	TC1100013041.hg.2	Host	Host	-1.55068	7.13009	-9.54889	3.87994e-13	9.80544e-12	19.5469
128308	ENSG00000162910	MRPL55	mitochondrial ribosomal protein L55		I	3	TC0100017587.hg.2	mitochondrial ribosomal protein L55	TC0100017587.hg.2	Host	Host	1.02888	9.44302	9.54317	3.95977e-13	9.99418e-12	19.5266
8519	ENSG00000185885	IFITM1	interferon induced transmembrane protein 1		I	3	TC1100012949.hg.2	interferon induced transmembrane protein 1	TC1100012949.hg.2	Host	Host	-1.55428	10.4583	-9.54221	3.97338e-13	1.00155e-11	19.5231
51660	ENSG00000060762	MPC1	mitochondrial pyruvate carrier 1		I	3	TC0600013883.hg.2	mitochondrial pyruvate carrier 1	TC0600013883.hg.2	Host	Host	0.767314	11.0903	9.53727	4.04393e-13	1.01801e-11	19.5056
402778		IFITM10	interferon induced transmembrane protein 10		I	3	TC1100013128.hg.2	interferon induced transmembrane protein 10	TC1100013128.hg.2	Host	Host	2.38153	5.877	9.53642	4.05621e-13	1.01978e-11	19.5026
27097	ENSG00000135801	TAF5L	TAF5-like RNA polymerase II, p300/CBP-associated factor (PCAF)-associated factor, 65kDa		I	3	TC0100017668.hg.2	TAF5-like RNA polymerase II, p300/CBP-associated factor (PCAF)-associated factor, 65kDa	TC0100017668.hg.2	Host	Host	-1.77123	8.08092	-9.53523	4.07331e-13	1.02275e-11	19.4984
219285	ENSG00000177409	SAMD9L	sterile alpha motif domain containing 9-like		I	3	TC0700011797.hg.2	sterile alpha motif domain containing 9-like	TC0700011797.hg.2	Host	Host	-3.04773	9.61233	-9.53319	4.10312e-13	1.02891e-11	19.4911
163259	ENSG00000175984	DENND2C	DENN/MADD domain containing 2C		I	3	TC0100018466.hg.2	DENN/MADD domain containing 2C	TC0100018466.hg.2	Host	Host	2.21338	4.95101	9.5291	4.16331e-13	1.04265e-11	19.4766
28960	ENSG00000110063	DCPS	decapping enzyme, scavenger		I	3	TC1100009450.hg.2	decapping enzyme, scavenger	TC1100009450.hg.2	Host	Host	-1.53126	8.16653	-9.52714	4.19247e-13	1.04681e-11	19.4696
567		B2M	beta-2-microglobulin		I	3	TC1500007097.hg.2	beta-2-microglobulin	TC1500007097.hg.2	Host	Host	-0.521324	11.3419	-9.52707	4.19349e-13	1.04681e-11	19.4694
254225	ENSG00000166439	RNF169	ring finger protein 169		NI	3	TC1100008435.hg.2	ring finger protein 169	TC1100008435.hg.2	Host	Host	-1.19795	8.72514	-9.5269	4.19607e-13	1.04681e-11	19.4688
56172	ENSG00000154122	ANKH	ANKH inorganic pyrophosphate transport regulator		I	3	TC0500010169.hg.2	ANKH inorganic pyrophosphate transport regulator	TC0500010169.hg.2	Host	Host	-1.3342	9.5501	-9.52398	4.23992e-13	1.05639e-11	19.4584
2905	ENSG00000161509	GRIN2C	glutamate receptor, ionotropic, N-methyl D-aspartate 2C		I	3	TC1700011719.hg.2	glutamate receptor, ionotropic, N-methyl D-aspartate 2C	TC1700011719.hg.2	Host	Host	2.74491	6.4874	9.52087	4.28723e-13	1.06681e-11	19.4473
4695	ENSG00000131495	NDUFA2	NADH dehydrogenase (ubiquinone) 1 alpha subcomplex, 2, 8kDa		I	3	TC0500012248.hg.2	NADH dehydrogenase (ubiquinone) 1 alpha subcomplex, 2, 8kDa	TC0500012248.hg.2	Host	Host	0.673568	10.2179	9.52046	4.29345e-13	1.06699e-11	19.4459
11334	ENSG00000114383	TUSC2	tumor suppressor candidate 2		I	3	TC0300013985.hg.2	tumor suppressor candidate 2	TC0300013985.hg.2	Host	Host	0.977097	8.4401	9.51804	4.33058e-13	1.07484e-11	19.4373
51367	ENSG00000167272	POP5	POP5 homolog, ribonuclease P/MRP subunit		I	3	TC1200012172.hg.2	POP5 homolog, ribonuclease P/MRP subunit	TC1200012172.hg.2	Host	Host	1.08974	9.4577	9.51689	4.34838e-13	1.07741e-11	19.4332
10600	ENSG00000156256	USP16	ubiquitin specific peptidase 16		I	3	TC2100006852.hg.2	ubiquitin specific peptidase 16	TC2100006852.hg.2	Host	Host	-1.13502	9.34498	-9.51666	4.35203e-13	1.07741e-11	19.4324
9535	ENSG00000130755	GMFG	glia maturation factor, gamma		I	1	TC1900010651.hg.2	glia maturation factor, gamma	TC1900010651.hg.2	Host	Host	-0.674622	12.1638	-9.51557	4.36889e-13	1.0802e-11	19.4285
11064	ENSG00000119397	CNTRL	centriolin		I	3	TC0900008628.hg.2	centriolin	TC0900008628.hg.2	Host	Host	-0.869862	9.02946	-9.50378	4.55637e-13	1.12512e-11	19.3866
10497	ENSG00000198722	UNC13B	unc-13 homolog B (C. elegans)		I	3	TC0900007077.hg.2	unc-13 homolog B (C. elegans)	TC0900007077.hg.2	Host	Host	4.0847	7.03009	9.49786	4.65353e-13	1.14765e-11	19.3656
64773	ENSG00000132635	PCED1A	PC-esterase domain containing 1A		I	3	TC2000008200.hg.2	PC-esterase domain containing 1A	TC2000008200.hg.2	Host	Host	-1.39213	8.86598	-9.48892	4.80435e-13	1.18334e-11	19.3338
5873	ENSG00000069974	RAB27A	RAB27A, member RAS oncogene family		I	1	TC1500010866.hg.2	RAB27A, member RAS oncogene family	TC1500010866.hg.2	Host	Host	-2.18021	7.82914	-9.48587	4.85684e-13	1.19476e-11	19.323
114769	ENSG00000204397	CARD16	caspase recruitment domain family, member 16		I	3	TC1100013222.hg.2	caspase recruitment domain family, member 16	TC1100013222.hg.2	Host	Host	-2.24173	9.78002	-9.48142	4.93453e-13	1.21233e-11	19.3071
55839	ENSG00000166451	CENPN	centromere protein N		I	3	TC1600008567.hg.2	centromere protein N	TC1600008567.hg.2	Host	Host	1.90062	8.32041	9.48058	4.9494e-13	1.21445e-11	19.3041
26150	ENSG00000128408	RIBC2	RIB43A domain with coiled-coils 2		I	3	TC2200007615.hg.2	RIB43A domain with coiled-coils 2	TC2200007615.hg.2	Host	Host	2.60081	4.82449	9.47775	4.99949e-13	1.22519e-11	19.2941
26092	ENSG00000143337	TOR1AIP1	torsin A interacting protein 1		I	3	TC0100010791.hg.2	torsin A interacting protein 1	TC0100010791.hg.2	Host	Host	-1.5598	8.87943	-9.47584	5.03382e-13	1.23205e-11	19.2873
25906	ENSG00000110200	ANAPC15	anaphase promoting complex subunit 15		I	3	TC1100011545.hg.2	anaphase promoting complex subunit 15	TC1100011545.hg.2	Host	Host	-1.19094	10.3535	-9.47026	5.13489e-13	1.2552e-11	19.2675
337874		HIST2H2BD	histone cluster 2, H2bd (pseudogene)		I	3	TC0100009874.hg.2	histone cluster 2, H2bd (pseudogene)	TC0100009874.hg.2	Host	Host	0.966638	10.6539	9.46986	5.14238e-13	1.25545e-11	19.266
746	ENSG00000134825	TMEM258	transmembrane protein 258		I	3	TC1100011048.hg.2	transmembrane protein 258	TC1100011048.hg.2	Host	Host	-0.645764	10.9518	-9.46665	5.20161e-13	1.26793e-11	19.2546
5441	ENSG00000177700	POLR2L	polymerase (RNA) II (DNA directed) polypeptide L, 7.6kDa		I	3	TC1100009707.hg.2	polymerase (RNA) II (DNA directed) polypeptide L, 7.6kDa	TC1100009707.hg.2	Host	Host	1.21835	9.83738	9.46638	5.20657e-13	1.26793e-11	19.2536
23475	ENSG00000103485	QPRT	quinolinate phosphoribosyltransferase		I	3	TC1600011375.hg.2	quinolinate phosphoribosyltransferase	TC1600011375.hg.2	Host	Host	2.72672	5.24264	9.46	5.32654e-13	1.29552e-11	19.2309
51659	ENSG00000131153	GINS2	GINS complex subunit 2 (Psf2 homolog)		I	3	TC1600011574.hg.2	GINS complex subunit 2 (Psf2 homolog)	TC1600011574.hg.2	Host	Host	2.53577	7.00563	9.45384	5.44495e-13	1.32267e-11	19.209
8349	ENSG00000184678	HIST2H2BE	histone cluster 2, H2be		I	3	TC0100018483.hg.2	histone cluster 2, H2be	TC0100018483.hg.2	Host	Host	0.801494	11.47	9.45018	5.51645e-13	1.33836e-11	19.196
126917	ENSG00000169991	IFFO2	intermediate filament family orphan 2		I	3	TC0100018418.hg.2	intermediate filament family orphan 2	TC0100018418.hg.2	Host	Host	0.868417	10.0402	9.44029	5.71471e-13	1.38321e-11	19.1608
2534	ENSG00000010810	FYN	FYN proto-oncogene, Src family tyrosine kinase		I	1	TC0600012875.hg.2	FYN proto-oncogene, Src family tyrosine kinase	TC0600012875.hg.2	Host	Host	-0.798749	11.4172	-9.44025	5.71556e-13	1.38321e-11	19.1606
55843	ENSG00000075884	ARHGAP15	Rho GTPase activating protein 15		I	3	TC0200009539.hg.2	Rho GTPase activating protein 15	TC0200009539.hg.2	Host	Host	-0.947473	10.7974	-9.43869	5.74758e-13	1.38922e-11	19.1551
51111	ENSG00000110066	SUV420H1	suppressor of variegation 4-20 homolog 1 (Drosophila)		NI	3	TC1100011374.hg.2	lysine (K)-specific methyltransferase 5B	TC1100011374.hg.2	Host	Host	-1.75573	7.67834	-9.43666	5.78942e-13	1.3976e-11	19.1478
10959	ENSG00000086598	TMED2	transmembrane p24 trafficking protein 2		I	3	TC1200009247.hg.2	transmembrane p24 trafficking protein 2	TC1200009247.hg.2	Host	Host	0.585811	11.309	9.43511	5.82153e-13	1.4036e-11	19.1423
79609	ENSG00000100483	VCPKMT	valosin containing protein lysine (K) methyltransferase		I	3	TC1400009122.hg.2	valosin containing protein lysine (K) methyltransferase	TC1400009122.hg.2	Host	Host	1.08295	9.26598	9.42714	5.9897e-13	1.44236e-11	19.1139
9584	ENSG00000131051	RBM39	RNA binding motif protein 39		I	3	TC2000008985.hg.2	RNA binding motif protein 39	TC2000008985.hg.2	Host	Host	-0.867422	10.2702	-9.42362	6.06539e-13	1.45877e-11	19.1014
65003	ENSG00000174547	MRPL11	mitochondrial ribosomal protein L11		I	3	TC1100011288.hg.2	mitochondrial ribosomal protein L11	TC1100011288.hg.2	Host	Host	-1.0376	9.95883	-9.42108	6.12074e-13	1.47026e-11	19.0924
1337	ENSG00000111775	COX6A1	cytochrome c oxidase subunit VIa polypeptide 1		I	3	TC1200012716.hg.2	cytochrome c oxidase subunit VIa polypeptide 1	TC1200012716.hg.2	Host	Host	0.794428	9.29152	9.41191	6.32461e-13	1.51736e-11	19.0597
338391		HIST2H2BB	histone cluster 2, H2bb (pseudogene)		I	3	TC0100015544.hg.2	histone cluster 2, H2bb (pseudogene)	TC0100015544.hg.2	Host	Host	0.759007	11.0534	9.41095	6.34646e-13	1.52072e-11	19.0562
92241	ENSG00000198771	RCSD1	RCSD domain containing 1		I	3	TC0100010510.hg.2	RCSD domain containing 1	TC0100010510.hg.2	Host	Host	-2.24116	7.91069	-9.41016	6.36425e-13	1.5231e-11	19.0535
53347	ENSG00000160185	UBASH3A	ubiquitin associated and SH3 domain containing A		I	3	TC2100007254.hg.2	ubiquitin associated and SH3 domain containing A	TC2100007254.hg.2	Host	Host	-1.95455	8.88626	-9.40637	6.45107e-13	1.54198e-11	19.0399
27111	ENSG00000125775	SDCBP2	syndecan binding protein (syntenin) 2		I	3	TC2000009964.hg.2	syndecan binding protein (syntenin) 2	TC2000009964.hg.2	Host	Host	2.86511	5.30174	9.40513	6.47977e-13	1.54694e-11	19.0355
2077	ENSG00000105722	ERF	Ets2 repressor factor		I	2	TC1900011958.hg.2	Ets2 repressor factor	TC1900011958.hg.2	Host	Host	1.08925	8.71119	9.40251	6.54074e-13	1.55957e-11	19.0262
345611	ENSG00000237693	IRGM	immunity-related GTPase family, M		I	3	TC0500009103.hg.2	immunity-related GTPase family, M	TC0500009103.hg.2	Host	Host	2.42009	8.52204	9.39743	6.66053e-13	1.58619e-11	19.0081
90113	ENSG00000145198	VWA5B2	von Willebrand factor A domain containing 5B2		I	3	TC0300009696.hg.2	von Willebrand factor A domain containing 5B2	TC0300009696.hg.2	Host	Host	1.77663	4.61595	9.39523	6.71325e-13	1.59678e-11	19.0002
27243	ENSG00000130724	CHMP2A	charged multivesicular body protein 2A		I	3	TC1900011635.hg.2	charged multivesicular body protein 2A	TC1900011635.hg.2	Host	Host	-0.921892	8.97438	-9.38762	6.89849e-13	1.63883e-11	18.9731
5092	ENSG00000166228	PCBD1	pterin-4 alpha-carbinolamine dehydratase/dimerization cofactor of hepatocyte nuclear factor 1 alpha		I	3	TC1000010930.hg.2	pterin-4 alpha-carbinolamine dehydratase/dimerization cofactor of hepatocyte nuclear factor 1 alpha	TC1000010930.hg.2	Host	Host	-2.14521	8.00125	-9.38539	6.95378e-13	1.64995e-11	18.9651
285971	ENSG00000196456	ZNF775	zinc finger protein 775		I	3	TC0700013490.hg.2	zinc finger protein 775	TC0700013490.hg.2	Host	Host	-1.52869	8.65592	-9.37933	7.1062e-13	1.68406e-11	18.9435
57521	ENSG00000141564	RPTOR	regulatory associated protein of MTOR, complex 1		I	3	TC1700009137.hg.2	regulatory associated protein of MTOR, complex 1	TC1700009137.hg.2	Host	Host	-1.3311	8.66602	-9.37889	7.11731e-13	1.68463e-11	18.942
54976	ENSG00000101220	C20orf27	chromosome 20 open reading frame 27		I	1	TC2000008230.hg.2	chromosome 20 open reading frame 27	TC2000008230.hg.2	Host	Host	1.78168	8.18239	9.37697	7.16635e-13	1.69418e-11	18.9351
5261	ENSG00000156873	PHKG2	phosphorylase kinase, gamma 2 (testis)		I	1	TC1600011384.hg.2	phosphorylase kinase, gamma 2 (testis)	TC1600011384.hg.2	Host	Host	0.899645	9.63694	9.37486	7.22057e-13	1.70492e-11	18.9276
1316	ENSG00000067082	KLF6	Kruppel-like factor 6		I	3	TC1000009612.hg.2	Kruppel-like factor 6	TC1000009612.hg.2	Host	Host	-0.854964	11.3197	-9.36986	7.35106e-13	1.73362e-11	18.9097
5379		PMS2P1	PMS1 homolog 2, mismatch repair system component pseudogene 1		I	3	TC0700011993.hg.2	PMS1 homolog 2, mismatch repair system component pseudogene 1	TC0700011993.hg.2	Host	Host	0.841504	10.6495	9.36836	7.39056e-13	1.74082e-11	18.9044
23054	ENSG00000198646	NCOA6	nuclear receptor coactivator 6		I	3	TC2000010002.hg.2	nuclear receptor coactivator 6	TC2000010002.hg.2	Host	Host	-1.00191	10.355	-9.3669	7.42917e-13	1.74779e-11	18.8992
79586	ENSG00000123989	CHPF	chondroitin polymerizing factor		I	3	TC0200015790.hg.2	chondroitin polymerizing factor	TC0200015790.hg.2	Host	Host	1.58431	6.90265	9.36613	7.44983e-13	1.75053e-11	18.8964
85002		FAM86B1	family with sequence similarity 86, member B1		I	1	TC0800009641.hg.2	family with sequence similarity 86, member B1	TC0800009641.hg.2	Host	Host	1.33719	10.0473	9.35404	7.7791e-13	1.82569e-11	18.8533
10254	ENSG00000115145	STAM2	signal transducing adaptor molecule (SH3 domain and ITAM motif) 2		I	3	TC0200014623.hg.2	signal transducing adaptor molecule (SH3 domain and ITAM motif) 2	TC0200014623.hg.2	Host	Host	-2.15812	7.40509	-9.35261	7.81915e-13	1.83287e-11	18.8482
113277	ENSG00000184988	TMEM106A	transmembrane protein 106A		I	3	TC1700007944.hg.2	transmembrane protein 106A	TC1700007944.hg.2	Host	Host	-1.49817	9.2542	-9.35096	7.86541e-13	1.84149e-11	18.8423
1019	ENSG00000135446	CDK4	cyclin-dependent kinase 4		I	3	TC1200010977.hg.2	cyclin-dependent kinase 4	TC1200010977.hg.2	Host	Host	1.27155	10.1374	9.35038	7.8819e-13	1.84313e-11	18.8402
9854	ENSG00000172375	C2CD2L	C2CD2-like		I	3	TC1100009240.hg.2	C2CD2-like	TC1100009240.hg.2	Host	Host	0.954027	8.32549	9.34666	7.98743e-13	1.86556e-11	18.827
100131997	ENSG00000274026	FAM27E3	family with sequence similarity 27, member E3		I	3	TC0900010311.hg.2	family with sequence similarity 27, member E3	TC0900010311.hg.2	Host	Host	3.3963	6.68773	9.34513	8.03148e-13	1.87359e-11	18.8215
54475	ENSG00000073536	NLE1	notchless homolog 1 (Drosophila)		I	3	TC1700010413.hg.2	notchless homolog 1 (Drosophila)	TC1700010413.hg.2	Host	Host	1.41236	7.09992	9.33952	8.19437e-13	1.9093e-11	18.8015
156	ENSG00000173020	ADRBK1	adrenergic, beta, receptor kinase 1		I	3	TC1100008123.hg.2	adrenergic, beta, receptor kinase 1	TC1100008123.hg.2	Host	Host	-1.06615	10.3653	-9.3359	8.30127e-13	1.93189e-11	18.7886
8975	ENSG00000058056	USP13	ubiquitin specific peptidase 13 (isopeptidase T-3)		NI	3	TC0300009613.hg.2	ubiquitin specific peptidase 13 (isopeptidase T-3)	TC0300009613.hg.2	Host	Host	-1.81664	6.10702	-9.33493	8.33025e-13	1.93631e-11	18.7851
818	ENSG00000148660	CAMK2G	calcium/calmodulin-dependent protein kinase II gamma		I	3	TC1000011040.hg.2	calcium/calmodulin-dependent protein kinase II gamma	TC1000011040.hg.2	Host	Host	1.04307	9.44058	9.33225	8.41054e-13	1.95263e-11	18.7755
5440	ENSG00000147669	POLR2K	polymerase (RNA) II (DNA directed) polypeptide K, 7.0kDa		I	3	TC0800008370.hg.2	polymerase (RNA) II (DNA directed) polypeptide K, 7.0kDa	TC0800008370.hg.2	Host	Host	0.671205	10.0566	9.32745	8.55659e-13	1.98417e-11	18.7584
80336	ENSG00000101104	PABPC1L	poly(A) binding protein, cytoplasmic 1-like		I	3	TC2000007474.hg.2	poly(A) binding protein, cytoplasmic 1-like	TC2000007474.hg.2	Host	Host	0.904673	9.87368	9.32493	8.63405e-13	1.99974e-11	18.7494
7589	ENSG00000166529	ZSCAN21	zinc finger and SCAN domain containing 21		I	3	TC0700008519.hg.2	zinc finger and SCAN domain containing 21	TC0700008519.hg.2	Host	Host	1.26723	8.4864	9.3222	8.71881e-13	2.01697e-11	18.7396
56942	ENSG00000103121	CMC2	C-x(9)-C motif containing 2		I	3	TC1600011570.hg.2	C-x(9)-C motif containing 2	TC1600011570.hg.2	Host	Host	0.632937	11.003	9.31556	8.92876e-13	2.06156e-11	18.7159
22924	ENSG00000084764	MAPRE3	microtubule-associated protein, RP/EB family, member 3		I	4	TC0200007048.hg.2	microtubule-associated protein, RP/EB family, member 3	TC0200007048.hg.2	Host	Host	2.65687	6.93177	9.31542	8.93338e-13	2.06156e-11	18.7154
115352	ENSG00000160856	FCRL3	Fc receptor-like 3		I	3	TC0100016049.hg.2	Fc receptor-like 3	TC0100016049.hg.2	Host	Host	-3.07102	7.04318	-9.31511	8.94345e-13	2.06156e-11	18.7143
11338	ENSG00000063244	U2AF2	U2 small nuclear RNA auxiliary factor 2		I	3	TC1900008924.hg.2	U2 small nuclear RNA auxiliary factor 2	TC1900008924.hg.2	Host	Host	-1.15623	9.67194	-9.30973	9.11727e-13	2.09913e-11	18.6951
7776	ENSG00000130856	ZNF236	zinc finger protein 236		I	3	TC1800007734.hg.2	zinc finger protein 236	TC1800007734.hg.2	Host	Host	-0.724671	10.7469	-9.30559	9.25385e-13	2.12806e-11	18.6803
57465	ENSG00000162065	TBC1D24	TBC1 domain family, member 24		I	3	TC1600011329.hg.2	TBC1 domain family, member 24	TC1600011329.hg.2	Host	Host	1.66481	7.48499	9.3018	9.38019e-13	2.15456e-11	18.6667
51593	ENSG00000087087	SRRT	serrate, RNA effector molecule		I	3	TC0700008568.hg.2	serrate, RNA effector molecule	TC0700008568.hg.2	Host	Host	0.550587	11.0331	9.29784	9.51448e-13	2.1803e-11	18.6526
284352	ENSG00000104866	PPP1R37	protein phosphatase 1, regulatory subunit 37		I	3	TC1900011765.hg.2	protein phosphatase 1, regulatory subunit 37	TC1900011765.hg.2	Host	Host	1.03259	7.64728	9.29783	9.51473e-13	2.1803e-11	18.6525
4729	ENSG00000178127	NDUFV2	NADH dehydrogenase (ubiquinone) flavoprotein 2, 24kDa		I	3	TC1800009214.hg.2	NADH dehydrogenase (ubiquinone) flavoprotein 2, 24kDa	TC1800009214.hg.2	Host	Host	-0.791506	10.4475	-9.297	9.54319e-13	2.18424e-11	18.6496
55665	ENSG00000106608	URGCP	upregulator of cell proliferation		I	3	TC0700013548.hg.2	upregulator of cell proliferation	TC0700013548.hg.2	Host	Host	-2.16667	6.89806	-9.29197	9.71692e-13	2.22139e-11	18.6316
2146	ENSG00000106462	EZH2	enhancer of zeste 2 polycomb repressive complex 2 subunit		I	3	TC0700012959.hg.2	enhancer of zeste 2 polycomb repressive complex 2 subunit	TC0700012959.hg.2	Host	Host	1.24891	10.8058	9.29007	9.78322e-13	2.23391e-11	18.6248
56926	ENSG00000125912	NCLN	nicalin		I	3	TC1900006622.hg.2	nicalin	TC1900006622.hg.2	Host	Host	1.594	8.36129	9.28957	9.80097e-13	2.23418e-11	18.623
256380	ENSG00000146285	SCML4	sex comb on midleg-like 4 (Drosophila)		I	1	TC0600012763.hg.2	sex comb on midleg-like 4 (Drosophila)	TC0600012763.hg.2	Host	Host	-2.44032	8.9327	-9.28938	9.80741e-13	2.23418e-11	18.6223
3570	ENSG00000160712	IL6R	interleukin 6 receptor		I	3	TC0100010078.hg.2	interleukin 6 receptor	TC0100010078.hg.2	Host	Host	-1.90075	9.23863	-9.28768	9.86758e-13	2.24525e-11	18.6162
221120	ENSG00000166199	ALKBH3	alkB homolog 3, alpha-ketoglutarate-dependent dioxygenase		I	3	TC1100007384.hg.2	alkB homolog 3, alpha-ketoglutarate-dependent dioxygenase	TC1100007384.hg.2	Host	Host	-1.85995	7.45409	-9.28465	9.97538e-13	2.26712e-11	18.6054
7019	ENSG00000108064	TFAM	transcription factor A, mitochondrial		I	3	TC1000007701.hg.2	transcription factor A, mitochondrial	TC1000007701.hg.2	Host	Host	0.66996	10.8019	9.2835	1.00166e-12	2.27384e-11	18.6013
355	ENSG00000026103	FAS	Fas cell surface death receptor		I	3	TC1000008388.hg.2	Fas cell surface death receptor	TC1000008388.hg.2	Host	Host	-1.96821	8.68703	-9.28311	1.00307e-12	2.27436e-11	18.5999
23518	ENSG00000048991	R3HDM1	R3H domain containing 1		I	3	TC0200009440.hg.2	R3H domain containing 1	TC0200009440.hg.2	Host	Host	0.660492	10.4794	9.28263	1.0048e-12	2.27564e-11	18.5982
6451	ENSG00000131171	SH3BGRL	SH3 domain binding glutamate-rich protein like		I	3	TC0X00007744.hg.2	SH3 domain binding glutamate-rich protein like	TC0X00007744.hg.2	Host	Host	-0.997914	10.6414	-9.27496	1.03283e-12	2.33639e-11	18.5707
51661	ENSG00000079150	FKBP7	FK506 binding protein 7		NI	3	TC0200015082.hg.2	FK506 binding protein 7	TC0200015082.hg.2	Host	Host	1.81766	6.90472	9.26339	1.07661e-12	2.43259e-11	18.5294
85019	ENSG00000134490	TMEM241	transmembrane protein 241		I	1	TC1800008281.hg.2	transmembrane protein 241	TC1800008281.hg.2	Host	Host	3.03907	6.90631	9.26038	1.0883e-12	2.45615e-11	18.5186
923	ENSG00000013725	CD6	CD6 molecule		I	3	TC1100007787.hg.2	CD6 molecule	TC1100007787.hg.2	Host	Host	-1.767	9.80698	-9.25495	1.1097e-12	2.50154e-11	18.4992
57333	ENSG00000142552	RCN3	reticulocalbin 3, EF-hand calcium binding domain		I	3	TC1900008544.hg.2	reticulocalbin 3, EF-hand calcium binding domain	TC1900008544.hg.2	Host	Host	2.47959	6.83502	9.25437	1.11203e-12	2.50388e-11	18.4971
80028	ENSG00000155034	FBXL18	F-box and leucine-rich repeat protein 18		I	3	TC0700010162.hg.2	F-box and leucine-rich repeat protein 18	TC0700010162.hg.2	Host	Host	1.14859	8.65621	9.25137	1.12407e-12	2.52806e-11	18.4864
64092	ENSG00000155307	SAMSN1	SAM domain, SH3 domain and nuclear localization signals 1		I	3	TC2100007599.hg.2	SAM domain, SH3 domain and nuclear localization signals 1	TC2100007599.hg.2	Host	Host	-1.05086	10.9881	-9.25057	1.12731e-12	2.5324e-11	18.4835
2178	ENSG00000112039	FANCE	Fanconi anemia, complementation group E		I	3	TC0600007799.hg.2	Fanconi anemia complementation group E	TC0600007799.hg.2	Host	Host	1.85416	7.28446	9.24604	1.1458e-12	2.57096e-11	18.4673
26020	ENSG00000197324	LRP10	low density lipoprotein receptor-related protein 10		I	3	TC1400006663.hg.2	LDL receptor related protein 10	TC1400006663.hg.2	Host	Host	-1.43506	8.41264	-9.2443	1.15296e-12	2.58404e-11	18.4611
80700	ENSG00000167671	UBXN6	UBX domain protein 6		I	3	TC1900009346.hg.2	UBX domain protein 6	TC1900009346.hg.2	Host	Host	-0.975495	9.54889	-9.2369	1.18402e-12	2.6506e-11	18.4346
144404	ENSG00000188735	TMEM120B	transmembrane protein 120B		I	3	TC1200009177.hg.2	transmembrane protein 120B	TC1200009177.hg.2	Host	Host	2.02519	7.18493	9.22663	1.22853e-12	2.74706e-11	18.3978
57798	ENSG00000157259	GATAD1	GATA zinc finger domain containing 1		I	3	TC0700013400.hg.2	GATA zinc finger domain containing 1	TC0700013400.hg.2	Host	Host	-2.40892	7.7298	-9.22106	1.25336e-12	2.79937e-11	18.3778
10418	ENSG00000262655	SPON1	spondin 1, extracellular matrix protein		I	3	TC1100006911.hg.2	spondin 1, extracellular matrix protein	TC1100006911.hg.2	Host	Host	-2.25755	7.19341	-9.21705	1.27154e-12	2.83669e-11	18.3635
9600	ENSG00000110697	PITPNM1	phosphatidylinositol transfer protein, membrane-associated 1		I	3	TC1100011337.hg.2	phosphatidylinositol transfer protein, membrane-associated 1	TC1100011337.hg.2	Host	Host	1.16131	6.7259	9.21669	1.27318e-12	2.8371e-11	18.3622
5464	ENSG00000180817	PPA1	pyrophosphatase (inorganic) 1		I	3	TC1000010914.hg.2	pyrophosphatase (inorganic) 1	TC1000010914.hg.2	Host	Host	1.54381	8.55555	9.20772	1.31492e-12	2.92676e-11	18.33
7347	ENSG00000118939	UCHL3	ubiquitin carboxyl-terminal esterase L3 (ubiquitin thiolesterase)		I	3	TC1300009979.hg.2	ubiquitin C-terminal hydrolase L3	TC1300009979.hg.2	Host	Host	0.814078	10.425	9.2059	1.32355e-12	2.94259e-11	18.3235
8813	ENSG00000000419	DPM1	dolichyl-phosphate mannosyltransferase polypeptide 1, catalytic subunit		I	1	TC2000009447.hg.2	dolichyl-phosphate mannosyltransferase polypeptide 1, catalytic subunit	TC2000009447.hg.2	Host	Host	1.05664	9.04251	9.20292	1.33778e-12	2.97082e-11	18.3129
23029	ENSG00000188739	RBM34	RNA binding motif protein 34		I	3	TC0100018567.hg.2	RNA binding motif protein 34	TC0100018567.hg.2	Host	Host	-0.823336	9.52817	-9.20131	1.34558e-12	2.98474e-11	18.3071
728492		SERF1B	small EDRK-rich factor 1B (centromeric)		I	3	TC0500007690.hg.2	small EDRK-rich factor 1B (centromeric)	TC0500007690.hg.2	Host	Host	-1.38573	8.52555	-9.19985	1.35266e-12	2.99359e-11	18.3018
8293		SERF1A	small EDRK-rich factor 1A (telomeric)		I	3	TC0500007698.hg.2	small EDRK-rich factor 1A (telomeric)	TC0500007698.hg.2	Host	Host	-1.38573	8.52555	-9.19985	1.35266e-12	2.99359e-11	18.3018
337873	ENSG00000203819	HIST2H2BC	histone cluster 2, H2bc (pseudogene)		I	3	TC0100015704.hg.2	histone cluster 2, H2bc (pseudogene)	TC0100015704.hg.2	Host	Host	1.20712	9.3866	9.19784	1.36246e-12	3.01185e-11	18.2946
246184	ENSG00000176386	CDC26	cell division cycle 26		I	3	TC0900011254.hg.2	cell division cycle 26	TC0900011254.hg.2	Host	Host	-0.653084	11.8334	-9.19354	1.38368e-12	3.05457e-11	18.2792
64319	ENSG00000156860	FBRS	fibrosin		I	3	TC1600007485.hg.2	fibrosin	TC1600007485.hg.2	Host	Host	-0.736964	9.25122	-9.19329	1.38494e-12	3.05457e-11	18.2783
389289	ENSG00000177721	ANXA2R	annexin A2 receptor		I	3	TC0500010628.hg.2	annexin A2 receptor	TC0500010628.hg.2	Host	Host	-1.15861	10.0144	-9.19078	1.39748e-12	3.07875e-11	18.2693
138050	ENSG00000165102	HGSNAT	heparan-alpha-glucosaminide N-acetyltransferase		I	3	TC0800007460.hg.2	heparan-alpha-glucosaminide N-acetyltransferase	TC0800007460.hg.2	Host	Host	-1.94479	8.73786	-9.18723	1.41543e-12	3.11475e-11	18.2566
5775	ENSG00000088179	PTPN4	protein tyrosine phosphatase, non-receptor type 4 (megakaryocyte)		I	3	TC0200009074.hg.2	protein tyrosine phosphatase, non-receptor type 4 (megakaryocyte)	TC0200009074.hg.2	Host	Host	-1.06157	9.98282	-9.18626	1.42041e-12	3.12217e-11	18.2531
55361	ENSG00000155252	PI4K2A	phosphatidylinositol 4-kinase type 2 alpha		I	3	TC1000012490.hg.2	phosphatidylinositol 4-kinase type 2 alpha	TC1000012490.hg.2	Host	Host	1.3036	7.82903	9.17984	1.45359e-12	3.19148e-11	18.2301
328	ENSG00000100823	APEX1	APEX nuclease (multifunctional DNA repair enzyme) 1		I	3	TC1400006519.hg.2	APEX nuclease (multifunctional DNA repair enzyme) 1	TC1400006519.hg.2	Host	Host	0.889736	10.053	9.17947	1.45548e-12	3.19202e-11	18.2288
6775	ENSG00000138378	STAT4	signal transducer and activator of transcription 4		I	2	TC0200015246.hg.2	signal transducer and activator of transcription 4	TC0200015246.hg.2	Host	Host	-1.50338	8.94724	-9.15891	1.56729e-12	3.43336e-11	18.155
116115	ENSG00000167625	ZNF526	zinc finger protein 526		I	1	TC1900008180.hg.2	zinc finger protein 526	TC1900008180.hg.2	Host	Host	1.14036	8.48786	9.15636	1.58174e-12	3.46109e-11	18.1459
3300	ENSG00000135924	DNAJB2	DnaJ (Hsp40) homolog, subfamily B, member 2		I	3	TC0200010840.hg.2	DnaJ (Hsp40) homolog, subfamily B, member 2	TC0200010840.hg.2	Host	Host	-1.14008	9.12239	-9.15359	1.59754e-12	3.49174e-11	18.136
123036		TC2N	tandem C2 domains, nuclear		I	3	TC1400010777.hg.2	tandem C2 domains, nuclear	TC1400010777.hg.2	Host	Host	-1.17758	9.88071	-9.14779	1.63125e-12	3.56142e-11	18.1152
9913	ENSG00000119760	SUPT7L	SPT7-like STAGA complex gamma subunit		I	1	TC0200012095.hg.2	SPT7-like STAGA complex gamma subunit	TC0200012095.hg.2	Host	Host	-0.612391	11.1678	-9.14525	1.64625e-12	3.58706e-11	18.106
132660	ENSG00000189308	LIN54	lin-54 DREAM MuvB core complex component		I	3	TC0400011188.hg.2	lin-54 DREAM MuvB core complex component	TC0400011188.hg.2	Host	Host	0.89271	8.85429	9.14518	1.64669e-12	3.58706e-11	18.1058
29956	ENSG00000143418	CERS2	ceramide synthase 2		I	3	TC0100015761.hg.2	ceramide synthase 2	TC0100015761.hg.2	Host	Host	-1.50831	9.75011	-9.14113	1.67088e-12	3.63566e-11	18.0912
84816	ENSG00000130347	RTN4IP1	reticulon 4 interacting protein 1		I	3	TC0600012740.hg.2	reticulon 4 interacting protein 1	TC0600012740.hg.2	Host	Host	-1.94356	6.70536	-9.12479	1.77217e-12	3.85175e-11	18.0326
25837	ENSG00000167964	RAB26	RAB26, member RAS oncogene family		I	3	TC1600006593.hg.2	RAB26, member RAS oncogene family	TC1600006593.hg.2	Host	Host	1.58712	7.85244	9.11818	1.81487e-12	3.94013e-11	18.0088
23394	ENSG00000101126	ADNP	activity-dependent neuroprotector homeobox		I	3	TC2000009440.hg.2	activity-dependent neuroprotector homeobox	TC2000009440.hg.2	Host	Host	-0.788361	10.5778	-9.11458	1.83856e-12	3.98711e-11	17.9959
23461	ENSG00000154265	ABCA5	ATP-binding cassette, sub-family A (ABC1), member 5		I	3	TC1700012460.hg.2	ATP binding cassette subfamily A member 5	TC1700012460.hg.2	Host	Host	-1.37518	9.12271	-9.1141	1.84171e-12	3.98948e-11	17.9942
9776	ENSG00000175224	ATG13	autophagy related 13		I	3	TC1100007457.hg.2	autophagy related 13	TC1100007457.hg.2	Host	Host	-1.40139	8.40924	-9.1107	1.86447e-12	4.03428e-11	17.982
653784	ENSG00000173272	MZT2A	mitotic spindle organizing protein 2A		I	3	TC0200016732.hg.2	mitotic spindle organizing protein 2A	TC0200016732.hg.2	Host	Host	-0.94477	10.4316	-9.10735	1.88712e-12	4.07873e-11	17.9699
540	ENSG00000123191	ATP7B	ATPase, Cu++ transporting, beta polypeptide		I	3	TC1300009004.hg.2	ATPase, Cu++ transporting, beta polypeptide	TC1300009004.hg.2	Host	Host	2.25666	5.37615	9.10682	1.89073e-12	4.082e-11	17.968
2833	ENSG00000186810	CXCR3	chemokine (C-X-C motif) receptor 3		I	2	TC0X00010005.hg.2	chemokine (C-X-C motif) receptor 3	TC0X00010005.hg.2	Host	Host	-1.61229	8.56131	-9.10598	1.89641e-12	4.08972e-11	17.965
84769	ENSG00000254858	MPV17L2	MPV17 mitochondrial membrane protein-like 2		I	3	TC1900007366.hg.2	MPV17 mitochondrial membrane protein-like 2	TC1900007366.hg.2	Host	Host	1.89535	8.83994	9.10362	1.91263e-12	4.12012e-11	17.9565
84078	ENSG00000120696	KBTBD7	kelch repeat and BTB (POZ) domain containing 7		I	1	TC1300008716.hg.2	kelch repeat and BTB (POZ) domain containing 7	TC1300008716.hg.2	Host	Host	-1.33077	8.11943	-9.10202	1.9237e-12	4.13937e-11	17.9508
55871		CBWD1	COBW domain containing 1		I	3	TC0900009346.hg.2	COBW domain containing 1	TC0900009346.hg.2	Host	Host	0.603967	11.3528	9.10057	1.93376e-12	4.1564e-11	17.9456
5093	ENSG00000169564	PCBP1	poly(rC) binding protein 1		I	3	TC0200007943.hg.2	poly(rC) binding protein 1	TC0200007943.hg.2	Host	Host	-0.550236	11.4823	-9.09882	1.94603e-12	4.17814e-11	17.9393
55143	ENSG00000134690	CDCA8	cell division cycle associated 8		I	3	TC0100007841.hg.2	cell division cycle associated 8	TC0100007841.hg.2	Host	Host	1.71897	6.04954	9.09691	1.95949e-12	4.20241e-11	17.9324
102724200	ENSG00000280433	LOC102724200	trafficking protein particle complex subunit 10-like		I	3	TC2100007480.hg.2	trafficking protein particle complex subunit 10-like	TC2100007480.hg.2	Host	Host	-0.883921	9.77204	-9.09409	1.97951e-12	4.24066e-11	17.9223
89857	ENSG00000172578	KLHL6	kelch-like family member 6		I	3	TC0300013344.hg.2	kelch-like family member 6	TC0300013344.hg.2	Host	Host	-1.72893	8.70431	-9.09305	1.98691e-12	4.25182e-11	17.9186
3191	ENSG00000104824	HNRNPL	heterogeneous nuclear ribonucleoprotein L		I	3	TC1900011941.hg.2	heterogeneous nuclear ribonucleoprotein L	TC1900011941.hg.2	Host	Host	-0.51676	11.6745	-9.0913	1.99952e-12	4.27409e-11	17.9123
3021	ENSG00000132475	H3F3B	H3 histone, family 3B (H3.3B)		I	3	TC1700012470.hg.2	H3 histone, family 3B (H3.3B)	TC1700012470.hg.2	Host	Host	0.685699	11.257	9.08864	2.01878e-12	4.3105e-11	17.9027
55051	ENSG00000119720	NRDE2	NRDE-2, necessary for RNA interference, domain containing		I	3	TC1400009957.hg.2	NRDE-2, necessary for RNA interference, domain containing	TC1400009957.hg.2	Host	Host	-2.22547	6.66001	-9.08255	2.06362e-12	4.40142e-11	17.8808
274	ENSG00000136717	BIN1	bridging integrator 1		I	3	TC0200014160.hg.2	bridging integrator 1	TC0200014160.hg.2	Host	Host	-1.99612	8.29676	-9.08105	2.07479e-12	4.42038e-11	17.8754
7699	ENSG00000196387	ZNF140	zinc finger protein 140		I	3	TC1200009528.hg.2	zinc finger protein 140	TC1200009528.hg.2	Host	Host	-1.86062	6.84642	-9.07852	2.09377e-12	4.45593e-11	17.8664
51160	ENSG00000160948	VPS28	vacuolar protein sorting 28 homolog (S. cerevisiae)		I	3	TC0800012213.hg.2	vacuolar protein sorting 28 homolog (S. cerevisiae)	TC0800012213.hg.2	Host	Host	-0.766244	10.3971	-9.07784	2.09892e-12	4.46199e-11	17.8639
2799	ENSG00000135677	GNS	glucosamine (N-acetyl)-6-sulfatase		I	4	TC1200011099.hg.2	glucosamine (N-acetyl)-6-sulfatase	TC1200011099.hg.2	Host	Host	1.31784	8.7279	9.07298	2.13609e-12	4.53603e-11	17.8464
10591	ENSG00000112667	DNPH1	2'-deoxynucleoside 5'-phosphate N-hydrolase 1		I	3	TC0600011870.hg.2	2-deoxynucleoside 5-phosphate N-hydrolase 1	TC0600011870.hg.2	Host	Host	-1.24916	10.2653	-9.07134	2.14877e-12	4.55588e-11	17.8405
79139	ENSG00000136986	DERL1	derlin 1		I	4	TC0800011669.hg.2	derlin 1	TC0800011669.hg.2	Host	Host	-1.30326	8.73984	-9.07116	2.15013e-12	4.55588e-11	17.8399
5128	ENSG00000059758	CDK17	cyclin-dependent kinase 17		I	3	TC1200011608.hg.2	cyclin-dependent kinase 17	TC1200011608.hg.2	Host	Host	-0.697923	10.1977	-9.06837	2.17192e-12	4.59704e-11	17.8298
25831	ENSG00000092148	HECTD1	HECT domain containing E3 ubiquitin protein ligase 1		I	3	TC1400008844.hg.2	HECT domain containing E3 ubiquitin protein ligase 1	TC1400008844.hg.2	Host	Host	-0.65625	10.9073	-9.0572	2.26124e-12	4.78087e-11	17.7897
28664		TRAV19	T cell receptor alpha variable 19		I	3	TC1400006593.hg.2	T cell receptor alpha variable 19	TC1400006593.hg.2	Host	Host	-1.98152	7.03573	-9.05106	2.31192e-12	4.8827e-11	17.7676
6239	ENSG00000124782	RREB1	ras responsive element binding protein 1		I	3	TC0600006855.hg.2	ras responsive element binding protein 1	TC0600006855.hg.2	Host	Host	-1.33503	8.72322	-9.04815	2.33633e-12	4.9289e-11	17.7571
146542	ENSG00000229809	ZNF688	zinc finger protein 688		I	3	TC1600009977.hg.2	zinc finger protein 688	TC1600009977.hg.2	Host	Host	-1.21745	8.64684	-9.04526	2.36083e-12	4.97517e-11	17.7467
57060	ENSG00000090097	PCBP4	poly(rC) binding protein 4		I	3	TC0300013988.hg.2	poly(rC) binding protein 4	TC0300013988.hg.2	Host	Host	-2.00665	7.15189	-9.02646	2.52664e-12	5.31883e-11	17.6791
2260	ENSG00000077782	FGFR1	fibroblast growth factor receptor 1		I	3	TC0800010163.hg.2	fibroblast growth factor receptor 1	TC0800010163.hg.2	Host	Host	1.41716	8.01293	9.02263	2.56179e-12	5.38697e-11	17.6653
196528	ENSG00000189079	ARID2	AT rich interactive domain 2 (ARID, RFX-like)		I	1	TC1200007425.hg.2	AT rich interactive domain 2 (ARID, RFX-like)	TC1200007425.hg.2	Host	Host	-1.20524	8.89608	-9.01601	2.62387e-12	5.51155e-11	17.6414
3700	ENSG00000055955	ITIH4	inter-alpha-trypsin inhibitor heavy chain family, member 4		I	1	TC0300013994.hg.2	inter-alpha-trypsin inhibitor heavy chain family, member 4	TC0300013994.hg.2	Host	Host	1.32629	9.01024	8.98647	2.91947e-12	6.12585e-11	17.535
113655	ENSG00000167700	MFSD3	major facilitator superfamily domain containing 3		I	3	TC0800009266.hg.2	major facilitator superfamily domain containing 3	TC0800009266.hg.2	Host	Host	1.07146	9.92463	8.986	2.92441e-12	6.12958e-11	17.5333
22944	ENSG00000151657	KIN	Kin17 DNA and RNA binding protein		I	3	TC1000009742.hg.2	Kin17 DNA and RNA binding protein	TC1000009742.hg.2	Host	Host	1.07151	8.59338	8.98233	2.96349e-12	6.20479e-11	17.5201
9322	ENSG00000125733	TRIP10	thyroid hormone receptor interactor 10		I	4	TC1900006819.hg.2	thyroid hormone receptor interactor 10	TC1900006819.hg.2	Host	Host	2.59955	7.45843	8.97741	3.01662e-12	6.30921e-11	17.5024
27250	ENSG00000150593	PDCD4	programmed cell death 4 (neoplastic transformation inhibitor)		I	3	TC1000008904.hg.2	programmed cell death 4 (neoplastic transformation inhibitor)	TC1000008904.hg.2	Host	Host	-1.21505	9.40273	-8.97692	3.02198e-12	6.31363e-11	17.5006
51429	ENSG00000130340	SNX9	sorting nexin 9		I	3	TC0600014196.hg.2	sorting nexin 9	TC0600014196.hg.2	Host	Host	-2.42495	8.46601	-8.97566	3.03587e-12	6.33583e-11	17.4961
9806	ENSG00000107742	SPOCK2	sparc/osteonectin, cwcv and kazal-like domains proteoglycan (testican) 2		I	3	TC1000010976.hg.2	sparc/osteonectin, cwcv and kazal-like domains proteoglycan (testican) 2	TC1000010976.hg.2	Host	Host	-1.66622	8.97602	-8.9696	3.10308e-12	6.46748e-11	17.4742
43	ENSG00000087085	ACHE	acetylcholinesterase (Yt blood group)		I	3	TC0700013599.hg.2	acetylcholinesterase (Yt blood group)	TC0700013599.hg.2	Host	Host	1.29288	4.66648	8.96912	3.10844e-12	6.46748e-11	17.4725
100131801	ENSG00000229833	PET100	PET100 homolog		I	3	TC1900011655.hg.2	PET100 homolog	TC1900011655.hg.2	Host	Host	-0.496586	11.5755	-8.96908	3.10895e-12	6.46748e-11	17.4724
11127	ENSG00000131437	KIF3A	kinesin family member 3A		I	3	TC0500012023.hg.2	kinesin family member 3A	TC0500012023.hg.2	Host	Host	1.13774	9.42657	8.96761	3.12546e-12	6.49488e-11	17.4671
23406	ENSG00000103187	COTL1	coactosin-like F-actin binding protein 1		I	3	TC1600011060.hg.2	coactosin-like F-actin binding protein 1	TC1600011060.hg.2	Host	Host	1.29132	9.10676	8.9671	3.13124e-12	6.49992e-11	17.4652
57704	ENSG00000070610	GBA2	glucosidase, beta (bile acid) 2		I	3	TC0900009952.hg.2	glucosidase, beta (bile acid) 2	TC0900009952.hg.2	Host	Host	0.999999	9.12955	8.96406	3.16593e-12	6.5649e-11	17.4543
5140	ENSG00000152270	PDE3B	phosphodiesterase 3B, cGMP-inhibited		I	3	TC1100006923.hg.2	phosphodiesterase 3B, cGMP-inhibited	TC1100006923.hg.2	Host	Host	-1.8074	8.189	-8.96216	3.18772e-12	6.60304e-11	17.4474
84232	ENSG00000179632	MAF1	MAF1 homolog, negative regulator of RNA polymerase III		I	3	TC0800009240.hg.2	MAF1 homolog, negative regulator of RNA polymerase III	TC0800009240.hg.2	Host	Host	-0.727175	9.6994	-8.95501	3.27132e-12	6.76641e-11	17.4216
131450	ENSG00000163606	CD200R1	CD200 receptor 1		I	3	TC0300012007.hg.2	CD200 receptor 1	TC0300012007.hg.2	Host	Host	-2.41316	7.61417	-8.95482	3.27356e-12	6.76641e-11	17.421
221035	ENSG00000165476	REEP3	receptor accessory protein 3		I	3	TC1000007797.hg.2	receptor accessory protein 3	TC1000007797.hg.2	Host	Host	-1.33677	9.7916	-8.95445	3.27796e-12	6.7683e-11	17.4196
128312	ENSG00000196890	HIST3H2BB	histone cluster 3, H2bb		I	3	TC0100011871.hg.2	histone cluster 3, H2bb	TC0100011871.hg.2	Host	Host	1.19121	8.42376	8.94928	3.33979e-12	6.88863e-11	17.401
93081	ENSG00000151287	TEX30	testis expressed 30		I	3	TC1300009673.hg.2	testis expressed 30	TC1300009673.hg.2	Host	Host	1.12136	9.68158	8.94896	3.34366e-12	6.88929e-11	17.3998
51170	ENSG00000198189	HSD17B11	hydroxysteroid (17-beta) dehydrogenase 11		I	3	TC0400012945.hg.2	hydroxysteroid (17-beta) dehydrogenase 11	TC0400012945.hg.2	Host	Host	-1.51119	8.90226	-8.94834	3.35124e-12	6.89759e-11	17.3976
84273	ENSG00000084092	NOA1	nitric oxide associated 1		I	3	TC0400010784.hg.2	nitric oxide associated 1	TC0400010784.hg.2	Host	Host	0.84511	10.3294	8.94698	3.36767e-12	6.92406e-11	17.3927
23383	ENSG00000129933	MAU2	MAU2 sister chromatid cohesion factor		I	3	TC1900007431.hg.2	MAU2 sister chromatid cohesion factor	TC1900007431.hg.2	Host	Host	-0.926985	9.97616	-8.9458	3.38213e-12	6.94643e-11	17.3884
54478	ENSG00000129195	FAM64A	family with sequence similarity 64, member A		I	3	TC1700006696.hg.2	family with sequence similarity 64, member A	TC1700006696.hg.2	Host	Host	1.66872	6.97258	8.9448	3.39439e-12	6.96424e-11	17.3848
6304	ENSG00000182568	SATB1	SATB homeobox 1		I	4	TC0300013949.hg.2	SATB homeobox 1	TC0300013949.hg.2	Host	Host	-0.988094	11.4521	-8.94274	3.4198e-12	7.00896e-11	17.3774
9404	ENSG00000110031	LPXN	leupaxin		I	3	TC1100010946.hg.2	leupaxin	TC1100010946.hg.2	Host	Host	-1.07083	10.2616	-8.94211	3.42762e-12	7.01758e-11	17.3751
246175	ENSG00000138767	CNOT6L	CCR4-NOT transcription complex, subunit 6-like		I	3	TC0400011108.hg.2	CCR4-NOT transcription complex subunit 6-like	TC0400011108.hg.2	Host	Host	-1.45988	9.24018	-8.93932	3.46237e-12	7.08126e-11	17.3651
79006	ENSG00000103260	METRN	meteorin, glial cell differentiation regulator		I	3	TC1600006492.hg.2	meteorin, glial cell differentiation regulator	TC1600006492.hg.2	Host	Host	1.65844	5.85747	8.93674	3.49482e-12	7.14011e-11	17.3558
902	ENSG00000134480	CCNH	cyclin H		I	3	TC0500011398.hg.2	cyclin H	TC0500011398.hg.2	Host	Host	0.565209	10.3116	8.92728	3.61665e-12	7.37523e-11	17.3216
23277	ENSG00000132361	CLUH	clustered mitochondria (cluA/CLU1) homolog		I	3	TC1700009451.hg.2	clustered mitochondria (cluA/CLU1) homolog	TC1700009451.hg.2	Host	Host	1.13906	9.98218	8.92721	3.61751e-12	7.37523e-11	17.3214
7629	ENSG00000065029	ZNF76	zinc finger protein 76		I	3	TC0600007789.hg.2	zinc finger protein 76	TC0600007789.hg.2	Host	Host	-1.26347	9.57241	-8.92598	3.63369e-12	7.40045e-11	17.3169
51465	ENSG00000198833	UBE2J1	ubiquitin-conjugating enzyme E2, J1		I	3	TC0600012542.hg.2	ubiquitin-conjugating enzyme E2, J1	TC0600012542.hg.2	Host	Host	-1.18706	9.48344	-8.90715	3.89012e-12	7.9144e-11	17.249
654790	ENSG00000248485	PCP4L1	Purkinje cell protein 4 like 1		I	3	TC0100010345.hg.2	Purkinje cell protein 4 like 1	TC0100010345.hg.2	Host	Host	2.29855	6.12873	8.90062	3.98329e-12	8.09547e-11	17.2254
7421	ENSG00000111424	VDR	vitamin D (1,25- dihydroxyvitamin D3) receptor		I	3	TC1200010559.hg.2	vitamin D (1,25- dihydroxyvitamin D3) receptor	TC1200010559.hg.2	Host	Host	1.76873	9.35246	8.89909	4.00551e-12	8.13211e-11	17.2199
10955	ENSG00000132824	SERINC3	serine incorporator 3		I	3	TC2000009196.hg.2	serine incorporator 3	TC2000009196.hg.2	Host	Host	-0.587232	11.1113	-8.89188	4.11147e-12	8.33851e-11	17.1938
59345	ENSG00000114450	GNB4	guanine nucleotide binding protein (G protein), beta polypeptide 4		I	3	TC0300013264.hg.2	guanine nucleotide binding protein (G protein), beta polypeptide 4	TC0300013264.hg.2	Host	Host	1.41125	7.6351	8.88846	4.16277e-12	8.43374e-11	17.1815
113763	ENSG00000188707	ZBED6CL	ZBED6 C-terminal like		NI	3	TC0700009668.hg.2	ZBED6 C-terminal like	TC0700009668.hg.2	Host	Host	-1.51981	6.56433	-8.88739	4.17889e-12	8.45757e-11	17.1776
4848	ENSG00000111596	CNOT2	CCR4-NOT transcription complex, subunit 2		I	3	TC1200008162.hg.2	CCR4-NOT transcription complex subunit 2	TC1200008162.hg.2	Host	Host	-0.734824	10.4342	-8.88213	4.25934e-12	8.61141e-11	17.1586
80765	ENSG00000172345	STARD5	StAR-related lipid transfer (START) domain containing 5		I	3	TC1500010909.hg.2	StAR-related lipid transfer domain containing 5	TC1500010909.hg.2	Host	Host	2.08133	8.76916	8.88039	4.28623e-12	8.65676e-11	17.1524
219293	ENSG00000215915	ATAD3C	ATPase family, AAA domain containing 3C		I	3	TC0100006517.hg.2	ATPase family, AAA domain containing 3C	TC0100006517.hg.2	Host	Host	0.958818	8.37936	8.87947	4.30062e-12	8.67678e-11	17.149
7593	ENSG00000099326	MZF1	myeloid zinc finger 1		I	3	TC1900011637.hg.2	myeloid zinc finger 1	TC1900011637.hg.2	Host	Host	-1.29546	7.76619	-8.87487	4.37292e-12	8.81349e-11	17.1324
10735	ENSG00000101972	STAG2	stromal antigen 2		I	4	TC0X00008332.hg.2	stromal antigen 2	TC0X00008332.hg.2	Host	Host	-1.93074	8.73112	-8.87225	4.4147e-12	8.88847e-11	17.1229
29095	ENSG00000123353	ORMDL2	ORMDL sphingolipid biosynthesis regulator 2		I	3	TC1200007810.hg.2	ORMDL sphingolipid biosynthesis regulator 2	TC1200007810.hg.2	Host	Host	0.757241	10.0759	8.87153	4.42619e-12	8.90238e-11	17.1203
22839	ENSG00000080845	DLGAP4	discs, large (Drosophila) homolog-associated protein 4		I	3	TC2000007246.hg.2	discs, large (Drosophila) homolog-associated protein 4	TC2000007246.hg.2	Host	Host	0.814651	8.79047	8.8666	4.50612e-12	9.05375e-11	17.1025
6812	ENSG00000136854	STXBP1	syntaxin binding protein 1		I	3	TC0900008811.hg.2	syntaxin binding protein 1	TC0900008811.hg.2	Host	Host	2.89549	7.68906	8.86229	4.57709e-12	9.18684e-11	17.0869
80256	ENSG00000005238	FAM214B	family with sequence similarity 214, member B		NI	1	TC0900009933.hg.2	family with sequence similarity 214, member B	TC0900009933.hg.2	Host	Host	1.45415	7.46728	8.86071	4.60329e-12	9.22988e-11	17.0813
9830	ENSG00000106785	TRIM14	tripartite motif containing 14		I	1	TC0900010968.hg.2	tripartite motif containing 14	TC0900010968.hg.2	Host	Host	-1.58606	9.26065	-8.85321	4.73036e-12	9.47488e-11	17.0541
965	ENSG00000116815	CD58	CD58 molecule		I	3	TC0100015397.hg.2	CD58 molecule	TC0100015397.hg.2	Host	Host	-1.47268	10.1672	-8.85288	4.73597e-12	9.47634e-11	17.0529
84820	ENSG00000214783	POLR2J4	polymerase (RNA) II (DNA directed) polypeptide J4, pseudogene		I	3	TC0700010899.hg.2	polymerase (RNA) II (DNA directed) polypeptide J4, pseudogene	TC0700010899.hg.2	Host	Host	2.40233	6.60966	8.84496	4.87398e-12	9.74243e-11	17.0243
333926	ENSG00000155367	PPM1J	protein phosphatase, Mg2+/Mn2+ dependent, 1J		I	3	TC0100018464.hg.2	protein phosphatase, Mg2+/Mn2+ dependent, 1J	TC0100018464.hg.2	Host	Host	1.82889	4.24753	8.83738	5.00987e-12	1.00038e-10	16.9969
4893	ENSG00000213281	NRAS	neuroblastoma RAS viral (v-ras) oncogene homolog		I	3	TC0100015352.hg.2	neuroblastoma RAS viral (v-ras) oncogene homolog	TC0100015352.hg.2	Host	Host	-0.753088	10.7437	-8.83705	5.0159e-12	1.00055e-10	16.9957
400581		GRAPL	GRB2-related adaptor protein-like		I	3	TC1700007153.hg.2	GRB2-related adaptor protein-like	TC1700007153.hg.2	Host	Host	-1.47979	7.87588	-8.83288	5.09246e-12	1.01478e-10	16.9806
2175	ENSG00000187741	FANCA	Fanconi anemia, complementation group A		I	3	TC1600011292.hg.2	Fanconi anemia complementation group A	TC1600011292.hg.2	Host	Host	2.95967	5.5412	8.83094	5.12846e-12	1.02091e-10	16.9736
6892		TAPBP	TAP binding protein (tapasin)		I	3	TC0600011536.hg.2	TAP binding protein (tapasin)	TC0600011536.hg.2	Host	Host	-0.935169	10.7038	-8.82935	5.15813e-12	1.02576e-10	16.9679
9552	ENSG00000091640	SPAG7	sperm associated antigen 7		I	3	TC1700009540.hg.2	sperm associated antigen 7	TC1700009540.hg.2	Host	Host	-1.34297	8.10127	-8.82872	5.16992e-12	1.02705e-10	16.9656
116835	ENSG00000132622	HSPA12B	heat shock 70kD protein 12B		NI	3	TC2000006558.hg.2	heat shock 70kD protein 12B	TC2000006558.hg.2	Host	Host	1.13448	5.81858	8.82542	5.23221e-12	1.03836e-10	16.9536
51726	ENSG00000090520	DNAJB11	DnaJ (Hsp40) homolog, subfamily B, member 11		I	3	TC0300013911.hg.2	DnaJ (Hsp40) homolog, subfamily B, member 11	TC0300013911.hg.2	Host	Host	1.00867	9.41238	8.82436	5.25223e-12	1.04127e-10	16.9498
4116	ENSG00000162385	MAGOH	mago homolog, exon junction complex core component		I	3	TC0100014227.hg.2	mago homolog, exon junction complex core component	TC0100014227.hg.2	Host	Host	0.532285	11.2955	8.82405	5.25828e-12	1.04141e-10	16.9487
7266	ENSG00000168259	DNAJC7	DnaJ (Hsp40) homolog, subfamily C, member 7		I	3	TC1700010699.hg.2	DnaJ (Hsp40) homolog, subfamily C, member 7	TC1700010699.hg.2	Host	Host	-1.10182	8.85673	-8.82113	5.31424e-12	1.05142e-10	16.9381
144535	ENSG00000188596	CFAP54	cilia and flagella associated 54		I	3	TC1200008541.hg.2	cilia and flagella associated 54	TC1200008541.hg.2	Host	Host	2.69675	4.65969	8.81022	5.52889e-12	1.09277e-10	16.8987
22850	ENSG00000101544	ADNP2	ADNP homeobox 2		I	3	TC1800007835.hg.2	ADNP homeobox 2	TC1800007835.hg.2	Host	Host	1.25693	8.89628	8.8088	5.5575e-12	1.09731e-10	16.8936
10270	ENSG00000105127	AKAP8	A kinase (PRKA) anchor protein 8		I	3	TC1900009866.hg.2	A kinase (PRKA) anchor protein 8	TC1900009866.hg.2	Host	Host	-1.16753	8.43065	-8.80768	5.58028e-12	1.10069e-10	16.8895
388581	ENSG00000184163	FAM132A	family with sequence similarity 132, member A		NI	3	TC0100012456.hg.2	family with sequence similarity 132, member A	TC0100012456.hg.2	Host	Host	0.984452	6.93458	8.80665	5.6012e-12	1.10369e-10	16.8857
65123		INTS3	integrator complex subunit 3		I	3	TC0100018298.hg.2	integrator complex subunit 3	TC0100018298.hg.2	Host	Host	-1.22178	9.42362	-8.80594	5.61567e-12	1.10542e-10	16.8832
64236	ENSG00000120913	PDLIM2	PDZ and LIM domain 2 (mystique)		I	3	TC0800012280.hg.2	PDZ and LIM domain 2 (mystique)	TC0800012280.hg.2	Host	Host	-1.67568	8.73496	-8.80429	5.64927e-12	1.11091e-10	16.8772
25864	ENSG00000248487	ABHD14A	abhydrolase domain containing 14A		I	3	TC0300013838.hg.2	abhydrolase domain containing 14A	TC0300013838.hg.2	Host	Host	-1.55713	7.20531	-8.8039	5.6574e-12	1.11138e-10	16.8758
220158		GTSCR1	Gilles de la Tourette syndrome chromosome region, candidate 1 (non-protein coding)		I	3	TC1800008988.hg.2	Gilles de la Tourette syndrome chromosome region, candidate 1 (non-protein coding)	TC1800008988.hg.2	Host	Host	-1.53231	6.43432	-8.80142	5.70848e-12	1.12028e-10	16.8668
6100	ENSG00000164610	RP9	retinitis pigmentosa 9 (autosomal dominant)		I	3	TC0700010697.hg.2	retinitis pigmentosa 9 (autosomal dominant)	TC0700010697.hg.2	Host	Host	0.861209	10.0558	8.79931	5.75244e-12	1.12777e-10	16.8592
148423	ENSG00000162642	C1orf52	chromosome 1 open reading frame 52		I	4	TC0100014774.hg.2	chromosome 1 open reading frame 52	TC0100014774.hg.2	Host	Host	0.892822	9.8655	8.7968	5.80507e-12	1.13694e-10	16.8501
1235	ENSG00000112486	CCR6	chemokine (C-C motif) receptor 6		I	3	TC0600014204.hg.2	chemokine (C-C motif) receptor 6	TC0600014204.hg.2	Host	Host	-1.59391	7.41537	-8.79343	5.87671e-12	1.14981e-10	16.8379
11083	ENSG00000101191	DIDO1	death inducer-obliterator 1		I	3	TC2000009782.hg.2	death inducer-obliterator 1	TC2000009782.hg.2	Host	Host	-1.1093	9.13225	-8.79001	5.95e-12	1.16298e-10	16.8256
2987	ENSG00000143774	GUK1	guanylate kinase 1		I	3	TC0100011855.hg.2	guanylate kinase 1	TC0100011855.hg.2	Host	Host	0.683991	10.8893	8.78949	5.96137e-12	1.16403e-10	16.8237
79230	ENSG00000130544	ZNF557	zinc finger protein 557		I	3	TC1900006835.hg.2	zinc finger protein 557	TC1900006835.hg.2	Host	Host	0.837989	9.41804	8.78846	5.9838e-12	1.16715e-10	16.8199
921	ENSG00000110448	CD5	CD5 molecule		I	3	TC1100007790.hg.2	CD5 molecule	TC1100007790.hg.2	Host	Host	-1.14618	9.44159	-8.7882	5.98937e-12	1.16715e-10	16.819
53917	ENSG00000169228	RAB24	RAB24, member RAS oncogene family		I	3	TC0500013415.hg.2	RAB24, member RAS oncogene family	TC0500013415.hg.2	Host	Host	1.2622	7.22962	8.78577	6.04241e-12	1.1763e-10	16.8102
81629	ENSG00000162526	TSSK3	testis-specific serine kinase 3		I	3	TC0100018207.hg.2	testis-specific serine kinase 3	TC0100018207.hg.2	Host	Host	1.13739	9.37776	8.77717	6.23422e-12	1.21242e-10	16.7791
57140		RNPEPL1	arginyl aminopeptidase (aminopeptidase B)-like 1		I	3	TC0200011362.hg.2	arginyl aminopeptidase (aminopeptidase B)-like 1	TC0200011362.hg.2	Host	Host	-1.45492	9.21375	-8.7752	6.2791e-12	1.21993e-10	16.7719
1948	ENSG00000125266	EFNB2	ephrin-B2		I	1	TC1300009712.hg.2	ephrin-B2	TC1300009712.hg.2	Host	Host	1.85894	6.28405	8.76593	6.49425e-12	1.26047e-10	16.7384
7252	ENSG00000134200	TSHB	thyroid stimulating hormone, beta		NI	3	TC0100009511.hg.2	thyroid stimulating hormone, beta	TC0100009511.hg.2	Host	Host	1.85093	4.27785	8.76418	6.53568e-12	1.26724e-10	16.732
90624	ENSG00000186687	LYRM7	LYR motif containing 7		I	3	TC0500008602.hg.2	LYR motif containing 7	TC0500008602.hg.2	Host	Host	1.45067	9.08254	8.75608	6.73094e-12	1.3038e-10	16.7027
8458	ENSG00000116830	TTF2	transcription termination factor, RNA polymerase II		I	3	TC0100009561.hg.2	transcription termination factor, RNA polymerase II	TC0100009561.hg.2	Host	Host	1.60431	8.5413	8.75175	6.83775e-12	1.32317e-10	16.687
51652	ENSG00000115561	CHMP3	charged multivesicular body protein 3		I	3	TC0200016703.hg.2	charged multivesicular body protein 3	TC0200016703.hg.2	Host	Host	-1.11421	9.50991	-8.74854	6.9181e-12	1.33738e-10	16.6754
100526739		APITD1-CORT	APITD1-CORT readthrough		I	3	TC0100006819.hg.2	APITD1-CORT readthrough	TC0100006819.hg.2	Host	Host	1.44993	7.5536	8.74227	7.07767e-12	1.36687e-10	16.6526
65990	ENSG00000103254	FAM173A	family with sequence similarity 173, member A		I	3	TC1600006493.hg.2	family with sequence similarity 173, member A	TC1600006493.hg.2	Host	Host	1.03389	8.10971	8.74184	7.0888e-12	1.36766e-10	16.6511
9861	ENSG00000163636	PSMD6	proteasome 26S subunit, non-ATPase 6		I	3	TC0300011383.hg.2	proteasome 26S subunit, non-ATPase 6	TC0300011383.hg.2	Host	Host	0.475962	12.2283	8.74066	7.11927e-12	1.37217e-10	16.6468
7297	ENSG00000105397	TYK2	tyrosine kinase 2		I	1	TC1900009627.hg.2	tyrosine kinase 2	TC1900009627.hg.2	Host	Host	-0.729851	9.70898	-8.73195	7.34825e-12	1.4149e-10	16.6153
9526	ENSG00000129255	MPDU1	mannose-P-dolichol utilization defect 1		I	3	TC1700006758.hg.2	mannose-P-dolichol utilization defect 1	TC1700006758.hg.2	Host	Host	-2.11977	8.50934	-8.73041	7.38962e-12	1.42024e-10	16.6097
113802	ENSG00000162639	HENMT1	HEN1 methyltransferase homolog 1 (Arabidopsis)		I	3	TC0100015171.hg.2	HEN1 methyltransferase homolog 1 (Arabidopsis)	TC0100015171.hg.2	Host	Host	-1.63492	8.06354	-8.73037	7.39058e-12	1.42024e-10	16.6095
339318	ENSG00000197841	ZNF181	zinc finger protein 181		I	1	TC1900007820.hg.2	zinc finger protein 181	TC1900007820.hg.2	Host	Host	-1.82154	7.28494	-8.72829	7.44673e-12	1.42961e-10	16.602
57189		KIAA1147	KIAA1147		I	3	TC0700012836.hg.2	KIAA1147	TC0700012836.hg.2	Host	Host	-0.951018	9.33574	-8.72652	7.49494e-12	1.43726e-10	16.5956
1033	ENSG00000100526	CDKN3	cyclin-dependent kinase inhibitor 3		I	3	TC1400007201.hg.2	cyclin-dependent kinase inhibitor 3	TC1400007201.hg.2	Host	Host	2.2604	6.85683	8.72628	7.50137e-12	1.43726e-10	16.5947
7074	ENSG00000156299	TIAM1	T-cell lymphoma invasion and metastasis 1		I	3	TC2100008555.hg.2	T-cell lymphoma invasion and metastasis 1	TC2100008555.hg.2	Host	Host	-2.27416	8.04899	-8.72426	7.5568e-12	1.44645e-10	16.5874
57053	ENSG00000129749	CHRNA10	cholinergic receptor, nicotinic, alpha 10 (neuronal)		I	3	TC1100009858.hg.2	cholinergic receptor, nicotinic alpha 10	TC1100009858.hg.2	Host	Host	0.582781	10.2371	8.72386	7.56792e-12	1.44715e-10	16.5859
339201	ENSG00000267080	ASB16-AS1	ASB16 antisense RNA 1		I	3	TC1700010814.hg.2	ASB16 antisense RNA 1	TC1700010814.hg.2	Host	Host	1.21384	7.8999	8.71991	7.67733e-12	1.46663e-10	16.5716
84893	ENSG00000134452	FBXO18	F-box protein, helicase, 18		I	3	TC1000006639.hg.2	F-box protein, helicase, 18	TC1000006639.hg.2	Host	Host	0.818527	9.99921	8.71854	7.71572e-12	1.47251e-10	16.5666
5160	ENSG00000131828	PDHA1	pyruvate dehydrogenase (lipoamide) alpha 1		I	3	TC0X00006739.hg.2	pyruvate dehydrogenase (lipoamide) alpha 1	TC0X00006739.hg.2	Host	Host	0.97325	10.9515	8.71657	7.77128e-12	1.48166e-10	16.5595
28973		MRPS18B	mitochondrial ribosomal protein S18B		I	3	TC0600014097.hg.2	mitochondrial ribosomal protein S18B	TC0600014097.hg.2	Host	Host	-0.817005	8.72257	-8.71607	7.78528e-12	1.48233e-10	16.5577
9402	ENSG00000100351	GRAP2	GRB2-related adaptor protein 2		I	3	TC2200007413.hg.2	GRB2-related adaptor protein 2	TC2200007413.hg.2	Host	Host	-2.1318	8.81883	-8.71591	7.79006e-12	1.48233e-10	16.5571
9019	ENSG00000197965	MPZL1	myelin protein zero-like 1		I	3	TC0100010514.hg.2	myelin protein zero-like 1	TC0100010514.hg.2	Host	Host	1.89938	7.97457	8.71554	7.80029e-12	1.48282e-10	16.5558
58509	ENSG00000105298	CACTIN	cactin, spliceosome C complex subunit		I	3	TC1900009299.hg.2	cactin, spliceosome C complex subunit	TC1900009299.hg.2	Host	Host	0.711228	9.58214	8.71113	7.92651e-12	1.50534e-10	16.5398
645426	ENSG00000278558	TMEM191C	transmembrane protein 191C		I	3	TC2200009200.hg.2	transmembrane protein 191C	TC2200009200.hg.2	Host	Host	1.29096	9.00238	8.7073	8.03791e-12	1.525e-10	16.5259
3189	ENSG00000096746	HNRNPH3	heterogeneous nuclear ribonucleoprotein H3 (2H9)		I	3	TC1000007852.hg.2	heterogeneous nuclear ribonucleoprotein H3 (2H9)	TC1000007852.hg.2	Host	Host	-0.855471	10.165	-8.70696	8.04791e-12	1.52541e-10	16.5247
307	ENSG00000196975	ANXA4	annexin A4		I	3	TC0200016469.hg.2	annexin A4	TC0200016469.hg.2	Host	Host	-2.25684	5.7434	-8.70432	8.12569e-12	1.53865e-10	16.5151
122786	ENSG00000139926	FRMD6	FERM domain containing 6		I	3	TC1400007145.hg.2	FERM domain containing 6	TC1400007145.hg.2	Host	Host	2.76714	5.19852	8.70255	8.17798e-12	1.54704e-10	16.5087
9249	ENSG00000162496	DHRS3	dehydrogenase/reductase (SDR family) member 3		I	3	TC0100012921.hg.2	dehydrogenase/reductase (SDR family) member 3	TC0100012921.hg.2	Host	Host	-2.17484	8.13606	-8.69675	8.35252e-12	1.57852e-10	16.4876
92922	ENSG00000135736	CCDC102A	coiled-coil domain containing 102A		I	3	TC1600010453.hg.2	coiled-coil domain containing 102A	TC1600010453.hg.2	Host	Host	-1.63189	7.52392	-8.69341	8.45476e-12	1.59629e-10	16.4755
92703	ENSG00000163444	TMEM183A	transmembrane protein 183A		I	3	TC0100011242.hg.2	transmembrane protein 183A	TC0100011242.hg.2	Host	Host	0.634595	11.2023	8.68912	8.58792e-12	1.61985e-10	16.46
1155	ENSG00000105254	TBCB	tubulin folding cofactor B		I	3	TC1900007906.hg.2	tubulin folding cofactor B	TC1900007906.hg.2	Host	Host	-0.831545	9.79092	-8.68422	8.74255e-12	1.64742e-10	16.4422
90135	ENSG00000184887	BTBD6	BTB (POZ) domain containing 6		I	3	TC1400008476.hg.2	BTB (POZ) domain containing 6	TC1400008476.hg.2	Host	Host	-1.71635	7.67078	-8.67568	9.01878e-12	1.69782e-10	16.4112
272	ENSG00000133805	AMPD3	adenosine monophosphate deaminase 3		I	3	TC1100012962.hg.2	adenosine monophosphate deaminase 3	TC1100012962.hg.2	Host	Host	-1.37854	7.6379	-8.67278	9.11452e-12	1.71418e-10	16.4007
6500	ENSG00000113558	SKP1	S-phase kinase-associated protein 1		I	3	TC0500013358.hg.2	S-phase kinase-associated protein 1	TC0500013358.hg.2	Host	Host	0.501615	10.8623	8.66697	9.30955e-12	1.74917e-10	16.3796
8446	ENSG00000144048	DUSP11	dual specificity phosphatase 11 (RNA/RNP complex 1-interacting)		I	3	TC0200013079.hg.2	dual specificity phosphatase 11	TC0200013079.hg.2	Host	Host	-1.04875	9.7393	-8.6652	9.36961e-12	1.75875e-10	16.3732
5198	ENSG00000178921	PFAS	phosphoribosylformylglycinamidine synthase		I	3	TC1700006804.hg.2	phosphoribosylformylglycinamidine synthase	TC1700006804.hg.2	Host	Host	0.975479	10.207	8.66119	9.50758e-12	1.78292e-10	16.3586
387893	ENSG00000183955	SETD8	SET domain containing (lysine methyltransferase) 8		I	1	TC1200009239.hg.2	lysine (K)-specific methyltransferase 5A	TC1200009239.hg.2	Host	Host	1.38562	9.08646	8.65209	9.82806e-12	1.84124e-10	16.3256
153241	ENSG00000168944	CEP120	centrosomal protein 120kDa		I	3	TC0500011881.hg.2	centrosomal protein 120kDa	TC0500011881.hg.2	Host	Host	-1.158	9.18448	-8.64493	1.0088e-11	1.88811e-10	16.2996
653598	ENSG00000263464	PPIAL4C	peptidylprolyl isomerase A (cyclophilin A)-like 4C		I	1	TC0100009858.hg.2	peptidylprolyl isomerase A (cyclophilin A)-like 4C	TC0100009858.hg.2	Host	Host	-0.612714	11.2027	-8.63963	1.02846e-11	1.92262e-10	16.2804
9759	ENSG00000068024	HDAC4	histone deacetylase 4		I	3	TC0200016252.hg.2	histone deacetylase 4	TC0200016252.hg.2	Host	Host	-0.972973	9.90022	-8.63943	1.02921e-11	1.92262e-10	16.2796
79939	ENSG00000127526	SLC35E1	solute carrier family 35, member E1		I	3	TC1900011901.hg.2	solute carrier family 35, member E1	TC1900011901.hg.2	Host	Host	1.51505	8.66124	8.63584	1.04277e-11	1.94607e-10	16.2666
25978	ENSG00000083937	CHMP2B	charged multivesicular body protein 2B		I	2	TC0300008002.hg.2	charged multivesicular body protein 2B	TC0300008002.hg.2	Host	Host	-0.993931	9.74906	-8.63465	1.04731e-11	1.95266e-10	16.2623
115024	ENSG00000141698	NT5C3B	5'-nucleotidase, cytosolic IIIB		I	3	TC1700010690.hg.2	5-nucleotidase, cytosolic IIIB	TC1700010690.hg.2	Host	Host	-1.49403	9.77965	-8.63403	1.04967e-11	1.95518e-10	16.26
7728	ENSG00000105497	ZNF175	zinc finger protein 175		NI	3	TC1900008655.hg.2	zinc finger protein 175	TC1900008655.hg.2	Host	Host	-0.77925	9.20673	-8.6266	1.07853e-11	2.00701e-10	16.233
1998	ENSG00000109381	ELF2	E74-like factor 2 (ets domain transcription factor)		I	3	TC0400011932.hg.2	E74-like factor 2 (ets domain transcription factor)	TC0400011932.hg.2	Host	Host	-0.866407	9.28233	-8.62591	1.08121e-11	2.01008e-10	16.2305
3925	ENSG00000117632	STMN1	stathmin 1		I	3	TC0100013369.hg.2	stathmin 1	TC0100013369.hg.2	Host	Host	1.25631	11.2422	8.62509	1.08445e-11	2.01417e-10	16.2275
51676		ASB2	ankyrin repeat and SOCS box containing 2		NI	3	TC1400010033.hg.2	ankyrin repeat and SOCS box containing 2	TC1400010033.hg.2	Host	Host	-1.94604	5.99802	-8.61954	1.10663e-11	2.0534e-10	16.2074
114781	ENSG00000183826	BTBD9	BTB (POZ) domain containing 9		I	3	TC0600011714.hg.2	BTB (POZ) domain containing 9	TC0600011714.hg.2	Host	Host	-1.79493	8.69706	-8.61771	1.11404e-11	2.06517e-10	16.2007
6834		SURF1	surfeit 1		I	3	TC0900011841.hg.2	surfeit 1	TC0900011841.hg.2	Host	Host	0.701215	10.407	8.61714	1.11637e-11	2.06752e-10	16.1987
92591	ENSG00000161664	ASB16	ankyrin repeat and SOCS box containing 16		I	3	TC1700007983.hg.2	ankyrin repeat and SOCS box containing 16	TC1700007983.hg.2	Host	Host	1.56409	7.77536	8.61462	1.12667e-11	2.08461e-10	16.1895
51629	ENSG00000013306	SLC25A39	solute carrier family 25, member 39		I	3	TC1700010826.hg.2	solute carrier family 25, member 39	TC1700010826.hg.2	Host	Host	1.06028	8.36668	8.60894	1.15027e-11	2.12604e-10	16.1689
10534	ENSG00000173465	SSSCA1	Sjogren syndrome/scleroderma autoantigen 1		I	3	TC1100013042.hg.2	Sjogren syndrome/scleroderma autoantigen 1	TC1100013042.hg.2	Host	Host	1.5205	7.84443	8.6087	1.15125e-11	2.12604e-10	16.168
53916	ENSG00000167578	RAB4B	RAB4B, member RAS oncogene family		I	3	TC1900011733.hg.2	RAB4B, member RAS oncogene family	TC1900011733.hg.2	Host	Host	-1.17083	9.27128	-8.60671	1.15966e-11	2.13953e-10	16.1608
55313	ENSG00000103381	CPPED1	calcineurin-like phosphoesterase domain containing 1		I	3	TC1600009446.hg.2	calcineurin-like phosphoesterase domain containing 1	TC1600009446.hg.2	Host	Host	-1.88348	9.46787	-8.60413	1.17063e-11	2.15771e-10	16.1514
26502	ENSG00000141562	NARF	nuclear prelamin A recognition factor		I	3	TC1700009256.hg.2	nuclear prelamin A recognition factor	TC1700009256.hg.2	Host	Host	0.916593	8.44559	8.60193	1.18006e-11	2.17303e-10	16.1434
3483	ENSG00000099769	IGFALS	insulin-like growth factor binding protein, acid labile subunit		NI	3	TC1600011461.hg.2	insulin-like growth factor binding protein, acid labile subunit	TC1600011461.hg.2	Host	Host	1.68209	5.34629	8.59879	1.19364e-11	2.19596e-10	16.132
811	ENSG00000179218	CALR	calreticulin		I	3	TC1900007108.hg.2	calreticulin	TC1900007108.hg.2	Host	Host	0.828035	9.09124	8.59113	1.2275e-11	2.25611e-10	16.1041
6461	ENSG00000107338	SHB	Src homology 2 domain containing adaptor protein B		I	3	TC0900012231.hg.2	Src homology 2 domain containing adaptor protein B	TC0900012231.hg.2	Host	Host	1.72219	7.29251	8.58938	1.23534e-11	2.26838e-10	16.0978
51176	ENSG00000138795	LEF1	lymphoid enhancer-binding factor 1		I	3	TC0400011548.hg.2	lymphoid enhancer-binding factor 1	TC0400011548.hg.2	Host	Host	-1.06312	10.3546	-8.5879	1.24202e-11	2.27848e-10	16.0924
23315	ENSG00000197818	SLC9A8	solute carrier family 9, subfamily A (NHE8, cation proton antiporter 8), member 8		I	3	TC2000007658.hg.2	solute carrier family 9, subfamily A (NHE8, cation proton antiporter 8), member 8	TC2000007658.hg.2	Host	Host	-1.40763	8.04809	-8.58364	1.26151e-11	2.31205e-10	16.0769
85376	ENSG00000275793	RIMBP3	RIMS binding protein 3		I	3	TC2200007937.hg.2	RIMS binding protein 3	TC2200007937.hg.2	Host	Host	-1.89796	7.98699	-8.58274	1.26565e-11	2.31745e-10	16.0736
23526	ENSG00000180448	HMHA1	histocompatibility (minor) HA-1		I	108	TC1900006509.hg.2	histocompatibility (minor) HA-1	TC1900006509.hg.2	Host	Host	-0.926917	10.6572	-8.57976	1.2795e-11	2.33904e-10	16.0628
83989	ENSG00000113391	FAM172A	family with sequence similarity 172, member A		I	3	TC0500011470.hg.2	family with sequence similarity 172, member A	TC0500011470.hg.2	Host	Host	-2.20477	8.37186	-8.57968	1.27985e-11	2.33904e-10	16.0625
29928		TIMM22	translocase of inner mitochondrial membrane 22 homolog (yeast)		I	3	TC1700006480.hg.2	translocase of inner mitochondrial membrane 22 homolog (yeast)	TC1700006480.hg.2	Host	Host	1.05427	8.66089	8.57769	1.28921e-11	2.35394e-10	16.0553
54880	ENSG00000183337	BCOR	BCL6 corepressor		I	3	TC0X00009427.hg.2	BCL6 corepressor	TC0X00009427.hg.2	Host	Host	-1.03455	9.2252	-8.57473	1.30322e-11	2.37727e-10	16.0445
10255		HCG9	HLA complex group 9 (non-protein coding)		I	3	TC0600007500.hg.2	HLA complex group 9 (non-protein coding)	TC0600007500.hg.2	Host	Host	1.55702	8.00105	8.57265	1.31312e-11	2.39309e-10	16.037
4644	ENSG00000197535	MYO5A	myosin VA		I	2	TC1500009457.hg.2	myosin VA	TC1500009457.hg.2	Host	Host	-1.72001	7.11148	-8.56903	1.33059e-11	2.42265e-10	16.0238
57688	ENSG00000130449	ZSWIM6	zinc finger, SWIM-type containing 6		I	3	TC0500007549.hg.2	zinc finger, SWIM-type containing 6	TC0500007549.hg.2	Host	Host	1.22221	9.42754	8.56504	1.35014e-11	2.45593e-10	16.0093
1841	ENSG00000168393	DTYMK	deoxythymidylate kinase (thymidylate kinase)		I	3	TC0200016369.hg.2	deoxythymidylate kinase	TC0200016369.hg.2	Host	Host	0.988601	9.46476	8.56163	1.36705e-11	2.48437e-10	15.9969
283232	ENSG00000177042	TMEM80	transmembrane protein 80		I	3	TC1100006485.hg.2	transmembrane protein 80	TC1100006485.hg.2	Host	Host	-1.82023	8.04621	-8.5611	1.36969e-11	2.48683e-10	15.995
284370	ENSG00000197619	ZNF615	zinc finger protein 615		NI	3	TC1900011281.hg.2	zinc finger protein 615	TC1900011281.hg.2	Host	Host	-0.873613	8.85408	-8.56072	1.37157e-11	2.48793e-10	15.9936
10633	ENSG00000100276	RASL10A	RAS-like, family 10, member A		NI	3	TC2200009331.hg.2	RAS-like, family 10, member A	TC2200009331.hg.2	Host	Host	1.36195	4.54288	8.55701	1.3903e-11	2.51955e-10	15.9801
79890	ENSG00000100599	RIN3	Ras and Rab interactor 3		I	3	TC1400008014.hg.2	Ras and Rab interactor 3	TC1400008014.hg.2	Host	Host	-1.64597	7.76225	-8.55198	1.41609e-11	2.56389e-10	15.9618
1500	ENSG00000198561	CTNND1	catenin (cadherin-associated protein), delta 1		I	3	TC1100013004.hg.2	catenin (cadherin-associated protein), delta 1	TC1100013004.hg.2	Host	Host	1.71088	6.87213	8.54631	1.44571e-11	2.61508e-10	15.9412
57185	ENSG00000001461	NIPAL3	NIPA-like domain containing 3		I	3	TC0100007365.hg.2	NIPA-like domain containing 3	TC0100007365.hg.2	Host	Host	0.906574	9.58332	8.54482	1.4536e-11	2.6269e-10	15.9357
81603	ENSG00000171206	TRIM8	tripartite motif containing 8		I	3	TC1000008744.hg.2	tripartite motif containing 8	TC1000008744.hg.2	Host	Host	-1.36166	9.07579	-8.54354	1.46041e-11	2.63675e-10	15.9311
7336	ENSG00000169139	UBE2V2	ubiquitin-conjugating enzyme E2 variant 2		I	3	TC0800007554.hg.2	ubiquitin conjugating enzyme E2 variant 2	TC0800007554.hg.2	Host	Host	0.801664	9.22717	8.54278	1.4645e-11	2.64167e-10	15.9283
5500	ENSG00000213639	PPP1CB	protein phosphatase 1, catalytic subunit, beta isozyme		I	3	TC0200016422.hg.2	protein phosphatase 1, catalytic subunit, beta isozyme	TC0200016422.hg.2	Host	Host	-1.20325	9.25123	-8.53519	1.50566e-11	2.7134e-10	15.9007
56474	ENSG00000047230	CTPS2	CTP synthase 2		I	3	TC0X00009153.hg.2	CTP synthase 2	TC0X00009153.hg.2	Host	Host	-2.5426	6.4955	-8.53271	1.51935e-11	2.73318e-10	15.8917
1445	ENSG00000103653	CSK	c-src tyrosine kinase		I	3	TC1500007856.hg.2	c-src tyrosine kinase	TC1500007856.hg.2	Host	Host	-0.960244	10.5961	-8.53269	1.51945e-11	2.73318e-10	15.8916
6878	ENSG00000106290	TAF6	TAF6 RNA polymerase II, TATA box binding protein (TBP)-associated factor, 80kDa		I	3	TC0700011973.hg.2	TAF6 RNA polymerase II, TATA box binding protein (TBP)-associated factor, 80kDa	TC0700011973.hg.2	Host	Host	0.839602	10.1823	8.52636	1.555e-11	2.79454e-10	15.8686
728229	ENSG00000278558	TMEM191B	transmembrane protein 191B		I	3	TC2200006552.hg.2	transmembrane protein 191B	TC2200006552.hg.2	Host	Host	1.46183	8.02426	8.51787	1.60403e-11	2.87999e-10	15.8377
6633	ENSG00000125743	SNRPD2	small nuclear ribonucleoprotein D2 polypeptide 16.5kDa		I	3	TC1900010951.hg.2	small nuclear ribonucleoprotein D2 polypeptide	TC1900010951.hg.2	Host	Host	0.380884	12.0737	8.51309	1.63231e-11	2.92806e-10	15.8202
317749		DHRS4L2	dehydrogenase/reductase (SDR family) member 4 like 2		I	3	TC1400010580.hg.2	dehydrogenase/reductase (SDR family) member 4 like 2	TC1400010580.hg.2	Host	Host	-1.99713	8.49726	-8.51227	1.63721e-11	2.93414e-10	15.8173
3268	ENSG00000106351	AGFG2	ArfGAP with FG repeats 2		I	3	TC0700008552.hg.2	ArfGAP with FG repeats 2	TC0700008552.hg.2	Host	Host	0.98637	10.432	8.50886	1.65771e-11	2.96765e-10	15.8049
5306	ENSG00000174238	PITPNA	phosphatidylinositol transfer protein, alpha		I	3	TC1700009378.hg.2	phosphatidylinositol transfer protein, alpha	TC1700009378.hg.2	Host	Host	0.821381	10.4841	8.50865	1.65897e-11	2.96765e-10	15.8041
84163	ENSG00000196275	GTF2IRD2	GTF2I repeat domain containing 2		I	1	TC0700011518.hg.2	GTF2I repeat domain containing 2	TC0700011518.hg.2	Host	Host	-1.6808	8.42933	-8.5058	1.67637e-11	2.99554e-10	15.7937
55798	ENSG00000165055	METTL2B	methyltransferase like 2B		I	3	TC0700013460.hg.2	methyltransferase like 2B	TC0700013460.hg.2	Host	Host	0.834008	9.87351	8.50559	1.67765e-11	2.99554e-10	15.793
55723	ENSG00000105011	ASF1B	anti-silencing function 1B histone chaperone		I	3	TC1900009807.hg.2	anti-silencing function 1B histone chaperone	TC1900009807.hg.2	Host	Host	2.51408	6.4108	8.50379	1.68874e-11	3.01257e-10	15.7864
8938	ENSG00000007516	BAIAP3	BAI1-associated protein 3		I	3	TC1600006537.hg.2	BAI1-associated protein 3	TC1600006537.hg.2	Host	Host	1.2696	5.95018	8.50292	1.69411e-11	3.01938e-10	15.7832
79174	ENSG00000184164	CRELD2	cysteine-rich with EGF-like domains 2		I	3	TC2200007780.hg.2	cysteine rich with EGF-like domains 2	TC2200007780.hg.2	Host	Host	1.64199	7.38474	8.49748	1.72812e-11	3.07717e-10	15.7634
1069	ENSG00000147400	CETN2	centrin, EF-hand protein, 2		I	3	TC0X00011139.hg.2	centrin 2	TC0X00011139.hg.2	Host	Host	1.26678	10.2198	8.49478	1.74532e-11	3.10495e-10	15.7536
23779		ARHGAP8	Rho GTPase activating protein 8		I	3	TC2200009284.hg.2	Rho GTPase activating protein 8	TC2200009284.hg.2	Host	Host	2.83682	5.94244	8.49314	1.75579e-11	3.12071e-10	15.7476
54809	ENSG00000205413	SAMD9	sterile alpha motif domain containing 9		I	3	TC0700011796.hg.2	sterile alpha motif domain containing 9	TC0700011796.hg.2	Host	Host	-1.7458	9.44855	-8.48818	1.7879e-11	3.17488e-10	15.7296
51016	ENSG00000100908	EMC9	ER membrane protein complex subunit 9		I	3	TC1400010720.hg.2	ER membrane protein complex subunit 9	TC1400010720.hg.2	Host	Host	1.11511	9.13384	8.48694	1.79609e-11	3.1865e-10	15.725
5294	ENSG00000105851	PIK3CG	phosphatidylinositol-4,5-bisphosphate 3-kinase, catalytic subunit gamma		I	3	TC0700008743.hg.2	phosphatidylinositol-4,5-bisphosphate 3-kinase, catalytic subunit gamma	TC0700008743.hg.2	Host	Host	-2.4638	8.35931	-8.48612	1.80144e-11	3.19308e-10	15.7221
57186	ENSG00000188559	RALGAPA2	Ral GTPase activating protein, alpha subunit 2 (catalytic)		I	3	TC2000008587.hg.2	Ral GTPase activating protein, alpha subunit 2 (catalytic)	TC2000008587.hg.2	Host	Host	1.28484	9.5091	8.48339	1.81954e-11	3.22222e-10	15.7121
10063	ENSG00000138495	COX17	COX17 cytochrome c oxidase copper chaperone		I	3	TC0300014034.hg.2	COX17 cytochrome c oxidase copper chaperone	TC0300014034.hg.2	Host	Host	-0.678464	10.4086	-8.48306	1.82174e-11	3.22316e-10	15.7109
100526767		RNF103-CHMP3	RNF103-CHMP3 readthrough		I	3	TC0200016705.hg.2	RNF103-CHMP3 readthrough	TC0200016705.hg.2	Host	Host	-1.01227	9.81401	-8.48113	1.83466e-11	3.24308e-10	15.7039
5591	ENSG00000253729	PRKDC	protein kinase, DNA-activated, catalytic polypeptide		I	3	TC0800010360.hg.2	protein kinase, DNA-activated, catalytic polypeptide	TC0800010360.hg.2	Host	Host	1.49293	8.05053	8.47722	1.86105e-11	3.28673e-10	15.6896
598	ENSG00000171552	BCL2L1	BCL2-like 1		I	3	TC2000008815.hg.2	BCL2-like 1	TC2000008815.hg.2	Host	Host	-1.40424	8.83144	-8.47194	1.89734e-11	3.34777e-10	15.6704
84916		CIRH1A	cirrhosis, autosomal recessive 1A (cirhin)		I	3	TC1600008220.hg.2	UTP4 small subunit (SSU) processome component	TC1600008220.hg.2	Host	Host	0.944639	10.698	8.46608	1.93845e-11	3.4172e-10	15.6491
7422	ENSG00000112715	VEGFA	vascular endothelial growth factor A		I	3	TC0600008109.hg.2	vascular endothelial growth factor A	TC0600008109.hg.2	Host	Host	2.59556	7.11042	8.46396	1.9536e-11	3.44079e-10	15.6413
10114	ENSG00000110422	HIPK3	homeodomain interacting protein kinase 3		I	3	TC1100007227.hg.2	homeodomain interacting protein kinase 3	TC1100007227.hg.2	Host	Host	-2.15098	6.1373	-8.46309	1.95977e-11	3.44851e-10	15.6382
84193	ENSG00000183576	SETD3	SET domain containing 3		I	3	TC1400010169.hg.2	SET domain containing 3	TC1400010169.hg.2	Host	Host	0.940911	8.81483	8.45499	2.01879e-11	3.54916e-10	15.6086
245812	ENSG00000166997	CNPY4	canopy FGF signaling regulator 4		I	3	TC0700008524.hg.2	canopy FGF signaling regulator 4	TC0700008524.hg.2	Host	Host	-1.08236	8.39974	-8.45469	2.02097e-11	3.54977e-10	15.6075
150472		CBWD2	COBW domain containing 2		I	3	TC0200008971.hg.2	COBW domain containing 2	TC0200008971.hg.2	Host	Host	0.592923	11.233	8.45369	2.02836e-11	3.55953e-10	15.6039
3384	ENSG00000108622	ICAM2	intercellular adhesion molecule 2		I	1	TC1700011435.hg.2	intercellular adhesion molecule 2	TC1700011435.hg.2	Host	Host	-0.917465	9.96295	-8.4478	2.07257e-11	3.63383e-10	15.5824
54939	ENSG00000140365	COMMD4	COMM domain containing 4		I	3	TC1500007883.hg.2	COMM domain containing 4	TC1500007883.hg.2	Host	Host	-1.35257	7.9691	-8.44739	2.07571e-11	3.63605e-10	15.5809
125988	ENSG00000174917	C19orf70	chromosome 19 open reading frame 70		I	3	TC1900009394.hg.2	chromosome 19 open reading frame 70	TC1900009394.hg.2	Host	Host	-0.974612	9.12904	-8.44504	2.09364e-11	3.66416e-10	15.5724
3683	ENSG00000005844	ITGAL	integrin, alpha L (antigen CD11A (p180), lymphocyte function-associated antigen 1; alpha polypeptide)		I	3	TC1600007470.hg.2	integrin alpha L	TC1600007470.hg.2	Host	Host	-1.63187	8.45251	-8.4334	2.18476e-11	3.82018e-10	15.5299
5917	ENSG00000113643	RARS	arginyl-tRNA synthetase		I	3	TC0500009353.hg.2	arginyl-tRNA synthetase	TC0500009353.hg.2	Host	Host	1.05604	9.87946	8.4322	2.19441e-11	3.8336e-10	15.5255
2950	ENSG00000084207	GSTP1	glutathione S-transferase pi 1		I	3	TC1100008144.hg.2	glutathione S-transferase pi 1	TC1100008144.hg.2	Host	Host	-0.985572	11.2803	-8.42717	2.23514e-11	3.90124e-10	15.5072
23373	ENSG00000105662	CRTC1	CREB regulated transcription coactivator 1		I	3	TC1900007405.hg.2	CREB regulated transcription coactivator 1	TC1900007405.hg.2	Host	Host	-1.50259	8.2306	-8.42652	2.24053e-11	3.90714e-10	15.5048
196483	ENSG00000118894	EEF2KMT	eukaryotic elongation factor 2 lysine methyltransferase		I	4	TC1600009260.hg.2	eukaryotic elongation factor 2 lysine methyltransferase	TC1600009260.hg.2	Host	Host	1.17769	8.50421	8.42538	2.24986e-11	3.91989e-10	15.5007
347734	ENSG00000157593	SLC35B2	solute carrier family 35 (adenosine 3'-phospho 5'-phosphosulfate transporter), member B2		I	3	TC0600011912.hg.2	solute carrier family 35 (adenosine 3-phospho 5-phosphosulfate transporter), member B2	TC0600011912.hg.2	Host	Host	0.854804	10.1742	8.42235	2.27498e-11	3.9601e-10	15.4896
84962	ENSG00000129474	AJUBA	ajuba LIM protein		I	3	TC1400010715.hg.2	ajuba LIM protein	TC1400010715.hg.2	Host	Host	2.39424	5.20388	8.42209	2.27716e-11	3.96033e-10	15.4887
51097	ENSG00000143653	SCCPDH	saccharopine dehydrogenase (putative)		I	3	TC0100012278.hg.2	saccharopine dehydrogenase (putative)	TC0100012278.hg.2	Host	Host	-2.55241	6.31865	-8.42092	2.28695e-11	3.9738e-10	15.4844
56948	ENSG00000100445	SDR39U1	short chain dehydrogenase/reductase family 39U, member 1		I	3	TC1400008760.hg.2	short chain dehydrogenase/reductase family 39U, member 1	TC1400008760.hg.2	Host	Host	-0.866462	9.76978	-8.40624	2.41324e-11	4.1895e-10	15.4309
166	ENSG00000104964	AES	amino-terminal enhancer of split		I	3	TC1900009272.hg.2	amino-terminal enhancer of split	TC1900009272.hg.2	Host	Host	-1.26805	9.59767	-8.40447	2.42896e-11	4.21303e-10	15.4244
647135	ENSG00000196369	SRGAP2B	SLIT-ROBO Rho GTPase activating protein 2B		NI	3	TC0100015572.hg.2	SLIT-ROBO Rho GTPase activating protein 2B	TC0100015572.hg.2	Host	Host	1.26274	9.837	8.40367	2.43608e-11	4.22102e-10	15.4215
2123	ENSG00000126860	EVI2A	ecotropic viral integration site 2A		I	3	TC1700010314.hg.2	ecotropic viral integration site 2A	TC1700010314.hg.2	Host	Host	-0.638514	11.8984	-8.40346	2.43792e-11	4.22102e-10	15.4208
6919	ENSG00000171703	TCEA2	transcription elongation factor A (SII), 2		I	3	TC2000008107.hg.2	transcription elongation factor A (SII), 2	TC2000008107.hg.2	Host	Host	1.45283	7.65996	8.40197	2.45132e-11	4.24043e-10	15.4153
10382	ENSG00000104833	TUBB4A	tubulin, beta 4A class IVa		I	3	TC1900009433.hg.2	tubulin, beta 4A class IVa	TC1900009433.hg.2	Host	Host	2.51955	6.71577	8.3979	2.4881e-11	4.30022e-10	15.4005
8764		TNFRSF14	tumor necrosis factor receptor superfamily, member 14		I	3	TC0100018162.hg.2	tumor necrosis factor receptor superfamily, member 14	TC0100018162.hg.2	Host	Host	-1.47659	8.7318	-8.39477	2.51683e-11	4.34453e-10	15.389
84336	ENSG00000091947	TMEM101	transmembrane protein 101		I	3	TC1700012419.hg.2	transmembrane protein 101	TC1700012419.hg.2	Host	Host	-1.1799	6.85451	-8.39455	2.51883e-11	4.34453e-10	15.3883
51397	ENSG00000145781	COMMD10	COMM domain containing 10		I	3	TC0500013217.hg.2	COMM domain containing 10	TC0500013217.hg.2	Host	Host	-1.81598	8.17698	-8.39438	2.52045e-11	4.34453e-10	15.3876
7408	ENSG00000125753	VASP	vasodilator-stimulated phosphoprotein		I	3	TC1900008329.hg.2	vasodilator-stimulated phosphoprotein	TC1900008329.hg.2	Host	Host	0.740162	10.0148	8.3924	2.53874e-11	4.37217e-10	15.3804
3956	ENSG00000100097	LGALS1	lectin, galactoside-binding, soluble, 1		I	3	TC2200007312.hg.2	lectin, galactoside-binding, soluble, 1	TC2200007312.hg.2	Host	Host	1.20164	9.74626	8.3906	2.55553e-11	4.39719e-10	15.3738
1120	ENSG00000100288	CHKB	choline kinase beta		I	3	TC2200009365.hg.2	choline kinase beta	TC2200009365.hg.2	Host	Host	-1.07735	9.3602	-8.3903	2.55839e-11	4.3982e-10	15.3727
137492	ENSG00000155975	VPS37A	vacuolar protein sorting 37 homolog A (S. cerevisiae)		I	3	TC0800006866.hg.2	vacuolar protein sorting 37 homolog A (S. cerevisiae)	TC0800006866.hg.2	Host	Host	0.748399	9.14313	8.38916	2.56905e-11	4.41263e-10	15.3686
3134		HLA-F	major histocompatibility complex, class I, F		I	3	TC0600007480.hg.2	major histocompatibility complex, class I, F	TC0600007480.hg.2	Host	Host	-0.364775	13.0039	-8.38652	2.59405e-11	4.45163e-10	15.359
10672	ENSG00000120063	GNA13	guanine nucleotide binding protein (G protein), alpha 13		I	3	TC1700011476.hg.2	guanine nucleotide binding protein (G protein), alpha 13	TC1700011476.hg.2	Host	Host	-0.535687	10.6564	-8.3862	2.59709e-11	4.4529e-10	15.3578
10868	ENSG00000136878	USP20	ubiquitin specific peptidase 20		I	1	TC0900008935.hg.2	ubiquitin specific peptidase 20	TC0900008935.hg.2	Host	Host	0.891848	8.19235	8.38232	2.63429e-11	4.5127e-10	15.3436
9919	ENSG00000148396	SEC16A	SEC16 homolog A, endoplasmic reticulum export factor		I	3	TC0900011980.hg.2	SEC16 homolog A, endoplasmic reticulum export factor	TC0900011980.hg.2	Host	Host	0.859592	8.48381	8.37668	2.68931e-11	4.60289e-10	15.323
25988	ENSG00000172273	HINFP	histone H4 transcription factor		I	3	TC1100009241.hg.2	histone H4 transcription factor	TC1100009241.hg.2	Host	Host	0.811975	9.98988	8.37628	2.69324e-11	4.60555e-10	15.3216
23528	ENSG00000162702	ZNF281	zinc finger protein 281		I	3	TC0100016887.hg.2	zinc finger protein 281	TC0100016887.hg.2	Host	Host	0.82571	9.36979	8.37482	2.70775e-11	4.62629e-10	15.3162
1777	ENSG00000105612	DNASE2	deoxyribonuclease II, lysosomal		I	3	TC1900009754.hg.2	deoxyribonuclease II, lysosomal	TC1900009754.hg.2	Host	Host	-1.61203	6.33406	-8.37341	2.72173e-11	4.64286e-10	15.3111
8241	ENSG00000182872	RBM10	RNA binding motif protein 10		I	1	TC0X00007127.hg.2	RNA binding motif protein 10	TC0X00007127.hg.2	Host	Host	-0.862764	9.80856	-8.37319	2.72396e-11	4.64286e-10	15.3103
643	ENSG00000160683	CXCR5	chemokine (C-X-C motif) receptor 5		I	3	TC1100009225.hg.2	chemokine (C-X-C motif) receptor 5	TC1100009225.hg.2	Host	Host	-1.3926	8.80253	-8.37311	2.72473e-11	4.64286e-10	15.31
7518	ENSG00000152422	XRCC4	X-ray repair complementing defective repair in Chinese hamster cells 4		I	3	TC0500007966.hg.2	X-ray repair complementing defective repair in Chinese hamster cells 4	TC0500007966.hg.2	Host	Host	-2.20271	5.97234	-8.37288	2.72701e-11	4.64286e-10	15.3092
51024	ENSG00000214253	FIS1	fission, mitochondrial 1		I	3	TC0700012044.hg.2	fission, mitochondrial 1	TC0700012044.hg.2	Host	Host	-0.750887	10.1886	-8.37256	2.73025e-11	4.6443e-10	15.308
100287932	ENSG00000265354	TIMM23	translocase of inner mitochondrial membrane 23 homolog (yeast)		I	1	TC1000007491.hg.2	translocase of inner mitochondrial membrane 23 homolog (yeast)	TC1000007491.hg.2	Host	Host	0.578617	10.3641	8.37118	2.7441e-11	4.66376e-10	15.303
29851	ENSG00000163600	ICOS	inducible T-cell co-stimulator		I	3	TC0200010527.hg.2	inducible T-cell co-stimulator	TC0200010527.hg.2	Host	Host	-1.76195	5.4211	-8.37092	2.74668e-11	4.66407e-10	15.302
79745	ENSG00000115295	CLIP4	CAP-GLY domain containing linker protein family, member 4		I	3	TC0200007115.hg.2	CAP-GLY domain containing linker protein family, member 4	TC0200007115.hg.2	Host	Host	-2.45262	6.19534	-8.36458	2.81125e-11	4.76954e-10	15.2789
112869	ENSG00000176476	SGF29	SAGA complex associated factor 29		I	1	TC1600007348.hg.2	SAGA complex associated factor 29	TC1600007348.hg.2	Host	Host	-1.08834	8.92901	-8.3642	2.81526e-11	4.77217e-10	15.2775
79915	ENSG00000176208	ATAD5	ATPase family, AAA domain containing 5		I	3	TC1700007469.hg.2	ATPase family, AAA domain containing 5	TC1700007469.hg.2	Host	Host	1.85036	5.96463	8.36189	2.83914e-11	4.80846e-10	15.2691
84940	ENSG00000167549	CORO6	coronin 6		I	1	TC1700010252.hg.2	coronin 6	TC1700010252.hg.2	Host	Host	2.44579	5.98133	8.36109	2.84744e-11	4.81831e-10	15.2662
83986	ENSG00000167930	FAM234A	family with sequence similarity 234, member A		I	3	TC1600011315.hg.2	family with sequence similarity 234, member A	TC1600011315.hg.2	Host	Host	1.28951	9.48264	8.35045	2.9608e-11	5.00576e-10	15.2273
116225	ENSG00000165724	ZMYND19	zinc finger, MYND-type containing 19		I	3	TC0900012076.hg.2	zinc finger, MYND-type containing 19	TC0900012076.hg.2	Host	Host	1.66674	8.10474	8.34848	2.98223e-11	5.03505e-10	15.2201
1493	ENSG00000163599	CTLA4	cytotoxic T-lymphocyte-associated protein 4		I	3	TC0200010525.hg.2	cytotoxic T-lymphocyte-associated protein 4	TC0200010525.hg.2	Host	Host	-1.72839	8.67811	-8.34838	2.98331e-11	5.03505e-10	15.2197
25813	ENSG00000100347	SAMM50	SAMM50 sorting and assembly machinery component		I	3	TC2200009282.hg.2	SAMM50 sorting and assembly machinery component	TC2200009282.hg.2	Host	Host	-0.874841	10.602	-8.34692	2.99933e-11	5.05717e-10	15.2144
26035	ENSG00000138604	GLCE	glucuronic acid epimerase		I	3	TC1500007691.hg.2	glucuronic acid epimerase	TC1500007691.hg.2	Host	Host	2.18955	6.98288	8.34668	3.00201e-11	5.05717e-10	15.2135
55112	ENSG00000126870	WDR60	WD repeat domain 60		I	3	TC0700013493.hg.2	WD repeat domain 60	TC0700013493.hg.2	Host	Host	2.06141	7.37699	8.34648	3.00423e-11	5.05717e-10	15.2128
79085	ENSG00000125648	SLC25A23	solute carrier family 25 (mitochondrial carrier; phosphate carrier), member 23		I	3	TC1900009431.hg.2	solute carrier family 25 (mitochondrial carrier; phosphate carrier), member 23	TC1900009431.hg.2	Host	Host	1.65443	6.99105	8.34489	3.02172e-11	5.08219e-10	15.207
7572	ENSG00000172466	ZNF24	zinc finger protein 24		I	3	TC1800008458.hg.2	zinc finger protein 24	TC1800008458.hg.2	Host	Host	-1.18462	9.90081	-8.34285	3.04443e-11	5.11597e-10	15.1995
55629	ENSG00000189266	PNRC2	proline-rich nuclear receptor coactivator 2		I	3	TC0100007344.hg.2	proline-rich nuclear receptor coactivator 2	TC0100007344.hg.2	Host	Host	-0.460518	11.3471	-8.34219	3.05188e-11	5.12404e-10	15.1971
5019	ENSG00000083720	OXCT1	3-oxoacid CoA transferase 1		I	3	TC0500010599.hg.2	3-oxoacid CoA-transferase 1	TC0500010599.hg.2	Host	Host	-1.40542	7.5728	-8.33997	3.07676e-11	5.16135e-10	15.189
79811	ENSG00000137776	SLTM	SAFB-like, transcription modulator		I	3	TC1500009585.hg.2	SAFB-like, transcription modulator	TC1500009585.hg.2	Host	Host	-2.25088	7.07953	-8.33653	3.11587e-11	5.22245e-10	15.1765
57410	ENSG00000142186	SCYL1	SCY1-like, kinase-like 1		I	3	TC1100008025.hg.2	SCY1-like, kinase-like 1	TC1100008025.hg.2	Host	Host	0.604524	10.7424	8.3356	3.1265e-11	5.23575e-10	15.1731
114836	ENSG00000162739	SLAMF6	SLAM family member 6		I	3	TC0100016135.hg.2	SLAM family member 6	TC0100016135.hg.2	Host	Host	-1.97378	10.1261	-8.32812	3.21344e-11	5.3767e-10	15.1458
54331	ENSG00000186469	GNG2	guanine nucleotide binding protein (G protein), gamma 2		I	1	TC1400007154.hg.2	guanine nucleotide binding protein (G protein), gamma 2	TC1400007154.hg.2	Host	Host	-1.31243	9.32464	-8.32477	3.25318e-11	5.4385e-10	15.1335
55661	ENSG00000124228	DDX27	DEAD (Asp-Glu-Ala-Asp) box polypeptide 27		I	3	TC2000007633.hg.2	DEAD (Asp-Glu-Ala-Asp) box polypeptide 27	TC2000007633.hg.2	Host	Host	-0.791119	9.9802	-8.32356	3.26776e-11	5.45817e-10	15.1291
57804	ENSG00000175482	POLD4	polymerase (DNA-directed), delta 4, accessory subunit		I	3	TC1100013191.hg.2	polymerase (DNA-directed), delta 4, accessory subunit	TC1100013191.hg.2	Host	Host	-0.787604	9.61134	-8.32275	3.27742e-11	5.4696e-10	15.1261
27347	ENSG00000198648	STK39	serine threonine kinase 39		I	3	TC0200014834.hg.2	serine threonine kinase 39	TC0200014834.hg.2	Host	Host	-1.50951	9.27072	-8.31651	3.35336e-11	5.59153e-10	15.1033
139818	ENSG00000147251	DOCK11	dedicator of cytokinesis 11		I	3	TC0X00008228.hg.2	dedicator of cytokinesis 11	TC0X00008228.hg.2	Host	Host	-0.830425	10.6	-8.31242	3.40406e-11	5.67119e-10	15.0884
26224	ENSG00000005812	FBXL3	F-box and leucine-rich repeat protein 3		I	3	TC1300010048.hg.2	F-box and leucine-rich repeat protein 3	TC1300010048.hg.2	Host	Host	-1.46814	8.04285	-8.30955	3.44011e-11	5.72634e-10	15.0779
5189	ENSG00000127980	PEX1	peroxisomal biogenesis factor 1		I	3	TC0700011780.hg.2	peroxisomal biogenesis factor 1	TC0700011780.hg.2	Host	Host	1.0319	8.61933	8.30357	3.51645e-11	5.84839e-10	15.056
55768	ENSG00000151092	NGLY1	N-glycanase 1		I	3	TC0300010544.hg.2	N-glycanase 1	TC0300010544.hg.2	Host	Host	-0.752458	9.14574	-8.29557	3.62119e-11	6.01745e-10	15.0268
10025		MED16	mediator complex subunit 16		I	3	TC1900009115.hg.2	mediator complex subunit 16	TC1900009115.hg.2	Host	Host	-1.14684	9.68253	-8.29248	3.66249e-11	6.08085e-10	15.0155
378108	ENSG00000155428	TRIM74	tripartite motif containing 74		I	3	TC0700011477.hg.2	tripartite motif containing 74	TC0700011477.hg.2	Host	Host	1.89935	6.92212	8.2894	3.70413e-11	6.14474e-10	15.0043
2256	ENSG00000161958	FGF11	fibroblast growth factor 11		NI	3	TC1700012183.hg.2	fibroblast growth factor 11	TC1700012183.hg.2	Host	Host	1.85111	6.57762	8.28235	3.80131e-11	6.30057e-10	14.9785
10901	ENSG00000157326	DHRS4	dehydrogenase/reductase (SDR family) member 4		I	3	TC1400010579.hg.2	dehydrogenase/reductase (SDR family) member 4	TC1400010579.hg.2	Host	Host	-1.53603	7.76029	-8.28168	3.81073e-11	6.30823e-10	14.976
80776	ENSG00000123810	B9D2	B9 protein domain 2		NI	3	TC1900010745.hg.2	B9 protein domain 2	TC1900010745.hg.2	Host	Host	-1.24623	7.46428	-8.28155	3.81243e-11	6.30823e-10	14.9756
3267	ENSG00000173744	AGFG1	ArfGAP with FG repeats 1		I	3	TC0200010975.hg.2	ArfGAP with FG repeats 1	TC0200010975.hg.2	Host	Host	0.697153	9.94637	8.27987	3.83614e-11	6.34205e-10	14.9694
4358	ENSG00000115204	MPV17	MpV17 mitochondrial inner membrane protein		I	3	TC0200012072.hg.2	MpV17 mitochondrial inner membrane protein	TC0200012072.hg.2	Host	Host	0.779483	10.1375	8.27784	3.86481e-11	6.38402e-10	14.962
3373	ENSG00000114378	HYAL1	hyaluronoglucosaminidase 1		NI	3	TC0300011103.hg.2	hyaluronoglucosaminidase 1	TC0300011103.hg.2	Host	Host	1.44487	6.71714	8.27743	3.87054e-11	6.38804e-10	14.9605
728635	ENSG00000157326	DHRS4L1	dehydrogenase/reductase (SDR family) member 4 like 1		I	3	TC1400006711.hg.2	dehydrogenase/reductase (SDR family) member 4 like 1	TC1400006711.hg.2	Host	Host	-1.6866	7.55265	-8.27561	3.89658e-11	6.42556e-10	14.9538
5423	ENSG00000070501	POLB	polymerase (DNA directed), beta		I	1	TC0800007439.hg.2	polymerase (DNA directed), beta	TC0800007439.hg.2	Host	Host	1.09624	8.79822	8.27421	3.9166e-11	6.45308e-10	14.9487
285148	ENSG00000134330	IAH1	isoamyl acetate-hydrolyzing esterase 1 homolog		I	3	TC0200006648.hg.2	isoamyl acetate-hydrolyzing esterase 1 homolog	TC0200006648.hg.2	Host	Host	-0.895442	9.29053	-8.2725	3.94125e-11	6.48819e-10	14.9425
84174	ENSG00000101082	SLA2	Src-like-adaptor 2		I	3	TC2000009013.hg.2	Src-like-adaptor 2	TC2000009013.hg.2	Host	Host	-1.65474	6.52607	-8.27	3.97761e-11	6.54249e-10	14.9334
342371	ENSG00000224470	ATXN1L	ataxin 1-like		I	3	TC1600011426.hg.2	ataxin 1-like	TC1600011426.hg.2	Host	Host	0.750984	9.95487	8.26812	4.00526e-11	6.5824e-10	14.9265
9546	ENSG00000011132	APBA3	amyloid beta (A4) precursor protein-binding, family A, member 3		NI	3	TC1900009307.hg.2	amyloid beta (A4) precursor protein-binding, family A, member 3	TC1900009307.hg.2	Host	Host	-0.865572	8.07575	-8.26508	4.05023e-11	6.65066e-10	14.9154
642475		MROH6	maestro heat-like repeat family member 6		NI	3	TC0800012142.hg.2	maestro heat-like repeat family member 6	TC0800012142.hg.2	Host	Host	1.03235	7.03322	8.26427	4.06226e-11	6.66478e-10	14.9124
26065		LSM14A	LSM14A mRNA processing body assembly factor		I	3	TC1900007795.hg.2	LSM14A mRNA processing body assembly factor	TC1900007795.hg.2	Host	Host	-0.69592	10.122	-8.26135	4.10602e-11	6.73089e-10	14.9017
9862	ENSG00000008838	MED24	mediator complex subunit 24		I	3	TC1700010599.hg.2	mediator complex subunit 24	TC1700010599.hg.2	Host	Host	-1.37266	8.85365	-8.26102	4.11098e-11	6.73333e-10	14.9005
22994	ENSG00000141577	CEP131	centrosomal protein 131kDa		I	3	TC1700012025.hg.2	centrosomal protein 131kDa	TC1700012025.hg.2	Host	Host	1.4502	7.84307	8.25694	4.17314e-11	6.82938e-10	14.8856
6293		VPS52	vacuolar protein sorting 52 homolog (S. cerevisiae)		I	3	TC0600011531.hg.2	vacuolar protein sorting 52 homolog (S. cerevisiae)	TC0600011531.hg.2	Host	Host	-1.22355	8.63638	-8.25617	4.18501e-11	6.84304e-10	14.8828
80012	ENSG00000173889	PHC3	polyhomeotic homolog 3 (Drosophila)		I	3	TC0300013090.hg.2	polyhomeotic homolog 3 (Drosophila)	TC0300013090.hg.2	Host	Host	-0.470593	10.9615	-8.25107	4.26413e-11	6.96654e-10	14.8641
63916	ENSG00000062598	ELMO2	engulfment and cell motility 2		I	1	TC2000009268.hg.2	engulfment and cell motility 2	TC2000009268.hg.2	Host	Host	0.815751	10.9739	8.24864	4.30228e-11	7.02295e-10	14.8553
9097	ENSG00000101557	USP14	ubiquitin specific peptidase 14 (tRNA-guanine transglycosylase)		I	3	TC1800006437.hg.2	ubiquitin specific peptidase 14 (tRNA-guanine transglycosylase)	TC1800006437.hg.2	Host	Host	0.547285	11.5645	8.24453	4.36783e-11	7.12397e-10	14.8402
2119	ENSG00000244405	ETV5	ets variant 5		I	3	TC0300014082.hg.2	ets variant 5	TC0300014082.hg.2	Host	Host	2.3039	4.6212	8.23828	4.46919e-11	7.28317e-10	14.8174
10666	ENSG00000150637	CD226	CD226 molecule		I	3	TC1800008977.hg.2	CD226 molecule	TC1800008977.hg.2	Host	Host	-2.01189	8.30031	-8.23786	4.47609e-11	7.28829e-10	14.8158
254048	ENSG00000157741	UBN2	ubinuclein 2		I	3	TC0700009333.hg.2	ubinuclein 2	TC0700009333.hg.2	Host	Host	0.780137	10.3683	8.23739	4.48396e-11	7.29499e-10	14.8141
55917	ENSG00000143079	CTTNBP2NL	CTTNBP2 N-terminal like		I	3	TC0100009441.hg.2	CTTNBP2 N-terminal like	TC0100009441.hg.2	Host	Host	1.94903	7.43964	8.23585	4.50942e-11	7.33026e-10	14.8084
124245	ENSG00000158545	ZC3H18	zinc finger CCCH-type containing 18		I	3	TC1600008829.hg.2	zinc finger CCCH-type containing 18	TC1600008829.hg.2	Host	Host	0.628244	9.27258	8.23259	4.56369e-11	7.41228e-10	14.7965
7479	ENSG00000075290	WNT8B	wingless-type MMTV integration site family, member 8B		NI	3	TC1000008649.hg.2	wingless-type MMTV integration site family, member 8B	TC1000008649.hg.2	Host	Host	1.34034	4.08924	8.23161	4.58021e-11	7.43288e-10	14.7929
653464	ENSG00000171943	SRGAP2C	SLIT-ROBO Rho GTPase activating protein 2C		I	3	TC0100009658.hg.2	SLIT-ROBO Rho GTPase activating protein 2C	TC0100009658.hg.2	Host	Host	1.09224	9.6932	8.23125	4.58625e-11	7.43646e-10	14.7916
5588	ENSG00000065675	PRKCQ	protein kinase C, theta		I	3	TC1000009714.hg.2	protein kinase C, theta	TC1000009714.hg.2	Host	Host	-1.70633	9.109	-8.2307	4.59557e-11	7.44536e-10	14.7896
54825	ENSG00000074276	CDHR2	cadherin-related family member 2		I	3	TC0500009594.hg.2	cadherin-related family member 2	TC0500009594.hg.2	Host	Host	1.90647	4.76918	8.22928	4.61955e-11	7.47538e-10	14.7844
57546	ENSG00000172840	PDP2	pyruvate dehyrogenase phosphatase catalytic subunit 2		I	3	TC1600011409.hg.2	pyruvate dehyrogenase phosphatase catalytic subunit 2	TC1600011409.hg.2	Host	Host	1.30959	9.03746	8.22915	4.6218e-11	7.47538e-10	14.7839
50943	ENSG00000049768	FOXP3	forkhead box P3		I	3	TC0X00009667.hg.2	forkhead box P3	TC0X00009667.hg.2	Host	Host	-1.73572	6.709	-8.2288	4.62779e-11	7.47883e-10	14.7826
223082	ENSG00000180233	ZNRF2	zinc and ring finger 2, E3 ubiquitin protein ligase		I	3	TC0700013343.hg.2	zinc and ring finger 2, E3 ubiquitin protein ligase	TC0700013343.hg.2	Host	Host	-1.11165	7.86067	-8.22225	4.74052e-11	7.65465e-10	14.7587
9663	ENSG00000101577	LPIN2	lipin 2		I	3	TC1800007905.hg.2	lipin 2	TC1800007905.hg.2	Host	Host	-1.04763	10.5611	-8.21602	4.85032e-11	7.82542e-10	14.7359
8292	ENSG00000206561	COLQ	collagen-like tail subunit (single strand of homotrimer) of asymmetric acetylcholinesterase		I	1	TC0300013947.hg.2	collagen-like tail subunit (single strand of homotrimer) of asymmetric acetylcholinesterase	TC0300013947.hg.2	Host	Host	1.91637	5.7337	8.21363	4.89301e-11	7.88775e-10	14.7272
11313	ENSG00000011009	LYPLA2	lysophospholipase II		I	3	TC0100007334.hg.2	lysophospholipase II	TC0100007334.hg.2	Host	Host	-0.691107	10.1105	-8.21224	4.91819e-11	7.92176e-10	14.7221
7011	ENSG00000129566	TEP1	telomerase-associated protein 1		I	1	TC1400008588.hg.2	telomerase-associated protein 1	TC1400008588.hg.2	Host	Host	-1.00689	8.5655	-8.20816	4.99251e-11	8.0348e-10	14.7071
114758		CSPG4P1Y	chondroitin sulfate proteoglycan 4 pseudogene 1, Y-linked		I	3	TC0Y00007240.hg.2	chondroitin sulfate proteoglycan 4 pseudogene 1, Y-linked	TC0Y00007240.hg.2	Host	Host	1.40837	7.70559	8.20268	5.09403e-11	8.19139e-10	14.6871
8775	ENSG00000105402	NAPA	N-ethylmaleimide-sensitive factor attachment protein, alpha		I	3	TC1900011033.hg.2	N-ethylmaleimide-sensitive factor attachment protein, alpha	TC1900011033.hg.2	Host	Host	0.863438	10.1974	8.20066	5.13204e-11	8.24568e-10	14.6797
55969	ENSG00000101084	C20orf24	chromosome 20 open reading frame 24		I	4	TC2000009915.hg.2	chromosome 20 open reading frame 24	TC2000009915.hg.2	Host	Host	0.684541	9.60058	8.20019	5.14091e-11	8.25309e-10	14.678
133418	ENSG00000170571	EMB	embigin		I	3	TC0500010670.hg.2	embigin	TC0500010670.hg.2	Host	Host	-1.48058	8.68124	-8.19922	5.15935e-11	8.27585e-10	14.6744
84268	ENSG00000129197	RPAIN	RPA interacting protein		I	3	TC1700006679.hg.2	RPA interacting protein	TC1700006679.hg.2	Host	Host	0.609297	10.5979	8.19797	5.1832e-11	8.30724e-10	14.6698
26145	ENSG00000170604	IRF2BP1	interferon regulatory factor 2 binding protein 1		NI	3	TC1900010961.hg.2	interferon regulatory factor 2 binding protein 1	TC1900010961.hg.2	Host	Host	0.98244	8.8472	8.19196	5.29894e-11	8.48574e-10	14.6478
23204	ENSG00000170540	ARL6IP1	ADP-ribosylation factor-like 6 interacting protein 1		I	1	TC1600011494.hg.2	ADP-ribosylation factor like GTPase 6 interacting protein 1	TC1600011494.hg.2	Host	Host	0.54666	11.5734	8.1909	5.31963e-11	8.51185e-10	14.644
375387	ENSG00000174004	NRROS	negative regulator of reactive oxygen species		NI	3	TC0300013920.hg.2	negative regulator of reactive oxygen species	TC0300013920.hg.2	Host	Host	-1.79394	6.26638	-8.18834	5.36999e-11	8.58534e-10	14.6346
1655	ENSG00000108654	DDX5	DEAD (Asp-Glu-Ala-Asp) box helicase 5		I	3	TC1700011449.hg.2	DEAD (Asp-Glu-Ala-Asp) box helicase 5	TC1700011449.hg.2	Host	Host	-0.863306	9.76226	-8.18022	5.5327e-11	8.83821e-10	14.6049
9990	ENSG00000140199	SLC12A6	solute carrier family 12 (potassium/chloride transporter), member 6		I	3	TC1500008983.hg.2	solute carrier family 12 (potassium/chloride transporter), member 6	TC1500008983.hg.2	Host	Host	-0.878742	10.6395	-8.17701	5.59853e-11	8.93601e-10	14.5931
23168	ENSG00000137815	RTF1	RTF1 homolog, Paf1/RNA polymerase II complex component		I	3	TC1500007004.hg.2	RTF1 homolog, Paf1/RNA polymerase II complex component	TC1500007004.hg.2	Host	Host	0.627673	11.1489	8.17523	5.63532e-11	8.98734e-10	14.5866
324	ENSG00000134982	APC	adenomatous polyposis coli		I	3	TC0500013211.hg.2	adenomatous polyposis coli	TC0500013211.hg.2	Host	Host	-2.40938	7.99558	-8.1743	5.65452e-11	9.01055e-10	14.5832
3028	ENSG00000072506	HSD17B10	hydroxysteroid (17-beta) dehydrogenase 10		I	3	TC0X00009762.hg.2	hydroxysteroid (17-beta) dehydrogenase 10	TC0X00009762.hg.2	Host	Host	0.871499	9.81006	8.16689	5.81089e-11	9.25214e-10	14.556
4285	ENSG00000027001	MIPEP	mitochondrial intermediate peptidase		I	1	TC1300008338.hg.2	mitochondrial intermediate peptidase	TC1300008338.hg.2	Host	Host	1.11931	8.23503	8.15065	6.16875e-11	9.81387e-10	14.4966
79713	ENSG00000126246	IGFLR1	IGF-like family receptor 1		I	3	TC1900011929.hg.2	IGF like family receptor 1	TC1900011929.hg.2	Host	Host	-1.16038	8.08571	-8.14947	6.1956e-11	9.84851e-10	14.4922
158293	ENSG00000188938	FAM120AOS	family with sequence similarity 120A opposite strand		I	3	TC0900010837.hg.2	family with sequence similarity 120A opposite strand	TC0900010837.hg.2	Host	Host	0.630403	10.1868	8.1449	6.30063e-11	1.00073e-09	14.4755
57466	ENSG00000156304	SCAF4	SR-related CTD-associated factor 4		NI	3	TC2100007935.hg.2	SR-related CTD-associated factor 4	TC2100007935.hg.2	Host	Host	0.7272	10.2153	8.14378	6.32657e-11	1.00403e-09	14.4714
284106		CISD3	CDGSH iron sulfur domain 3		NI	3	TC1700007718.hg.2	CDGSH iron sulfur domain 3	TC1700007718.hg.2	Host	Host	1.0619	8.92463	8.13981	6.41986e-11	1.018e-09	14.4569
9368	ENSG00000109062	SLC9A3R1	solute carrier family 9, subfamily A (NHE3, cation proton antiporter 3), member 3 regulator 1		I	3	TC1700008867.hg.2	solute carrier family 9, subfamily A (NHE3, cation proton antiporter 3), member 3 regulator 1	TC1700008867.hg.2	Host	Host	0.865653	11.1804	8.13514	6.53105e-11	1.03478e-09	14.4398
79979	ENSG00000188917	TRMT2B	tRNA methyltransferase 2 homolog B		I	3	TC0X00010346.hg.2	tRNA methyltransferase 2 homolog B	TC0X00010346.hg.2	Host	Host	-2.30589	7.88758	-8.1306	6.64129e-11	1.05139e-09	14.4231
56882	ENSG00000197622	CDC42SE1	CDC42 small effector 1		I	3	TC0100018486.hg.2	CDC42 small effector 1	TC0100018486.hg.2	Host	Host	-0.583813	12.0778	-8.13014	6.65242e-11	1.0523e-09	14.4214
345222	ENSG00000188981	MSANTD1	Myb/SANT-like DNA-binding domain containing 1		NI	3	TC0400006596.hg.2	Myb/SANT-like DNA-binding domain containing 1	TC0400006596.hg.2	Host	Host	1.78747	5.76855	8.12839	6.69532e-11	1.05822e-09	14.415
4236	ENSG00000140259	MFAP1	microfibrillar-associated protein 1		I	3	TC1500009236.hg.2	microfibrillar associated protein 1	TC1500009236.hg.2	Host	Host	0.839041	9.87376	8.12728	6.72274e-11	1.06169e-09	14.411
79828	ENSG00000123600	METTL8	methyltransferase like 8		I	3	TC0200014899.hg.2	methyltransferase like 8	TC0200014899.hg.2	Host	Host	-2.18887	7.70833	-8.12581	6.75933e-11	1.0666e-09	14.4056
27338	ENSG00000108106	UBE2S	ubiquitin-conjugating enzyme E2S		I	3	TC1900011470.hg.2	ubiquitin-conjugating enzyme E2S	TC1900011470.hg.2	Host	Host	0.986317	8.75005	8.12506	6.77807e-11	1.06869e-09	14.4028
5170	ENSG00000140992	PDPK1	3-phosphoinositide dependent protein kinase 1		I	3	TC1600006619.hg.2	3-phosphoinositide dependent protein kinase 1	TC1600006619.hg.2	Host	Host	0.915336	9.01925	8.12314	6.82599e-11	1.07537e-09	14.3958
2780	ENSG00000134183	GNAT2	guanine nucleotide binding protein (G protein), alpha transducing activity polypeptide 2		I	3	TC0100015206.hg.2	guanine nucleotide binding protein (G protein), alpha transducing activity polypeptide 2	TC0100015206.hg.2	Host	Host	0.738375	10.4131	8.12246	6.84332e-11	1.07723e-09	14.3933
80142	ENSG00000148334	PTGES2	prostaglandin E synthase 2		I	3	TC0900011623.hg.2	prostaglandin E synthase 2	TC0900011623.hg.2	Host	Host	1.30997	7.48667	8.11449	7.04699e-11	1.10839e-09	14.3641
9616	ENSG00000114125	RNF7	ring finger protein 7		I	3	TC0300009010.hg.2	ring finger protein 7	TC0300009010.hg.2	Host	Host	-0.688425	9.86034	-8.11057	7.14952e-11	1.1236e-09	14.3497
2634	ENSG00000162645	GBP2	guanylate binding protein 2, interferon-inducible		I	3	TC0100018451.hg.2	guanylate binding protein 2, interferon-inducible	TC0100018451.hg.2	Host	Host	-0.608721	11.3283	-8.10857	7.20228e-11	1.13098e-09	14.3424
10978	ENSG00000172409	CLP1	cleavage and polyadenylation factor I subunit 1		I	84	TC1100013001.hg.2	cleavage and polyadenylation factor I subunit 1	TC1100013001.hg.2	Host	Host	1.21975	7.44657	8.10511	7.2947e-11	1.14457e-09	14.3297
403	ENSG00000138175	ARL3	ADP-ribosylation factor-like 3		I	2	TC1000011690.hg.2	ADP-ribosylation factor like GTPase 3	TC1000011690.hg.2	Host	Host	0.931064	9.89575	8.10279	7.35739e-11	1.15347e-09	14.3212
4134	ENSG00000047849	MAP4	microtubule-associated protein 4		I	3	TC0300010999.hg.2	microtubule associated protein 4	TC0300010999.hg.2	Host	Host	0.756886	9.89778	8.10195	7.38018e-11	1.15611e-09	14.3181
4359	ENSG00000158887	MPZ	myelin protein zero		NI	3	TC0100016171.hg.2	myelin protein zero	TC0100016171.hg.2	Host	Host	1.55328	4.48361	8.09645	7.53118e-11	1.17881e-09	14.298
1945	ENSG00000243364	EFNA4	ephrin-A4		I	3	TC0100018302.hg.2	ephrin-A4	TC0100018302.hg.2	Host	Host	1.88245	7.38409	8.09484	7.5759e-11	1.18486e-09	14.2921
4835	ENSG00000124588	NQO2	NAD(P)H dehydrogenase, quinone 2		I	3	TC0600014055.hg.2	NAD(P)H dehydrogenase, quinone 2	TC0600014055.hg.2	Host	Host	1.29283	8.44375	8.09198	7.65632e-11	1.19647e-09	14.2816
256586	ENSG00000140280	LYSMD2	LysM, putative peptidoglycan-binding, domain containing 2		I	3	TC1500009438.hg.2	LysM, putative peptidoglycan-binding, domain containing 2	TC1500009438.hg.2	Host	Host	-1.46795	8.13501	-8.09088	7.68722e-11	1.20033e-09	14.2776
440689	ENSG00000203814	HIST2H2BF	histone cluster 2, H2bf		I	3	TC0100015696.hg.2	histone cluster 2, H2bf	TC0100015696.hg.2	Host	Host	0.658387	11.671	8.08732	7.78882e-11	1.21522e-09	14.2645
7535	ENSG00000115085	ZAP70	zeta-chain (TCR) associated protein kinase 70kDa		I	3	TC0200008556.hg.2	zeta chain of T cell receptor associated protein kinase 70kDa	TC0200008556.hg.2	Host	Host	-1.11191	10.2445	-8.08694	7.79973e-11	1.21594e-09	14.2631
112752	ENSG00000119650	IFT43	intraflagellar transport 43		I	4	TC1400010631.hg.2	intraflagellar transport 43	TC1400010631.hg.2	Host	Host	1.27536	8.25281	8.08503	7.85487e-11	1.22356e-09	14.2561
23192	ENSG00000168397	ATG4B	autophagy related 4B, cysteine peptidase		I	3	TC0200011419.hg.2	autophagy related 4B, cysteine peptidase	TC0200011419.hg.2	Host	Host	1.49603	8.85207	8.07078	8.27814e-11	1.28846e-09	14.2039
25998	ENSG00000005700	IBTK	inhibitor of Bruton agammaglobulinemia tyrosine kinase		I	3	TC0600012413.hg.2	inhibitor of Bruton agammaglobulinemia tyrosine kinase	TC0600012413.hg.2	Host	Host	-1.69558	7.85601	-8.06843	8.35026e-11	1.29864e-09	14.1952
199953	ENSG00000188807	TMEM201	transmembrane protein 201		I	3	TC0100006784.hg.2	transmembrane protein 201	TC0100006784.hg.2	Host	Host	1.51296	7.03522	8.06795	8.36506e-11	1.2999e-09	14.1935
10056	ENSG00000116120	FARSB	phenylalanyl-tRNA synthetase, beta subunit		I	3	TC0200015838.hg.2	phenylalanyl-tRNA synthetase beta subunit	TC0200015838.hg.2	Host	Host	1.72431	7.3466	8.06767	8.37353e-11	1.30017e-09	14.1925
79577	ENSG00000134371	CDC73	cell division cycle 73		I	3	TC0100011027.hg.2	cell division cycle 73	TC0100011027.hg.2	Host	Host	-0.866965	10.2044	-8.06659	8.40686e-11	1.30431e-09	14.1885
26034	ENSG00000074706	IPCEF1	interaction protein for cytohesin exchange factors 1		I	3	TC0600014360.hg.2	interaction protein for cytohesin exchange factors 1	TC0600014360.hg.2	Host	Host	-2.10394	9.35707	-8.06539	8.44438e-11	1.30908e-09	14.1841
7071	ENSG00000155090	KLF10	Kruppel-like factor 10		I	3	TC0800011334.hg.2	Kruppel-like factor 10	TC0800011334.hg.2	Host	Host	1.30271	9.45443	8.06094	8.58376e-11	1.32963e-09	14.1678
1209	ENSG00000104853	CLPTM1	cleft lip and palate associated transmembrane protein 1		I	3	TC1900008297.hg.2	cleft lip and palate associated transmembrane protein 1	TC1900008297.hg.2	Host	Host	0.573792	11.0249	8.06059	8.59502e-11	1.33031e-09	14.1665
25	ENSG00000097007	ABL1	ABL proto-oncogene 1, non-receptor tyrosine kinase		I	3	TC0900008969.hg.2	ABL proto-oncogene 1, non-receptor tyrosine kinase	TC0900008969.hg.2	Host	Host	-1.02165	9.26261	-8.05875	8.65362e-11	1.33831e-09	14.1597
161142	ENSG00000172717	FAM71D	family with sequence similarity 71, member D		NI	3	TC1400007490.hg.2	family with sequence similarity 71, member D	TC1400007490.hg.2	Host	Host	1.8805	3.92769	8.0581	8.67425e-11	1.34043e-09	14.1573
90007	ENSG00000167470	MIDN	midnolin		I	3	TC1900006522.hg.2	midnolin	TC1900006522.hg.2	Host	Host	0.815949	8.82547	8.05562	8.75402e-11	1.35168e-09	14.1482
11034	ENSG00000125868	DSTN	destrin (actin depolymerizing factor)		I	1	TC2000006799.hg.2	destrin (actin depolymerizing factor)	TC2000006799.hg.2	Host	Host	0.742831	9.7627	8.05347	8.82359e-11	1.36134e-09	14.1404
823	ENSG00000014216	CAPN1	calpain 1, (mu/I) large subunit		I	3	TC1100008005.hg.2	calpain 1, (mu/I) large subunit	TC1100008005.hg.2	Host	Host	-0.945551	7.78517	-8.05252	8.85444e-11	1.36502e-09	14.1369
23028	ENSG00000004487	KDM1A	lysine (K)-specific demethylase 1A		I	3	TC0100007303.hg.2	lysine (K)-specific demethylase 1A	TC0100007303.hg.2	Host	Host	0.912973	9.73291	8.04885	8.97517e-11	1.38253e-09	14.1234
1723	ENSG00000102967	DHODH	dihydroorotate dehydrogenase (quinone)		I	3	TC1600008328.hg.2	dihydroorotate dehydrogenase (quinone)	TC1600008328.hg.2	Host	Host	1.33725	8.04954	8.04515	9.09838e-11	1.4004e-09	14.1098
9310	ENSG00000159917	ZNF235	zinc finger protein 235		I	3	TC1900010886.hg.2	zinc finger protein 235	TC1900010886.hg.2	Host	Host	-0.960939	8.16053	-8.04188	9.20882e-11	1.41628e-09	14.0978
90799	ENSG00000258890	CEP95	centrosomal protein 95kDa		I	3	TC1700008603.hg.2	centrosomal protein 95kDa	TC1700008603.hg.2	Host	Host	0.705164	10.5741	8.03425	9.47146e-11	1.45551e-09	14.0699
5818	ENSG00000110400	PVRL1	poliovirus receptor-related 1 (herpesvirus entry mediator C)		I	3	TC1100012535.hg.2	poliovirus receptor-related 1 (herpesvirus entry mediator C)	TC1100012535.hg.2	Host	Host	2.23991	7.99626	8.03374	9.48916e-11	1.45708e-09	14.068
387990	ENSG00000196860	TOMM20L	translocase of outer mitochondrial membrane 20 homolog (yeast)-like		I	1	TC1400007308.hg.2	translocase of outer mitochondrial membrane 20 homolog (yeast)-like	TC1400007308.hg.2	Host	Host	2.95105	5.53842	8.0331	9.51152e-11	1.45936e-09	14.0657
3916	ENSG00000185896	LAMP1	lysosomal-associated membrane protein 1		NI	3	TC1300008125.hg.2	lysosomal-associated membrane protein 1	TC1300008125.hg.2	Host	Host	0.454863	11.0256	8.02992	9.62383e-11	1.47543e-09	14.054
2595	ENSG00000214013	GANC	glucosidase, alpha; neutral C		I	3	TC1500010724.hg.2	glucosidase, alpha; neutral C	TC1500010724.hg.2	Host	Host	-1.64043	6.6912	-8.02673	9.73783e-11	1.49173e-09	14.0423
8502	ENSG00000144283	PKP4	plakophilin 4		I	3	TC0200009756.hg.2	plakophilin 4	TC0200009756.hg.2	Host	Host	1.53486	8.70741	8.02333	9.86056e-11	1.50934e-09	14.0298
5525	ENSG00000066027	PPP2R5A	protein phosphatase 2, regulatory subunit B', alpha		I	3	TC0100011520.hg.2	protein phosphatase 2, regulatory subunit B, alpha	TC0100011520.hg.2	Host	Host	-1.02005	8.51881	-8.0207	9.95662e-11	1.52284e-09	14.0202
55151	ENSG00000095209	TMEM38B	transmembrane protein 38B		I	3	TC0900008318.hg.2	transmembrane protein 38B	TC0900008318.hg.2	Host	Host	0.887529	9.14441	8.01668	1.01055e-10	1.54439e-09	14.0054
23089	ENSG00000242265	PEG10	paternally expressed 10		NI	3	TC0700008367.hg.2	paternally expressed 10	TC0700008367.hg.2	Host	Host	1.73671	4.32358	8.01431	1.01943e-10	1.55673e-09	13.9967
10102	ENSG00000123297	TSFM	Ts translation elongation factor, mitochondrial		I	3	TC1200012654.hg.2	Ts translation elongation factor, mitochondrial	TC1200012654.hg.2	Host	Host	1.06964	9.45931	8.01065	1.03327e-10	1.57663e-09	13.9833
29944	ENSG00000183837	PNMA3	paraneoplastic Ma antigen 3		I	3	TC0X00008764.hg.2	paraneoplastic Ma antigen 3	TC0X00008764.hg.2	Host	Host	-1.25798	6.78683	-8.0103	1.03461e-10	1.57743e-09	13.982
5387	ENSG00000127957	PMS2P3	PMS1 homolog 2, mismatch repair system component pseudogene 3		I	3	TC0700011554.hg.2	PMS1 homolog 2, mismatch repair system component pseudogene 3	TC0700011554.hg.2	Host	Host	0.384472	11.3408	8.00637	1.04972e-10	1.59922e-09	13.9675
78996	ENSG00000122783	C7orf49	chromosome 7 open reading frame 49		I	3	TC0700012695.hg.2	chromosome 7 open reading frame 49	TC0700012695.hg.2	Host	Host	-1.84148	9.20006	-8.00415	1.05832e-10	1.61106e-09	13.9594
54106	ENSG00000239732	TLR9	toll-like receptor 9		NI	3	TC0300013990.hg.2	toll-like receptor 9	TC0300013990.hg.2	Host	Host	1.79848	6.08766	8.00328	1.06174e-10	1.61499e-09	13.9562
686	ENSG00000169814	BTD	biotinidase		I	72	TC0300006719.hg.2	biotinidase	TC0300006719.hg.2	Host	Host	-1.36712	8.79207	-8.00078	1.07159e-10	1.62866e-09	13.947
6992		PPP1R11	protein phosphatase 1, regulatory (inhibitor) subunit 11		I	3	TC0600007508.hg.2	protein phosphatase 1, regulatory (inhibitor) subunit 11	TC0600007508.hg.2	Host	Host	-0.751529	10.8435	-8.00057	1.0724e-10	1.62866e-09	13.9463
55858	ENSG00000134851	TMEM165	transmembrane protein 165		I	3	TC0400007559.hg.2	transmembrane protein 165	TC0400007559.hg.2	Host	Host	1.10626	8.20833	7.99588	1.09111e-10	1.65578e-09	13.9291
54681	ENSG00000178467	P4HTM	prolyl 4-hydroxylase, transmembrane (endoplasmic reticulum)		I	3	TC0300013826.hg.2	prolyl 4-hydroxylase, transmembrane (endoplasmic reticulum)	TC0300013826.hg.2	Host	Host	-2.4373	6.29718	-7.9927	1.10399e-10	1.67402e-09	13.9174
51228	ENSG00000139433	GLTP	glycolipid transfer protein		I	3	TC1200011885.hg.2	glycolipid transfer protein	TC1200011885.hg.2	Host	Host	-0.99129	10.1711	-7.99216	1.10621e-10	1.67607e-09	13.9154
128637	ENSG00000125875	TBC1D20	TBC1 domain family, member 20		I	3	TC2000008130.hg.2	TBC1 domain family, member 20	TC2000008130.hg.2	Host	Host	1.06035	9.95181	7.99164	1.10833e-10	1.67797e-09	13.9135
146822	ENSG00000223510	CDRT15	CMT1A duplicated region transcript 15		NI	3	TC1700009830.hg.2	CMT1A duplicated region transcript 15	TC1700009830.hg.2	Host	Host	1.18684	7.82509	7.98851	1.12119e-10	1.69483e-09	13.902
5245	ENSG00000167085	PHB	prohibitin		I	3	TC1700011045.hg.2	prohibitin	TC1700011045.hg.2	Host	Host	0.691902	11.1183	7.98851	1.12122e-10	1.69483e-09	13.902
10768	ENSG00000168710	AHCYL1	adenosylhomocysteinase-like 1		I	3	TC0100009365.hg.2	adenosylhomocysteinase like 1	TC0100009365.hg.2	Host	Host	0.730882	11.0005	7.98571	1.13286e-10	1.71111e-09	13.8917
26151	ENSG00000109065	NAT9	N-acetyltransferase 9 (GCN5-related, putative)		I	3	TC1700011716.hg.2	N-acetyltransferase 9 (GCN5-related, putative)	TC1700011716.hg.2	Host	Host	1.31938	8.12587	7.98439	1.1384e-10	1.71813e-09	13.8869
80097	ENSG00000152082	MZT2B	mitotic spindle organizing protein 2B		I	3	TC0200009281.hg.2	mitotic spindle organizing protein 2B	TC0200009281.hg.2	Host	Host	-0.819918	10.7294	-7.98258	1.14599e-10	1.72824e-09	13.8802
149076	ENSG00000160094	ZNF362	zinc finger protein 362		NI	3	TC0100007716.hg.2	zinc finger protein 362	TC0100007716.hg.2	Host	Host	-0.985932	7.22771	-7.98131	1.1514e-10	1.73505e-09	13.8756
65083	ENSG00000165271	NOL6	nucleolar protein 6 (RNA-associated)		I	3	TC0900009861.hg.2	nucleolar protein 6 (RNA-associated)	TC0900009861.hg.2	Host	Host	1.11629	9.20677	7.98026	1.15586e-10	1.74043e-09	13.8717
79682	ENSG00000151725	CENPU	centromere protein U		I	3	TC0400012620.hg.2	centromere protein U	TC0400012620.hg.2	Host	Host	1.55313	7.87939	7.97865	1.16273e-10	1.74941e-09	13.8658
8891	ENSG00000070785	EIF2B3	eukaryotic translation initiation factor 2B, subunit 3 gamma, 58kDa		I	3	TC0100013995.hg.2	eukaryotic translation initiation factor 2B, subunit 3 gamma, 58kDa	TC0100013995.hg.2	Host	Host	1.31811	9.10019	7.97388	1.18339e-10	1.77912e-09	13.8483
285955	ENSG00000136206	SPDYE1	speedy/RINGO cell cycle regulator family member E1		I	12	TC0700007364.hg.2	speedy/RINGO cell cycle regulator family member E1	TC0700007364.hg.2	Host	Host	1.06025	8.65943	7.97315	1.18659e-10	1.78255e-09	13.8456
1849	ENSG00000164086	DUSP7	dual specificity phosphatase 7		NI	3	TC0300011152.hg.2	dual specificity phosphatase 7	TC0300011152.hg.2	Host	Host	1.02782	9.88984	7.97184	1.19235e-10	1.78982e-09	13.8408
8345	ENSG00000275713	HIST1H2BH	histone cluster 1, H2bh		I	3	TC0600007290.hg.2	histone cluster 1, H2bh	TC0600007290.hg.2	Host	Host	0.959466	10.4747	7.97076	1.19712e-10	1.7943e-09	13.8368
64343	ENSG00000163512	AZI2	5-azacytidine induced 2		I	3	TC0300010581.hg.2	5-azacytidine induced 2	TC0300010581.hg.2	Host	Host	-1.05346	8.64022	-7.97074	1.19719e-10	1.7943e-09	13.8368
9884		LRRC37A	leucine rich repeat containing 37A		I	3	TC1700008095.hg.2	leucine rich repeat containing 37A	TC1700008095.hg.2	Host	Host	-0.832315	10.3042	-7.96953	1.20255e-10	1.80095e-09	13.8323
26012	ENSG00000165802	NSMF	NMDA receptor synaptonuclear signaling and neuronal migration factor		I	3	TC0900012066.hg.2	NMDA receptor synaptonuclear signaling and neuronal migration factor	TC0900012066.hg.2	Host	Host	1.32555	7.8823	7.96912	1.20437e-10	1.80229e-09	13.8308
23351	ENSG00000100441	KHNYN	KH and NYN domain containing		I	3	TC1400006742.hg.2	KH and NYN domain containing	TC1400006742.hg.2	Host	Host	-1.18851	8.4245	-7.96623	1.21731e-10	1.82024e-09	13.8202
22	ENSG00000131269	ABCB7	ATP-binding cassette, sub-family B (MDR/TAP), member 7		I	3	TC0X00010099.hg.2	ATP binding cassette subfamily B member 7	TC0X00010099.hg.2	Host	Host	-1.19514	8.15355	-7.9633	1.2305e-10	1.83856e-09	13.8095
339451	ENSG00000187961	KLHL17	kelch-like family member 17		I	4	TC0100006479.hg.2	kelch-like family member 17	TC0100006479.hg.2	Host	Host	1.10432	8.39472	7.95933	1.24866e-10	1.86426e-09	13.7949
83853	ENSG00000145491	ROPN1L	rhophilin associated tail protein 1-like		NI	3	TC0500006744.hg.2	rhophilin associated tail protein 1-like	TC0500006744.hg.2	Host	Host	1.71547	4.32485	7.95426	1.27227e-10	1.89804e-09	13.7762
26005	ENSG00000168014	C2CD3	C2 calcium-dependent domain containing 3		I	3	TC1100011606.hg.2	C2 calcium-dependent domain containing 3	TC1100011606.hg.2	Host	Host	-0.907338	8.74385	-7.95062	1.2895e-10	1.92227e-09	13.7629
57585	ENSG00000007545	CRAMP1	cramped chromatin regulator homolog 1		I	1	TC1600011325.hg.2	cramped chromatin regulator homolog 1	TC1600011325.hg.2	Host	Host	1.34606	7.42775	7.9473	1.30541e-10	1.94449e-09	13.7507
2969	ENSG00000263001	GTF2I	general transcription factor IIi		I	4	TC0700008010.hg.2	general transcription factor IIi	TC0700008010.hg.2	Host	Host	-1.46714	8.13082	-7.94512	1.31595e-10	1.95814e-09	13.7427
518	ENSG00000154518	ATP5G3	ATP synthase, H+ transporting, mitochondrial Fo complex, subunit C3 (subunit 9)		I	3	TC0200015012.hg.2	ATP synthase, H+ transporting, mitochondrial Fo complex subunit C3 (subunit 9)	TC0200015012.hg.2	Host	Host	0.481207	11.1941	7.94499	1.31659e-10	1.95814e-09	13.7422
53834	ENSG00000127418	FGFRL1	fibroblast growth factor receptor-like 1		I	3	TC0400006493.hg.2	fibroblast growth factor receptor-like 1	TC0400006493.hg.2	Host	Host	1.44426	7.65857	7.94403	1.32126e-10	1.96358e-09	13.7387
4242	ENSG00000100060	MFNG	MFNG O-fucosylpeptide 3-beta-N-acetylglucosaminyltransferase		I	3	TC2200008654.hg.2	MFNG O-fucosylpeptide 3-beta-N-acetylglucosaminyltransferase	TC2200008654.hg.2	Host	Host	-1.05429	10.4963	-7.94088	1.33672e-10	1.98503e-09	13.7271
286128	ENSG00000181638	ZFP41	ZFP41 zinc finger protein		I	3	TC0800012373.hg.2	ZFP41 zinc finger protein	TC0800012373.hg.2	Host	Host	1.67724	6.62307	7.93997	1.34121e-10	1.99018e-09	13.7237
283377	ENSG00000176422	SPRYD4	SPRY domain containing 4		I	3	TC1200007842.hg.2	SPRY domain containing 4	TC1200007842.hg.2	Host	Host	-1.27145	9.44002	-7.93962	1.34295e-10	1.99124e-09	13.7225
254773	ENSG00000185674	LYG2	lysozyme G-like 2		I	3	TC0200013605.hg.2	lysozyme G-like 2	TC0200013605.hg.2	Host	Host	1.30296	7.74216	7.93793	1.35132e-10	2.00213e-09	13.7163
84267	ENSG00000165118	C9orf64	chromosome 9 open reading frame 64		I	4	TC0900010586.hg.2	chromosome 9 open reading frame 64	TC0900010586.hg.2	Host	Host	-2.0768	6.65458	-7.93662	1.35791e-10	2.01035e-09	13.7114
64855	ENSG00000136830	FAM129B	family with sequence similarity 129, member B		I	3	TC0900011582.hg.2	family with sequence similarity 129, member B	TC0900011582.hg.2	Host	Host	2.3232	5.33549	7.93254	1.37853e-10	2.03932e-09	13.6964
84908	ENSG00000035141	FAM136A	family with sequence similarity 136, member A		I	3	TC0200012995.hg.2	family with sequence similarity 136, member A	TC0200012995.hg.2	Host	Host	-1.53715	8.22371	-7.92395	1.42294e-10	2.10342e-09	13.6649
285989	ENSG00000198556	ZNF789	zinc finger protein 789		I	3	TC0700013421.hg.2	zinc finger protein 789	TC0700013421.hg.2	Host	Host	1.2083	8.30724	7.92216	1.43239e-10	2.11578e-09	13.6583
6729	ENSG00000100883	SRP54	signal recognition particle 54kDa		I	3	TC1400006890.hg.2	signal recognition particle 54kDa	TC1400006890.hg.2	Host	Host	0.701551	9.64089	7.92183	1.43411e-10	2.1167e-09	13.6571
84513	ENSG00000147535	PPAPDC1B	phosphatidic acid phosphatase type 2 domain containing 1B		I	3	TC0800010158.hg.2	phospholipid phosphatase 5	TC0800010158.hg.2	Host	Host	-1.076	9.48856	-7.91718	1.45895e-10	2.15173e-09	13.64
2672	ENSG00000162676	GFI1	growth factor independent 1 transcription repressor		I	3	TC0100014926.hg.2	growth factor independent 1 transcription repressor	TC0100014926.hg.2	Host	Host	-1.27949	8.73165	-7.91664	1.46189e-10	2.15443e-09	13.638
3604	ENSG00000049249	TNFRSF9	tumor necrosis factor receptor superfamily, member 9		I	3	TC0100012734.hg.2	tumor necrosis factor receptor superfamily, member 9	TC0100012734.hg.2	Host	Host	2.49529	8.28997	7.91522	1.46955e-10	2.16407e-09	13.6328
4706	ENSG00000004779	NDUFAB1	NADH dehydrogenase (ubiquinone) 1, alpha/beta subcomplex, 1, 8kDa		I	3	TC1600009744.hg.2	NADH dehydrogenase (ubiquinone) 1, alpha/beta subcomplex, 1, 8kDa	TC1600009744.hg.2	Host	Host	0.468615	10.8094	7.90854	1.50625e-10	2.21643e-09	13.6083
51780	ENSG00000120733	KDM3B	lysine (K)-specific demethylase 3B		I	1	TC0500008782.hg.2	lysine (K)-specific demethylase 3B	TC0500008782.hg.2	Host	Host	-0.742788	9.46461	-7.90511	1.52547e-10	2.24301e-09	13.5957
5229	ENSG00000164219	PGGT1B	protein geranylgeranyltransferase type I, beta subunit		I	3	TC0500013348.hg.2	protein geranylgeranyltransferase type I, beta subunit	TC0500013348.hg.2	Host	Host	-1.42386	7.52463	-7.90429	1.53013e-10	2.24817e-09	13.5927
285172	ENSG00000155744	FAM126B	family with sequence similarity 126, member B		I	3	TC0200015402.hg.2	family with sequence similarity 126, member B	TC0200015402.hg.2	Host	Host	1.32898	8.80657	7.90338	1.53528e-10	2.25402e-09	13.5893
6777	ENSG00000173757	STAT5B	signal transducer and activator of transcription 5B		I	3	TC1700010717.hg.2	signal transducer and activator of transcription 5B	TC1700010717.hg.2	Host	Host	-0.698388	10.546	-7.90255	1.53998e-10	2.25922e-09	13.5863
898	ENSG00000105173	CCNE1	cyclin E1		I	3	TC1900007688.hg.2	cyclin E1	TC1900007688.hg.2	Host	Host	2.8068	6.3625	7.90174	1.54457e-10	2.26425e-09	13.5833
388789	ENSG00000232388	LINC00493	long intergenic non-protein coding RNA 493		I	3	TC2000009895.hg.2	long intergenic non-protein coding RNA 493	TC2000009895.hg.2	Host	Host	-0.68116	10.4186	-7.89673	1.57344e-10	2.30482e-09	13.5649
4194	ENSG00000198625	MDM4	MDM4, p53 regulator		I	3	TC0100018339.hg.2	MDM4, p53 regulator	TC0100018339.hg.2	Host	Host	-1.32891	8.75497	-7.89156	1.60377e-10	2.34748e-09	13.5459
283897	ENSG00000185905	C16orf54	chromosome 16 open reading frame 54		I	3	TC1600009937.hg.2	chromosome 16 open reading frame 54	TC1600009937.hg.2	Host	Host	-1.30497	7.89938	-7.88308	1.65483e-10	2.4204e-09	13.5147
8812	ENSG00000090061	CCNK	cyclin K		I	3	TC1400008173.hg.2	cyclin K	TC1400008173.hg.2	Host	Host	0.566179	10.0198	7.88223	1.66007e-10	2.42499e-09	13.5116
79019	ENSG00000100162	CENPM	centromere protein M		I	3	TC2200008847.hg.2	centromere protein M	TC2200008847.hg.2	Host	Host	1.65403	7.29671	7.88216	1.66047e-10	2.42499e-09	13.5113
57222	ENSG00000113719	ERGIC1	endoplasmic reticulum-golgi intermediate compartment 1		I	3	TC0500009470.hg.2	endoplasmic reticulum-golgi intermediate compartment 1	TC0500009470.hg.2	Host	Host	1.3296	8.30881	7.88025	1.67226e-10	2.44037e-09	13.5043
7294	ENSG00000074966	TXK	TXK tyrosine kinase		I	3	TC0400010615.hg.2	TXK tyrosine kinase	TC0400010615.hg.2	Host	Host	-1.45282	7.58528	-7.87556	1.70147e-10	2.48113e-09	13.4871
3454	ENSG00000142166	IFNAR1	interferon (alpha, beta and omega) receptor 1		I	3	TC2100006960.hg.2	interferon (alpha, beta and omega) receptor 1	TC2100006960.hg.2	Host	Host	-1.02007	8.27608	-7.8745	1.70812e-10	2.48896e-09	13.4832
2771	ENSG00000114353	GNAI2	guanine nucleotide binding protein (G protein), alpha inhibiting activity polypeptide 2		I	3	TC0300007410.hg.2	guanine nucleotide binding protein (G protein), alpha inhibiting activity polypeptide 2	TC0300007410.hg.2	Host	Host	0.644497	10.9622	7.87212	1.72323e-10	2.50909e-09	13.4744
30001	ENSG00000197930	ERO1A	endoplasmic reticulum oxidoreductase alpha		I	3	TC1400009186.hg.2	endoplasmic reticulum oxidoreductase alpha	TC1400009186.hg.2	Host	Host	-1.01105	10.1405	-7.87114	1.72952e-10	2.51636e-09	13.4708
9051	ENSG00000140368	PSTPIP1	proline-serine-threonine phosphatase interacting protein 1		I	2	TC1500007929.hg.2	proline-serine-threonine phosphatase interacting protein 1	TC1500007929.hg.2	Host	Host	-1.40701	6.2416	-7.87008	1.7363e-10	2.52433e-09	13.4669
1964	ENSG00000173674	EIF1AX	eukaryotic translation initiation factor 1A, X-linked		I	3	TC0X00009215.hg.2	eukaryotic translation initiation factor 1A, X-linked	TC0X00009215.hg.2	Host	Host	0.765626	9.33527	7.86952	1.73989e-10	2.52765e-09	13.4649
9114	ENSG00000159720	ATP6V0D1	ATPase, H+ transporting, lysosomal 38kDa, V0 subunit d1		I	3	TC1600010633.hg.2	ATPase, H+ transporting, lysosomal 38kDa, V0 subunit d1	TC1600010633.hg.2	Host	Host	0.910952	9.37071	7.86675	1.75779e-10	2.55176e-09	13.4547
841	ENSG00000064012	CASP8	caspase 8, apoptosis-related cysteine peptidase		I	3	TC0200010447.hg.2	caspase 8, apoptosis-related cysteine peptidase	TC0200010447.hg.2	Host	Host	-1.08829	9.71476	-7.86201	1.78882e-10	2.59486e-09	13.4373
348262	ENSG00000225663	FAM195B	family with sequence similarity 195, member B		I	3	TC1700012070.hg.2	family with sequence similarity 195, member B	TC1700012070.hg.2	Host	Host	-0.777441	9.77127	-7.85319	1.84815e-10	2.67893e-09	13.4048
9849	ENSG00000177853	ZNF518A	zinc finger protein 518A		I	3	TC1000008535.hg.2	zinc finger protein 518A	TC1000008535.hg.2	Host	Host	-1.78479	6.75454	-7.85278	1.85093e-10	2.68094e-09	13.4033
7146		TNXA	tenascin XA (pseudogene)		I	3	TC0600011474.hg.2	tenascin XA (pseudogene)	TC0600011474.hg.2	Host	Host	2.07888	6.34991	7.85137	1.8606e-10	2.69294e-09	13.3982
51493	ENSG00000100220	RTCB	RNA 2',3'-cyclic phosphate and 5'-OH ligase		I	3	TC2200008514.hg.2	RNA 2,3-cyclic phosphate and 5-OH ligase	TC2200008514.hg.2	Host	Host	0.722618	10.0425	7.84993	1.87051e-10	2.70363e-09	13.3929
79607	ENSG00000197798	FAM118B	family with sequence similarity 118, member B		I	2	TC1100009445.hg.2	family with sequence similarity 118, member B	TC1100009445.hg.2	Host	Host	1.11797	9.27561	7.8499	1.87077e-10	2.70363e-09	13.3927
8473	ENSG00000147162	OGT	O-linked N-acetylglucosamine (GlcNAc) transferase		I	3	TC0X00007573.hg.2	O-linked N-acetylglucosamine (GlcNAc) transferase	TC0X00007573.hg.2	Host	Host	-0.92772	10.8065	-7.84594	1.89836e-10	2.74146e-09	13.3782
53373	ENSG00000186815	TPCN1	two pore segment channel 1		I	1	TC1200008933.hg.2	two pore segment channel 1	TC1200008933.hg.2	Host	Host	1.12645	9.9317	7.84104	1.93307e-10	2.78951e-09	13.3602
23165	ENSG00000155561	NUP205	nucleoporin 205kDa		I	3	TC0700009253.hg.2	nucleoporin 205kDa	TC0700009253.hg.2	Host	Host	-0.717922	9.7636	-7.83432	1.98167e-10	2.85752e-09	13.3355
54847	ENSG00000072858	SIDT1	SID1 transmembrane family, member 1		I	3	TC0300008361.hg.2	SID1 transmembrane family, member 1	TC0300008361.hg.2	Host	Host	-2.40498	8.02907	-7.83387	1.98498e-10	2.86017e-09	13.3338
138429	ENSG00000167103	PIP5KL1	phosphatidylinositol-4-phosphate 5-kinase-like 1		I	4	TC0900011611.hg.2	phosphatidylinositol-4-phosphate 5-kinase-like 1	TC0900011611.hg.2	Host	Host	1.60947	5.73988	7.83139	2.00328e-10	2.8844e-09	13.3247
25822	ENSG00000137094	DNAJB5	DnaJ (Hsp40) homolog, subfamily B, member 5		I	3	TC0900007064.hg.2	DnaJ (Hsp40) homolog, subfamily B, member 5	TC0900007064.hg.2	Host	Host	2.33242	7.78563	7.83029	2.01144e-10	2.89399e-09	13.3206
84061	ENSG00000102158	MAGT1	magnesium transporter 1		I	3	TC0X00010130.hg.2	magnesium transporter 1	TC0X00010130.hg.2	Host	Host	0.795935	10.1608	7.82755	2.03189e-10	2.92125e-09	13.3106
375748	ENSG00000182150	ERCC6L2	excision repair cross-complementation group 6-like 2		I	3	TC0900008091.hg.2	excision repair cross-complementation group 6-like 2	TC0900008091.hg.2	Host	Host	-1.48909	7.63882	-7.82609	2.04292e-10	2.93495e-09	13.3052
84978	ENSG00000171877	FRMD5	FERM domain containing 5		NI	1	TC1500009238.hg.2	FERM domain containing 5	TC1500009238.hg.2	Host	Host	1.41414	5.729	7.82139	2.07875e-10	2.98421e-09	13.2879
55915	ENSG00000132434	LANCL2	LanC lantibiotic synthetase component C-like 2 (bacterial)		I	3	TC0700007610.hg.2	LanC lantibiotic synthetase component C-like 2 (bacterial)	TC0700007610.hg.2	Host	Host	-1.74867	7.62098	-7.82089	2.08253e-10	2.98743e-09	13.2861
28577		TRBV12-3	T cell receptor beta variable 12-3		I	3	TC0700009450.hg.2	T cell receptor beta variable 12-3	TC0700009450.hg.2	Host	Host	-1.70324	8.78057	-7.82055	2.08515e-10	2.98897e-09	13.2848
55186	ENSG00000114120	SLC25A36	solute carrier family 25 (pyrimidine nucleotide carrier), member 36		I	2	TC0300008989.hg.2	solute carrier family 25 (pyrimidine nucleotide carrier), member 36	TC0300008989.hg.2	Host	Host	0.744814	9.90613	7.81817	2.10359e-10	3.01319e-09	13.2761
440068	ENSG00000255221	CARD17	caspase recruitment domain family, member 17		I	3	TC1100013223.hg.2	caspase recruitment domain family, member 17	TC1100013223.hg.2	Host	Host	-1.85888	6.14119	-7.8154	2.12529e-10	3.04201e-09	13.2659
6827	ENSG00000213246	SUPT4H1	SPT4 homolog, DSIF elongation factor subunit		I	3	TC1700012438.hg.2	SPT4 homolog, DSIF elongation factor subunit	TC1700012438.hg.2	Host	Host	0.55413	10.4004	7.81031	2.16564e-10	3.09749e-09	13.2472
7466	ENSG00000109501	WFS1	Wolfram syndrome 1 (wolframin)		I	3	TC0400006685.hg.2	Wolfram syndrome 1 (wolframin)	TC0400006685.hg.2	Host	Host	1.83212	6.60644	7.80712	2.1914e-10	3.13202e-09	13.2354
8643	ENSG00000117425	PTCH2	patched 2		I	3	TC0100013993.hg.2	patched 2	TC0100013993.hg.2	Host	Host	1.04516	6.63834	7.79675	2.27708e-10	3.25209e-09	13.1973
7064	ENSG00000172009	THOP1	thimet oligopeptidase 1		I	3	TC1900006600.hg.2	thimet oligopeptidase 1	TC1900006600.hg.2	Host	Host	1.87935	6.58386	7.79489	2.29279e-10	3.27212e-09	13.1904
22911	ENSG00000085433	WDR47	WD repeat domain 47		I	3	TC0100015180.hg.2	WD repeat domain 47	TC0100015180.hg.2	Host	Host	1.61875	8.62236	7.79139	2.32267e-10	3.3103e-09	13.1776
4150	ENSG00000103495	MAZ	MYC-associated zinc finger protein (purine-binding transcription factor)		I	3	TC1600011376.hg.2	MYC-associated zinc finger protein (purine-binding transcription factor)	TC1600011376.hg.2	Host	Host	-0.945698	9.43552	-7.79136	2.32296e-10	3.3103e-09	13.1774
3291	ENSG00000176387	HSD11B2	hydroxysteroid (11-beta) dehydrogenase 2		NI	3	TC1600008159.hg.2	hydroxysteroid (11-beta) dehydrogenase 2	TC1600008159.hg.2	Host	Host	1.1673	6.70144	7.79016	2.33324e-10	3.32251e-09	13.173
375790	ENSG00000188157	AGRN	agrin		I	3	TC0100006486.hg.2	agrin	TC0100006486.hg.2	Host	Host	1.39833	6.55834	7.78798	2.35216e-10	3.347e-09	13.165
51295	ENSG00000130159	ECSIT	ECSIT signalling integrator		I	3	TC1900011872.hg.2	ECSIT signalling integrator	TC1900011872.hg.2	Host	Host	-1.26265	8.66046	-7.7823	2.40215e-10	3.41563e-09	13.1441
222255	ENSG00000146776	ATXN7L1	ataxin 7-like 1		I	3	TC0700012165.hg.2	ataxin 7-like 1	TC0700012165.hg.2	Host	Host	-1.38753	9.1847	-7.77482	2.46953e-10	3.50887e-09	13.1166
23484	ENSG00000104660	LEPROTL1	leptin receptor overlapping transcript-like 1		I	3	TC0800012287.hg.2	leptin receptor overlapping transcript-like 1	TC0800012287.hg.2	Host	Host	-0.705819	11.1015	-7.77085	2.50602e-10	3.55811e-09	13.102
65264	ENSG00000159202	UBE2Z	ubiquitin-conjugating enzyme E2Z		I	3	TC1700008180.hg.2	ubiquitin-conjugating enzyme E2Z	TC1700008180.hg.2	Host	Host	-0.596576	10.1725	-7.77003	2.51372e-10	3.56643e-09	13.0989
64218	ENSG00000196189	SEMA4A	sema domain, immunoglobulin domain (Ig), transmembrane domain (TM) and short cytoplasmic domain, (semaphorin) 4A		I	3	TC0100010155.hg.2	sema domain, immunoglobulin domain (Ig), transmembrane domain (TM) and short cytoplasmic domain, (semaphorin) 4A	TC0100010155.hg.2	Host	Host	2.23468	6.77051	7.76962	2.51749e-10	3.56917e-09	13.0975
404217	ENSG00000178531	CTXN1	cortexin 1		NI	3	TC1900009510.hg.2	cortexin 1	TC1900009510.hg.2	Host	Host	1.16623	7.23478	7.76684	2.54356e-10	3.6035e-09	13.0872
57504	ENSG00000057935	MTA3	metastasis associated 1 family, member 3		I	3	TC0200007363.hg.2	metastasis associated 1 family member 3	TC0200007363.hg.2	Host	Host	-2.11504	6.76194	-7.76054	2.6035e-10	3.68573e-09	13.0641
22979	ENSG00000084710	EFR3B	EFR3 homolog B		I	3	TC0200006983.hg.2	EFR3 homolog B	TC0200006983.hg.2	Host	Host	1.85589	5.79902	7.75954	2.61323e-10	3.6968e-09	13.0603
9446	ENSG00000148834	GSTO1	glutathione S-transferase omega 1		I	1	TC1000008800.hg.2	glutathione S-transferase omega 1	TC1000008800.hg.2	Host	Host	-1.02162	9.44981	-7.74934	2.71374e-10	3.8362e-09	13.0228
146206	ENSG00000159753	RLTPR	RGD motif, leucine rich repeats, tropomodulin domain and proline-rich containing		NI	3	TC1600008168.hg.2	RGD motif, leucine rich repeats, tropomodulin domain and proline-rich containing	TC1600008168.hg.2	Host	Host	-1.73156	6.53039	-7.74677	2.73966e-10	3.87002e-09	13.0134
5467	ENSG00000112033	PPARD	peroxisome proliferator-activated receptor delta		I	3	TC0600007792.hg.2	peroxisome proliferator-activated receptor delta	TC0600007792.hg.2	Host	Host	1.39951	8.56572	7.74643	2.74309e-10	3.87205e-09	13.0121
11329	ENSG00000112079	STK38	serine/threonine kinase 38		I	3	TC0600011661.hg.2	serine/threonine kinase 38	TC0600011661.hg.2	Host	Host	-0.656265	11.4763	-7.74602	2.74726e-10	3.87511e-09	13.0106
9975	ENSG00000174738	NR1D2	nuclear receptor subfamily 1, group D, member 2		I	30	TC0300006847.hg.2	nuclear receptor subfamily 1, group D, member 2	TC0300006847.hg.2	Host	Host	-1.19122	8.23869	-7.73765	2.8337e-10	3.99414e-09	12.9798
51067	ENSG00000139131	YARS2	tyrosyl-tRNA synthetase 2, mitochondrial		I	3	TC1200010336.hg.2	tyrosyl-tRNA synthetase 2, mitochondrial	TC1200010336.hg.2	Host	Host	-1.37855	7.93788	-7.73676	2.8431e-10	4.00449e-09	12.9765
30827	ENSG00000154832	CXXC1	CXXC finger protein 1		I	3	TC1800008680.hg.2	CXXC finger protein 1	TC1800008680.hg.2	Host	Host	0.855331	10.2452	7.73413	2.8709e-10	4.0407e-09	12.9668
51001	ENSG00000156469	MTERF3	mitochondrial transcription termination factor 3		I	3	TC0800011172.hg.2	mitochondrial transcription termination factor 3	TC0800011172.hg.2	Host	Host	0.795316	9.05241	7.73383	2.87406e-10	4.04222e-09	12.9657
55206	ENSG00000139697	SBNO1	strawberry notch homolog 1 (Drosophila)		NI	3	TC1200012267.hg.2	strawberry notch homolog 1 (Drosophila)	TC1200012267.hg.2	Host	Host	0.971539	8.86157	7.73051	2.90966e-10	4.08932e-09	12.9535
22826	ENSG00000126698	DNAJC8	DnaJ (Hsp40) homolog, subfamily C, member 8		I	4	TC0100013472.hg.2	DnaJ (Hsp40) homolog, subfamily C, member 8	TC0100013472.hg.2	Host	Host	0.551849	10.4965	7.73001	2.91505e-10	4.09394e-09	12.9517
552900	ENSG00000183336	BOLA2	bolA family member 2		I	3	TC1600011513.hg.2	bolA family member 2	TC1600011513.hg.2	Host	Host	0.592288	9.8107	7.72942	2.92136e-10	4.09983e-09	12.9495
55929	ENSG00000178028	DMAP1	DNA methyltransferase 1 associated protein 1		I	1	TC0100008090.hg.2	DNA methyltransferase 1 associated protein 1	TC0100008090.hg.2	Host	Host	-1.52527	8.48785	-7.72816	2.935e-10	4.116e-09	12.9449
117289	ENSG00000164691	TAGAP	T-cell activation RhoGTPase activating protein		I	3	TC0600013743.hg.2	T-cell activation RhoGTPase activating protein	TC0600013743.hg.2	Host	Host	-0.738771	9.61562	-7.72648	2.95339e-10	4.1388e-09	12.9387
83541	ENSG00000125898	FAM110A	family with sequence similarity 110, member A		I	3	TC2000006464.hg.2	family with sequence similarity 110, member A	TC2000006464.hg.2	Host	Host	1.0125	10.1823	7.72313	2.99017e-10	4.18731e-09	12.9264
253430	ENSG00000151151	IPMK	inositol polyphosphate multikinase		NI	3	TC1000010699.hg.2	inositol polyphosphate multikinase	TC1000010699.hg.2	Host	Host	1.2865	8.28849	7.71899	3.03637e-10	4.24895e-09	12.9111
1731	ENSG00000180096	SEPT1	septin 1		I	3	TC1600011520.hg.2	septin 1	TC1600011520.hg.2	Host	Host	-1.08851	8.88247	-7.71654	3.06405e-10	4.28456e-09	12.9021
79650	ENSG00000103005	USB1	U6 snRNA biogenesis 1		I	1	TC1600008020.hg.2	U6 snRNA biogenesis 1	TC1600008020.hg.2	Host	Host	0.921257	8.61416	7.71635	3.06624e-10	4.28456e-09	12.9014
100527943	ENSG00000259399	TGIF2-C20orf24	TGIF2-C20orf24 readthrough		I	3	TC2000009916.hg.2	TGIF2-C20orf24 readthrough	TC2000009916.hg.2	Host	Host	0.514252	10.7727	7.71416	3.09122e-10	4.31636e-09	12.8933
11154	ENSG00000100478	AP4S1	adaptor-related protein complex 4, sigma 1 subunit		I	3	TC1400006833.hg.2	adaptor-related protein complex 4, sigma 1 subunit	TC1400006833.hg.2	Host	Host	-2.25709	7.00407	-7.71033	3.13533e-10	4.37481e-09	12.8792
10845	ENSG00000166855	CLPX	caseinolytic mitochondrial matrix peptidase chaperone subunit		I	3	TC1500009785.hg.2	caseinolytic mitochondrial matrix peptidase chaperone subunit	TC1500009785.hg.2	Host	Host	-0.586708	10.664	-7.70702	3.174e-10	4.42558e-09	12.867
222663	ENSG00000146197	SCUBE3	signal peptide, CUB domain, EGF-like 3		NI	3	TC0600007788.hg.2	signal peptide, CUB domain, EGF-like 3	TC0600007788.hg.2	Host	Host	1.70201	7.12988	7.70577	3.18872e-10	4.44292e-09	12.8624
100526837		EEF1E1-BLOC1S5	EEF1E1-BLOC1S5 readthrough (NMD candidate)		I	3	TC0600014237.hg.2	EEF1E1-BLOC1S5 readthrough (NMD candidate)	TC0600014237.hg.2	Host	Host	-0.558389	10.301	-7.70455	3.20316e-10	4.45984e-09	12.858
28987	ENSG00000141101	NOB1	NIN1/RPN12 binding protein 1 homolog		I	3	TC1600010734.hg.2	NIN1/RPN12 binding protein 1 homolog	TC1600010734.hg.2	Host	Host	-0.646062	9.93723	-7.70094	3.24625e-10	4.5166e-09	12.8447
23643	ENSG00000154589	LY96	lymphocyte antigen 96		I	3	TC0800007978.hg.2	lymphocyte antigen 96	TC0800007978.hg.2	Host	Host	-1.876	6.74756	-7.69697	3.29438e-10	4.58027e-09	12.83
3364	ENSG00000136273	HUS1	HUS1 checkpoint clamp component		I	3	TC0700011003.hg.2	HUS1 checkpoint clamp component	TC0700011003.hg.2	Host	Host	-0.871076	8.9884	-7.69413	3.32919e-10	4.62536e-09	12.8196
6519	ENSG00000138079	SLC3A1	solute carrier family 3 (amino acid transporter heavy chain), member 1		NI	3	TC0200007418.hg.2	solute carrier family 3 (amino acid transporter heavy chain), member 1	TC0200007418.hg.2	Host	Host	2.41883	6.28916	7.69295	3.34384e-10	4.64239e-09	12.8152
192670	ENSG00000134698	AGO4	argonaute RISC catalytic component 4		I	3	TC0100007784.hg.2	argonaute RISC catalytic component 4	TC0100007784.hg.2	Host	Host	-1.80239	7.33254	-7.69253	3.34896e-10	4.64606e-09	12.8137
26053	ENSG00000158321	AUTS2	autism susceptibility candidate 2		I	3	TC0700007905.hg.2	autism susceptibility candidate 2	TC0700007905.hg.2	Host	Host	-1.17296	8.37085	-7.69235	3.35128e-10	4.64606e-09	12.813
55601	ENSG00000137628	DDX60	DEAD (Asp-Glu-Ala-Asp) box polypeptide 60		I	3	TC0400012366.hg.2	DEAD (Asp-Glu-Ala-Asp) box polypeptide 60	TC0400012366.hg.2	Host	Host	-2.59144	6.82537	-7.69102	3.36777e-10	4.6656e-09	12.8081
23310	ENSG00000151503	NCAPD3	non-SMC condensin II complex, subunit D3		I	3	TC1100012917.hg.2	non-SMC condensin II complex subunit D3	TC1100012917.hg.2	Host	Host	1.59069	7.66294	7.69019	3.3781e-10	4.67658e-09	12.8051
29901	ENSG00000168061	SAC3D1	SAC3 domain containing 1		I	2	TC1100007992.hg.2	SAC3 domain containing 1	TC1100007992.hg.2	Host	Host	1.08672	8.20986	7.68984	3.38249e-10	4.67931e-09	12.8038
4946	ENSG00000104904	OAZ1	ornithine decarboxylase antizyme 1		I	3	TC1900011641.hg.2	ornithine decarboxylase antizyme 1	TC1900011641.hg.2	Host	Host	0.54556	11.3021	7.68928	3.38961e-10	4.68582e-09	12.8017
65251	ENSG00000198093	ZNF649	zinc finger protein 649		I	3	TC1900012019.hg.2	zinc finger protein 649	TC1900012019.hg.2	Host	Host	-1.1886	9.00671	-7.6868	3.42082e-10	4.72561e-09	12.7926
285440	ENSG00000145476	CYP4V2	cytochrome P450, family 4, subfamily V, polypeptide 2		I	3	TC0400012874.hg.2	cytochrome P450, family 4, subfamily V, polypeptide 2	TC0400012874.hg.2	Host	Host	-1.64824	8.66058	-7.68323	3.4663e-10	4.78257e-09	12.7795
3455	ENSG00000159110	IFNAR2	interferon (alpha, beta and omega) receptor 2		I	3	TC2100008494.hg.2	interferon (alpha, beta and omega) receptor 2	TC2100008494.hg.2	Host	Host	-0.933371	9.79991	-7.68318	3.46699e-10	4.78257e-09	12.7793
91107	ENSG00000132481	TRIM47	tripartite motif containing 47		I	3	TC1700011774.hg.2	tripartite motif containing 47	TC1700011774.hg.2	Host	Host	-1.47392	7.86463	-7.68201	3.48213e-10	4.80005e-09	12.7749
3017	ENSG00000158373	HIST1H2BD	histone cluster 1, H2bd		I	3	TC0600007274.hg.2	histone cluster 1, H2bd	TC0600007274.hg.2	Host	Host	1.55974	9.04951	7.67955	3.51393e-10	4.84045e-09	12.7659
285381	ENSG00000154813	DPH3	diphthamide biosynthesis 3		I	3	TC0300010424.hg.2	diphthamide biosynthesis 3	TC0300010424.hg.2	Host	Host	0.851871	9.75599	7.67888	3.52268e-10	4.84905e-09	12.7634
6307	ENSG00000052802	MSMO1	methylsterol monooxygenase 1		I	3	TC0400009221.hg.2	methylsterol monooxygenase 1	TC0400009221.hg.2	Host	Host	1.09314	9.1152	7.67581	3.56301e-10	4.90109e-09	12.7521
375298	ENSG00000188452	CERKL	ceramide kinase-like		NI	3	TC0200016754.hg.2	ceramide kinase like	TC0200016754.hg.2	Host	Host	-1.95148	4.94029	-7.6715	3.62035e-10	4.97645e-09	12.7362
6793	ENSG00000072786	STK10	serine/threonine kinase 10		I	4	TC0500012818.hg.2	serine/threonine kinase 10	TC0500012818.hg.2	Host	Host	-0.58967	11.1056	-7.67038	3.63538e-10	4.99357e-09	12.7321
29926	ENSG00000144591	GMPPA	GDP-mannose pyrophosphorylase A		I	4	TC0200010852.hg.2	GDP-mannose pyrophosphorylase A	TC0200010852.hg.2	Host	Host	-1.52714	8.28514	-7.66605	3.69414e-10	5.0707e-09	12.7162
10004	ENSG00000168060	NAALADL1	N-acetylated alpha-linked acidic dipeptidase-like 1		I	3	TC1100011199.hg.2	N-acetylated alpha-linked acidic dipeptidase-like 1	TC1100011199.hg.2	Host	Host	-1.614	6.89263	-7.66288	3.73774e-10	5.12692e-09	12.7045
1613	ENSG00000167657	DAPK3	death-associated protein kinase 3		I	3	TC1900009315.hg.2	death-associated protein kinase 3	TC1900009315.hg.2	Host	Host	1.03614	9.19455	7.66257	3.74203e-10	5.12917e-09	12.7034
6976		TRGV3	T cell receptor gamma variable 3		I	3	TC0700010787.hg.2	T cell receptor gamma variable 3	TC0700010787.hg.2	Host	Host	-1.7239	8.25672	-7.66119	3.76133e-10	5.15198e-09	12.6983
8521	ENSG00000137270	GCM1	glial cells missing homolog 1 (Drosophila)		NI	3	TC0600012064.hg.2	glial cells missing homolog 1 (Drosophila)	TC0600012064.hg.2	Host	Host	1.63205	6.48889	7.66049	3.77108e-10	5.1617e-09	12.6957
51373	ENSG00000239789	MRPS17	mitochondrial ribosomal protein S17		I	3	TC0700013362.hg.2	mitochondrial ribosomal protein S17	TC0700013362.hg.2	Host	Host	0.82753	9.60748	7.65508	3.84733e-10	5.26235e-09	12.6758
5990	ENSG00000087903	RFX2	regulatory factor X, 2 (influences HLA class II expression)		I	1	TC1900011852.hg.2	regulatory factor X, 2 (influences HLA class II expression)	TC1900011852.hg.2	Host	Host	1.10441	7.19363	7.65365	3.86778e-10	5.2866e-09	12.6705
84766	ENSG00000130038	CRACR2A	calcium release activated channel regulator 2A		I	3	TC1200009649.hg.2	calcium release activated channel regulator 2A	TC1200009649.hg.2	Host	Host	-1.77311	6.69636	-7.64652	3.9714e-10	5.42441e-09	12.6442
126133	ENSG00000161618	ALDH16A1	aldehyde dehydrogenase 16 family, member A1		NI	3	TC1900011778.hg.2	aldehyde dehydrogenase 16 family, member A1	TC1900011778.hg.2	Host	Host	-1.30725	6.37257	-7.64205	4.03763e-10	5.511e-09	12.6278
339175	ENSG00000087995	METTL2A	methyltransferase like 2A		I	3	TC1700008531.hg.2	methyltransferase like 2A	TC1700008531.hg.2	Host	Host	0.86278	9.63147	7.63971	4.07293e-10	5.55527e-09	12.6191
283989	ENSG00000182173	TSEN54	TSEN54 tRNA splicing endonuclease subunit		I	3	TC1700012307.hg.2	TSEN54 tRNA splicing endonuclease subunit	TC1700012307.hg.2	Host	Host	1.54229	7.87303	7.63889	4.08528e-10	5.5682e-09	12.6161
7923		HSD17B8	hydroxysteroid (17-beta) dehydrogenase 8		I	3	TC0600007685.hg.2	hydroxysteroid (17-beta) dehydrogenase 8	TC0600007685.hg.2	Host	Host	1.57133	7.24417	7.63798	4.09906e-10	5.58306e-09	12.6128
5518	ENSG00000105568	PPP2R1A	protein phosphatase 2, regulatory subunit A, alpha		I	3	TC1900008689.hg.2	protein phosphatase 2, regulatory subunit A, alpha	TC1900008689.hg.2	Host	Host	-0.847513	7.8208	-7.63616	4.12675e-10	5.61684e-09	12.6061
2990	ENSG00000169919	GUSB	glucuronidase, beta		NI	3	TC0700011344.hg.2	glucuronidase, beta	TC0700011344.hg.2	Host	Host	0.993505	8.33536	7.63516	4.1421e-10	5.63379e-09	12.6024
11152	ENSG00000196998	WDR45	WD repeat domain 45		I	3	TC0X00009650.hg.2	WD repeat domain 45	TC0X00009650.hg.2	Host	Host	-1.24988	7.32857	-7.63485	4.14685e-10	5.63629e-09	12.6013
5174	ENSG00000174827	PDZK1	PDZ domain containing 1		I	3	TC0100015586.hg.2	PDZ domain containing 1	TC0100015586.hg.2	Host	Host	1.25002	8.3154	7.63403	4.15956e-10	5.64961e-09	12.5982
8270	ENSG00000196976	LAGE3	L antigen family, member 3		I	3	TC0X00011204.hg.2	L antigen family, member 3	TC0X00011204.hg.2	Host	Host	0.701008	9.81761	7.63378	4.16338e-10	5.65085e-09	12.5973
8841	ENSG00000171720	HDAC3	histone deacetylase 3		I	3	TC0500012282.hg.2	histone deacetylase 3	TC0500012282.hg.2	Host	Host	1.36124	8.6561	7.63331	4.17059e-10	5.65667e-09	12.5956
90427	ENSG00000104081	BMF	Bcl2 modifying factor		I	1	TC1500009082.hg.2	Bcl2 modifying factor	TC1500009082.hg.2	Host	Host	0.750899	8.22647	7.63176	4.1946e-10	5.68363e-09	12.5899
10533	ENSG00000197548	ATG7	autophagy related 7		I	3	TC0300006605.hg.2	autophagy related 7	TC0300006605.hg.2	Host	Host	-0.820196	10.4635	-7.63165	4.19632e-10	5.68363e-09	12.5895
10632	ENSG00000167283	ATP5L	ATP synthase, H+ transporting, mitochondrial Fo complex, subunit G		NI	3	TC1100013100.hg.2	ATP synthase, H+ transporting, mitochondrial Fo complex subunit G	TC1100013100.hg.2	Host	Host	0.410177	10.76	7.63053	4.21372e-10	5.70321e-09	12.5854
79613	ENSG00000103047	TANGO6	transport and golgi organization 6 homolog		NI	3	TC1600008214.hg.2	transport and golgi organization 6 homolog	TC1600008214.hg.2	Host	Host	-1.64563	6.85391	-7.62629	4.28057e-10	5.78966e-09	12.5697
9789	ENSG00000118363	SPCS2	signal peptidase complex subunit 2		I	3	TC1100008447.hg.2	signal peptidase complex subunit 2	TC1100008447.hg.2	Host	Host	-0.571124	10.1002	-7.62477	4.30472e-10	5.81826e-09	12.5641
23670	ENSG00000135048	TMEM2	transmembrane protein 2		I	3	TC0900010386.hg.2	transmembrane protein 2	TC0900010386.hg.2	Host	Host	-1.38937	8.68093	-7.62173	4.35342e-10	5.88e-09	12.5529
23376	ENSG00000014123	UFL1	UFM1-specific ligase 1		I	3	TC0600008873.hg.2	UFM1-specific ligase 1	TC0600008873.hg.2	Host	Host	-1.2651	7.96358	-7.62024	4.37762e-10	5.90857e-09	12.5474
9933	ENSG00000080608	KIAA0020	KIAA0020		I	3	TC0900009404.hg.2	pumilio RNA binding family member 3	TC0900009404.hg.2	Host	Host	0.852525	9.93174	7.61562	4.45316e-10	6.00635e-09	12.5304
445328	ENSG00000213214	ARHGEF35	Rho guanine nucleotide exchange factor (GEF) 35		I	3	TC0700012906.hg.2	Rho guanine nucleotide exchange factor 35	TC0700012906.hg.2	Host	Host	-1.81351	6.74602	-7.61518	4.46046e-10	6.01202e-09	12.5288
55904	ENSG00000005483	KMT2E	lysine (K)-specific methyltransferase 2E		I	3	TC0700008690.hg.2	lysine (K)-specific methyltransferase 2E	TC0700008690.hg.2	Host	Host	-0.478144	10.3179	-7.61254	4.5044e-10	6.06498e-09	12.5191
389203	ENSG00000250317	SMIM20	small integral membrane protein 20		I	3	TC0400007113.hg.2	small integral membrane protein 20	TC0400007113.hg.2	Host	Host	-1.50676	7.45648	-7.61244	4.50601e-10	6.06498e-09	12.5187
115098	ENSG00000007080	CCDC124	coiled-coil domain containing 124		I	3	TC1900007355.hg.2	coiled-coil domain containing 124	TC1900007355.hg.2	Host	Host	0.760059	10.3694	7.61139	4.52359e-10	6.08443e-09	12.5148
92745	ENSG00000017483	SLC38A5	solute carrier family 38, member 5		I	3	TC0X00009611.hg.2	solute carrier family 38, member 5	TC0X00009611.hg.2	Host	Host	-1.9582	6.36825	-7.61027	4.54245e-10	6.10557e-09	12.5107
79912	ENSG00000121350	PYROXD1	pyridine nucleotide-disulphide oxidoreductase domain 1		I	3	TC1200007051.hg.2	pyridine nucleotide-disulphide oxidoreductase domain 1	TC1200007051.hg.2	Host	Host	-2.19161	7.50044	-7.60797	4.5813e-10	6.15352e-09	12.5022
51184	ENSG00000111231	GPN3	GPN-loop GTPase 3		I	3	TC1200011908.hg.2	GPN-loop GTPase 3	TC1200011908.hg.2	Host	Host	1.18785	8.71412	7.6073	4.59275e-10	6.16464e-09	12.4997
22884	ENSG00000047056	WDR37	WD repeat domain 37		I	3	TC1000006466.hg.2	WD repeat domain 37	TC1000006466.hg.2	Host	Host	0.81512	10.1371	7.60644	4.60741e-10	6.18004e-09	12.4966
7485	ENSG00000182093	WRB	tryptophan rich basic protein		I	3	TC2100008517.hg.2	tryptophan rich basic protein	TC2100008517.hg.2	Host	Host	1.38111	8.54569	7.59778	4.75759e-10	6.37707e-09	12.4647
7280	ENSG00000137267	TUBB2A	tubulin, beta 2A class IIa		I	3	TC0600010565.hg.2	tubulin, beta 2A class IIa	TC0600010565.hg.2	Host	Host	1.47884	8.10357	7.59753	4.76202e-10	6.37861e-09	12.4638
1571	ENSG00000130649	CYP2E1	cytochrome P450, family 2, subfamily E, polypeptide 1		I	3	TC1000009472.hg.2	cytochrome P450, family 2, subfamily E, polypeptide 1	TC1000009472.hg.2	Host	Host	2.0696	4.58417	7.59684	4.77433e-10	6.39068e-09	12.4612
4034	ENSG00000077454	LRCH4	leucine-rich repeats and calponin homology (CH) domain containing 4		I	3	TC0700013598.hg.2	leucine-rich repeats and calponin homology (CH) domain containing 4	TC0700013598.hg.2	Host	Host	0.845399	8.80521	7.59662	4.77821e-10	6.39147e-09	12.4604
9123	ENSG00000141526	SLC16A3	solute carrier family 16 (monocarboxylate transporter), member 3		NI	1	TC1700009236.hg.2	solute carrier family 16 (monocarboxylate transporter), member 3	TC1700009236.hg.2	Host	Host	1.27566	6.0739	7.59232	4.85491e-10	6.4896e-09	12.4446
3190	ENSG00000165119	HNRNPK	heterogeneous nuclear ribonucleoprotein K		I	3	TC0900010588.hg.2	heterogeneous nuclear ribonucleoprotein K	TC0900010588.hg.2	Host	Host	-0.486662	11.6543	-7.59192	4.86212e-10	6.49476e-09	12.4431
837	ENSG00000196954	CASP4	caspase 4, apoptosis-related cysteine peptidase		I	3	TC1100012165.hg.2	caspase 4	TC1100012165.hg.2	Host	Host	-1.46421	10.5141	-7.58873	4.91994e-10	6.56748e-09	12.4313
1104	ENSG00000180198	RCC1	regulator of chromosome condensation 1		I	3	TC0100007559.hg.2	regulator of chromosome condensation 1	TC0100007559.hg.2	Host	Host	2.24149	7.70846	7.5883	4.92784e-10	6.57351e-09	12.4298
57700	ENSG00000151553	FAM160B1	family with sequence similarity 160, member B1		I	2	TC1000008984.hg.2	family with sequence similarity 160, member B1	TC1000008984.hg.2	Host	Host	-1.75398	8.6538	-7.58738	4.94475e-10	6.59152e-09	12.4263
54973	ENSG00000127054	CPSF3L	cleavage and polyadenylation specific factor 3-like		I	3	TC0100012465.hg.2	cleavage and polyadenylation specific factor 3-like	TC0100012465.hg.2	Host	Host	0.922369	9.91378	7.58719	4.94822e-10	6.59163e-09	12.4257
254251	ENSG00000178177	LCORL	ligand dependent nuclear receptor corepressor-like		I	1	TC0400010168.hg.2	ligand dependent nuclear receptor corepressor like	TC0400010168.hg.2	Host	Host	1.41578	9.4347	7.5858	4.9737e-10	6.62102e-09	12.4205
91663	ENSG00000179820	MYADM	myeloid-associated differentiation marker		I	3	TC1900008824.hg.2	myeloid-associated differentiation marker	TC1900008824.hg.2	Host	Host	0.852047	9.06484	7.585	4.98848e-10	6.63414e-09	12.4176
1982	ENSG00000110321	EIF4G2	eukaryotic translation initiation factor 4 gamma, 2		I	3	TC1100010092.hg.2	eukaryotic translation initiation factor 4 gamma, 2	TC1100010092.hg.2	Host	Host	-0.747043	11.0596	-7.5849	4.99039e-10	6.63414e-09	12.4172
9493	ENSG00000137807	KIF23	kinesin family member 23		NI	3	TC1500007699.hg.2	kinesin family member 23	TC1500007699.hg.2	Host	Host	2.0933	5.39017	7.58082	5.06638e-10	6.73056e-09	12.4022
8809	ENSG00000115604	IL18R1	interleukin 18 receptor 1		I	3	TC0200016502.hg.2	interleukin 18 receptor 1	TC0200016502.hg.2	Host	Host	-1.4421	8.66875	-7.58045	5.07338e-10	6.73524e-09	12.4008
54107	ENSG00000148229	POLE3	polymerase (DNA directed), epsilon 3, accessory subunit		NI	3	TC0900011262.hg.2	polymerase (DNA directed), epsilon 3, accessory subunit	TC0900011262.hg.2	Host	Host	0.967516	7.42004	7.57709	5.13688e-10	6.81488e-09	12.3885
2907	ENSG00000178719	GRINA	glutamate receptor, ionotropic, N-methyl D-aspartate-associated protein 1 (glutamate binding)		I	3	TC0800009231.hg.2	glutamate receptor, ionotropic, N-methyl D-aspartate-associated protein 1 (glutamate binding)	TC0800009231.hg.2	Host	Host	1.68209	8.39886	7.57515	5.17403e-10	6.85948e-09	12.3813
80213	ENSG00000184277	TM2D3	TM2 domain containing 3		I	1	TC1500010947.hg.2	TM2 domain containing 3	TC1500010947.hg.2	Host	Host	0.747088	9.23379	7.57326	5.21051e-10	6.90312e-09	12.3743
9529	ENSG00000166170	BAG5	BCL2-associated athanogene 5		I	3	TC1400010320.hg.2	BCL2-associated athanogene 5	TC1400010320.hg.2	Host	Host	0.816095	9.86452	7.57249	5.22539e-10	6.91811e-09	12.3715
10426		TUBGCP3	tubulin, gamma complex associated protein 3		NI	3	TC1300009856.hg.2	tubulin, gamma complex associated protein 3	TC1300009856.hg.2	Host	Host	-1.35527	7.60527	-7.56627	5.3473e-10	7.07469e-09	12.3486
100529261	ENSG00000125954	CHURC1-FNTB	CHURC1-FNTB readthrough		I	3	TC1400010623.hg.2	CHURC1-FNTB readthrough	TC1400010623.hg.2	Host	Host	-0.720063	10.5557	-7.55991	5.47481e-10	7.23846e-09	12.3251
6881	ENSG00000166337	TAF10	TAF10 RNA polymerase II, TATA box binding protein (TBP)-associated factor, 30kDa		I	3	TC1100013140.hg.2	TAF10 RNA polymerase II, TATA box binding protein (TBP)-associated factor, 30kDa	TC1100013140.hg.2	Host	Host	0.514821	11.6991	7.55785	5.51697e-10	7.2876e-09	12.3175
22934	ENSG00000153574	RPIA	ribose 5-phosphate isomerase A		I	3	TC0200008351.hg.2	ribose 5-phosphate isomerase A	TC0200008351.hg.2	Host	Host	-1.53903	7.81184	-7.55772	5.51949e-10	7.2876e-09	12.3171
1854	ENSG00000128951	DUT	deoxyuridine triphosphatase		I	3	TC1500007163.hg.2	deoxyuridine triphosphatase	TC1500007163.hg.2	Host	Host	-0.627971	11.3644	-7.55696	5.53504e-10	7.30317e-09	12.3143
5683	ENSG00000106588	PSMA2	proteasome subunit alpha 2		I	3	TC0700013544.hg.2	proteasome subunit alpha 2	TC0700013544.hg.2	Host	Host	0.355311	11.6399	7.5559	5.55694e-10	7.32708e-09	12.3103
92815	ENSG00000181218	HIST3H2A	histone cluster 3, H2a		I	3	TC0100017617.hg.2	histone cluster 3, H2a	TC0100017617.hg.2	Host	Host	0.890574	8.7459	7.55433	5.58942e-10	7.36491e-09	12.3046
2633	ENSG00000117228	GBP1	guanylate binding protein 1, interferon-inducible		I	3	TC0100014852.hg.2	guanylate binding protein 1, interferon-inducible	TC0100014852.hg.2	Host	Host	-1.43716	9.25178	-7.55397	5.59693e-10	7.3698e-09	12.3032
84883	ENSG00000042286	AIFM2	apoptosis-inducing factor, mitochondrion-associated, 2		I	3	TC1000010909.hg.2	apoptosis-inducing factor, mitochondrion-associated, 2	TC1000010909.hg.2	Host	Host	1.82073	4.99463	7.54631	5.75806e-10	7.57682e-09	12.275
51575	ENSG00000089048	ESF1	ESF1 nucleolar pre-rRNA processing protein homolog		I	3	TC2000008439.hg.2	ESF1 nucleolar pre-rRNA processing protein homolog	TC2000008439.hg.2	Host	Host	0.77064	9.44663	7.54456	5.79551e-10	7.62094e-09	12.2686
389840	ENSG00000180815	MAP3K15	mitogen-activated protein kinase kinase kinase 15		NI	3	TC0X00009203.hg.2	mitogen-activated protein kinase kinase kinase 15	TC0X00009203.hg.2	Host	Host	1.10221	5.12843	7.54403	5.80694e-10	7.63079e-09	12.2666
23647	ENSG00000132254	ARFIP2	ADP-ribosylation factor interacting protein 2		I	3	TC1100009973.hg.2	ADP-ribosylation factor interacting protein 2	TC1100009973.hg.2	Host	Host	0.74888	9.25582	7.54305	5.82816e-10	7.6535e-09	12.263
6804	ENSG00000106089	STX1A	syntaxin 1A (brain)		I	3	TC0700011500.hg.2	syntaxin 1A (brain)	TC0700011500.hg.2	Host	Host	1.28417	7.5055	7.54127	5.86675e-10	7.69897e-09	12.2564
53405	ENSG00000112782	CLIC5	chloride intracellular channel 5		I	3	TC0600011938.hg.2	chloride intracellular channel 5	TC0600011938.hg.2	Host	Host	-2.98533	7.48437	-7.53868	5.9233e-10	7.76792e-09	12.2469
25862	ENSG00000164663	USP49	ubiquitin specific peptidase 49		I	3	TC0600011805.hg.2	ubiquitin specific peptidase 49	TC0600011805.hg.2	Host	Host	1.87897	4.84337	7.53792	5.9402e-10	7.78483e-09	12.2441
7090	ENSG00000140332	TLE3	transducin-like enhancer of split 3		I	3	TC1500009904.hg.2	transducin-like enhancer of split 3	TC1500009904.hg.2	Host	Host	-0.48593	11.4862	-7.53714	5.95722e-10	7.80187e-09	12.2412
645121	ENSG00000205089	CCNI2	cyclin I family, member 2		I	3	TC0500008646.hg.2	cyclin I family, member 2	TC0500008646.hg.2	Host	Host	-1.80149	7.20451	-7.53362	6.03572e-10	7.89934e-09	12.2282
9847	ENSG00000111731	C2CD5	C2 calcium-dependent domain containing 5		I	3	TC1200010119.hg.2	C2 calcium-dependent domain containing 5	TC1200010119.hg.2	Host	Host	-1.66398	9.69484	-7.53098	6.095e-10	7.97155e-09	12.2185
29098	ENSG00000108961	RANGRF	RAN guanine nucleotide release factor		I	3	TC1700006808.hg.2	RAN guanine nucleotide release factor	TC1700006808.hg.2	Host	Host	-0.665912	9.33561	-7.52368	6.26233e-10	8.18489e-09	12.1916
27316	ENSG00000147274	RBMX	RNA binding motif protein, X-linked		I	3	TC0X00011401.hg.2	RNA binding motif protein, X-linked	TC0X00011401.hg.2	Host	Host	-0.570726	10.7403	-7.52272	6.28458e-10	8.20845e-09	12.1881
8662	ENSG00000106263	EIF3B	eukaryotic translation initiation factor 3, subunit B		I	3	TC0700006549.hg.2	eukaryotic translation initiation factor 3, subunit B	TC0700006549.hg.2	Host	Host	0.797565	8.44845	7.52199	6.30162e-10	8.22516e-09	12.1854
50856	ENSG00000111729	CLEC4A	C-type lectin domain family 4, member A		I	1	TC1200012593.hg.2	C-type lectin domain family 4, member A	TC1200012593.hg.2	Host	Host	1.79021	7.00232	7.52138	6.31595e-10	8.23832e-09	12.1831
56681	ENSG00000079332	SAR1A	secretion associated, Ras related GTPase 1A		I	4	TC1000010912.hg.2	secretion associated, Ras related GTPase 1A	TC1000010912.hg.2	Host	Host	0.665841	9.38641	7.51982	6.35272e-10	8.27664e-09	12.1773
23239	ENSG00000081913	PHLPP1	PH domain and leucine rich repeat protein phosphatase 1		I	3	TC1800007523.hg.2	PH domain and leucine rich repeat protein phosphatase 1	TC1800007523.hg.2	Host	Host	1.40388	9.19418	7.51977	6.35385e-10	8.27664e-09	12.1772
126526	ENSG00000160392	C19orf47	chromosome 19 open reading frame 47		I	3	TC1900010701.hg.2	chromosome 19 open reading frame 47	TC1900010701.hg.2	Host	Host	0.831236	10.6181	7.51854	6.38278e-10	8.30874e-09	12.1727
55622	ENSG00000018699	TTC27	tetratricopeptide repeat domain 27		NI	4	TC0200007195.hg.2	tetratricopeptide repeat domain 27	TC0200007195.hg.2	Host	Host	-1.41223	6.74023	-7.51407	6.48964e-10	8.43661e-09	12.1562
23389	ENSG00000123066	MED13L	mediator complex subunit 13-like		NI	3	TC1200012043.hg.2	mediator complex subunit 13-like	TC1200012043.hg.2	Host	Host	-0.566373	10.2391	-7.51407	6.4897e-10	8.43661e-09	12.1561
255394	ENSG00000166046	TCP11L2	t-complex 11, testis-specific-like 2		I	3	TC1200008726.hg.2	t-complex 11, testis-specific-like 2	TC1200008726.hg.2	Host	Host	-1.28536	9.65087	-7.50858	6.62322e-10	8.60442e-09	12.1359
100129361		SMIM10L1	small integral membrane protein 10 like 1		NI	3	TC1200006838.hg.2	small integral membrane protein 10 like 1	TC1200006838.hg.2	Host	Host	-1.17007	7.12467	-7.50474	6.71829e-10	8.72209e-09	12.1218
84519	ENSG00000111644	ACRBP	acrosin binding protein		I	3	TC1200009746.hg.2	acrosin binding protein	TC1200009746.hg.2	Host	Host	1.55391	8.1038	7.49964	6.84643e-10	8.88251e-09	12.103
55722		CEP72	centrosomal protein 72kDa		I	3	TC0500013144.hg.2	centrosomal protein 72kDa	TC0500013144.hg.2	Host	Host	1.28895	7.3467	7.49875	6.8691e-10	8.90598e-09	12.0997
65005	ENSG00000143436	MRPL9	mitochondrial ribosomal protein L9		I	3	TC0100015810.hg.2	mitochondrial ribosomal protein L9	TC0100015810.hg.2	Host	Host	-0.874967	9.20612	-7.49758	6.89901e-10	8.93878e-09	12.0954
4600	ENSG00000183486	MX2	MX dynamin-like GTPase 2		I	3	TC2100007205.hg.2	MX dynamin-like GTPase 2	TC2100007205.hg.2	Host	Host	-2.52014	8.5886	-7.49599	6.93978e-10	8.9856e-09	12.0895
1892	ENSG00000127884	ECHS1	enoyl CoA hydratase, short chain, 1, mitochondrial		I	3	TC1000012399.hg.2	enoyl-CoA hydratase, short chain, 1, mitochondrial	TC1000012399.hg.2	Host	Host	0.951188	9.57228	7.4951	6.96281e-10	9.00942e-09	12.0862
84928	ENSG00000146842	TMEM209	transmembrane protein 209		I	3	TC0700012596.hg.2	transmembrane protein 209	TC0700012596.hg.2	Host	Host	-0.99357	9.39755	-7.49449	6.97867e-10	9.02391e-09	12.084
81855	ENSG00000107819	SFXN3	sideroflexin 3		I	3	TC1000008668.hg.2	sideroflexin 3	TC1000008668.hg.2	Host	Host	-1.38243	8.43966	-7.49374	6.99794e-10	9.04281e-09	12.0812
4124	ENSG00000112893	MAN2A1	mannosidase, alpha, class 2A, member 1		I	3	TC0500008296.hg.2	mannosidase, alpha, class 2A, member 1	TC0500008296.hg.2	Host	Host	-0.814614	10.0424	-7.49283	7.02175e-10	9.06755e-09	12.0779
5604	ENSG00000169032	MAP2K1	mitogen-activated protein kinase kinase 1		NI	3	TC1500007614.hg.2	mitogen-activated protein kinase kinase 1	TC1500007614.hg.2	Host	Host	0.888468	8.99543	7.49125	7.06293e-10	9.11466e-09	12.072
53344	ENSG00000204116	CHIC1	cysteine-rich hydrophobic domain 1		NI	3	TC0X00007612.hg.2	cysteine rich hydrophobic domain 1	TC0X00007612.hg.2	Host	Host	-1.75641	5.31958	-7.48855	7.13401e-10	9.20027e-09	12.0621
5425	ENSG00000106628	POLD2	polymerase (DNA directed), delta 2, accessory subunit		I	3	TC0700010910.hg.2	polymerase (DNA directed), delta 2, accessory subunit	TC0700010910.hg.2	Host	Host	0.907316	9.25923	7.4869	7.1779e-10	9.25072e-09	12.056
25912	ENSG00000143612	C1orf43	chromosome 1 open reading frame 43		I	1	TC0100015902.hg.2	chromosome 1 open reading frame 43	TC0100015902.hg.2	Host	Host	-0.765491	8.51386	-7.48554	7.21414e-10	9.29126e-09	12.051
376940	ENSG00000188177	ZC3H6	zinc finger CCCH-type containing 6		I	1	TC0200008911.hg.2	zinc finger CCCH-type containing 6	TC0200008911.hg.2	Host	Host	-1.51403	7.62864	-7.48337	7.27257e-10	9.3603e-09	12.043
84340	ENSG00000164347	GFM2	G elongation factor, mitochondrial 2		I	3	TC0500011150.hg.2	G elongation factor, mitochondrial 2	TC0500011150.hg.2	Host	Host	0.735347	10.2239	7.47873	7.39874e-10	9.51638e-09	12.0259
10738	ENSG00000128276	RFPL3	ret finger protein-like 3		NI	3	TC2200007132.hg.2	ret finger protein-like 3	TC2200007132.hg.2	Host	Host	1.80329	4.61831	7.47833	7.40974e-10	9.52421e-09	12.0244
57213	ENSG00000123178	SPRYD7	SPRY domain containing 7		I	3	TC1300008936.hg.2	SPRY domain containing 7	TC1300008936.hg.2	Host	Host	1.36431	7.87387	7.47681	7.45187e-10	9.57202e-09	12.0188
26060	ENSG00000157500	APPL1	adaptor protein, phosphotyrosine interaction, PH domain and leucine zipper containing 1		I	2	TC0300007572.hg.2	adaptor protein, phosphotyrosine interaction, PH domain and leucine zipper containing 1	TC0300007572.hg.2	Host	Host	0.616954	9.54839	7.47466	7.51154e-10	9.6423e-09	12.0109
4597	ENSG00000167508	MVD	mevalonate (diphospho) decarboxylase		I	3	TC1600011221.hg.2	mevalonate (diphospho) decarboxylase	TC1600011221.hg.2	Host	Host	1.11178	9.12172	7.46993	7.64435e-10	9.80629e-09	11.9934
1650	ENSG00000244038	DDOST	dolichyl-diphosphooligosaccharide--protein glycosyltransferase subunit (non-catalytic)		I	3	TC0100018421.hg.2	dolichyl-diphosphooligosaccharide--protein glycosyltransferase subunit (non-catalytic)	TC0100018421.hg.2	Host	Host	-1.0318	9.17542	-7.46498	7.78628e-10	9.98177e-09	11.9752
1733	ENSG00000211452	DIO1	deiodinase, iodothyronine, type I		NI	3	TC0100008366.hg.2	deiodinase, iodothyronine, type I	TC0100008366.hg.2	Host	Host	1.7065	5.15348	7.4635	7.82922e-10	1.00302e-08	11.9697
9697	ENSG00000065308	TRAM2	translocation associated membrane protein 2		I	3	TC0600012040.hg.2	translocation associated membrane protein 2	TC0600012040.hg.2	Host	Host	1.34892	9.01918	7.46325	7.83644e-10	1.00328e-08	11.9688
54664	ENSG00000106460	TMEM106B	transmembrane protein 106B		NI	3	TC0700006727.hg.2	transmembrane protein 106B	TC0700006727.hg.2	Host	Host	-1.05759	6.73759	-7.46173	7.88078e-10	1.00829e-08	11.9632
123720	ENSG00000156232	WHAMM	WAS protein homolog associated with actin, golgi membranes and microtubules		I	3	TC1500008100.hg.2	WAS protein homolog associated with actin, golgi membranes and microtubules	TC1500008100.hg.2	Host	Host	-0.683387	9.91742	-7.45844	7.97761e-10	1.02001e-08	11.9511
9488	ENSG00000069943	PIGB	phosphatidylinositol glycan anchor biosynthesis, class B		I	3	TC1500007303.hg.2	phosphatidylinositol glycan anchor biosynthesis class B	TC1500007303.hg.2	Host	Host	-1.622	6.06687	-7.45718	8.01478e-10	1.02409e-08	11.9464
301	ENSG00000135046	ANXA1	annexin A1		I	3	TC0900007576.hg.2	annexin A1	TC0900007576.hg.2	Host	Host	-1.02904	11.7862	-7.45419	8.10432e-10	1.03485e-08	11.9354
90806	ENSG00000174606	ANGEL2	angel homolog 2 (Drosophila)		I	3	TC0100017267.hg.2	angel homolog 2 (Drosophila)	TC0100017267.hg.2	Host	Host	-1.74225	6.77021	-7.45284	8.14495e-10	1.03935e-08	11.9304
90952	ENSG00000149564	ESAM	endothelial cell adhesion molecule		I	3	TC1100012686.hg.2	endothelial cell adhesion molecule	TC1100012686.hg.2	Host	Host	1.58035	6.35621	7.45067	8.2108e-10	1.04707e-08	11.9224
64863	ENSG00000101574	METTL4	methyltransferase like 4		I	3	TC1800007895.hg.2	methyltransferase like 4	TC1800007895.hg.2	Host	Host	-1.20657	8.92765	-7.44975	8.23909e-10	1.04998e-08	11.919
139341	ENSG00000069509	FUNDC1	FUN14 domain containing 1		I	3	TC0X00009498.hg.2	FUN14 domain containing 1	TC0X00009498.hg.2	Host	Host	-1.69365	6.28318	-7.44703	8.32271e-10	1.05994e-08	11.909
1525	ENSG00000154639	CXADR	coxsackie virus and adenovirus receptor		I	3	TC2100006659.hg.2	coxsackie virus and adenovirus receptor	TC2100006659.hg.2	Host	Host	2.01297	4.85161	7.44551	8.36971e-10	1.06523e-08	11.9034
25778	ENSG00000133059	DSTYK	dual serine/threonine and tyrosine protein kinase		NI	3	TC0100017060.hg.2	dual serine/threonine and tyrosine protein kinase	TC0100017060.hg.2	Host	Host	-1.47341	6.42721	-7.44522	8.37866e-10	1.06567e-08	11.9023
10643	ENSG00000136231	IGF2BP3	insulin-like growth factor 2 mRNA binding protein 3		NI	3	TC0700010463.hg.2	insulin-like growth factor 2 mRNA binding protein 3	TC0700010463.hg.2	Host	Host	2.13921	4.89484	7.44196	8.4806e-10	1.07793e-08	11.8903
8218	ENSG00000070371	CLTCL1	clathrin, heavy chain-like 1		NI	3	TC2200007952.hg.2	clathrin, heavy chain-like 1	TC2200007952.hg.2	Host	Host	1.6834	5.8479	7.44028	8.53378e-10	1.08398e-08	11.8841
55315	ENSG00000198246	SLC29A3	solute carrier family 29 (equilibrative nucleoside transporter), member 3		I	3	TC1000007954.hg.2	solute carrier family 29 (equilibrative nucleoside transporter), member 3	TC1000007954.hg.2	Host	Host	-1.56129	6.85536	-7.4285	8.91514e-10	1.13168e-08	11.8407
81	ENSG00000130402	ACTN4	actinin, alpha 4		I	3	TC1900008020.hg.2	actinin, alpha 4	TC1900008020.hg.2	Host	Host	0.694021	11.1407	7.42829	8.92217e-10	1.13183e-08	11.8399
175	ENSG00000038002	AGA	aspartylglucosaminidase		I	3	TC0400012496.hg.2	aspartylglucosaminidase	TC0400012496.hg.2	Host	Host	-1.25005	9.12877	-7.42719	8.95875e-10	1.13511e-08	11.8358
120425	ENSG00000160593	AMICA1	adhesion molecule, interacts with CXADR antigen 1		I	3	TC1100012471.hg.2	adhesion molecule, interacts with CXADR antigen 1	TC1100012471.hg.2	Host	Host	-2.29456	10.5673	-7.42716	8.95972e-10	1.13511e-08	11.8357
51504	ENSG00000173113	TRMT112	tRNA methyltransferase 11-2 homolog (S. cerevisiae)		I	3	TC1100011161.hg.2	tRNA methyltransferase 11-2 homolog (S. cerevisiae)	TC1100011161.hg.2	Host	Host	-0.316691	12.2018	-7.42662	8.9775e-10	1.13662e-08	11.8337
23352	ENSG00000127481	UBR4	ubiquitin protein ligase E3 component n-recognin 4		I	3	TC0100013123.hg.2	ubiquitin protein ligase E3 component n-recognin 4	TC0100013123.hg.2	Host	Host	0.451942	12.2279	7.42631	8.98795e-10	1.1372e-08	11.8326
6737	ENSG00000132109	TRIM21	tripartite motif containing 21		I	3	TC1100009880.hg.2	tripartite motif containing 21	TC1100009880.hg.2	Host	Host	-0.933403	8.90133	-7.42198	9.13373e-10	1.1549e-08	11.8166
4782	ENSG00000141905	NFIC	nuclear factor I/C (CCAAT-binding transcription factor)		I	100	TC1900006628.hg.2	nuclear factor I/C (CCAAT-binding transcription factor)	TC1900006628.hg.2	Host	Host	-1.07221	8.02406	-7.41683	9.30978e-10	1.17639e-08	11.7976
23043	ENSG00000154310	TNIK	TRAF2 and NCK interacting kinase		I	3	TC0300013108.hg.2	TRAF2 and NCK interacting kinase	TC0300013108.hg.2	Host	Host	-1.40235	7.09103	-7.4158	9.34576e-10	1.18017e-08	11.7938
55585	ENSG00000160714	UBE2Q1	ubiquitin-conjugating enzyme E2Q family member 1		I	3	TC0100015918.hg.2	ubiquitin-conjugating enzyme E2Q family member 1	TC0100015918.hg.2	Host	Host	-0.575219	10.8042	-7.4131	9.43961e-10	1.19107e-08	11.7839
63901	ENSG00000166801	FAM111A	family with sequence similarity 111, member A		I	3	TC1100007728.hg.2	family with sequence similarity 111, member A	TC1100007728.hg.2	Host	Host	-1.50631	8.49259	-7.41297	9.44435e-10	1.19107e-08	11.7834
79134	ENSG00000226479	TMEM185B	transmembrane protein 185B		I	3	TC0200014049.hg.2	transmembrane protein 185B	TC0200014049.hg.2	Host	Host	-1.3493	7.8929	-7.41244	9.46302e-10	1.19265e-08	11.7814
23635	ENSG00000145687	SSBP2	single-stranded DNA binding protein 2		I	3	TC0500013336.hg.2	single-stranded DNA binding protein 2	TC0500013336.hg.2	Host	Host	1.04631	10.5148	7.41118	9.50727e-10	1.19745e-08	11.7768
63899	ENSG00000178694	NSUN3	NOP2/Sun domain family, member 3		I	3	TC0300008047.hg.2	NOP2/Sun domain family, member 3	TC0300008047.hg.2	Host	Host	-2.20505	6.90513	-7.41019	9.54216e-10	1.20106e-08	11.7731
51567	ENSG00000111802	TDP2	tyrosyl-DNA phosphodiesterase 2		NI	3	TC0600011067.hg.2	tyrosyl-DNA phosphodiesterase 2	TC0600011067.hg.2	Host	Host	-0.819743	8.65961	-7.4088	9.59167e-10	1.20651e-08	11.768
51201	ENSG00000104219	ZDHHC2	zinc finger, DHHC-type containing 2		I	3	TC0800006864.hg.2	zinc finger, DHHC-type containing 2	TC0800006864.hg.2	Host	Host	-1.79156	6.42136	-7.40749	9.63828e-10	1.21159e-08	11.7632
717		C2	complement component 2		NI	3	TC0600014105.hg.2	complement component 2	TC0600014105.hg.2	Host	Host	1.36692	3.92482	7.40598	9.69264e-10	1.21763e-08	11.7576
129787	ENSG00000151353	TMEM18	transmembrane protein 18		I	3	TC0200011467.hg.2	transmembrane protein 18	TC0200011467.hg.2	Host	Host	-0.861881	8.96971	-7.40513	9.72343e-10	1.22071e-08	11.7545
6726	ENSG00000143742	SRP9	signal recognition particle 9kDa		I	3	TC0100011767.hg.2	signal recognition particle 9kDa	TC0100011767.hg.2	Host	Host	-0.579637	10.4568	-7.40229	9.82649e-10	1.23285e-08	11.744
93210	ENSG00000161395	PGAP3	post-GPI attachment to proteins 3		I	3	TC1700010582.hg.2	post-GPI attachment to proteins 3	TC1700010582.hg.2	Host	Host	-1.4349	7.13569	-7.40141	9.85857e-10	1.23608e-08	11.7407
253190	ENSG00000183569	SERHL2	serine hydrolase-like 2		I	1	TC2200007525.hg.2	serine hydrolase-like 2	TC2200007525.hg.2	Host	Host	1.58057	8.08248	7.39589	1.00627e-09	1.26086e-08	11.7204
64860	ENSG00000125962	ARMCX5	armadillo repeat containing, X-linked 5		I	3	TC0X00011312.hg.2	armadillo repeat containing, X-linked 5	TC0X00011312.hg.2	Host	Host	-1.63097	8.21811	-7.3956	1.00736e-09	1.26141e-08	11.7193
54765	ENSG00000166326	TRIM44	tripartite motif containing 44		I	3	TC1100007287.hg.2	tripartite motif containing 44	TC1100007287.hg.2	Host	Host	-1.45791	10.1268	-7.39418	1.01269e-09	1.26726e-08	11.7141
90324	ENSG00000142039	CCDC97	coiled-coil domain containing 97		I	1	TC1900008146.hg.2	coiled-coil domain containing 97	TC1900008146.hg.2	Host	Host	-0.561885	10.4288	-7.39311	1.01669e-09	1.27145e-08	11.7102
8553	ENSG00000134107	BHLHE40	basic helix-loop-helix family, member e40		I	1	TC0300006483.hg.2	basic helix-loop-helix family, member e40	TC0300006483.hg.2	Host	Host	-1.80866	8.66116	-7.39236	1.01953e-09	1.27419e-08	11.7074
92521	ENSG00000128487	SPECC1	sperm antigen with calponin homology and coiled-coil domains 1		I	3	TC1700007204.hg.2	sperm antigen with calponin homology and coiled-coil domains 1	TC1700007204.hg.2	Host	Host	1.94643	6.28812	7.39016	1.02788e-09	1.2838e-08	11.6993
3718	ENSG00000105639	JAK3	Janus kinase 3		I	3	TC1900009991.hg.2	Janus kinase 3	TC1900009991.hg.2	Host	Host	-1.15524	9.64261	-7.38332	1.05434e-09	1.31549e-08	11.674
79053	ENSG00000159063	ALG8	ALG8, alpha-1,3-glucosyltransferase		I	4	TC1100011739.hg.2	ALG8, alpha-1,3-glucosyltransferase	TC1100011739.hg.2	Host	Host	-2.63771	7.99419	-7.38325	1.05462e-09	1.31549e-08	11.6738
6711	ENSG00000115306	SPTBN1	spectrin, beta, non-erythrocytic 1		I	3	TC0200007609.hg.2	spectrin, beta, non-erythrocytic 1	TC0200007609.hg.2	Host	Host	-0.806715	10.2302	-7.38277	1.05648e-09	1.31697e-08	11.672
51530	ENSG00000091732	ZC3HC1	zinc finger, C3HC-type containing 1		I	3	TC0700012590.hg.2	zinc finger, C3HC-type containing 1	TC0700012590.hg.2	Host	Host	-1.95179	6.50955	-7.38193	1.05981e-09	1.32028e-08	11.6689
80757	ENSG00000184986	TMEM121	transmembrane protein 121		NI	3	TC1400008488.hg.2	transmembrane protein 121	TC1400008488.hg.2	Host	Host	1.13189	6.45868	7.37933	1.07007e-09	1.33219e-08	11.6593
84936	ENSG00000166140	ZFYVE19	zinc finger, FYVE domain containing 19		I	3	TC1500006969.hg.2	zinc finger, FYVE domain containing 19	TC1500006969.hg.2	Host	Host	-1.51212	9.18771	-7.37712	1.07891e-09	1.34235e-08	11.6512
9213	ENSG00000143324	XPR1	xenotropic and polytropic retrovirus receptor 1		I	3	TC0100010806.hg.2	xenotropic and polytropic retrovirus receptor 1	TC0100010806.hg.2	Host	Host	0.988167	9.18633	7.37694	1.07962e-09	1.34237e-08	11.6505
282991	ENSG00000196072	BLOC1S2	biogenesis of lysosomal organelles complex-1, subunit 2		I	3	TC1000011606.hg.2	biogenesis of lysosomal organelles complex-1, subunit 2	TC1000011606.hg.2	Host	Host	-1.47644	7.21606	-7.37418	1.09075e-09	1.35533e-08	11.6403
3920	ENSG00000005893	LAMP2	lysosomal-associated membrane protein 2		I	3	TC0X00010671.hg.2	lysosomal-associated membrane protein 2	TC0X00010671.hg.2	Host	Host	0.637037	10.644	7.37376	1.09245e-09	1.35658e-08	11.6388
79618	ENSG00000147421	HMBOX1	homeobox containing 1		I	3	TC0800012285.hg.2	homeobox containing 1	TC0800012285.hg.2	Host	Host	-0.961665	8.61239	-7.37254	1.09742e-09	1.36188e-08	11.6343
83737	ENSG00000078747	ITCH	itchy E3 ubiquitin protein ligase		I	3	TC2000007184.hg.2	itchy E3 ubiquitin protein ligase	TC2000007184.hg.2	Host	Host	-0.701933	10.0336	-7.37217	1.09893e-09	1.36288e-08	11.6329
53343	ENSG00000170502	NUDT9	nudix (nucleoside diphosphate linked moiety X)-type motif 9		I	3	TC0400008074.hg.2	nudix hydrolase 9	TC0400008074.hg.2	Host	Host	-1.66413	6.90775	-7.3708	1.1045e-09	1.36892e-08	11.6279
85451	ENSG00000132478	UNK	unkempt family zinc finger		NI	3	TC1700008923.hg.2	unkempt family zinc finger	TC1700008923.hg.2	Host	Host	-0.737795	7.62312	-7.3693	1.11069e-09	1.37571e-08	11.6223
83860	ENSG00000165632	TAF3	TAF3 RNA polymerase II, TATA box binding protein (TBP)-associated factor, 140kDa		NI	3	TC1000006704.hg.2	TATA box binding protein associated factor 3	TC1000006704.hg.2	Host	Host	0.850045	8.21962	7.36908	1.11159e-09	1.37594e-08	11.6215
25780	ENSG00000152689	RASGRP3	RAS guanyl releasing protein 3 (calcium and DAG-regulated)		I	3	TC0200007205.hg.2	RAS guanyl releasing protein 3 (calcium and DAG-regulated)	TC0200007205.hg.2	Host	Host	-2.79678	5.48876	-7.36863	1.11345e-09	1.37737e-08	11.6199
23341	ENSG00000116138	DNAJC16	DnaJ (Hsp40) homolog, subfamily C, member 16		I	3	TC0100006989.hg.2	DnaJ (Hsp40) homolog, subfamily C, member 16	TC0100006989.hg.2	Host	Host	0.818818	10.7101	7.36795	1.11626e-09	1.37997e-08	11.6174
116984	ENSG00000047365	ARAP2	ArfGAP with RhoGAP domain, ankyrin repeat and PH domain 2		I	3	TC0400012917.hg.2	ArfGAP with RhoGAP domain, ankyrin repeat and PH domain 2	TC0400012917.hg.2	Host	Host	-2.6252	8.00196	-7.36627	1.12324e-09	1.38771e-08	11.6112
5805	ENSG00000150787	PTS	6-pyruvoyltetrahydropterin synthase		I	3	TC1100013094.hg.2	6-pyruvoyltetrahydropterin synthase	TC1100013094.hg.2	Host	Host	-1.26266	8.01631	-7.36474	1.12968e-09	1.39478e-08	11.6055
54663	ENSG00000133316	WDR74	WD repeat domain 74		I	3	TC1100011107.hg.2	WD repeat domain 74	TC1100011107.hg.2	Host	Host	0.925074	9.55726	7.36428	1.1316e-09	1.39626e-08	11.6038
5684	ENSG00000100567	PSMA3	proteasome subunit alpha 3		I	1	TC1400007300.hg.2	proteasome subunit alpha 3	TC1400007300.hg.2	Host	Host	-0.481962	10.9974	-7.35981	1.15052e-09	1.4187e-08	11.5873
8398	ENSG00000184381	PLA2G6	phospholipase A2, group VI (cytosolic, calcium-independent)		I	3	TC2200008682.hg.2	phospholipase A2, group VI (cytosolic, calcium-independent)	TC2200008682.hg.2	Host	Host	-1.37801	9.04198	-7.35775	1.15938e-09	1.42872e-08	11.5797
5439	ENSG00000005075	POLR2J	polymerase (RNA) II (DNA directed) polypeptide J, 13.3kDa		I	3	TC0700012086.hg.2	polymerase (RNA) II (DNA directed) polypeptide J, 13.3kDa	TC0700012086.hg.2	Host	Host	0.68533	11.0007	7.35701	1.16253e-09	1.4317e-08	11.577
10009	ENSG00000177485	ZBTB33	zinc finger and BTB domain containing 33		NI	3	TC0X00008273.hg.2	zinc finger and BTB domain containing 33	TC0X00008273.hg.2	Host	Host	-0.961052	8.03913	-7.35392	1.17598e-09	1.44735e-08	11.5656
55840	ENSG00000145088	EAF2	ELL associated factor 2		I	3	TC0300008536.hg.2	ELL associated factor 2	TC0300008536.hg.2	Host	Host	1.64356	7.59967	7.35281	1.18085e-09	1.45241e-08	11.5615
57143	ENSG00000063761	ADCK1	aarF domain containing kinase 1		I	2	TC1400007769.hg.2	aarF domain containing kinase 1	TC1400007769.hg.2	Host	Host	-1.60024	6.77258	-7.34899	1.19769e-09	1.47219e-08	11.5474
639	ENSG00000057657	PRDM1	PR domain containing 1, with ZNF domain		I	3	TC0600008972.hg.2	PR domain containing 1, with ZNF domain	TC0600008972.hg.2	Host	Host	-1.72368	9.55476	-7.34871	1.19894e-09	1.4728e-08	11.5464
9489	ENSG00000087157	PGS1	phosphatidylglycerophosphate synthase 1		I	1	TC1700009049.hg.2	phosphatidylglycerophosphate synthase 1	TC1700009049.hg.2	Host	Host	1.1879	8.49828	7.34783	1.20288e-09	1.47671e-08	11.5431
25836	ENSG00000164190	NIPBL	Nipped-B homolog (Drosophila)		I	3	TC0500007163.hg.2	Nipped-B homolog (Drosophila)	TC0500007163.hg.2	Host	Host	-0.543557	11.0118	-7.34604	1.21088e-09	1.48559e-08	11.5365
29893	ENSG00000131470	PSMC3IP	PSMC3 interacting protein		I	3	TC1700010731.hg.2	PSMC3 interacting protein	TC1700010731.hg.2	Host	Host	1.55227	8.70347	7.34369	1.2215e-09	1.49767e-08	11.5279
7153	ENSG00000131747	TOP2A	topoisomerase (DNA) II alpha		I	3	TC1700010618.hg.2	topoisomerase (DNA) II alpha	TC1700010618.hg.2	Host	Host	1.45806	7.35253	7.34087	1.23436e-09	1.51249e-08	11.5175
7040	ENSG00000105329	TGFB1	transforming growth factor, beta 1		I	3	TC1900010743.hg.2	transforming growth factor beta 1	TC1900010743.hg.2	Host	Host	0.801422	9.72663	7.33967	1.2399e-09	1.51831e-08	11.513
83930	ENSG00000010270	STARD3NL	STARD3 N-terminal like		I	3	TC0700007244.hg.2	STARD3 N-terminal like	TC0700007244.hg.2	Host	Host	1.01841	9.30408	7.33753	1.24976e-09	1.52942e-08	11.5052
23515	ENSG00000159256	MORC3	MORC family CW-type zinc finger 3		I	3	TC2100008506.hg.2	MORC family CW-type zinc finger 3	TC2100008506.hg.2	Host	Host	-0.967733	8.9318	-7.33651	1.25452e-09	1.53428e-08	11.5014
1994	ENSG00000066044	ELAVL1	ELAV like RNA binding protein 1		I	3	TC1900011854.hg.2	ELAV like RNA binding protein 1	TC1900011854.hg.2	Host	Host	0.609767	11.185	7.33224	1.27459e-09	1.55784e-08	11.4856
146857	ENSG00000154760	SLFN13	schlafen family member 13		I	3	TC1700010426.hg.2	schlafen family member 13	TC1700010426.hg.2	Host	Host	-2.71572	6.53907	-7.33185	1.27643e-09	1.55911e-08	11.4842
128178	ENSG00000186197	EDARADD	EDAR-associated death domain		I	3	TC0100012093.hg.2	EDAR-associated death domain	TC0100012093.hg.2	Host	Host	-2.31539	6.08527	-7.33101	1.2804e-09	1.56297e-08	11.4811
4077	ENSG00000188554	NBR1	neighbor of BRCA1 gene 1		NI	3	TC1700007942.hg.2	neighbor of BRCA1 gene 1	TC1700007942.hg.2	Host	Host	-1.0274	8.52637	-7.32777	1.29593e-09	1.58094e-08	11.4691
8743	ENSG00000121858	TNFSF10	tumor necrosis factor (ligand) superfamily, member 10		I	3	TC0300013146.hg.2	tumor necrosis factor (ligand) superfamily, member 10	TC0300013146.hg.2	Host	Host	-1.11242	8.85886	-7.32696	1.29982e-09	1.58469e-08	11.4662
196264	ENSG00000160588	MPZL3	myelin protein zero-like 3		I	3	TC1100012473.hg.2	myelin protein zero-like 3	TC1100012473.hg.2	Host	Host	-0.846565	10.5371	-7.32607	1.30413e-09	1.58894e-08	11.4629
6415	ENSG00000178980	SEPW1	selenoprotein W, 1		I	3	TC1900008435.hg.2	selenoprotein W, 1	TC1900008435.hg.2	Host	Host	-0.502051	11.3168	-7.32563	1.30625e-09	1.59052e-08	11.4613
27166	ENSG00000169230	PRELID1	PRELI domain containing 1		I	3	TC0500009614.hg.2	PRELI domain containing 1	TC0500009614.hg.2	Host	Host	0.419342	11.6099	7.31908	1.33842e-09	1.62867e-08	11.4371
54625	ENSG00000173193	PARP14	poly (ADP-ribose) polymerase family, member 14		I	3	TC0300008561.hg.2	poly(ADP-ribose) polymerase family member 14	TC0300008561.hg.2	Host	Host	-1.65799	9.50858	-7.31641	1.35176e-09	1.64388e-08	11.4272
151188	ENSG00000177917	ARL6IP6	ADP-ribosylation factor-like 6 interacting protein 6		I	3	TC0200009687.hg.2	ADP-ribosylation factor like GTPase 6 interacting protein 6	TC0200009687.hg.2	Host	Host	1.56724	7.17846	7.31567	1.35549e-09	1.64738e-08	11.4245
65109	ENSG00000125351	UPF3B	UPF3 regulator of nonsense transcripts homolog B (yeast)		I	3	TC0X00010652.hg.2	UPF3 regulator of nonsense transcripts homolog B (yeast)	TC0X00010652.hg.2	Host	Host	0.785587	9.34748	7.31528	1.35745e-09	1.64874e-08	11.4231
91304	ENSG00000182087	TMEM259	transmembrane protein 259		I	3	TC1900009128.hg.2	transmembrane protein 259	TC1900009128.hg.2	Host	Host	0.426798	11.7705	7.31449	1.36147e-09	1.65258e-08	11.4201
9360	ENSG00000138398	PPIG	peptidylprolyl isomerase G (cyclophilin G)		I	3	TC0200009911.hg.2	peptidylprolyl isomerase G (cyclophilin G)	TC0200009911.hg.2	Host	Host	-0.625296	10.1305	-7.31397	1.36407e-09	1.6547e-08	11.4182
60487	ENSG00000066651	TRMT11	tRNA methyltransferase 11 homolog (S. cerevisiae)		I	3	TC0600009370.hg.2	tRNA methyltransferase 11 homolog	TC0600009370.hg.2	Host	Host	-1.4075	8.43901	-7.31279	1.37009e-09	1.66097e-08	11.4139
7869	ENSG00000012171	SEMA3B	sema domain, immunoglobulin domain (Ig), short basic domain, secreted, (semaphorin) 3B		NI	3	TC0300013831.hg.2	sema domain, immunoglobulin domain (Ig), short basic domain, secreted, (semaphorin) 3B	TC0300013831.hg.2	Host	Host	1.518	5.64732	7.31187	1.37474e-09	1.66556e-08	11.4105
9528	ENSG00000116209	TMEM59	transmembrane protein 59		I	3	TC0100014250.hg.2	transmembrane protein 59	TC0100014250.hg.2	Host	Host	-0.484854	10.5442	-7.3106	1.38125e-09	1.67241e-08	11.4058
79968	ENSG00000092470	WDR76	WD repeat domain 76		I	3	TC1500007077.hg.2	WD repeat domain 76	TC1500007077.hg.2	Host	Host	0.876783	10.0689	7.30819	1.39366e-09	1.68638e-08	11.3969
79143		MBOAT7	membrane bound O-acyltransferase domain containing 7		I	3	TC1900011399.hg.2	membrane bound O-acyltransferase domain containing 7	TC1900011399.hg.2	Host	Host	1.26374	7.60064	7.30661	1.40188e-09	1.69441e-08	11.3911
314	ENSG00000131480	AOC2	amine oxidase, copper containing 2 (retina-specific)		NI	3	TC1700007918.hg.2	amine oxidase, copper containing 2 (retina-specific)	TC1700007918.hg.2	Host	Host	1.45404	4.83309	7.30658	1.40204e-09	1.69441e-08	11.391
10969	ENSG00000117395	EBNA1BP2	EBNA1 binding protein 2		I	2	TC0100018435.hg.2	EBNA1 binding protein 2	TC0100018435.hg.2	Host	Host	0.958339	9.98504	7.3049	1.41085e-09	1.70399e-08	11.3848
11276		SYNRG	synergin, gamma		I	3	TC1700010497.hg.2	synergin, gamma	TC1700010497.hg.2	Host	Host	-0.629713	10.4224	-7.3047	1.41186e-09	1.70415e-08	11.3841
2859	ENSG00000178623	GPR35	G protein-coupled receptor 35		I	3	TC0200016611.hg.2	G protein-coupled receptor 35	TC0200016611.hg.2	Host	Host	1.20609	8.50252	7.30378	1.41671e-09	1.70894e-08	11.3806
4255	ENSG00000170430	MGMT	O-6-methylguanine-DNA methyltransferase		I	3	TC1000009327.hg.2	O-6-methylguanine-DNA methyltransferase	TC1000009327.hg.2	Host	Host	-1.57707	7.67984	-7.30247	1.4236e-09	1.71619e-08	11.3758
10152	ENSG00000138443	ABI2	abl-interactor 2		I	3	TC0200010518.hg.2	abl-interactor 2	TC0200010518.hg.2	Host	Host	1.00895	8.3561	7.3018	1.42715e-09	1.71865e-08	11.3734
23175	ENSG00000134324	LPIN1	lipin 1		I	3	TC0200016403.hg.2	lipin 1	TC0200016403.hg.2	Host	Host	0.733552	10.4583	7.30175	1.42741e-09	1.71865e-08	11.3732
9533	ENSG00000171453	POLR1C	polymerase (RNA) I polypeptide C, 30kDa		I	3	TC0600008095.hg.2	polymerase (RNA) I polypeptide C	TC0600008095.hg.2	Host	Host	0.702746	10.8538	7.30019	1.43573e-09	1.72759e-08	11.3674
117145	ENSG00000159445	THEM4	thioesterase superfamily member 4		I	3	TC0100015817.hg.2	thioesterase superfamily member 4	TC0100015817.hg.2	Host	Host	-1.14716	9.09878	-7.29837	1.44545e-09	1.73821e-08	11.3607
1635	ENSG00000129187	DCTD	dCMP deaminase		I	2	TC0400012551.hg.2	dCMP deaminase	TC0400012551.hg.2	Host	Host	-1.75193	6.74608	-7.29441	1.46689e-09	1.7629e-08	11.3461
6890		TAP1	transporter 1, ATP-binding cassette, sub-family B (MDR/TAP)		I	1	TC0600011508.hg.2	transporter 1, ATP-binding cassette, sub-family B (MDR/TAP)	TC0600011508.hg.2	Host	Host	-0.586734	11.8512	-7.29071	1.4872e-09	1.7862e-08	11.3324
2781	ENSG00000128266	GNAZ	guanine nucleotide binding protein (G protein), alpha z polypeptide		I	3	TC2200006827.hg.2	guanine nucleotide binding protein (G protein), alpha z polypeptide	TC2200006827.hg.2	Host	Host	2.53078	6.51992	7.29006	1.49077e-09	1.78938e-08	11.33
83719	ENSG00000090238	YPEL3	yippee-like 3		I	3	TC1600009952.hg.2	yippee like 3	TC1600009952.hg.2	Host	Host	-0.761401	10.4401	-7.28876	1.49799e-09	1.79694e-08	11.3253
29899	ENSG00000121957	GPSM2	G-protein signaling modulator 2		I	3	TC0100009333.hg.2	G-protein signaling modulator 2	TC0100009333.hg.2	Host	Host	1.93936	6.16392	7.28519	1.518e-09	1.81982e-08	11.3121
200894	ENSG00000169379	ARL13B	ADP-ribosylation factor-like 13B		I	3	TC0300008046.hg.2	ADP-ribosylation factor like GTPase 13B	TC0300008046.hg.2	Host	Host	1.64152	7.86088	7.28221	1.53491e-09	1.83896e-08	11.3011
120103	ENSG00000180773	SLC36A4	solute carrier family 36 (proton/amino acid symporter), member 4		I	3	TC1100011966.hg.2	solute carrier family 36 (proton/amino acid symporter), member 4	TC1100011966.hg.2	Host	Host	-1.58679	7.63705	-7.28002	1.54742e-09	1.8528e-08	11.293
85403	ENSG00000144597	EAF1	ELL associated factor 1		NI	3	TC0300006714.hg.2	ELL associated factor 1	TC0300006714.hg.2	Host	Host	0.998674	6.76094	7.27653	1.56762e-09	1.87583e-08	11.2801
115286		SLC25A26	solute carrier family 25 (S-adenosylmethionine carrier), member 26		I	3	TC0300007711.hg.2	solute carrier family 25 (S-adenosylmethionine carrier), member 26	TC0300007711.hg.2	Host	Host	-1.54598	8.90772	-7.27598	1.57084e-09	1.87852e-08	11.2781
91612	ENSG00000258289	CHURC1	churchill domain containing 1		I	3	TC1400010621.hg.2	churchill domain containing 1	TC1400010621.hg.2	Host	Host	-0.653599	10.5655	-7.27487	1.57735e-09	1.8845e-08	11.274
8603	ENSG00000125386	FAM193A	family with sequence similarity 193, member A		I	3	TC0400012759.hg.2	family with sequence similarity 193, member A	TC0400012759.hg.2	Host	Host	-0.425007	10.7724	-7.27479	1.57778e-09	1.8845e-08	11.2737
9444	ENSG00000112531	QKI	QKI, KH domain containing, RNA binding		I	1	TC0600010121.hg.2	QKI, KH domain containing, RNA binding	TC0600010121.hg.2	Host	Host	0.653311	9.85579	7.27308	1.58784e-09	1.89426e-08	11.2674
285368	ENSG00000163704	PRRT3	proline-rich transmembrane protein 3		I	3	TC0300010223.hg.2	proline-rich transmembrane protein 3	TC0300010223.hg.2	Host	Host	1.46956	6.65816	7.27307	1.5879e-09	1.89426e-08	11.2674
11232	ENSG00000256525	POLG2	polymerase (DNA directed), gamma 2, accessory subunit		I	3	TC1700011448.hg.2	polymerase (DNA directed), gamma 2, accessory subunit	TC1700011448.hg.2	Host	Host	0.952578	9.12711	7.27254	1.59108e-09	1.89688e-08	11.2654
23471	ENSG00000067167	TRAM1	translocation associated membrane protein 1		I	3	TC0800010765.hg.2	translocation associated membrane protein 1	TC0800010765.hg.2	Host	Host	-0.44074	11.1567	-7.27101	1.60012e-09	1.90434e-08	11.2598
9470	ENSG00000135930	EIF4E2	eukaryotic translation initiation factor 4E family member 2		I	3	TC0200011106.hg.2	eukaryotic translation initiation factor 4E family member 2	TC0200011106.hg.2	Host	Host	-0.604144	9.25273	-7.271	1.60017e-09	1.90434e-08	11.2597
552889	ENSG00000253719	ATXN7L3B	ataxin 7-like 3B		I	3	TC1200008213.hg.2	ataxin 7-like 3B	TC1200008213.hg.2	Host	Host	-0.776238	9.70479	-7.27098	1.60028e-09	1.90434e-08	11.2597
25956	ENSG00000075826	SEC31B	SEC31 homolog B, COPII coat complex component		I	3	TC1000012586.hg.2	SEC31 homolog B, COPII coat complex component	TC1000012586.hg.2	Host	Host	1.15984	7.86065	7.26816	1.61716e-09	1.92258e-08	11.2492
8936	ENSG00000112290	WASF1	WAS protein family, member 1		I	3	TC0600012827.hg.2	WAS protein family, member 1	TC0600012827.hg.2	Host	Host	3.13009	5.4356	7.26809	1.61759e-09	1.92258e-08	11.249
55062	ENSG00000070540	WIPI1	WD repeat domain, phosphoinositide interacting 1		I	3	TC1700011561.hg.2	WD repeat domain, phosphoinositide interacting 1	TC1700011561.hg.2	Host	Host	2.09433	7.90246	7.26787	1.61887e-09	1.92293e-08	11.2482
1195	ENSG00000013441	CLK1	CDC-like kinase 1		I	3	TC0200015397.hg.2	CDC like kinase 1	TC0200015397.hg.2	Host	Host	-0.519567	11.7719	-7.266	1.63019e-09	1.9352e-08	11.2413
8807	ENSG00000115607	IL18RAP	interleukin 18 receptor accessory protein		I	3	TC0200008675.hg.2	interleukin 18 receptor accessory protein	TC0200008675.hg.2	Host	Host	-2.7495	9.20207	-7.26567	1.63217e-09	1.93636e-08	11.2401
55299	ENSG00000113460	BRIX1	BRX1, biogenesis of ribosomes		I	3	TC0500007122.hg.2	BRX1, biogenesis of ribosomes	TC0500007122.hg.2	Host	Host	0.592078	10.4114	7.26504	1.63601e-09	1.93972e-08	11.2377
51335	ENSG00000182768	NGRN	neugrin, neurite outgrowth associated		I	3	TC1500010784.hg.2	neugrin, neurite outgrowth associated	TC1500010784.hg.2	Host	Host	-0.905442	8.63976	-7.26268	1.65041e-09	1.95535e-08	11.229
7965	ENSG00000106305	AIMP2	aminoacyl tRNA synthetase complex-interacting multifunctional protein 2		I	3	TC0700006634.hg.2	aminoacyl tRNA synthetase complex-interacting multifunctional protein 2	TC0700006634.hg.2	Host	Host	0.976927	9.38656	7.26255	1.6512e-09	1.95535e-08	11.2286
80222	ENSG00000143374	TARS2	threonyl-tRNA synthetase 2, mitochondrial (putative)		NI	3	TC0100009907.hg.2	threonyl-tRNA synthetase 2, mitochondrial (putative)	TC0100009907.hg.2	Host	Host	-1.37491	8.10906	-7.26224	1.65314e-09	1.95645e-08	11.2274
3313	ENSG00000113013	HSPA9	heat shock 70kDa protein 9 (mortalin)		I	3	TC0500012182.hg.2	heat shock 70kDa protein 9 (mortalin)	TC0500012182.hg.2	Host	Host	0.463976	11.6957	7.25567	1.69398e-09	2.00356e-08	11.2032
29990	ENSG00000121716	PILRB	paired immunoglobin-like type 2 receptor beta		I	1	TC0700013428.hg.2	paired immunoglobin-like type 2 receptor beta	TC0700013428.hg.2	Host	Host	0.563613	10.5606	7.25488	1.69897e-09	2.00786e-08	11.2003
1329	ENSG00000135940	COX5B	cytochrome c oxidase subunit Vb		I	3	TC0200008554.hg.2	cytochrome c oxidase subunit Vb	TC0200008554.hg.2	Host	Host	0.433627	10.7994	7.25476	1.69969e-09	2.00786e-08	11.1998
9826	ENSG00000132694	ARHGEF11	Rho guanine nucleotide exchange factor (GEF) 11		I	3	TC0100016027.hg.2	Rho guanine nucleotide exchange factor 11	TC0100016027.hg.2	Host	Host	-1.50532	6.34564	-7.25386	1.70542e-09	2.01341e-08	11.1965
10237	ENSG00000121073	SLC35B1	solute carrier family 35, member B1		I	3	TC1700011059.hg.2	solute carrier family 35, member B1	TC1700011059.hg.2	Host	Host	0.745106	10.0152	7.25312	1.71008e-09	2.01768e-08	11.1938
1632	ENSG00000167969	ECI1	enoyl-CoA delta isomerase 1		I	3	TC1600009100.hg.2	enoyl-CoA delta isomerase 1	TC1600009100.hg.2	Host	Host	-1.0505	8.32201	-7.25286	1.71175e-09	2.01842e-08	11.1928
705	ENSG00000112578	BYSL	bystin-like		I	3	TC0600008027.hg.2	bystin-like	TC0600008027.hg.2	Host	Host	1.57411	7.9286	7.25249	1.71412e-09	2.02e-08	11.1914
4494	ENSG00000198417	MT1F	metallothionein 1F		I	1	TC1600007965.hg.2	metallothionein 1F	TC1600007965.hg.2	Host	Host	-1.63944	6.69564	-7.25183	1.71831e-09	2.02371e-08	11.189
10459	ENSG00000116670	MAD2L2	MAD2 mitotic arrest deficient-like 2 (yeast)		I	3	TC0100012889.hg.2	MAD2 mitotic arrest deficient-like 2 (yeast)	TC0100012889.hg.2	Host	Host	1.117	8.23007	7.25164	1.71953e-09	2.02391e-08	11.1883
5934	ENSG00000103479	RBL2	retinoblastoma-like 2		I	3	TC1600007887.hg.2	retinoblastoma-like 2	TC1600007887.hg.2	Host	Host	-0.850469	9.6228	-7.24851	1.73966e-09	2.04637e-08	11.1767
1108	ENSG00000111642	CHD4	chromodomain helicase DNA binding protein 4		I	3	TC1200009742.hg.2	chromodomain helicase DNA binding protein 4	TC1200009742.hg.2	Host	Host	1.14556	7.46729	7.24829	1.74106e-09	2.04677e-08	11.176
57787	ENSG00000007047	MARK4	MAP/microtubule affinity-regulating kinase 4		I	3	TC1900011766.hg.2	MAP/microtubule affinity-regulating kinase 4	TC1900011766.hg.2	Host	Host	1.20821	9.25162	7.24578	1.7574e-09	2.06473e-08	11.1667
256309	ENSG00000168491	CCDC110	coiled-coil domain containing 110		I	3	TC0400012640.hg.2	coiled-coil domain containing 110	TC0400012640.hg.2	Host	Host	1.396	4.3216	7.24525	1.76086e-09	2.06755e-08	11.1647
54620	ENSG00000099364	FBXL19	F-box and leucine-rich repeat protein 19		I	4	TC1600011385.hg.2	F-box and leucine-rich repeat protein 19	TC1600011385.hg.2	Host	Host	-2.00719	7.19828	-7.23847	1.80574e-09	2.11896e-08	11.1397
100131980		ZNF705G	zinc finger protein 705G		NI	3	TC0800009462.hg.2	zinc finger protein 705G	TC0800009462.hg.2	Host	Host	1.20576	4.71809	7.23226	1.84791e-09	2.16714e-08	11.1168
6855	ENSG00000102003	SYP	synaptophysin		NI	3	TC0X00009661.hg.2	synaptophysin	TC0X00009661.hg.2	Host	Host	1.10309	5.77153	7.23055	1.85973e-09	2.17968e-08	11.1105
127002	ENSG00000162650	ATXN7L2	ataxin 7-like 2		I	4	TC0100009353.hg.2	ataxin 7-like 2	TC0100009353.hg.2	Host	Host	-1.15953	7.26401	-7.23038	1.86086e-09	2.17969e-08	11.1099
135932	ENSG00000178826	TMEM139	transmembrane protein 139		NI	3	TC0700009487.hg.2	transmembrane protein 139	TC0700009487.hg.2	Host	Host	1.56322	6.04815	7.22851	1.87387e-09	2.1936e-08	11.103
619518	ENSG00000198711	SSBP3-AS1	SSBP3 antisense RNA 1		I	3	TC0100008385.hg.2	SSBP3 antisense RNA 1	TC0100008385.hg.2	Host	Host	1.62186	7.30738	7.22661	1.88714e-09	2.20781e-08	11.096
55654	ENSG00000135956	TMEM127	transmembrane protein 127		I	3	TC0200013516.hg.2	transmembrane protein 127	TC0200013516.hg.2	Host	Host	0.809521	9.32184	7.22475	1.90022e-09	2.22177e-08	11.0891
253769	ENSG00000184465	WDR27	WD repeat domain 27		I	3	TC0600014006.hg.2	WD repeat domain 27	TC0600014006.hg.2	Host	Host	1.43199	9.28753	7.21925	1.93947e-09	2.2663e-08	11.0688
90417	ENSG00000128944	KNSTRN	kinetochore-localized astrin/SPAG5 binding protein		I	3	TC1500006951.hg.2	kinetochore-localized astrin/SPAG5 binding protein	TC1500006951.hg.2	Host	Host	1.32478	7.16919	7.21859	1.9442e-09	2.27046e-08	11.0664
57130	ENSG00000105726	ATP13A1	ATPase type 13A1		I	3	TC1900010076.hg.2	ATPase type 13A1	TC1900010076.hg.2	Host	Host	0.464596	10.7398	7.21652	1.9592e-09	2.2866e-08	11.0588
23646	ENSG00000105223	PLD3	phospholipase D family, member 3		I	3	TC1900008103.hg.2	phospholipase D family, member 3	TC1900008103.hg.2	Host	Host	0.825926	9.17047	7.21366	1.98017e-09	2.30968e-08	11.0482
10235	ENSG00000068831	RASGRP2	RAS guanyl releasing protein 2 (calcium and DAG-regulated)		I	3	TC1100011180.hg.2	RAS guanyl releasing protein 2 (calcium and DAG-regulated)	TC1100011180.hg.2	Host	Host	-1.20201	8.24084	-7.21234	1.98988e-09	2.3194e-08	11.0433
169436	ENSG00000198870	STKLD1	serine/threonine kinase-like domain containing 1		NI	3	TC0900009076.hg.2	serine/threonine kinase-like domain containing 1	TC0900009076.hg.2	Host	Host	1.69699	5.2106	7.21221	1.99089e-09	2.3194e-08	11.0428
100996928	ENSG00000269955	C7orf55-LUC7L2	C7orf55-LUC7L2 readthrough		I	3	TC0700009337.hg.2	C7orf55-LUC7L2 readthrough	TC0700009337.hg.2	Host	Host	-1.6203	7.19495	-7.21182	1.99374e-09	2.32133e-08	11.0414
729587		FAM231C	family with sequence similarity 231, member C		I	1	TC0100007063.hg.2	family with sequence similarity 231, member C	TC0100007063.hg.2	Host	Host	-0.97538	7.60647	-7.21045	2.00392e-09	2.33178e-08	11.0364
10026	ENSG00000142892	PIGK	phosphatidylinositol glycan anchor biosynthesis, class K		I	3	TC0100014638.hg.2	phosphatidylinositol glycan anchor biosynthesis class K	TC0100014638.hg.2	Host	Host	-1.98945	7.65413	-7.21002	2.0071e-09	2.33409e-08	11.0348
11183	ENSG00000012983	MAP4K5	mitogen-activated protein kinase kinase kinase kinase 5		I	3	TC1400009131.hg.2	mitogen-activated protein kinase kinase kinase kinase 5	TC1400009131.hg.2	Host	Host	-1.20473	8.23657	-7.20773	2.02432e-09	2.35269e-08	11.0263
5727	ENSG00000185920	PTCH1	patched 1		I	3	TC0900010886.hg.2	patched 1	TC0900010886.hg.2	Host	Host	1.59136	9.57126	7.20617	2.03605e-09	2.36491e-08	11.0206
10404	ENSG00000104324	CPQ	carboxypeptidase Q		I	3	TC0800008300.hg.2	carboxypeptidase Q	TC0800008300.hg.2	Host	Host	-2.35429	6.61884	-7.20551	2.04102e-09	2.36874e-08	11.0182
11046	ENSG00000130958	SLC35D2	solute carrier family 35 (UDP-GlcNAc/UDP-glucose transporter), member D2		I	3	TC0900010910.hg.2	solute carrier family 35 (UDP-GlcNAc/UDP-glucose transporter), member D2	TC0900010910.hg.2	Host	Host	-1.95764	6.77397	-7.20541	2.04178e-09	2.36874e-08	11.0178
400916		CHCHD10	coiled-coil-helix-coiled-coil-helix domain containing 10		NI	3	TC2200008186.hg.2	coiled-coil-helix-coiled-coil-helix domain containing 10	TC2200008186.hg.2	Host	Host	0.62734	8.88318	7.20501	2.04488e-09	2.37091e-08	11.0163
7286	ENSG00000143367	TUFT1	tuftelin 1		I	3	TC0100009959.hg.2	tuftelin 1	TC0100009959.hg.2	Host	Host	2.13134	7.59705	7.20454	2.04839e-09	2.37357e-08	11.0146
100505549		LOC100505549	uncharacterized LOC100505549		I	3	TC1800009232.hg.2	uncharacterized LOC100505549	TC1800009232.hg.2	Host	Host	-0.980627	8.26546	-7.20086	2.07659e-09	2.40481e-08	11.001
842	ENSG00000132906	CASP9	caspase 9, apoptosis-related cysteine peptidase		I	3	TC0100013000.hg.2	caspase 9	TC0100013000.hg.2	Host	Host	1.25474	8.29197	7.19872	2.09324e-09	2.42265e-08	10.9931
84233	ENSG00000171202	TMEM126A	transmembrane protein 126A		I	1	TC1100008652.hg.2	transmembrane protein 126A	TC1100008652.hg.2	Host	Host	-0.555806	10.1566	-7.18786	2.17946e-09	2.52092e-08	10.953
682	ENSG00000172270	BSG	basigin (Ok blood group)		I	3	TC1900006470.hg.2	basigin (Ok blood group)	TC1900006470.hg.2	Host	Host	0.800978	10.0627	7.18673	2.18859e-09	2.52998e-08	10.9489
9726	ENSG00000167395	ZNF646	zinc finger protein 646		I	3	TC1600007511.hg.2	zinc finger protein 646	TC1600007511.hg.2	Host	Host	-0.762277	9.15252	-7.18616	2.1932e-09	2.5338e-08	10.9468
27095	ENSG00000054116	TRAPPC3	trafficking protein particle complex 3		I	1	TC0100013710.hg.2	trafficking protein particle complex 3	TC0100013710.hg.2	Host	Host	0.632109	9.34576	7.18499	2.20279e-09	2.54337e-08	10.9424
3594	ENSG00000096996	IL12RB1	interleukin 12 receptor, beta 1		I	3	TC1900009999.hg.2	interleukin 12 receptor, beta 1	TC1900009999.hg.2	Host	Host	-1.89447	7.64438	-7.1823	2.22491e-09	2.56738e-08	10.9325
1397	ENSG00000182809	CRIP2	cysteine-rich protein 2		I	3	TC1400008486.hg.2	cysteine-rich protein 2	TC1400008486.hg.2	Host	Host	1.79786	6.75043	7.17694	2.2697e-09	2.61751e-08	10.9127
23549	ENSG00000123992	DNPEP	aspartyl aminopeptidase		I	3	TC0200015779.hg.2	aspartyl aminopeptidase	TC0200015779.hg.2	Host	Host	-1.39759	8.68079	-7.1743	2.29208e-09	2.64174e-08	10.903
26504	ENSG00000158158	CNNM4	cyclin and CBS domain divalent metal cation transport mediator 4		I	3	TC0200016494.hg.2	cyclin and CBS domain divalent metal cation transport mediator 4	TC0200016494.hg.2	Host	Host	1.63717	7.69793	7.1737	2.2972e-09	2.64607e-08	10.9008
2187	ENSG00000181544	FANCB	Fanconi anemia, complementation group B		NI	1	TC0X00009117.hg.2	Fanconi anemia complementation group B	TC0X00009117.hg.2	Host	Host	1.61372	6.59595	7.17246	2.30783e-09	2.65674e-08	10.8962
55734	ENSG00000020256	ZFP64	ZFP64 zinc finger protein		I	3	TC2000009469.hg.2	ZFP64 zinc finger protein	TC2000009469.hg.2	Host	Host	-2.22794	7.34366	-7.17042	2.32537e-09	2.67534e-08	10.8887
440574	ENSG00000173436	MINOS1	mitochondrial inner membrane organizing system 1		I	3	TC0100018185.hg.2	mitochondrial inner membrane organizing system 1	TC0100018185.hg.2	Host	Host	-0.435648	11.4649	-7.1675	2.3507e-09	2.70288e-08	10.8779
23369	ENSG00000055917	PUM2	pumilio RNA-binding family member 2		I	3	TC0200011901.hg.2	pumilio RNA binding family member 2	TC0200011901.hg.2	Host	Host	-0.912343	9.36271	-7.16383	2.38303e-09	2.73844e-08	10.8644
84445	ENSG00000107816	LZTS2	leucine zipper, putative tumor suppressor 2		NI	1	TC1000008666.hg.2	leucine zipper, putative tumor suppressor 2	TC1000008666.hg.2	Host	Host	-1.28077	7.24523	-7.16341	2.38676e-09	2.7411e-08	10.8628
2588	ENSG00000141012	GALNS	galactosamine (N-acetyl)-6-sulfatase		I	3	TC1600011235.hg.2	galactosamine (N-acetyl)-6-sulfatase	TC1600011235.hg.2	Host	Host	1.10525	8.69826	7.1632	2.3886e-09	2.74159e-08	10.8621
284161	ENSG00000153982	GDPD1	glycerophosphodiester phosphodiesterase domain containing 1		I	3	TC1700008452.hg.2	glycerophosphodiester phosphodiesterase domain containing 1	TC1700008452.hg.2	Host	Host	-2.63367	7.87284	-7.16302	2.39016e-09	2.74176e-08	10.8614
80345	ENSG00000196812	ZSCAN16	zinc finger and SCAN domain containing 16		I	3	TC0600007400.hg.2	zinc finger and SCAN domain containing 16	TC0600007400.hg.2	Host	Host	0.803157	9.24122	7.16271	2.39298e-09	2.74338e-08	10.8602
80273	ENSG00000109519	GRPEL1	GrpE-like 1, mitochondrial (E. coli)		I	3	TC0400009936.hg.2	GrpE-like 1, mitochondrial (E. coli)	TC0400009936.hg.2	Host	Host	0.662501	10.6273	7.15673	2.44671e-09	2.80332e-08	10.8382
6709	ENSG00000197694	SPTAN1	spectrin, alpha, non-erythrocytic 1		I	3	TC0900012179.hg.2	spectrin, alpha, non-erythrocytic 1	TC0900012179.hg.2	Host	Host	0.603236	10.8707	7.15531	2.45967e-09	2.8165e-08	10.833
9311	ENSG00000213199	ASIC3	acid sensing (proton gated) ion channel 3		I	3	TC0700009691.hg.2	acid sensing ion channel 3	TC0700009691.hg.2	Host	Host	2.11412	6.1591	7.15397	2.47195e-09	2.8289e-08	10.828
29994		BAZ2B	bromodomain adjacent to zinc finger domain, 2B		I	3	TC0200014719.hg.2	bromodomain adjacent to zinc finger domain 2B	TC0200014719.hg.2	Host	Host	-1.96323	8.0006	-7.15322	2.47888e-09	2.83376e-08	10.8252
151507	ENSG00000224287	MSL3P1	male-specific lethal 3 homolog (Drosophila) pseudogene 1		NI	3	TC0200016100.hg.2	male-specific lethal 3 homolog (Drosophila) pseudogene 1	TC0200016100.hg.2	Host	Host	-1.74364	6.41424	-7.15319	2.47912e-09	2.83376e-08	10.8251
9113	ENSG00000131023	LATS1	large tumor suppressor kinase 1		I	3	TC0600013528.hg.2	large tumor suppressor kinase 1	TC0600013528.hg.2	Host	Host	-0.570668	10.682	-7.15077	2.50153e-09	2.85769e-08	10.8162
2997	ENSG00000104812	GYS1	glycogen synthase 1 (muscle)		I	4	TC1900011113.hg.2	glycogen synthase 1 (muscle)	TC1900011113.hg.2	Host	Host	-0.745679	9.49124	-7.14635	2.54296e-09	2.90278e-08	10.7999
9960	ENSG00000140455	USP3	ubiquitin specific peptidase 3		I	3	TC1500007529.hg.2	ubiquitin specific peptidase 3	TC1500007529.hg.2	Host	Host	-0.505835	11.4356	-7.14624	2.54399e-09	2.90278e-08	10.7995
51614	ENSG00000125991	ERGIC3	ERGIC and golgi 3		I	3	TC2000007219.hg.2	ERGIC and golgi 3	TC2000007219.hg.2	Host	Host	-1.09736	8.50853	-7.14539	2.55208e-09	2.9103e-08	10.7964
2117	ENSG00000117036	ETV3	ets variant 3		I	3	TC0100016035.hg.2	ets variant 3	TC0100016035.hg.2	Host	Host	0.703826	10.1712	7.1448	2.55764e-09	2.91493e-08	10.7942
10791	ENSG00000168899	VAMP5	vesicle-associated membrane protein 5		I	3	TC0200008261.hg.2	vesicle associated membrane protein 5	TC0200008261.hg.2	Host	Host	-1.33455	8.26032	-7.14286	2.57618e-09	2.93433e-08	10.787
9603	ENSG00000050344	NFE2L3	nuclear factor, erythroid 2-like 3		I	3	TC0700006977.hg.2	nuclear factor, erythroid 2-like 3	TC0700006977.hg.2	Host	Host	1.04338	9.44647	7.14231	2.58141e-09	2.93857e-08	10.785
118491	ENSG00000156042	CFAP70	cilia and flagella associated protein 70		NI	1	TC1000011017.hg.2	cilia and flagella associated protein 70	TC1000011017.hg.2	Host	Host	1.59896	6.20329	7.14114	2.59266e-09	2.94964e-08	10.7807
10607	ENSG00000183751	TBL3	transducin (beta)-like 3		I	1	TC1600006578.hg.2	transducin (beta)-like 3	TC1600006578.hg.2	Host	Host	0.907472	9.48783	7.13715	2.63147e-09	2.99204e-08	10.766
55331	ENSG00000078124	ACER3	alkaline ceramidase 3		I	3	TC1100008518.hg.2	alkaline ceramidase 3	TC1100008518.hg.2	Host	Host	-2.22856	5.70643	-7.13644	2.63834e-09	2.99754e-08	10.7634
994	ENSG00000101224	CDC25B	cell division cycle 25B		I	3	TC2000006559.hg.2	cell division cycle 25B	TC2000006559.hg.2	Host	Host	-0.596721	11.4125	-7.13634	2.63939e-09	2.99754e-08	10.763
392	ENSG00000175220	ARHGAP1	Rho GTPase activating protein 1		I	3	TC1100010712.hg.2	Rho GTPase activating protein 1	TC1100010712.hg.2	Host	Host	-0.872898	9.58331	-7.13603	2.6424e-09	2.9992e-08	10.7618
81928	ENSG00000149679	CABLES2	Cdk5 and Abl enzyme substrate 2		NI	3	TC2000009748.hg.2	Cdk5 and Abl enzyme substrate 2	TC2000009748.hg.2	Host	Host	1.23529	5.74773	7.13559	2.64673e-09	3.00236e-08	10.7602
10801		SEPT9	septin 9		I	3	TC1700008995.hg.2	septin 9	TC1700008995.hg.2	Host	Host	-0.656966	9.99012	-7.13314	2.67094e-09	3.02806e-08	10.7512
4714	ENSG00000166136	NDUFB8	NADH dehydrogenase (ubiquinone) 1 beta subcomplex, 8, 19kDa		I	3	TC1000012587.hg.2	NADH dehydrogenase (ubiquinone) 1 beta subcomplex, 8, 19kDa	TC1000012587.hg.2	Host	Host	-0.435703	11.3876	-7.12708	2.73179e-09	3.09523e-08	10.7288
2034	ENSG00000116016	EPAS1	endothelial PAS domain protein 1		I	3	TC0200007458.hg.2	endothelial PAS domain protein 1	TC0200007458.hg.2	Host	Host	2.75408	5.82982	7.12486	2.75442e-09	3.11905e-08	10.7206
54674	ENSG00000173114	LRRN3	leucine rich repeat neuronal 3		I	3	TC0700008809.hg.2	leucine rich repeat neuronal 3	TC0700008809.hg.2	Host	Host	-3.01139	8.58552	-7.12443	2.75885e-09	3.12224e-08	10.7191
221178		SPATA13	spermatogenesis associated 13		I	4	TC1300006601.hg.2	spermatogenesis associated 13	TC1300006601.hg.2	Host	Host	-1.31983	6.70511	-7.12357	2.7677e-09	3.13044e-08	10.7159
3987		LIMS1	LIM and senescent cell antigen-like domains 1		I	3	TC0200008806.hg.2	LIM and senescent cell antigen-like domains 1	TC0200008806.hg.2	Host	Host	-1.71593	9.88177	-7.12125	2.79161e-09	3.15564e-08	10.7073
9949	ENSG00000101935	AMMECR1	Alport syndrome, mental retardation, midface hypoplasia and elliptocytosis chromosomal region gene 1		I	3	TC0X00010506.hg.2	Alport syndrome, mental retardation, midface hypoplasia and elliptocytosis chromosomal region gene 1	TC0X00010506.hg.2	Host	Host	-1.0685	9.41493	-7.12057	2.7987e-09	3.16181e-08	10.7048
716	ENSG00000182326	C1S	complement component 1, s subcomponent		NI	3	TC1200012592.hg.2	complement component 1, s subcomponent	TC1200012592.hg.2	Host	Host	1.70777	4.67939	7.11904	2.81465e-09	3.17799e-08	10.6992
10046	ENSG00000013619	MAMLD1	mastermind-like domain containing 1		I	3	TC0X00008712.hg.2	mastermind-like domain containing 1	TC0X00008712.hg.2	Host	Host	1.84889	6.84481	7.11723	2.8337e-09	3.19763e-08	10.6925
4947	ENSG00000180304	OAZ2	ornithine decarboxylase antizyme 2		NI	3	TC1500009753.hg.2	ornithine decarboxylase antizyme 2	TC1500009753.hg.2	Host	Host	0.706074	9.02133	7.11211	2.88806e-09	3.25709e-08	10.6736
23051	ENSG00000174306	ZHX3	zinc fingers and homeoboxes 3		I	3	TC2000009128.hg.2	zinc fingers and homeoboxes 3	TC2000009128.hg.2	Host	Host	1.5379	6.57407	7.10974	2.91365e-09	3.28404e-08	10.6649
196913		LINC01599	long intergenic non-protein coding RNA 1599		I	3	TC1400010749.hg.2	long intergenic non-protein coding RNA 1599	TC1400010749.hg.2	Host	Host	1.71379	8.66727	7.10837	2.92848e-09	3.29883e-08	10.6598
55260	ENSG00000161558	TMEM143	transmembrane protein 143		NI	3	TC1900011067.hg.2	transmembrane protein 143	TC1900011067.hg.2	Host	Host	-1.6991	6.03501	-7.10611	2.95319e-09	3.32474e-08	10.6515
78991	ENSG00000145882	PCYOX1L	prenylcysteine oxidase 1 like		I	1	TC0500009061.hg.2	prenylcysteine oxidase 1 like	TC0500009061.hg.2	Host	Host	0.954483	10.0092	7.09968	3.02462e-09	3.40318e-08	10.6278
729574	ENSG00000237847	FAM231A	family with sequence similarity 231, member A		I	3	TC1_KI270713v1_random00006432.hg.2	family with sequence similarity 231, member A	TC1_KI270713v1_random00006432.hg.2	Host	Host	-1.23802	7.56004	-7.09604	3.06586e-09	3.44758e-08	10.6143
51564	ENSG00000061273	HDAC7	histone deacetylase 7		I	3	TC1200010556.hg.2	histone deacetylase 7	TC1200010556.hg.2	Host	Host	-0.873923	8.74034	-7.09488	3.0791e-09	3.46046e-08	10.6101
409	ENSG00000141480	ARRB2	arrestin, beta 2		I	3	TC1700006638.hg.2	arrestin, beta 2	TC1700006638.hg.2	Host	Host	-0.6627	9.65697	-7.09261	3.10525e-09	3.48783e-08	10.6017
51206		GP6	glycoprotein VI (platelet)		I	3	TC1900012044.hg.2	glycoprotein VI (platelet)	TC1900012044.hg.2	Host	Host	0.969972	8.09911	7.09207	3.11141e-09	3.49273e-08	10.5997
140290	ENSG00000242220	TCP10L	t-complex 10-like		I	4	TC2100008558.hg.2	t-complex 10-like	TC2100008558.hg.2	Host	Host	2.34777	6.64377	7.09071	3.12716e-09	3.50838e-08	10.5947
2767	ENSG00000088256	GNA11	guanine nucleotide binding protein (G protein), alpha 11 (Gq class)		I	3	TC1900006616.hg.2	guanine nucleotide binding protein (G protein), alpha 11 (Gq class)	TC1900006616.hg.2	Host	Host	2.12753	7.59623	7.08724	3.16784e-09	3.55197e-08	10.5819
84065	ENSG00000186501	TMEM222	transmembrane protein 222		I	3	TC0100007507.hg.2	transmembrane protein 222	TC0100007507.hg.2	Host	Host	-1.02328	8.50521	-7.08301	3.218e-09	3.60613e-08	10.5663
23741	ENSG00000255302	EID1	EP300 interacting inhibitor of differentiation 1		I	3	TC1500007174.hg.2	EP300 interacting inhibitor of differentiation 1	TC1500007174.hg.2	Host	Host	-1.18577	8.94755	-7.07965	3.25847e-09	3.64937e-08	10.5539
83903	ENSG00000177602	GSG2	germ cell associated 2 (haspin)		I	3	TC1700006592.hg.2	germ cell associated 2 (haspin)	TC1700006592.hg.2	Host	Host	2.28345	5.65504	7.07394	3.32835e-09	3.72549e-08	10.5328
4783	ENSG00000165030	NFIL3	nuclear factor, interleukin 3 regulated		I	3	TC0900010769.hg.2	nuclear factor, interleukin 3 regulated	TC0900010769.hg.2	Host	Host	2.24366	6.92813	7.07249	3.34638e-09	3.74351e-08	10.5275
51333	ENSG00000179965	ZNF771	zinc finger protein 771		NI	3	TC1600011381.hg.2	zinc finger protein 771	TC1600011381.hg.2	Host	Host	1.05437	6.61443	7.07031	3.37352e-09	3.77167e-08	10.5195
55657	ENSG00000171163	ZNF692	zinc finger protein 692		I	3	TC0100018146.hg.2	zinc finger protein 692	TC0100018146.hg.2	Host	Host	-1.37647	7.13695	-7.07016	3.37544e-09	3.77167e-08	10.5189
113451	ENSG00000142920	AZIN2	antizyme inhibitor 2		I	3	TC0100007705.hg.2	antizyme inhibitor 2	TC0100007705.hg.2	Host	Host	2.40268	7.24538	7.06882	3.39235e-09	3.78838e-08	10.5139
5877	ENSG00000183155	RABIF	RAB interacting factor		I	3	TC0100016968.hg.2	RAB interacting factor	TC0100016968.hg.2	Host	Host	-0.808333	9.18028	-7.06808	3.40158e-09	3.79651e-08	10.5112
60485	ENSG00000151748	SAV1	salvador family WW domain containing protein 1		I	3	TC1400009134.hg.2	salvador family WW domain containing protein 1	TC1400009134.hg.2	Host	Host	-1.78152	7.16728	-7.06789	3.40402e-09	3.79704e-08	10.5105
3654	ENSG00000184216	IRAK1	interleukin-1 receptor-associated kinase 1		I	3	TC0X00011184.hg.2	interleukin 1 receptor associated kinase 1	TC0X00011184.hg.2	Host	Host	-1.32687	8.68489	-7.06743	3.40989e-09	3.80141e-08	10.5088
8659	ENSG00000159423	ALDH4A1	aldehyde dehydrogenase 4 family, member A1		I	3	TC0100018417.hg.2	aldehyde dehydrogenase 4 family, member A1	TC0100018417.hg.2	Host	Host	2.14442	6.10334	7.06725	3.41218e-09	3.80177e-08	10.5082
375341	ENSG00000188315	C3orf62	chromosome 3 open reading frame 62		I	2	TC0300013977.hg.2	chromosome 3 open reading frame 62	TC0300013977.hg.2	Host	Host	1.32132	7.681	7.0658	3.43056e-09	3.82006e-08	10.5028
51187	ENSG00000137876	RSL24D1	ribosomal L24 domain containing 1		I	3	TC1500009492.hg.2	ribosomal L24 domain containing 1	TC1500009492.hg.2	Host	Host	0.651232	9.63382	7.06422	3.45084e-09	3.84044e-08	10.497
147968	ENSG00000182472	CAPN12	calpain 12		I	4	TC1900010620.hg.2	calpain 12	TC1900010620.hg.2	Host	Host	1.273	4.95448	7.06054	3.49829e-09	3.89102e-08	10.4834
4012	ENSG00000113441	LNPEP	leucyl/cystinyl aminopeptidase		I	3	TC0500008157.hg.2	leucyl/cystinyl aminopeptidase	TC0500008157.hg.2	Host	Host	-0.518041	11.087	-7.05891	3.51955e-09	3.91242e-08	10.4774
28990	ENSG00000034533	ASTE1	asteroid homolog 1 (Drosophila)		I	3	TC0300012435.hg.2	asteroid homolog 1 (Drosophila)	TC0300012435.hg.2	Host	Host	-1.50244	8.13696	-7.05352	3.59076e-09	3.9893e-08	10.4576
2779	ENSG00000114349	GNAT1	guanine nucleotide binding protein (G protein), alpha transducing activity polypeptide 1		I	3	TC0300007408.hg.2	guanine nucleotide binding protein (G protein), alpha transducing activity polypeptide 1	TC0300007408.hg.2	Host	Host	0.724147	8.2218	7.05025	3.63478e-09	4.03589e-08	10.4455
441027	ENSG00000249242	TMEM150C	transmembrane protein 150C		NI	1	TC0400011175.hg.2	transmembrane protein 150C	TC0400011175.hg.2	Host	Host	1.48199	4.59626	7.04891	3.65289e-09	4.05368e-08	10.4405
9577	ENSG00000158019	BRE	brain and reproductive organ-expressed (TNFRSF1A modulator)		I	2	TC0200016421.hg.2	brain and reproductive organ-expressed (TNFRSF1A modulator)	TC0200016421.hg.2	Host	Host	-1.02911	9.5902	-7.04863	3.65661e-09	4.05549e-08	10.4395
57703	ENSG00000163510	CWC22	CWC22 spliceosome-associated protein		NI	1	TC0200015099.hg.2	CWC22 homolog, spliceosome-associated protein	TC0200015099.hg.2	Host	Host	-1.15354	9.01219	-7.04747	3.67245e-09	4.07073e-08	10.4352
7348	ENSG00000114638	UPK1B	uroplakin 1B		NI	3	TC0300013863.hg.2	uroplakin 1B	TC0300013863.hg.2	Host	Host	1.57148	6.14596	7.04488	3.70804e-09	4.10784e-08	10.4257
7454	ENSG00000015285	WAS	Wiskott-Aldrich syndrome		I	3	TC0X00007199.hg.2	Wiskott-Aldrich syndrome	TC0X00007199.hg.2	Host	Host	-0.670252	11.003	-7.04436	3.71512e-09	4.11333e-08	10.4238
9844	ENSG00000155849	ELMO1	engulfment and cell motility 1		I	3	TC0700010760.hg.2	engulfment and cell motility 1	TC0700010760.hg.2	Host	Host	-0.580562	10.766	-7.04317	3.73158e-09	4.12921e-08	10.4194
84167	ENSG00000105072	C19orf44	chromosome 19 open reading frame 44		I	1	TC1900007279.hg.2	chromosome 19 open reading frame 44	TC1900007279.hg.2	Host	Host	-1.93841	6.6855	-7.04083	3.7643e-09	4.16303e-08	10.4107
257397	ENSG00000157625	TAB3	TGF-beta activated kinase 1/MAP3K7 binding protein 3		I	3	TC0X00009339.hg.2	TGF-beta activated kinase 1/MAP3K7 binding protein 3	TC0X00009339.hg.2	Host	Host	0.553284	10.6182	7.0389	3.79136e-09	4.19057e-08	10.4036
79572	ENSG00000133657	ATP13A3	ATPase type 13A3		I	3	TC0300014090.hg.2	ATPase type 13A3	TC0300014090.hg.2	Host	Host	0.563921	10.6207	7.03634	3.82753e-09	4.22815e-08	10.3942
4343	ENSG00000155363	MOV10	Mov10 RISC complex RNA helicase		I	3	TC0100009449.hg.2	Mov10 RISC complex RNA helicase	TC0100009449.hg.2	Host	Host	-1.33754	8.98319	-7.03606	3.83157e-09	4.2302e-08	10.3932
23416	ENSG00000135519	KCNH3	potassium channel, voltage gated eag related subfamily H, member 3		I	3	TC1200007567.hg.2	potassium channel, voltage gated eag related subfamily H, member 3	TC1200007567.hg.2	Host	Host	1.60307	5.18566	7.03478	3.8499e-09	4.24803e-08	10.3884
51114	ENSG00000188706	ZDHHC9	zinc finger, DHHC-type containing 9		I	3	TC0X00010793.hg.2	zinc finger, DHHC-type containing 9	TC0X00010793.hg.2	Host	Host	1.91989	8.32594	7.03218	3.8873e-09	4.28686e-08	10.3788
57326	ENSG00000163346	PBXIP1	pre-B-cell leukemia homeobox interacting protein 1		I	3	TC0100015932.hg.2	pre-B-cell leukemia homeobox interacting protein 1	TC0100015932.hg.2	Host	Host	-0.684797	7.44717	-7.02431	4.00259e-09	4.41149e-08	10.3498
78994	ENSG00000156858	PRR14	proline rich 14		I	3	TC1600007484.hg.2	proline rich 14	TC1600007484.hg.2	Host	Host	-0.802808	9.17898	-7.02121	4.04902e-09	4.46012e-08	10.3384
84166	ENSG00000140853	NLRC5	NLR family, CARD domain containing 5		I	3	TC1600007986.hg.2	NLR family, CARD domain containing 5	TC1600007986.hg.2	Host	Host	-0.849024	9.27704	-7.02071	4.05661e-09	4.46595e-08	10.3365
54507	ENSG00000143382	ADAMTSL4	ADAMTS-like 4		I	3	TC0100009913.hg.2	ADAMTS like 4	TC0100009913.hg.2	Host	Host	1.62142	8.14015	7.02001	4.06711e-09	4.47497e-08	10.334
3192	ENSG00000153187	HNRNPU	heterogeneous nuclear ribonucleoprotein U (scaffold attachment factor A)		I	3	TC0100018569.hg.2	heterogeneous nuclear ribonucleoprotein U (scaffold attachment factor A)	TC0100018569.hg.2	Host	Host	-0.818194	10.3583	-7.01882	4.08514e-09	4.49227e-08	10.3296
51497	ENSG00000101158	NELFCD	negative elongation factor complex member C/D		I	3	TC2000007923.hg.2	negative elongation factor complex member C/D	TC2000007923.hg.2	Host	Host	-1.16973	8.89426	-7.01856	4.08914e-09	4.49411e-08	10.3286
79869	ENSG00000149532	CPSF7	cleavage and polyadenylation specific factor 7, 59kDa		I	3	TC1100011035.hg.2	cleavage and polyadenylation specific factor 7	TC1100011035.hg.2	Host	Host	-0.938649	8.69326	-7.01757	4.10421e-09	4.50812e-08	10.325
84830	ENSG00000111863	ADTRP	androgen-dependent TFPI-regulating protein		I	3	TC0600010825.hg.2	androgen-dependent TFPI-regulating protein	TC0600010825.hg.2	Host	Host	-2.37101	5.96794	-7.01622	4.12485e-09	4.52824e-08	10.32
10347	ENSG00000064687	ABCA7	ATP-binding cassette, sub-family A (ABC1), member 7		I	4	TC1900006508.hg.2	ATP binding cassette subfamily A member 7	TC1900006508.hg.2	Host	Host	1.41706	9.21118	7.01343	4.16779e-09	4.57279e-08	10.3097
10539	ENSG00000108010	GLRX3	glutaredoxin 3		I	3	TC1000009345.hg.2	glutaredoxin 3	TC1000009345.hg.2	Host	Host	0.816779	9.30559	7.01112	4.20383e-09	4.60973e-08	10.3012
49854	ENSG00000173276	ZBTB21	zinc finger and BTB domain containing 21		I	3	TC2100008233.hg.2	zinc finger and BTB domain containing 21	TC2100008233.hg.2	Host	Host	0.90227	9.42581	7.0109	4.20721e-09	4.61083e-08	10.3004
11161	ENSG00000133935	C14orf1	chromosome 14 open reading frame 1		I	3	TC1400009732.hg.2	chromosome 14 open reading frame 1	TC1400009732.hg.2	Host	Host	0.708936	10.2481	7.01046	4.21401e-09	4.61567e-08	10.2988
10406	ENSG00000101443	WFDC2	WAP four-disulfide core domain 2		NI	3	TC2000007492.hg.2	WAP four-disulfide core domain 2	TC2000007492.hg.2	Host	Host	1.24879	4.35952	7.0096	4.2276e-09	4.62794e-08	10.2956
4720	ENSG00000158864	NDUFS2	NADH dehydrogenase (ubiquinone) Fe-S protein 2, 49kDa (NADH-coenzyme Q reductase)		NI	3	TC0100010340.hg.2	NADH dehydrogenase (ubiquinone) Fe-S protein 2, 49kDa (NADH-coenzyme Q reductase)	TC0100010340.hg.2	Host	Host	-1.08103	7.95683	-7.00475	4.30454e-09	4.70952e-08	10.2777
4998	ENSG00000085840	ORC1	origin recognition complex, subunit 1		I	3	TC0100014202.hg.2	origin recognition complex subunit 1	TC0100014202.hg.2	Host	Host	2.8387	5.78764	7.00219	4.34565e-09	4.75181e-08	10.2683
1965	ENSG00000134001	EIF2S1	eukaryotic translation initiation factor 2, subunit 1 alpha, 35kDa		I	3	TC1400007494.hg.2	eukaryotic translation initiation factor 2, subunit 1 alpha, 35kDa	TC1400007494.hg.2	Host	Host	0.960904	8.80507	7.00154	4.3562e-09	4.76067e-08	10.2659
80308	ENSG00000160688	FLAD1	flavin adenine dinucleotide synthetase 1		I	3	TC0100010102.hg.2	flavin adenine dinucleotide synthetase 1	TC0100010102.hg.2	Host	Host	0.873443	9.63707	7.00062	4.37111e-09	4.77428e-08	10.2625
51188	ENSG00000008324	SS18L2	synovial sarcoma translocation gene on chromosome 18-like 2		I	3	TC0300007164.hg.2	synovial sarcoma translocation gene on chromosome 18-like 2	TC0300007164.hg.2	Host	Host	0.416901	11.6161	6.99999	4.38137e-09	4.78279e-08	10.2602
9640	ENSG00000166716	ZNF592	zinc finger protein 592		I	3	TC1500008167.hg.2	zinc finger protein 592	TC1500008167.hg.2	Host	Host	-0.610681	9.80171	-6.99814	4.41161e-09	4.81309e-08	10.2533
25820	ENSG00000166233	ARIH1	ariadne RBR E3 ubiquitin protein ligase 1		I	3	TC1500007791.hg.2	ariadne RBR E3 ubiquitin protein ligase 1	TC1500007791.hg.2	Host	Host	0.498587	11.1007	6.99331	4.49149e-09	4.89749e-08	10.2355
5864	ENSG00000105649	RAB3A	RAB3A, member RAS oncogene family		I	3	TC1900010005.hg.2	RAB3A, member RAS oncogene family	TC1900010005.hg.2	Host	Host	2.69607	6.21142	6.99276	4.50072e-09	4.9048e-08	10.2335
201799	ENSG00000170006	TMEM154	transmembrane protein 154		I	3	TC0400012150.hg.2	transmembrane protein 154	TC0400012150.hg.2	Host	Host	-2.6651	6.65089	-6.99167	4.51901e-09	4.92197e-08	10.2295
441272	ENSG00000214300	SPDYE3	speedy/RINGO cell cycle regulator family member E3		NI	3	TC0700008536.hg.2	speedy/RINGO cell cycle regulator family member E3	TC0700008536.hg.2	Host	Host	0.905053	8.66245	6.99066	4.53594e-09	4.93764e-08	10.2258
27071	ENSG00000070190	DAPP1	dual adaptor of phosphotyrosine and 3-phosphoinositides		I	3	TC0400008240.hg.2	dual adaptor of phosphotyrosine and 3-phosphoinositides	TC0400008240.hg.2	Host	Host	-1.92899	7.20272	-6.98868	4.56946e-09	4.97134e-08	10.2185
51522	ENSG00000111843	TMEM14C	transmembrane protein 14C		I	3	TC0600014068.hg.2	transmembrane protein 14C	TC0600014068.hg.2	Host	Host	-0.869561	8.80429	-6.98797	4.58155e-09	4.9817e-08	10.2158
3276	ENSG00000126457	PRMT1	protein arginine methyltransferase 1		I	3	TC1900011781.hg.2	protein arginine methyltransferase 1	TC1900011781.hg.2	Host	Host	1.04762	9.10745	6.9875	4.58947e-09	4.98752e-08	10.2141
171546	ENSG00000165389	SPTSSA	serine palmitoyltransferase, small subunit A		I	3	TC1400008905.hg.2	serine palmitoyltransferase, small subunit A	TC1400008905.hg.2	Host	Host	1.49462	7.35183	6.98503	4.63182e-09	5.02881e-08	10.205
25936	ENSG00000117697	NSL1	NSL1, MIS12 kinetochore complex component		I	1	TC0100017260.hg.2	NSL1, MIS12 kinetochore complex component	TC0100017260.hg.2	Host	Host	0.51334	10.5106	6.98498	4.63265e-09	5.02881e-08	10.2048
3306	ENSG00000126803	HSPA2	heat shock 70kDa protein 2		I	3	TC1400007443.hg.2	heat shock 70kDa protein 2	TC1400007443.hg.2	Host	Host	1.67869	8.3338	6.98336	4.66072e-09	5.05645e-08	10.1988
84890	ENSG00000181915	ADO	2-aminoethanethiol (cysteamine) dioxygenase		I	3	TC1000007779.hg.2	2-aminoethanethiol (cysteamine) dioxygenase	TC1000007779.hg.2	Host	Host	0.901208	8.75652	6.98316	4.66416e-09	5.05735e-08	10.1981
25932	ENSG00000169504	CLIC4	chloride intracellular channel 4		I	3	TC0100007378.hg.2	chloride intracellular channel 4	TC0100007378.hg.2	Host	Host	1.38273	9.14282	6.9826	4.67385e-09	5.06503e-08	10.1961
10006	ENSG00000136754	ABI1	abl-interactor 1		I	3	TC1000010101.hg.2	abl-interactor 1	TC1000010101.hg.2	Host	Host	-0.367706	11.682	-6.98141	4.69468e-09	5.08477e-08	10.1916
1163	ENSG00000173207	CKS1B	CDC28 protein kinase regulatory subunit 1B		I	3	TC0100010100.hg.2	CDC28 protein kinase regulatory subunit 1B	TC0100010100.hg.2	Host	Host	0.9305	10.2284	6.98108	4.70028e-09	5.08799e-08	10.1905
79792		GSDMD	gasdermin D		I	3	TC0800009201.hg.2	gasdermin D	TC0800009201.hg.2	Host	Host	-0.779838	8.30545	-6.98084	4.7045e-09	5.08972e-08	10.1896
10078	ENSG00000184281	TSSC4	tumor suppressing subtransferable candidate 4		NI	3	TC1100006577.hg.2	tumor suppressing subtransferable candidate 4	TC1100006577.hg.2	Host	Host	-0.944757	7.22761	-6.9806	4.70877e-09	5.0915e-08	10.1887
51524	ENSG00000149483	TMEM138	transmembrane protein 138		I	3	TC1100007801.hg.2	transmembrane protein 138	TC1100007801.hg.2	Host	Host	-0.704183	9.99161	-6.97721	4.76851e-09	5.15323e-08	10.1762
4154	ENSG00000152601	MBNL1	muscleblind-like splicing regulator 1		I	3	TC0300009202.hg.2	muscleblind like splicing regulator 1	TC0300009202.hg.2	Host	Host	-0.410675	11.492	-6.97453	4.81615e-09	5.20165e-08	10.1663
5920	ENSG00000133321	RARRES3	retinoic acid receptor responder (tazarotene induced) 3		I	3	TC1100007899.hg.2	retinoic acid receptor responder (tazarotene induced) 3	TC1100007899.hg.2	Host	Host	-0.901872	10.7828	-6.97439	4.81868e-09	5.20165e-08	10.1658
22936	ENSG00000118985	ELL2	elongation factor, RNA polymerase II, 2		I	3	TC0500011502.hg.2	elongation factor, RNA polymerase II, 2	TC0500011502.hg.2	Host	Host	0.783082	9.94803	6.97264	4.85008e-09	5.23135e-08	10.1594
9659	ENSG00000178104	PDE4DIP	phosphodiesterase 4D interacting protein		I	3	TC0100009837.hg.2	phosphodiesterase 4D interacting protein	TC0100009837.hg.2	Host	Host	-1.77491	7.26817	-6.97247	4.85316e-09	5.23135e-08	10.1587
150709	ENSG00000151687	ANKAR	ankyrin and armadillo repeat containing		I	3	TC0200010253.hg.2	ankyrin and armadillo repeat containing	TC0200010253.hg.2	Host	Host	-1.80409	6.95635	-6.97241	4.85428e-09	5.23135e-08	10.1585
55850	ENSG00000053501	USE1	unconventional SNARE in the ER 1 homolog (S. cerevisiae)		I	3	TC1900007313.hg.2	unconventional SNARE in the ER 1 homolog (S. cerevisiae)	TC1900007313.hg.2	Host	Host	-0.999743	9.01515	-6.9696	4.9052e-09	5.28062e-08	10.1481
382	ENSG00000165527	ARF6	ADP-ribosylation factor 6		NI	3	TC1400007098.hg.2	ADP-ribosylation factor 6	TC1400007098.hg.2	Host	Host	-0.375403	11.7877	-6.96959	4.90544e-09	5.28062e-08	10.1481
5641	ENSG00000100600	LGMN	legumain		I	3	TC1400010012.hg.2	legumain	TC1400010012.hg.2	Host	Host	1.37199	8.5736	6.96896	4.91688e-09	5.29001e-08	10.1458
56915	ENSG00000077348	EXOSC5	exosome component 5		I	3	TC1900010746.hg.2	exosome component 5	TC1900010746.hg.2	Host	Host	1.13609	8.62591	6.96877	4.92043e-09	5.2909e-08	10.1451
51272	ENSG00000177951	BET1L	Bet1 golgi vesicular membrane trafficking protein-like		I	3	TC1100013121.hg.2	Bet1 golgi vesicular membrane trafficking protein-like	TC1100013121.hg.2	Host	Host	1.77936	7.63193	6.96602	4.97104e-09	5.34149e-08	10.1349
4616	ENSG00000099860	GADD45B	growth arrest and DNA-damage-inducible, beta		I	3	TC1900006588.hg.2	growth arrest and DNA-damage-inducible, beta	TC1900006588.hg.2	Host	Host	0.758714	9.86085	6.96591	4.97299e-09	5.34149e-08	10.1345
9354	ENSG00000110344	UBE4A	ubiquitination factor E4A		I	3	TC1100009203.hg.2	ubiquitination factor E4A	TC1100009203.hg.2	Host	Host	0.453486	10.9607	6.96542	4.98203e-09	5.34824e-08	10.1327
6936	ENSG00000005436	GCFC2	GC-rich sequence DNA-binding factor 2		I	3	TC0200013137.hg.2	GC-rich sequence DNA-binding factor 2	TC0200013137.hg.2	Host	Host	-0.771317	8.67691	-6.96338	5.01997e-09	5.38599e-08	10.1252
8225	ENSG00000178605	GTPBP6	GTP binding protein 6 (putative)		I	3	TC0X00008886.hg.2	GTP binding protein 6 (putative)	TC0X00008886.hg.2	Host	Host	-0.613637	9.45692	-6.96247	5.03707e-09	5.40136e-08	10.1218
7016	ENSG00000107140	TESK1	testis-specific kinase 1		I	3	TC0900007085.hg.2	testis-specific kinase 1	TC0900007085.hg.2	Host	Host	0.667696	10.9374	6.95938	5.09523e-09	5.4607e-08	10.1104
65265	ENSG00000182307	C8orf33	chromosome 8 open reading frame 33		I	3	TC0800009301.hg.2	chromosome 8 open reading frame 33	TC0800009301.hg.2	Host	Host	0.701739	9.54833	6.9591	5.10043e-09	5.46326e-08	10.1094
51131	ENSG00000136147	PHF11	PHD finger protein 11		I	3	TC1300007167.hg.2	PHD finger protein 11	TC1300007167.hg.2	Host	Host	-1.27758	9.94614	-6.95879	5.10638e-09	5.46661e-08	10.1083
1947	ENSG00000090776	EFNB1	ephrin-B1		NI	3	TC0X00007507.hg.2	ephrin-B1	TC0X00007507.hg.2	Host	Host	1.37539	6.96411	6.9566	5.14818e-09	5.50833e-08	10.1002
2224	ENSG00000160752	FDPS	farnesyl diphosphate synthase		I	3	TC0100010123.hg.2	farnesyl diphosphate synthase	TC0100010123.hg.2	Host	Host	-0.815253	9.4404	-6.95607	5.15826e-09	5.51607e-08	10.0983
2778	ENSG00000087460	GNAS	GNAS complex locus		I	3	TC2000007915.hg.2	GNAS complex locus	TC2000007915.hg.2	Host	Host	-0.517963	10.9274	-6.95393	5.19943e-09	5.55704e-08	10.0904
219854	ENSG00000150433	TMEM218	transmembrane protein 218		I	3	TC1100012702.hg.2	transmembrane protein 218	TC1100012702.hg.2	Host	Host	-1.79689	7.4077	-6.95371	5.2037e-09	5.55854e-08	10.0896
1666	ENSG00000104325	DECR1	2,4-dienoyl CoA reductase 1, mitochondrial		I	3	TC0800008184.hg.2	2,4-dienoyl-CoA reductase 1, mitochondrial	TC0800008184.hg.2	Host	Host	-1.0227	9.96096	-6.94934	5.2889e-09	5.64644e-08	10.0735
64839	ENSG00000145743	FBXL17	F-box and leucine-rich repeat protein 17		I	3	TC0500011655.hg.2	F-box and leucine-rich repeat protein 17	TC0500011655.hg.2	Host	Host	-2.11622	5.83763	-6.94842	5.30707e-09	5.66272e-08	10.0701
130507	ENSG00000144357	UBR3	ubiquitin protein ligase E3 component n-recognin 3 (putative)		I	3	TC0200009922.hg.2	ubiquitin protein ligase E3 component n-recognin 3 (putative)	TC0200009922.hg.2	Host	Host	0.9626	9.30778	6.94809	5.31356e-09	5.66653e-08	10.0688
3608	ENSG00000143621	ILF2	interleukin enhancer binding factor 2		I	3	TC0100015875.hg.2	interleukin enhancer binding factor 2	TC0100015875.hg.2	Host	Host	0.515048	11.5646	6.94533	5.36824e-09	5.7217e-08	10.0587
729359	ENSG00000167676	PLIN4	perilipin 4		NI	3	TC1900009350.hg.2	perilipin 4	TC1900009350.hg.2	Host	Host	1.11885	5.47799	6.94408	5.39338e-09	5.74534e-08	10.0541
51728	ENSG00000161980	POLR3K	polymerase (RNA) III (DNA directed) polypeptide K, 12.3 kDa		I	3	TC1600008924.hg.2	polymerase (RNA) III (DNA directed) polypeptide K, 12.3 kDa	TC1600008924.hg.2	Host	Host	0.7962	9.95274	6.94061	5.46326e-09	5.81659e-08	10.0413
23130	ENSG00000110046	ATG2A	autophagy related 2A		I	3	TC1100011192.hg.2	autophagy related 2A	TC1100011192.hg.2	Host	Host	1.02964	9.72817	6.93875	5.50128e-09	5.85201e-08	10.0344
7541	ENSG00000198081	ZBTB14	zinc finger and BTB domain containing 14		I	3	TC1800007960.hg.2	zinc finger and BTB domain containing 14	TC1800007960.hg.2	Host	Host	-1.62547	7.97716	-6.93868	5.50256e-09	5.85201e-08	10.0342
64172	ENSG00000128694	OSGEPL1	O-sialoglycoprotein endopeptidase-like 1		I	3	TC0200015214.hg.2	O-sialoglycoprotein endopeptidase-like 1	TC0200015214.hg.2	Host	Host	-1.70696	6.7025	-6.93726	5.53171e-09	5.87979e-08	10.0289
57337	ENSG00000138468	SENP7	SUMO1/sentrin specific peptidase 7		I	3	TC0300011853.hg.2	SUMO1/sentrin specific peptidase 7	TC0300011853.hg.2	Host	Host	-1.10565	8.24993	-6.93678	5.54162e-09	5.8871e-08	10.0272
5874	ENSG00000041353	RAB27B	RAB27B, member RAS oncogene family		I	3	TC1800007360.hg.2	RAB27B, member RAS oncogene family	TC1800007360.hg.2	Host	Host	-2.88361	6.96476	-6.93554	5.5673e-09	5.91114e-08	10.0226
29117	ENSG00000166164	BRD7	bromodomain containing 7		I	3	TC1600010262.hg.2	bromodomain containing 7	TC1600010262.hg.2	Host	Host	0.553449	10.5823	6.93538	5.57062e-09	5.91143e-08	10.022
860	ENSG00000124813	RUNX2	runt-related transcription factor 2		I	3	TC0600008146.hg.2	runt-related transcription factor 2	TC0600008146.hg.2	Host	Host	-1.72387	9.21881	-6.93267	5.62695e-09	5.96658e-08	10.012
664	ENSG00000176171	BNIP3	BCL2/adenovirus E1B 19kDa interacting protein 3		I	3	TC1000012329.hg.2	BCL2/adenovirus E1B 19kDa interacting protein 3	TC1000012329.hg.2	Host	Host	1.16284	8.38294	6.93258	5.62873e-09	5.96658e-08	10.0117
283149	ENSG00000186174	BCL9L	B-cell CLL/lymphoma 9-like		I	3	TC1100013230.hg.2	B-cell CLL/lymphoma 9-like	TC1100013230.hg.2	Host	Host	-0.714358	9.36202	-6.93214	5.63797e-09	5.97036e-08	10.0101
7936		NELFE	negative elongation factor complex member E		I	3	TC0600011470.hg.2	negative elongation factor complex member E	TC0600011470.hg.2	Host	Host	0.930874	9.72301	6.93212	5.63845e-09	5.97036e-08	10.01
10228	ENSG00000135823	STX6	syntaxin 6		I	3	TC0100016597.hg.2	syntaxin 6	TC0100016597.hg.2	Host	Host	1.0204	8.94094	6.93054	5.67178e-09	6.00237e-08	10.0041
56950	ENSG00000143499	SMYD2	SET and MYND domain containing 2		I	3	TC0100011573.hg.2	SET and MYND domain containing 2	TC0100011573.hg.2	Host	Host	-1.28692	7.60616	-6.92957	5.69211e-09	6.02061e-08	10.0006
55008		HERC6	HECT and RLD domain containing E3 ubiquitin protein ligase family member 6		NI	3	TC0400008105.hg.2	HECT and RLD domain containing E3 ubiquitin protein ligase family member 6	TC0400008105.hg.2	Host	Host	-1.61711	7.62342	-6.92552	5.77848e-09	6.10651e-08	9.98567
23594	ENSG00000091651	ORC6	origin recognition complex, subunit 6		I	3	TC1600007718.hg.2	origin recognition complex subunit 6	TC1600007718.hg.2	Host	Host	1.95814	6.07789	6.92547	5.77962e-09	6.10651e-08	9.98547
79778	ENSG00000164877	MICALL2	MICAL-like 2		NI	3	TC0700010012.hg.2	MICAL-like 2	TC0700010012.hg.2	Host	Host	1.01339	5.99961	6.92523	5.78461e-09	6.10847e-08	9.98462
51596		CUTA	cutA divalent cation tolerance homolog (E. coli)		I	1	TC0600011546.hg.2	cutA divalent cation tolerance homolog (E. coli)	TC0600011546.hg.2	Host	Host	0.376814	12.1505	6.92499	5.78996e-09	6.11078e-08	9.9837
51773	ENSG00000048649	RSF1	remodeling and spacing factor 1		I	3	TC1100011723.hg.2	remodeling and spacing factor 1	TC1100011723.hg.2	Host	Host	-0.480687	10.4058	-6.924	5.81119e-09	6.12986e-08	9.98007
23492	ENSG00000100307	CBX7	chromobox homolog 7		I	3	TC2200008734.hg.2	chromobox homolog 7	TC2200008734.hg.2	Host	Host	-1.07117	9.07849	-6.92287	5.8357e-09	6.15237e-08	9.9759
10452	ENSG00000130204	TOMM40	translocase of outer mitochondrial membrane 40 homolog (yeast)		I	3	TC1900008292.hg.2	translocase of outer mitochondrial membrane 40 homolog (yeast)	TC1900008292.hg.2	Host	Host	0.905901	8.34813	6.92243	5.8452e-09	6.15904e-08	9.97428
55095	ENSG00000179134	SAMD4B	sterile alpha motif domain containing 4B		I	1	TC1900008053.hg.2	sterile alpha motif domain containing 4B	TC1900008053.hg.2	Host	Host	0.580282	9.70631	6.92218	5.85076e-09	6.16156e-08	9.97334
55217	ENSG00000185973	TMLHE	trimethyllysine hydroxylase, epsilon		I	3	TC0X00011248.hg.2	trimethyllysine hydroxylase, epsilon	TC0X00011248.hg.2	Host	Host	-1.59187	8.20823	-6.91976	5.90344e-09	6.21365e-08	9.96445
171017	ENSG00000126746	ZNF384	zinc finger protein 384		NI	3	TC1200009748.hg.2	zinc finger protein 384	TC1200009748.hg.2	Host	Host	-0.575306	9.18596	-6.91713	5.96151e-09	6.27137e-08	9.95475
100132911		DPH3P1	diphthamide biosynthesis 3 pseudogene 1		NI	3	TC2000008032.hg.2	diphthamide biosynthesis 3 pseudogene 1	TC2000008032.hg.2	Host	Host	0.783346	7.23243	6.91579	5.99121e-09	6.2992e-08	9.94982
284086	ENSG00000160602	NEK8	NIMA-related kinase 8		I	3	TC1700007385.hg.2	NIMA-related kinase 8	TC1700007385.hg.2	Host	Host	-2.25879	5.77454	-6.91504	6.00789e-09	6.31333e-08	9.94706
347051	ENSG00000253598	SLC10A5	solute carrier family 10, member 5		NI	3	TC0800010945.hg.2	solute carrier family 10, member 5	TC0800010945.hg.2	Host	Host	1.85018	5.1721	6.91101	6.09862e-09	6.4052e-08	9.9322
7227	ENSG00000104447	TRPS1	trichorhinophalangeal syndrome I		I	3	TC0800011532.hg.2	trichorhinophalangeal syndrome I	TC0800011532.hg.2	Host	Host	-1.95025	6.64406	-6.90518	6.23212e-09	6.54187e-08	9.91073
22818	ENSG00000111481	COPZ1	coatomer protein complex, subunit zeta 1		I	3	TC1200007759.hg.2	coatomer protein complex subunit zeta 1	TC1200007759.hg.2	Host	Host	-0.857488	8.74913	-6.90494	6.23788e-09	6.54438e-08	9.90982
9643	ENSG00000123562	MORF4L2	mortality factor 4 like 2		I	4	TC0X00010426.hg.2	mortality factor 4 like 2	TC0X00010426.hg.2	Host	Host	1.03252	9.51363	6.90158	6.31628e-09	6.62305e-08	9.89743
54994	ENSG00000101193	GID8	GID complex subunit 8		NI	3	TC2000008035.hg.2	GID complex subunit 8	TC2000008035.hg.2	Host	Host	0.570137	9.79258	6.89888	6.37998e-09	6.68623e-08	9.88748
64062	ENSG00000139746	RBM26	RNA binding motif protein 26		NI	3	TC1300009330.hg.2	RNA binding motif protein 26	TC1300009330.hg.2	Host	Host	-0.6181	9.46545	-6.89869	6.38448e-09	6.68734e-08	9.88679
58490	ENSG00000101413	RPRD1B	regulation of nuclear pre-mRNA domain containing 1B		I	3	TC2000007300.hg.2	regulation of nuclear pre-mRNA domain containing 1B	TC2000007300.hg.2	Host	Host	-0.772726	8.02675	-6.89782	6.40493e-09	6.70514e-08	9.88362
9453	ENSG00000152904	GGPS1	geranylgeranyl diphosphate synthase 1		I	3	TC0100012055.hg.2	geranylgeranyl diphosphate synthase 1	TC0100012055.hg.2	Host	Host	-0.766206	9.64403	-6.89697	6.42519e-09	6.72272e-08	9.88048
25800	ENSG00000141424	SLC39A6	solute carrier family 39 (zinc transporter), member 6		I	3	TC1800008474.hg.2	solute carrier family 39 (zinc transporter), member 6	TC1800008474.hg.2	Host	Host	0.621559	9.75806	6.8959	6.45083e-09	6.74591e-08	9.87654
10479	ENSG00000198689	SLC9A6	solute carrier family 9, subfamily A (NHE6, cation proton antiporter 6), member 6		I	3	TC0X00008521.hg.2	solute carrier family 9, subfamily A (NHE6, cation proton antiporter 6), member 6	TC0X00008521.hg.2	Host	Host	1.07895	9.11512	6.89342	6.51057e-09	6.80472e-08	9.8674
91445	ENSG00000138942	RNF185	ring finger protein 185		I	3	TC2200007085.hg.2	ring finger protein 185	TC2200007085.hg.2	Host	Host	0.861848	8.66493	6.89288	6.52365e-09	6.81473e-08	9.86541
401548	ENSG00000148158	SNX30	sorting nexin family member 30		I	3	TC0900008474.hg.2	sorting nexin family member 30	TC0900008474.hg.2	Host	Host	1.8513	7.20233	6.89262	6.53006e-09	6.81775e-08	9.86443
23657	ENSG00000151012	SLC7A11	solute carrier family 7 (anionic amino acid transporter light chain, xc- system), member 11		I	3	TC0400011920.hg.2	solute carrier family 7 (anionic amino acid transporter light chain, xc- system), member 11	TC0400011920.hg.2	Host	Host	-1.90998	6.97936	-6.88777	6.64874e-09	6.93793e-08	9.84658
9188	ENSG00000165732	DDX21	DEAD (Asp-Glu-Ala-Asp) box helicase 21		I	3	TC1000007876.hg.2	DEAD (Asp-Glu-Ala-Asp) box helicase 21	TC1000007876.hg.2	Host	Host	0.747435	9.85419	6.8872	6.6628e-09	6.94886e-08	9.84448
11007	ENSG00000175602	CCDC85B	coiled-coil domain containing 85B		I	3	TC1100008042.hg.2	coiled-coil domain containing 85B	TC1100008042.hg.2	Host	Host	0.886397	8.51881	6.88687	6.67104e-09	6.95371e-08	9.84326
334	ENSG00000084234	APLP2	amyloid beta (A4) precursor-like protein 2		I	3	TC1100009521.hg.2	amyloid beta (A4) precursor-like protein 2	TC1100009521.hg.2	Host	Host	1.19132	8.54947	6.88633	6.68449e-09	6.964e-08	9.84126
4074	ENSG00000003056	M6PR	mannose-6-phosphate receptor (cation dependent)		I	3	TC1200009843.hg.2	mannose-6-phosphate receptor (cation dependent)	TC1200009843.hg.2	Host	Host	1.06099	9.40649	6.88422	6.73697e-09	7.01491e-08	9.83351
132299	ENSG00000145247	OCIAD2	OCIA domain containing 2		I	3	TC0400010636.hg.2	OCIA domain containing 2	TC0400010636.hg.2	Host	Host	-0.760722	10.8819	-6.88106	6.81672e-09	7.09414e-08	9.82184
54980	ENSG00000115998	C2orf42	chromosome 2 open reading frame 42		I	3	TC0200016683.hg.2	chromosome 2 open reading frame 42	TC0200016683.hg.2	Host	Host	-1.90647	7.62286	-6.88026	6.83707e-09	7.11151e-08	9.81889
55119	ENSG00000134186	PRPF38B	pre-mRNA processing factor 38B		I	3	TC0100009328.hg.2	pre-mRNA processing factor 38B	TC0100009328.hg.2	Host	Host	-0.923679	8.24065	-6.87961	6.8535e-09	7.12478e-08	9.81651
56259	ENSG00000132792	CTNNBL1	catenin, beta like 1		I	3	TC2000007294.hg.2	catenin, beta like 1	TC2000007294.hg.2	Host	Host	-0.65907	10.5526	-6.87895	6.87024e-09	7.13835e-08	9.81409
54971	ENSG00000172530	BANP	BTG3 associated nuclear protein		I	2	TC1600008799.hg.2	BTG3 associated nuclear protein	TC1600008799.hg.2	Host	Host	-0.813576	9.756	-6.87599	6.94634e-09	7.21357e-08	9.80317
124626	ENSG00000186075	ZPBP2	zona pellucida binding protein 2		NI	3	TC1700007761.hg.2	zona pellucida binding protein 2	TC1700007761.hg.2	Host	Host	1.73009	5.14445	6.87487	6.97516e-09	7.23962e-08	9.79906
81606	ENSG00000213626	LBH	limb bud and heart development		I	1	TC0200016424.hg.2	limb bud and heart development	TC0200016424.hg.2	Host	Host	-0.604352	10.8878	-6.8696	7.11317e-09	7.37891e-08	9.77964
8192	ENSG00000125656	CLPP	caseinolytic mitochondrial matrix peptidase proteolytic subunit		I	2	TC1900006795.hg.2	caseinolytic mitochondrial matrix peptidase proteolytic subunit	TC1900006795.hg.2	Host	Host	-0.81546	8.80372	-6.86719	7.17724e-09	7.43907e-08	9.77075
80714	ENSG00000105717	PBX4	pre-B-cell leukemia homeobox 4		NI	1	TC1900010067.hg.2	pre-B-cell leukemia homeobox 4	TC1900010067.hg.2	Host	Host	0.645951	7.7937	6.86713	7.17883e-09	7.43907e-08	9.77053
55884	ENSG00000176871	WSB2	WD repeat and SOCS box containing 2		I	1	TC1200012105.hg.2	WD repeat and SOCS box containing 2	TC1200012105.hg.2	Host	Host	-1.11861	9.78947	-6.86262	7.30015e-09	7.55968e-08	9.75392
1820	ENSG00000116017	ARID3A	AT rich interactive domain 3A (BRIGHT-like)		I	3	TC1900006499.hg.2	AT rich interactive domain 3A (BRIGHT-like)	TC1900006499.hg.2	Host	Host	1.09147	8.02052	6.86251	7.30301e-09	7.55968e-08	9.75353
9487	ENSG00000108474	PIGL	phosphatidylinositol glycan anchor biosynthesis, class L		I	3	TC1700012198.hg.2	phosphatidylinositol glycan anchor biosynthesis class L	TC1700012198.hg.2	Host	Host	0.704475	9.47558	6.86162	7.32743e-09	7.58092e-08	9.75022
5833	ENSG00000185813	PCYT2	phosphate cytidylyltransferase 2, ethanolamine		I	3	TC1700012079.hg.2	phosphate cytidylyltransferase 2, ethanolamine	TC1700012079.hg.2	Host	Host	1.17784	8.55729	6.86136	7.33445e-09	7.58414e-08	9.74927
23603	ENSG00000110880	CORO1C	coronin, actin binding protein, 1C		I	3	TC1200011846.hg.2	coronin, actin binding protein, 1C	TC1200011846.hg.2	Host	Host	2.18536	8.57111	6.85871	7.40691e-09	7.65499e-08	9.73953
1859	ENSG00000157540	DYRK1A	dual-specificity tyrosine-(Y)-phosphorylation regulated kinase 1A		I	3	TC2100007082.hg.2	dual specificity tyrosine-(Y)-phosphorylation regulated kinase 1A	TC2100007082.hg.2	Host	Host	-0.994111	8.36864	-6.85465	7.51965e-09	7.76737e-08	9.72455
1979	ENSG00000148730	EIF4EBP2	eukaryotic translation initiation factor 4E binding protein 2		I	3	TC1000007925.hg.2	eukaryotic translation initiation factor 4E binding protein 2	TC1000007925.hg.2	Host	Host	0.625673	10.6574	6.85313	7.56212e-09	7.80708e-08	9.71897
51586	ENSG00000099917	MED15	mediator complex subunit 15		I	3	TC2200009194.hg.2	mediator complex subunit 15	TC2200009194.hg.2	Host	Host	-0.502833	10.3184	-6.85194	7.59574e-09	7.83762e-08	9.71457
57498	ENSG00000134313	KIDINS220	kinase D-interacting substrate, 220kDa		I	3	TC0200016624.hg.2	kinase D-interacting substrate 220kDa	TC0200016624.hg.2	Host	Host	0.941283	8.58772	6.85084	7.62681e-09	7.86551e-08	9.71053
79723	ENSG00000152455	SUV39H2	suppressor of variegation 3-9 homolog 2 (Drosophila)		I	3	TC1000006859.hg.2	suppressor of variegation 3-9 homolog 2 (Drosophila)	TC1000006859.hg.2	Host	Host	1.94824	8.09668	6.84971	7.65888e-09	7.89438e-08	9.70637
8131	ENSG00000103148	NPRL3	NPR3-like, GATOR1 complex subunit		I	3	TC1600008928.hg.2	NPR3-like, GATOR1 complex subunit	TC1600008928.hg.2	Host	Host	-1.22289	8.88161	-6.84683	7.74133e-09	7.97513e-08	9.69575
[truncated: 17,525 more rows]

## Sheet: DEG_Cluster3_vs_Cluster1_6hr
ENTREZID	ENSEMBL	SYMBOL	GENENAME	GENEFAMILY	INICalls	PROBENUM	transcript_cluster_id	Description	FEATURE	Type	Subtype	logFC	AveExpr	t	P.Value	adj.P.Val	B
[truncated: 19,409 more rows]

## Sheet: GSEA_Cluster2_vs_Cluster1_6hr
ID	Description	setSize	enrichmentScore	NES	pvalue	p.adjust	qvalues	rank	leading_edge	core_enrichment
[truncated: 275 more rows]

[truncated: 1 more sheets: GSEA_Cluster3_vs_Cluster1_6hr]
