# Supplementary material for: Potent latency reversal by Tat RNA-containing nanoparticle enables multi-omic analysis of the HIV-1 reservoir
Source: Nat Commun. 2023 Dec 18;14:8397. doi: 10.1038/s41467-023-44020-5 (PMC10728105; doi:10.1038/s41467-023-44020-5)
Supplement: Supplementary file 7 — Supplementary Data 4 [file 41467_2023_44020_MOESM7_ESM.xlsx]

## Sheet: DEG_Cluster2_vs_Cluster1_24hr
ENTREZID	ENSEMBL	SYMBOL	GENENAME	GENEFAMILY	INICalls	PROBENUM	transcript_cluster_id	Description	FEATURE	Type	Subtype	logFC	AveExpr	t	P.Value	adj.P.Val	B
9214	ENSG00000162894	FCMR	Fc fragment of IgM receptor		I	3	TC0100017110.hg.2	Fc fragment of IgM receptor	TC0100017110.hg.2	Host	Host	-4.76276	10.6077	-42.3023	1.05898e-42	2.05537e-38	86.8019
2014	ENSG00000142227	EMP3	epithelial membrane protein 3		I	3	TC1900011774.hg.2	epithelial membrane protein 3	TC1900011774.hg.2	Host	Host	-2.80945	11.7592	-37.7869	3.59508e-40	3.48884e-36	81.2024
51466	ENSG00000196405	EVL	Enah/Vasp-like		I	3	TC1400008193.hg.2	Enah/Vasp-like	TC1400008193.hg.2	Host	Host	-4.0261	10.7525	-37.1024	9.19987e-40	5.95201e-36	80.2934
168537	ENSG00000179144	GIMAP7	GTPase, IMAP family member 7		I	3	TC0700009676.hg.2	GTPase, IMAP family member 7	TC0700009676.hg.2	Host	Host	-4.29676	11.3081	-36.6297	1.77693e-39	8.62213e-36	79.6557
28755		TRAC	T cell receptor alpha constant		I	3	TC1400010571.hg.2	T-cell receptor alpha constant	TC1400010571.hg.2	Host	Host	-3.59029	11.2204	-35.823	5.56662e-39	2.16085e-35	78.5477
2533	ENSG00000082074	FYB	FYN binding protein		I	1	TC0500010553.hg.2	FYN binding protein	TC0500010553.hg.2	Host	Host	-3.07465	10.9914	-35.4094	1.00881e-38	3.26333e-35	77.9699
915	ENSG00000167286	CD3D	CD3d molecule, delta (CD3-TCR complex)		I	3	TC1100012478.hg.2	CD3d molecule, delta (CD3-TCR complex)	TC1100012478.hg.2	Host	Host	-2.15772	11.6534	-34.9112	2.08262e-38	5.7745e-35	77.2648
5696		PSMB8	proteasome subunit beta 8		I	1	TC0600011507.hg.2	proteasome subunit beta 8	TC0600011507.hg.2	Host	Host	-2.45189	10.7742	-34.7336	2.70278e-38	6.55727e-35	77.011
5788		PTPRC	protein tyrosine phosphatase, receptor type, C		I	3	TC0100011105.hg.2	protein tyrosine phosphatase, receptor type, C	TC0100011105.hg.2	Host	Host	-2.58735	12.2568	-33.8222	1.05027e-37	2.26497e-34	75.6878
2123	ENSG00000126860	EVI2A	ecotropic viral integration site 2A		I	3	TC1700010314.hg.2	ecotropic viral integration site 2A	TC1700010314.hg.2	Host	Host	-2.56023	11.8984	-33.6951	1.2724e-37	2.46961e-34	75.5006
6402	ENSG00000188404	SELL	selectin L		I	3	TC0100016359.hg.2	selectin L	TC0100016359.hg.2	Host	Host	-4.27506	10.4315	-33.4743	1.77888e-37	3.13875e-34	75.1734
9976	ENSG00000110852	CLEC2B	C-type lectin domain family 2, member B		I	3	TC1200009881.hg.2	C-type lectin domain family 2, member B	TC1200009881.hg.2	Host	Host	-3.693	10.4896	-33.3024	2.31194e-37	3.73937e-34	74.9174
28562		TRBV25-1	T cell receptor beta variable 25-1		I	3	TC0700013479.hg.2	T cell receptor beta variable 25-1	TC0700013479.hg.2	Host	Host	-1.68156	12.6833	-32.7102	5.76006e-37	8.59977e-34	74.0249
1901	ENSG00000170989	S1PR1	sphingosine-1-phosphate receptor 1		I	3	TC0100009241.hg.2	sphingosine-1-phosphate receptor 1	TC0100009241.hg.2	Host	Host	-2.83872	11.5229	-32.3727	9.75579e-37	1.3525e-33	73.5093
80342	ENSG00000009790	TRAF3IP3	TRAF3 interacting protein 3		I	3	TC0100011458.hg.2	TRAF3 interacting protein 3	TC0100011458.hg.2	Host	Host	-4.21617	9.1493	-32.1626	1.35785e-36	1.75696e-33	73.1855
51393	ENSG00000187688	TRPV2	transient receptor potential cation channel, subfamily V, member 2		I	3	TC1700007016.hg.2	transient receptor potential cation channel, subfamily V, member 2	TC1700007016.hg.2	Host	Host	-3.4776	9.77146	-31.9356	1.94489e-36	2.35927e-33	72.8335
916	ENSG00000198851	CD3E	CD3e molecule, epsilon (CD3-TCR complex)		I	3	TC1100009200.hg.2	CD3e molecule, epsilon (CD3-TCR complex)	TC1100009200.hg.2	Host	Host	-2.05942	11.9949	-31.4425	4.2795e-36	4.88593e-33	72.0603
80774	ENSG00000136490	LIMD2	LIM domain containing 2		I	1	TC1700011418.hg.2	LIM domain containing 2	TC1700011418.hg.2	Host	Host	-3.23847	8.79489	-31.2486	5.85303e-36	6.31119e-33	71.753
752	ENSG00000184922	FMNL1	formin-like 1		I	3	TC1700008049.hg.2	formin like 1	TC1700008049.hg.2	Host	Host	-2.95847	10.2553	-31.1879	6.4586e-36	6.48305e-33	71.6564
10659	ENSG00000048740	CELF2	CUGBP, Elav-like family member 2		I	1	TC1000006754.hg.2	CUGBP, Elav-like family member 2	TC1000006754.hg.2	Host	Host	-3.52617	10.3473	-31.1671	6.68046e-36	6.48305e-33	71.6233
5777	ENSG00000111679	PTPN6	protein tyrosine phosphatase, non-receptor type 6		I	3	TC1200006657.hg.2	protein tyrosine phosphatase, non-receptor type 6	TC1200006657.hg.2	Host	Host	-4.46383	8.01136	-31.0357	8.27222e-36	7.6455e-33	71.4135
348378	ENSG00000182183	FAM159A	family with sequence similarity 159, member A		I	1	TC0100008326.hg.2	family with sequence similarity 159, member A	TC0100008326.hg.2	Host	Host	-4.23828	9.51937	-30.6408	1.58012e-35	1.39402e-32	70.7778
51301	ENSG00000176928	GCNT4	glucosaminyl (N-acetyl) transferase 4, core 2		I	3	TC0500011157.hg.2	glucosaminyl (N-acetyl) transferase 4, core 2	TC0500011157.hg.2	Host	Host	-5.81813	9.53658	-29.6091	8.88156e-35	7.49487e-32	69.0795
9882	ENSG00000136111	TBC1D4	TBC1 domain family, member 4		I	3	TC1300009271.hg.2	TBC1 domain family, member 4	TC1300009271.hg.2	Host	Host	-2.71491	10.2752	-29.5533	9.76596e-35	7.89781e-32	68.9861
4050		LTB	lymphotoxin beta (TNF superfamily, member 3)		I	3	TC0600011438.hg.2	lymphotoxin beta (TNF superfamily, member 3)	TC0600011438.hg.2	Host	Host	-3.07668	11.1667	-28.5372	5.65711e-34	4.39195e-31	67.2545
8698	ENSG00000125910	S1PR4	sphingosine-1-phosphate receptor 4		I	3	TC1900006621.hg.2	sphingosine-1-phosphate receptor 4	TC1900006621.hg.2	Host	Host	-3.98691	9.40576	-28.4609	6.46916e-34	4.82923e-31	67.1221
960	ENSG00000026508	CD44	CD44 molecule (Indian blood group)		I	3	TC1100007273.hg.2	CD44 molecule (Indian blood group)	TC1100007273.hg.2	Host	Host	-2.16363	11.9065	-28.318	8.32256e-34	5.86112e-31	66.8734
7456	ENSG00000115935	WIPF1	WAS/WASL interacting protein family, member 1		I	3	TC0200014995.hg.2	WAS/WASL interacting protein family, member 1	TC0200014995.hg.2	Host	Host	-3.09676	10.2091	-28.3091	8.45542e-34	5.86112e-31	66.8578
10541	ENSG00000136938	ANP32B	acidic (leucine-rich) nuclear phosphoprotein 32 family, member B		I	3	TC0900008173.hg.2	acidic nuclear phosphoprotein 32 family member B	TC0900008173.hg.2	Host	Host	-1.93093	10.0923	-27.9237	1.67811e-33	1.12312e-30	66.1809
1387	ENSG00000005339	CREBBP	CREB binding protein		I	3	TC1600009202.hg.2	CREB binding protein	TC1600009202.hg.2	Host	Host	-1.53711	11.2992	-27.8304	1.98365e-33	1.28336e-30	66.0157
6282	ENSG00000163191	S100A11	S100 calcium binding protein A11		I	3	TC0100015822.hg.2	S100 calcium binding protein A11	TC0100015822.hg.2	Host	Host	-2.62188	9.90945	-27.7766	2.18458e-33	1.36776e-30	65.9203
3669	ENSG00000172183	ISG20	interferon stimulated exonuclease gene 20kDa		I	3	TC1500008232.hg.2	interferon stimulated exonuclease gene 20kDa	TC1500008232.hg.2	Host	Host	-3.93594	9.8934	-27.6656	2.66817e-33	1.61833e-30	65.7227
387751	ENSG00000254838	GVINP1	GTPase, very large interferon inducible pseudogene 1		I	1	TC1100009988.hg.2	GTPase, very large interferon inducible pseudogene 1	TC1100009988.hg.2	Host	Host	-2.77564	10.2489	-27.6414	2.78706e-33	1.63921e-30	65.6796
10225	ENSG00000153283	CD96	CD96 molecule		I	3	TC0300008320.hg.2	CD96 molecule	TC0300008320.hg.2	Host	Host	-3.10089	11.1818	-27.5145	3.50625e-33	2.00052e-30	65.4527
57492	ENSG00000049618	ARID1B	AT rich interactive domain 1B (SWI1-like)		I	3	TC0600009961.hg.2	AT rich interactive domain 1B (SWI1-like)	TC0600009961.hg.2	Host	Host	-2.43015	9.64548	-27.4988	3.60751e-33	2.00052e-30	65.4246
1880	ENSG00000169508	GPR183	G protein-coupled receptor 183		I	3	TC1300009598.hg.2	G protein-coupled receptor 183	TC1300009598.hg.2	Host	Host	-3.33827	10.6168	-27.3613	4.63192e-33	2.49725e-30	65.1774
51316	ENSG00000145287	PLAC8	placenta-specific 8		I	3	TC0400011192.hg.2	placenta specific 8	TC0400011192.hg.2	Host	Host	-2.4274	10.8708	-27.2701	5.47078e-33	2.86979e-30	65.0128
397	ENSG00000111348	ARHGDIB	Rho GDP dissociation inhibitor (GDI) beta		I	3	TC1200010024.hg.2	Rho GDP dissociation inhibitor (GDI) beta	TC1200010024.hg.2	Host	Host	-1.56268	12.6737	-27.2326	5.85896e-33	2.99254e-30	64.945
51063	ENSG00000138172	CALHM2	calcium homeostasis modulator 2		I	3	TC1000011718.hg.2	calcium homeostasis modulator 2	TC1000011718.hg.2	Host	Host	-4.60233	7.93902	-27.2005	6.21245e-33	3.09173e-30	64.887
80314	ENSG00000120616	EPC1	enhancer of polycomb homolog 1 (Drosophila)		I	3	TC1000010256.hg.2	enhancer of polycomb homolog 1 (Drosophila)	TC1000010256.hg.2	Host	Host	-2.6069	10.3322	-27.0178	8.69002e-33	4.21662e-30	64.555
914	ENSG00000116824	CD2	CD2 molecule		I	3	TC0100009555.hg.2	CD2 molecule	TC0100009555.hg.2	Host	Host	-4.43421	10.6108	-27.0026	8.93586e-33	4.23015e-30	64.5274
140890	ENSG00000153914	SREK1	splicing regulatory glutamine/lysine-rich protein 1		I	4	TC0500007617.hg.2	splicing regulatory glutamine/lysine-rich protein 1	TC0500007617.hg.2	Host	Host	-2.66778	8.89869	-26.7852	1.33575e-32	6.17275e-30	64.1295
115361	ENSG00000162654	GBP4	guanylate binding protein 4		I	3	TC0100014855.hg.2	guanylate binding protein 4	TC0100014855.hg.2	Host	Host	-4.01006	8.81491	-26.3267	3.1471e-32	1.42051e-29	63.2808
89846	ENSG00000127084	FGD3	FYVE, RhoGEF and PH domain containing 3		I	3	TC0900007971.hg.2	FYVE, RhoGEF and PH domain containing 3	TC0900007971.hg.2	Host	Host	-4.16585	9.63079	-26.2326	3.75813e-32	1.65776e-29	63.105
29121	ENSG00000069493	CLEC2D	C-type lectin domain family 2, member D		I	3	TC1200006771.hg.2	C-type lectin domain family 2, member D	TC1200006771.hg.2	Host	Host	-2.52919	10.8079	-26.13	4.5637e-32	1.96837e-29	62.9125
64926	ENSG00000105122	RASAL3	RAS protein activator like 3		I	3	TC1900009872.hg.2	RAS protein activator like 3	TC1900009872.hg.2	Host	Host	-3.09082	9.405	-26.0843	4.97699e-32	2.09996e-29	62.8266
10320	ENSG00000185811	IKZF1	IKAROS family zinc finger 1 (Ikaros)		I	3	TC0700007505.hg.2	IKAROS family zinc finger 1	TC0700007505.hg.2	Host	Host	-3.9299	8.98536	-25.9032	7.02521e-32	2.90111e-29	62.4849
51411	ENSG00000110934	BIN2	bridging integrator 2		I	1	TC1200010703.hg.2	bridging integrator 2	TC1200010703.hg.2	Host	Host	-4.48244	9.9161	-25.8473	7.81756e-32	3.16106e-29	62.379
940	ENSG00000178562	CD28	CD28 molecule		I	3	TC0200010523.hg.2	CD28 molecule	TC0200010523.hg.2	Host	Host	-4.07074	9.82398	-25.7555	9.3208e-32	3.69199e-29	62.2046
5699	ENSG00000205220	PSMB10	proteasome subunit beta 10		I	3	TC1600011553.hg.2	proteasome subunit beta 10	TC1600011553.hg.2	Host	Host	-3.93679	9.83277	-25.7121	1.01323e-31	3.93317e-29	62.1218
55196	ENSG00000174718	KIAA1551	KIAA1551		I	3	TC1200007251.hg.2	KIAA1551	TC1200007251.hg.2	Host	Host	-2.8664	9.97063	-25.3616	1.99472e-31	7.59128e-29	61.4498
51506	ENSG00000143222	UFC1	ubiquitin-fold modifier conjugating enzyme 1		I	3	TC0100010334.hg.2	ubiquitin-fold modifier conjugating enzyme 1	TC0100010334.hg.2	Host	Host	-2.18275	10.5943	-25.1451	3.04332e-31	1.13592e-28	61.0305
9138	ENSG00000076928	ARHGEF1	Rho guanine nucleotide exchange factor (GEF) 1		I	3	TC1900011745.hg.2	Rho guanine nucleotide exchange factor 1	TC1900011745.hg.2	Host	Host	-2.02342	10.6531	-24.9921	4.11025e-31	1.50521e-28	60.7321
81704	ENSG00000107099	DOCK8	dedicator of cytokinesis 8		I	3	TC0900006438.hg.2	dedicator of cytokinesis 8	TC0900006438.hg.2	Host	Host	-3.05962	10.3084	-24.9717	4.27831e-31	1.51985e-28	60.6923
100528021	ENSG00000259332	ST20-MTHFS	ST20-MTHFS readthrough		I	1	TC1500010899.hg.2	ST20-MTHFS readthrough	TC1500010899.hg.2	Host	Host	-4.20002	8.58899	-24.9684	4.30685e-31	1.51985e-28	60.6857
170954		PPP1R18	protein phosphatase 1, regulatory subunit 18		I	3	TC0600011376.hg.2	protein phosphatase 1, regulatory subunit 18	TC0600011376.hg.2	Host	Host	-1.7314	11.0566	-24.9254	4.68794e-31	1.62479e-28	60.6015
10588		MTHFS	5,10-methenyltetrahydrofolate synthetase (5-formyltetrahydrofolate cyclo-ligase)		I	3	TC1500010900.hg.2	5,10-methenyltetrahydrofolate synthetase (5-formyltetrahydrofolate cyclo-ligase)	TC1500010900.hg.2	Host	Host	-4.63033	7.6035	-24.835	5.6041e-31	1.90824e-28	60.4243
113	ENSG00000121281	ADCY7	adenylate cyclase 7		I	3	TC1600007814.hg.2	adenylate cyclase 7	TC1600007814.hg.2	Host	Host	-3.87311	8.14779	-24.8185	5.7911e-31	1.93792e-28	60.3917
8718	ENSG00000215788	TNFRSF25	tumor necrosis factor receptor superfamily, member 25		I	3	TC0100018398.hg.2	tumor necrosis factor receptor superfamily, member 25	TC0100018398.hg.2	Host	Host	-2.88985	9.47437	-24.7945	6.07273e-31	1.99772e-28	60.3445
9402	ENSG00000100351	GRAP2	GRB2-related adaptor protein 2		I	3	TC2200007413.hg.2	GRB2-related adaptor protein 2	TC2200007413.hg.2	Host	Host	-6.04818	8.81883	-24.7281	6.92716e-31	2.24082e-28	60.2137
29909	ENSG00000174946	GPR171	G protein-coupled receptor 171		I	4	TC0300012812.hg.2	G protein-coupled receptor 171	TC0300012812.hg.2	Host	Host	-4.15436	9.1593	-24.6768	7.6707e-31	2.44066e-28	60.1124
22806	ENSG00000161405	IKZF3	IKAROS family zinc finger 3 (Aiolos)		I	3	TC1700010587.hg.2	IKAROS family zinc finger 3	TC1700010587.hg.2	Host	Host	-2.72442	10.6044	-24.5303	1.0275e-30	3.21656e-28	59.822
8837	ENSG00000003402	CFLAR	CASP8 and FADD-like apoptosis regulator		I	3	TC0200010443.hg.2	CASP8 and FADD like apoptosis regulator	TC0200010443.hg.2	Host	Host	-4.08034	11.09	-24.4253	1.26801e-30	3.90649e-28	59.613
241	ENSG00000132965	ALOX5AP	arachidonate 5-lipoxygenase-activating protein		I	3	TC1300006770.hg.2	arachidonate 5-lipoxygenase-activating protein	TC1300006770.hg.2	Host	Host	-4.95655	9.78451	-24.3722	1.41096e-30	4.27897e-28	59.5068
197358	ENSG00000167984	NLRC3	NLR family, CARD domain containing 3		I	3	TC1600009198.hg.2	NLR family, CARD domain containing 3	TC1600009198.hg.2	Host	Host	-3.78714	9.23842	-24.2301	1.87892e-30	5.61045e-28	59.2221
939	ENSG00000139193	CD27	CD27 molecule		I	3	TC1200012583.hg.2	CD27 molecule	TC1200012583.hg.2	Host	Host	-4.39767	9.56278	-24.1513	2.20371e-30	6.48057e-28	59.0636
301	ENSG00000135046	ANXA1	annexin A1		I	3	TC0900007576.hg.2	annexin A1	TC0900007576.hg.2	Host	Host	-3.27429	11.7862	-23.7183	5.33304e-30	1.54491e-27	58.1845
286336	ENSG00000126882	FAM78A	family with sequence similarity 78, member A		I	3	TC0900011769.hg.2	family with sequence similarity 78, member A	TC0900011769.hg.2	Host	Host	-2.44083	9.38	-23.7028	5.50671e-30	1.57176e-27	58.1527
257106	ENSG00000186517	ARHGAP30	Rho GTPase activating protein 30		I	3	TC0100016156.hg.2	Rho GTPase activating protein 30	TC0100016156.hg.2	Host	Host	-2.86642	9.18325	-23.6793	5.77895e-30	1.62556e-27	58.1046
83593	ENSG00000266094	RASSF5	Ras association (RalGDS/AF-6) domain family member 5		I	3	TC0100011378.hg.2	Ras association (RalGDS/AF-6) domain family member 5	TC0100011378.hg.2	Host	Host	-2.27794	11.409	-23.6607	6.00522e-30	1.66508e-27	58.0664
286530	ENSG00000182162	P2RY8	purinergic receptor P2Y, G-protein coupled, 8		I	3	TC0X00008911.hg.2	purinergic receptor P2Y, G-protein coupled, 8	TC0X00008911.hg.2	Host	Host	-2.98095	9.16253	-23.6011	6.79088e-30	1.8564e-27	57.9441
4046	ENSG00000130592	LSP1	lymphocyte-specific protein 1		I	3	TC1100006541.hg.2	lymphocyte-specific protein 1	TC1100006541.hg.2	Host	Host	-2.87298	9.13179	-23.4761	8.79628e-30	2.37121e-27	57.6866
50852	ENSG00000163519	TRAT1	T cell receptor associated transmembrane adaptor 1		I	3	TC0300008290.hg.2	T cell receptor associated transmembrane adaptor 1	TC0300008290.hg.2	Host	Host	-4.91316	7.30392	-23.1279	1.81925e-29	4.83696e-27	56.9631
83706	ENSG00000149781	FERMT3	fermitin family member 3		I	3	TC1100007938.hg.2	fermitin family member 3	TC1100007938.hg.2	Host	Host	-4.09005	7.23624	-22.9937	2.41318e-29	6.32939e-27	56.6817
165631	ENSG00000173200	PARP15	poly (ADP-ribose) polymerase family, member 15		I	3	TC0300008559.hg.2	poly(ADP-ribose) polymerase family member 15	TC0300008559.hg.2	Host	Host	-4.88315	9.33473	-22.9359	2.72696e-29	7.057e-27	56.5599
5883	ENSG00000172613	RAD9A	RAD9 checkpoint clamp component A		I	3	TC1100013054.hg.2	RAD9 checkpoint clamp component A	TC1100013054.hg.2	Host	Host	2.23051	9.57473	22.8895	3.00792e-29	7.68167e-27	56.4623
79621	ENSG00000136104	RNASEH2B	ribonuclease H2, subunit B		I	3	TC1300007208.hg.2	ribonuclease H2, subunit B	TC1300007208.hg.2	Host	Host	-2.66284	9.14179	-22.8047	3.6006e-29	9.07586e-27	56.2831
1107	ENSG00000170004	CHD3	chromodomain helicase DNA binding protein 3		I	3	TC1700006775.hg.2	chromodomain helicase DNA binding protein 3	TC1700006775.hg.2	Host	Host	-2.32116	10.5014	-22.7796	3.7979e-29	9.45044e-27	56.2299
9446	ENSG00000148834	GSTO1	glutathione S-transferase omega 1		I	1	TC1000008800.hg.2	glutathione S-transferase omega 1	TC1000008800.hg.2	Host	Host	-2.99611	9.44981	-22.7266	4.25179e-29	1.0446e-26	56.1174
151636	ENSG00000163840	DTX3L	deltex 3 like, E3 ubiquitin ligase		I	4	TC0300008558.hg.2	deltex 3 like, E3 ubiquitin ligase	TC0300008558.hg.2	Host	Host	-3.46305	9.90573	-22.6287	5.24006e-29	1.2713e-26	55.9092
5790	ENSG00000213402	PTPRCAP	protein tyrosine phosphatase, receptor type, C-associated protein		I	3	TC1100013193.hg.2	protein tyrosine phosphatase, receptor type, C-associated protein	TC1100013193.hg.2	Host	Host	-2.87583	10.5446	-22.563	6.03065e-29	1.44505e-26	55.7691
6776	ENSG00000126561	STAT5A	signal transducer and activator of transcription 5A		I	3	TC1700007883.hg.2	signal transducer and activator of transcription 5A	TC1700007883.hg.2	Host	Host	-1.95875	10.2914	-22.4579	7.5576e-29	1.78885e-26	55.5442
10384	ENSG00000111801	BTN3A3	butyrophilin, subfamily 3, member A3		I	3	TC0600007306.hg.2	butyrophilin, subfamily 3, member A3	TC0600007306.hg.2	Host	Host	-1.99467	11.235	-22.2391	1.21238e-28	2.83507e-26	55.073
1997	ENSG00000120690	ELF1	E74-like factor 1 (ets domain transcription factor)		I	4	TC1300008702.hg.2	E74-like factor 1 (ets domain transcription factor)	TC1300008702.hg.2	Host	Host	-1.77983	10.46	-22.2264	1.24611e-28	2.87924e-26	55.0456
22900	ENSG00000105483	CARD8	caspase recruitment domain family, member 8		I	3	TC1900011061.hg.2	caspase recruitment domain family, member 8	TC1900011061.hg.2	Host	Host	-2.7541	9.55877	-22.2144	1.27917e-28	2.92087e-26	55.0195
8673	ENSG00000118640	VAMP8	vesicle-associated membrane protein 8		I	3	TC0200008260.hg.2	vesicle associated membrane protein 8	TC0200008260.hg.2	Host	Host	-2.28515	9.55337	-22.1376	1.51138e-28	3.41097e-26	54.8532
400581		GRAPL	GRB2-related adaptor protein-like		I	3	TC1700007153.hg.2	GRB2-related adaptor protein-like	TC1700007153.hg.2	Host	Host	-3.70735	7.87588	-22.1292	1.53942e-28	3.43433e-26	54.8348
6275	ENSG00000196154	S100A4	S100 calcium binding protein A4		I	3	TC0100015866.hg.2	S100 calcium binding protein A4	TC0100015866.hg.2	Host	Host	-3.4716	9.30251	-22.0787	1.71826e-28	3.78975e-26	54.7252
197259	ENSG00000168404	MLKL	mixed lineage kinase domain-like		I	3	TC1600010859.hg.2	mixed lineage kinase domain-like	TC1600010859.hg.2	Host	Host	-4.71068	7.87623	-22.0258	1.92862e-28	4.20592e-26	54.61
5583	ENSG00000027075	PRKCH	protein kinase C, eta		I	3	TC1400010617.hg.2	protein kinase C, eta	TC1400010617.hg.2	Host	Host	-2.63584	10.0708	-22.0143	1.97799e-28	4.26565e-26	54.5848
6404	ENSG00000110876	SELPLG	selectin P ligand		I	3	TC1200011845.hg.2	selectin P ligand	TC1200011845.hg.2	Host	Host	-3.7617	10.7054	-21.9652	2.20236e-28	4.69732e-26	54.4777
963	ENSG00000143119	CD53	CD53 molecule		I	3	TC0100009394.hg.2	CD53 molecule	TC0100009394.hg.2	Host	Host	-2.60325	10.0633	-21.8624	2.75931e-28	5.82124e-26	54.2528
113791	ENSG00000100100	PIK3IP1	phosphoinositide-3-kinase interacting protein 1		I	4	TC2200008475.hg.2	phosphoinositide-3-kinase interacting protein 1	TC2200008475.hg.2	Host	Host	-2.67926	10.6632	-21.7753	3.34279e-28	6.97637e-26	54.0614
53822	ENSG00000221946	FXYD7	FXYD domain containing ion transport regulator 7		I	3	TC1900011710.hg.2	FXYD domain containing ion transport regulator 7	TC1900011710.hg.2	Host	Host	4.51487	5.8196	21.7566	3.48357e-28	7.19283e-26	54.0202
79961	ENSG00000162777	DENND2D	DENN/MADD domain containing 2D		I	3	TC0100015265.hg.2	DENN/MADD domain containing 2D	TC0100015265.hg.2	Host	Host	-3.93576	9.72072	-21.7245	3.73962e-28	7.64025e-26	53.9494
55303	ENSG00000133574	GIMAP4	GTPase, IMAP family member 4		I	3	TC0700009677.hg.2	GTPase, IMAP family member 4	TC0700009677.hg.2	Host	Host	-3.98799	9.25782	-21.7054	3.90088e-28	7.88668e-26	53.9073
11151	ENSG00000102879	CORO1A	coronin, actin binding protein, 1A		I	3	TC1600007448.hg.2	coronin, actin binding protein, 1A	TC1600007448.hg.2	Host	Host	-2.43396	10.5422	-21.5802	5.14831e-28	1.03014e-25	53.6304
54518	ENSG00000077420	APBB1IP	amyloid beta (A4) precursor protein-binding, family B, member 1 interacting protein		I	3	TC1000007072.hg.2	amyloid beta (A4) precursor protein-binding, family B, member 1 interacting protein	TC1000007072.hg.2	Host	Host	-1.99429	11.539	-21.5569	5.42196e-28	1.07383e-25	53.5787
10521	ENSG00000100201	DDX17	DEAD (Asp-Glu-Ala-Asp) box helicase 17		I	1	TC2200008703.hg.2	DEAD (Asp-Glu-Ala-Asp) box helicase 17	TC2200008703.hg.2	Host	Host	-1.48457	11.9452	-21.5326	5.72367e-28	1.12213e-25	53.5247
274	ENSG00000136717	BIN1	bridging integrator 1		I	3	TC0200014160.hg.2	bridging integrator 1	TC0200014160.hg.2	Host	Host	-4.70933	8.29676	-21.4245	7.28375e-28	1.4137e-25	53.2841
10771	ENSG00000015171	ZMYND11	zinc finger, MYND-type containing 11		I	3	TC1000006434.hg.2	zinc finger, MYND-type containing 11	TC1000006434.hg.2	Host	Host	-4.47951	7.85171	-21.3969	7.74626e-28	1.48859e-25	53.2227
597	ENSG00000140379	BCL2A1	BCL2-related protein A1		I	3	TC1500010184.hg.2	BCL2-related protein A1	TC1500010184.hg.2	Host	Host	-3.30762	9.43621	-21.389	7.88541e-28	1.50047e-25	53.2049
6778	ENSG00000166888	STAT6	signal transducer and activator of transcription 6, interleukin-4 induced		I	3	TC1200010950.hg.2	signal transducer and activator of transcription 6, interleukin-4 induced	TC1200010950.hg.2	Host	Host	-3.61879	8.32452	-21.3525	8.55694e-28	1.61244e-25	53.1233
359948	ENSG00000168264	IRF2BP2	interferon regulatory factor 2 binding protein 2		I	3	TC0100017793.hg.2	interferon regulatory factor 2 binding protein 2	TC0100017793.hg.2	Host	Host	-1.65552	9.82546	-21.3193	9.21702e-28	1.72013e-25	53.0491
3937	ENSG00000043462	LCP2	lymphocyte cytosolic protein 2 (SH2 domain containing leukocyte protein of 76kDa)		I	3	TC0500013401.hg.2	lymphocyte cytosolic protein 2	TC0500013401.hg.2	Host	Host	-2.65982	10.4623	-21.2843	9.97109e-28	1.84313e-25	52.9706
340061	ENSG00000184584	TMEM173	transmembrane protein 173		I	3	TC0500012210.hg.2	transmembrane protein 173	TC0500012210.hg.2	Host	Host	-3.27146	10.7262	-21.1823	1.25428e-27	2.29664e-25	52.7415
9404	ENSG00000110031	LPXN	leupaxin		I	3	TC1100010946.hg.2	leupaxin	TC1100010946.hg.2	Host	Host	-2.53371	10.2616	-21.1581	1.32463e-27	2.40278e-25	52.687
4118	ENSG00000172005	MAL	mal, T-cell differentiation protein		I	3	TC0200008452.hg.2	mal, T-cell differentiation protein	TC0200008452.hg.2	Host	Host	-3.04	10.7277	-21.1283	1.41685e-27	2.54627e-25	52.6198
11123	ENSG00000117602	RCAN3	RCAN family member 3		I	3	TC0100007370.hg.2	RCAN family member 3	TC0100007370.hg.2	Host	Host	-2.57163	8.35821	-21.1174	1.45233e-27	2.58608e-25	52.5951
58527	ENSG00000146386	ABRACL	ABRA C-terminal like		I	3	TC0600009626.hg.2	ABRA C-terminal like	TC0600009626.hg.2	Host	Host	-2.00948	10.0042	-21.0855	1.56069e-27	2.75377e-25	52.5232
8519	ENSG00000185885	IFITM1	interferon induced transmembrane protein 1		I	3	TC1100012949.hg.2	interferon induced transmembrane protein 1	TC1100012949.hg.2	Host	Host	-3.4283	10.4583	-21.0474	1.70133e-27	2.97488e-25	52.4371
23248	ENSG00000163125	RPRD2	regulation of nuclear pre-mRNA domain containing 2		I	1	TC0100009903.hg.2	regulation of nuclear pre-mRNA domain containing 2	TC0100009903.hg.2	Host	Host	-2.34354	10.3323	-21.0181	1.81814e-27	3.15074e-25	52.3707
155038	ENSG00000171115	GIMAP8	GTPase, IMAP family member 8		I	3	TC0700009675.hg.2	GTPase, IMAP family member 8	TC0700009675.hg.2	Host	Host	-3.62205	6.07188	-20.9189	2.27794e-27	3.91262e-25	52.1455
6277	ENSG00000197956	S100A6	S100 calcium binding protein A6		I	3	TC0100015864.hg.2	S100 calcium binding protein A6	TC0100015864.hg.2	Host	Host	-2.44905	10.5314	-20.8638	2.58292e-27	4.39754e-25	52.02
8832	ENSG00000066294	CD84	CD84 molecule		I	3	TC0100016137.hg.2	CD84 molecule	TC0100016137.hg.2	Host	Host	-5.85859	9.20178	-20.8442	2.70135e-27	4.55918e-25	51.9753
9049	ENSG00000110711	AIP	aryl hydrocarbon receptor interacting protein		I	3	TC1100008139.hg.2	aryl hydrocarbon receptor interacting protein	TC1100008139.hg.2	Host	Host	-1.40044	10.9794	-20.7977	3.00387e-27	5.02604e-25	51.8692
10346	ENSG00000132274	TRIM22	tripartite motif containing 22		I	3	TC1100012957.hg.2	tripartite motif containing 22	TC1100012957.hg.2	Host	Host	-3.91981	9.63584	-20.7824	3.11138e-27	5.16143e-25	51.8341
399	ENSG00000168421	RHOH	ras homolog family member H		I	4	TC0400007311.hg.2	ras homolog family member H	TC0400007311.hg.2	Host	Host	-3.34244	7.92798	-20.7093	3.67854e-27	6.05057e-25	51.6668
917	ENSG00000160654	CD3G	CD3g molecule, gamma (CD3-TCR complex)		I	3	TC1100009202.hg.2	CD3g molecule, gamma (CD3-TCR complex)	TC1100009202.hg.2	Host	Host	-4.11863	8.43559	-20.6714	4.01298e-27	6.5452e-25	51.5798
3702	ENSG00000113263	ITK	IL2-inducible T-cell kinase		I	82	TC0500009210.hg.2	IL2-inducible T-cell kinase	TC0500009210.hg.2	Host	Host	-4.24803	8.00009	-20.662	4.10089e-27	6.63285e-25	51.5582
961	ENSG00000196776	CD47	CD47 molecule		I	3	TC0300011936.hg.2	CD47 molecule	TC0300011936.hg.2	Host	Host	-1.38347	10.9403	-20.6465	4.24964e-27	6.81663e-25	51.5226
11118	ENSG00000186470	BTN3A2	butyrophilin, subfamily 3, member A2		I	3	TC0600007301.hg.2	butyrophilin, subfamily 3, member A2	TC0600007301.hg.2	Host	Host	-2.18685	11.5258	-20.6413	4.30056e-27	6.84177e-25	51.5107
55080	ENSG00000139192	TAPBPL	TAP binding protein-like		I	3	TC1200012584.hg.2	TAP binding protein-like	TC1200012584.hg.2	Host	Host	-3.04818	9.70686	-20.5675	5.09782e-27	8.04091e-25	51.3407
51177	ENSG00000023902	PLEKHO1	pleckstrin homology domain containing, family O member 1		I	3	TC0100018288.hg.2	pleckstrin homology domain containing, family O member 1	TC0100018288.hg.2	Host	Host	-1.95454	10.3572	-20.5642	5.13717e-27	8.04091e-25	51.3331
3428	ENSG00000163565	IFI16	interferon, gamma-inducible protein 16		I	3	TC0100010244.hg.2	interferon, gamma-inducible protein 16	TC0100010244.hg.2	Host	Host	-1.58158	11.4215	-20.5469	5.3461e-27	8.30099e-25	51.2932
919	ENSG00000198821	CD247	CD247 molecule		I	1	TC0100016302.hg.2	CD247 molecule	TC0100016302.hg.2	Host	Host	-2.93132	9.11551	-20.5285	5.57867e-27	8.59336e-25	51.2507
55843	ENSG00000075884	ARHGAP15	Rho GTPase activating protein 15		I	3	TC0200009539.hg.2	Rho GTPase activating protein 15	TC0200009539.hg.2	Host	Host	-2.05843	10.7974	-20.506	5.87562e-27	8.97951e-25	51.1988
6777	ENSG00000173757	STAT5B	signal transducer and activator of transcription 5B		I	3	TC1700010717.hg.2	signal transducer and activator of transcription 5B	TC1700010717.hg.2	Host	Host	-1.81188	10.546	-20.5022	5.92848e-27	8.98953e-25	51.1899
951	ENSG00000104894	CD37	CD37 molecule		I	3	TC1900008533.hg.2	CD37 molecule	TC1900008533.hg.2	Host	Host	-1.29018	11.5959	-20.4447	6.77152e-27	1.01882e-24	51.057
338799	ENSG00000212694	LINC01089	long intergenic non-protein coding RNA 1089		I	3	TC1200012860.hg.2	long intergenic non-protein coding RNA 1089	TC1200012860.hg.2	Host	Host	-3.06775	9.9267	-20.3169	9.11493e-27	1.35688e-24	50.7599
10800	ENSG00000173198	CYSLTR1	cysteinyl leukotriene receptor 1		I	3	TC0X00010141.hg.2	cysteinyl leukotriene receptor 1	TC0X00010141.hg.2	Host	Host	-6.05596	8.47041	-20.3148	9.1582e-27	1.35688e-24	50.7552
3676	ENSG00000115232	ITGA4	integrin, alpha 4 (antigen CD49D, alpha 4 subunit of VLA-4 receptor)		I	2	TC0200010157.hg.2	integrin alpha 4	TC0200010157.hg.2	Host	Host	-3.92428	9.07185	-20.2856	9.80286e-27	1.44139e-24	50.6872
5142	ENSG00000184588	PDE4B	phosphodiesterase 4B, cAMP-specific		I	3	TC0100008625.hg.2	phosphodiesterase 4B, cAMP-specific	TC0100008625.hg.2	Host	Host	-4.04777	8.91411	-20.248	1.07019e-26	1.56176e-24	50.5995
7535	ENSG00000115085	ZAP70	zeta-chain (TCR) associated protein kinase 70kDa		I	3	TC0200008556.hg.2	zeta chain of T cell receptor associated protein kinase 70kDa	TC0200008556.hg.2	Host	Host	-2.78327	10.2445	-20.2427	1.08366e-26	1.56961e-24	50.587
51087	ENSG00000006047	YBX2	Y box binding protein 2		I	3	TC1700009627.hg.2	Y box binding protein 2	TC1700009627.hg.2	Host	Host	4.64778	5.0714	20.2364	1.09963e-26	1.58095e-24	50.5724
861	ENSG00000159216	RUNX1	runt-related transcription factor 1		I	3	TC2100008562.hg.2	runt-related transcription factor 1	TC2100008562.hg.2	Host	Host	-1.38077	11.0903	-20.1927	1.21797e-26	1.73821e-24	50.4702
7392	ENSG00000105698	USF2	upstream transcription factor 2, c-fos interacting		I	3	TC1900007847.hg.2	upstream transcription factor 2, c-fos interacting	TC1900007847.hg.2	Host	Host	-1.74814	10.4243	-20.185	1.24013e-26	1.75691e-24	50.4522
84163	ENSG00000196275	GTF2IRD2	GTF2I repeat domain containing 2		I	1	TC0700011518.hg.2	GTF2I repeat domain containing 2	TC0700011518.hg.2	Host	Host	-3.98729	8.42933	-20.1779	1.26088e-26	1.77337e-24	50.4356
81606	ENSG00000213626	LBH	limb bud and heart development		I	1	TC0200016424.hg.2	limb bud and heart development	TC0200016424.hg.2	Host	Host	-1.76648	10.8878	-20.0795	1.58864e-26	2.21827e-24	50.2045
27249	ENSG00000168288	MMADHC	methylmalonic aciduria (cobalamin deficiency) cblD type, with homocystinuria		I	3	TC0200014584.hg.2	methylmalonic aciduria (cobalamin deficiency) cblD type, with homocystinuria	TC0200014584.hg.2	Host	Host	-1.53367	10.29	-20.0623	1.65388e-26	2.28298e-24	50.1643
959	ENSG00000102245	CD40LG	CD40 ligand		I	3	TC0X00008540.hg.2	CD40 ligand	TC0X00008540.hg.2	Host	Host	-3.20653	8.64773	-20.0612	1.65851e-26	2.28298e-24	50.1615
23067	ENSG00000139718	SETD1B	SET domain containing 1B		I	3	TC1200009183.hg.2	SET domain containing 1B	TC1200009183.hg.2	Host	Host	-2.51448	8.51192	-20.0017	1.90763e-26	2.6074e-24	50.0216
9459	ENSG00000129675	ARHGEF6	Rac/Cdc42 guanine nucleotide exchange factor (GEF) 6		I	1	TC0X00010933.hg.2	Rac/Cdc42 guanine nucleotide exchange factor 6	TC0X00010933.hg.2	Host	Host	-3.54754	9.03238	-19.9382	2.2165e-26	3.0084e-24	49.8715
3738	ENSG00000177272	KCNA3	potassium channel, voltage gated shaker related subfamily A, member 3		I	3	TC0100015246.hg.2	potassium channel, voltage gated shaker related subfamily A, member 3	TC0100015246.hg.2	Host	Host	-1.95153	10.2202	-19.9158	2.33705e-26	3.14998e-24	49.8185
84433	ENSG00000198286	CARD11	caspase recruitment domain family, member 11		I	1	TC0700010081.hg.2	caspase recruitment domain family, member 11	TC0700010081.hg.2	Host	Host	-3.47597	9.0502	-19.8133	2.97967e-26	3.98844e-24	49.5756
9806	ENSG00000107742	SPOCK2	sparc/osteonectin, cwcv and kazal-like domains proteoglycan (testican) 2		I	3	TC1000010976.hg.2	sparc/osteonectin, cwcv and kazal-like domains proteoglycan (testican) 2	TC1000010976.hg.2	Host	Host	-3.67791	8.97602	-19.7989	3.08296e-26	4.09315e-24	49.5415
286	ENSG00000029534	ANK1	ankyrin 1, erythrocytic		I	3	TC0800010252.hg.2	ankyrin 1, erythrocytic	TC0800010252.hg.2	Host	Host	-4.29253	7.47529	-19.7966	3.10007e-26	4.09315e-24	49.5359
10410	ENSG00000142089	IFITM3	interferon induced transmembrane protein 3		I	3	TC1100009657.hg.2	interferon induced transmembrane protein 3	TC1100009657.hg.2	Host	Host	-3.05613	8.60653	-19.584	5.14903e-26	6.75253e-24	49.0284
729862		LSP1P3	lymphocyte-specific protein 1 pseudogene 3		I	3	TC0500007016.hg.2	lymphocyte-specific protein 1 pseudogene 3	TC0500007016.hg.2	Host	Host	-3.20713	7.93885	-19.548	5.61286e-26	7.31141e-24	48.9421
79037	ENSG00000213413	PVRIG	poliovirus receptor related immunoglobulin domain containing		I	3	TC0700013426.hg.2	poliovirus receptor related immunoglobulin domain containing	TC0700013426.hg.2	Host	Host	-2.51194	9.77352	-19.5369	5.7653e-26	7.45727e-24	48.9153
8110	ENSG00000205683	DPF3	D4, zinc and double PHD fingers, family 3		I	1	TC1400009617.hg.2	D4, zinc and double PHD fingers, family 3	TC1400009617.hg.2	Host	Host	4.23124	5.27011	19.5342	5.80168e-26	7.45727e-24	48.909
834	ENSG00000137752	CASP1	caspase 1, apoptosis-related cysteine peptidase		I	3	TC1100013221.hg.2	caspase 1	TC1100013221.hg.2	Host	Host	-5.33265	8.73559	-19.5191	6.01596e-26	7.6772e-24	48.8727
4689		NCF4	neutrophil cytosolic factor 4, 40kDa		I	3	TC2200007271.hg.2	neutrophil cytosolic factor 4	TC2200007271.hg.2	Host	Host	-3.47123	7.39051	-19.5167	6.05189e-26	7.6772e-24	48.8667
221037	ENSG00000171988	JMJD1C	jumonji domain containing 1C		I	3	TC1000012561.hg.2	jumonji domain containing 1C	TC1000012561.hg.2	Host	Host	-1.54931	10.4941	-19.4012	7.9913e-26	1.00716e-23	48.5886
5202	ENSG00000143256	PFDN2	prefoldin subunit 2		I	1	TC0100016158.hg.2	prefoldin subunit 2	TC0100016158.hg.2	Host	Host	1.06215	11.2501	19.31	9.96341e-26	1.24082e-23	48.3678
51246	ENSG00000164054	SHISA5	shisa family member 5		I	3	TC0300011023.hg.2	shisa family member 5	TC0300011023.hg.2	Host	Host	-1.29061	11.7719	-19.3096	9.97314e-26	1.24082e-23	48.3669
54842	ENSG00000151690	MFSD6	major facilitator superfamily domain containing 6		I	3	TC0200010264.hg.2	major facilitator superfamily domain containing 6	TC0200010264.hg.2	Host	Host	-2.63466	9.73078	-19.2969	1.02853e-25	1.27151e-23	48.336
26147	ENSG00000119403	PHF19	PHD finger protein 19		I	3	TC0900011388.hg.2	PHD finger protein 19	TC0900011388.hg.2	Host	Host	-2.8997	9.21992	-19.2799	1.07175e-25	1.31655e-23	48.2948
994	ENSG00000101224	CDC25B	cell division cycle 25B		I	3	TC2000006559.hg.2	cell division cycle 25B	TC2000006559.hg.2	Host	Host	-1.60657	11.4125	-19.2134	1.25959e-25	1.53757e-23	48.1332
10125	ENSG00000172575	RASGRP1	RAS guanyl releasing protein 1 (calcium and DAG-regulated)		I	3	TC1500009056.hg.2	RAS guanyl releasing protein 1 (calcium and DAG-regulated)	TC1500009056.hg.2	Host	Host	-3.00806	10.1435	-19.177	1.37609e-25	1.66929e-23	48.0446
57559	ENSG00000138134	STAMBPL1	STAM binding protein-like 1		I	3	TC1000008385.hg.2	STAM binding protein-like 1	TC1000008385.hg.2	Host	Host	-2.60323	9.80028	-19.1571	1.44442e-25	1.74129e-23	47.9961
53347	ENSG00000160185	UBASH3A	ubiquitin associated and SH3 domain containing A		I	3	TC2100007254.hg.2	ubiquitin associated and SH3 domain containing A	TC2100007254.hg.2	Host	Host	-3.97737	8.88626	-19.1413	1.50112e-25	1.79847e-23	47.9576
374887	ENSG00000250067	YJEFN3	YjeF N-terminal domain containing 3		I	3	TC1900011689.hg.2	YjeF N-terminal domain containing 3	TC1900011689.hg.2	Host	Host	1.76762	9.16532	19.1377	1.51446e-25	1.80333e-23	47.9487
7343	ENSG00000108312	UBTF	upstream binding transcription factor, RNA polymerase I		I	3	TC1700010817.hg.2	upstream binding transcription factor, RNA polymerase I	TC1700010817.hg.2	Host	Host	-1.62708	10.6229	-19.1259	1.55875e-25	1.84474e-23	47.9199
28984	ENSG00000102760	RGCC	regulator of cell cycle		I	3	TC1300006979.hg.2	regulator of cell cycle	TC1300006979.hg.2	Host	Host	-2.42285	9.89803	-19.1089	1.62448e-25	1.91088e-23	47.8785
11119	ENSG00000026950	BTN3A1	butyrophilin, subfamily 3, member A1		I	3	TC0600007303.hg.2	butyrophilin, subfamily 3, member A1	TC0600007303.hg.2	Host	Host	-2.48036	10.3692	-19.0268	1.98576e-25	2.32178e-23	47.6775
9874	ENSG00000198586	TLK1	tousled-like kinase 1		I	3	TC0200014893.hg.2	tousled-like kinase 1	TC0200014893.hg.2	Host	Host	-2.58695	9.22167	-19.0017	2.11195e-25	2.45434e-23	47.6158
79999		LOC79999	uncharacterized LOC79999		I	1	TC1700012206.hg.2	uncharacterized LOC79999	TC1700012206.hg.2	Host	Host	-3.81417	8.01639	-18.9992	2.12442e-25	2.45434e-23	47.6099
23338	ENSG00000043143	JADE2	jade family PHD finger 2		I	3	TC0500008698.hg.2	jade family PHD finger 2	TC0500008698.hg.2	Host	Host	-4.10951	7.40442	-18.9708	2.27791e-25	2.6161e-23	47.5401
138429	ENSG00000167103	PIP5KL1	phosphatidylinositol-4-phosphate 5-kinase-like 1		I	4	TC0900011611.hg.2	phosphatidylinositol-4-phosphate 5-kinase-like 1	TC0900011611.hg.2	Host	Host	3.89767	5.73988	18.9653	2.30866e-25	2.63581e-23	47.5267
90835	ENSG00000196118	C16orf93	chromosome 16 open reading frame 93		I	3	TC1600009989.hg.2	coiled-coil domain containing 189	TC1600009989.hg.2	Host	Host	3.08603	8.61126	18.9155	2.60927e-25	2.9616e-23	47.4041
7048	ENSG00000163513	TGFBR2	transforming growth factor, beta receptor II (70/80kDa)		I	3	TC0300006925.hg.2	transforming growth factor beta receptor II	TC0300006925.hg.2	Host	Host	-1.83998	10.8327	-18.9082	2.65692e-25	2.99815e-23	47.386
3575	ENSG00000168685	IL7R	interleukin 7 receptor		I	3	TC0500007138.hg.2	interleukin 7 receptor	TC0500007138.hg.2	Host	Host	-2.75651	11.1036	-18.8709	2.91256e-25	3.26763e-23	47.294
79713	ENSG00000126246	IGFLR1	IGF-like family receptor 1		I	3	TC1900011929.hg.2	IGF like family receptor 1	TC1900011929.hg.2	Host	Host	-2.67735	8.08571	-18.8032	3.4417e-25	3.83908e-23	47.1269
10235	ENSG00000068831	RASGRP2	RAS guanyl releasing protein 2 (calcium and DAG-regulated)		I	3	TC1100011180.hg.2	RAS guanyl releasing protein 2 (calcium and DAG-regulated)	TC1100011180.hg.2	Host	Host	-3.12571	8.24084	-18.755	3.87738e-25	4.30035e-23	47.0075
753	ENSG00000168675	LDLRAD4	low density lipoprotein receptor class A domain containing 4		I	3	TC1800006757.hg.2	low density lipoprotein receptor class A domain containing 4	TC1800006757.hg.2	Host	Host	-2.74731	9.46754	-18.7361	4.06331e-25	4.48095e-23	46.9606
10858	ENSG00000036530	CYP46A1	cytochrome P450, family 46, subfamily A, polypeptide 1		I	3	TC1400008182.hg.2	cytochrome P450, family 46, subfamily A, polypeptide 1	TC1400008182.hg.2	Host	Host	3.6076	5.05965	18.6864	4.59576e-25	5.0395e-23	46.8373
26122	ENSG00000135999	EPC2	enhancer of polycomb homolog 2 (Drosophila)		I	3	TC0200009612.hg.2	enhancer of polycomb homolog 2 (Drosophila)	TC0200009612.hg.2	Host	Host	-3.65502	7.05027	-18.6575	4.9383e-25	5.38469e-23	46.7653
57396	ENSG00000113240	CLK4	CDC-like kinase 4		I	3	TC0500013020.hg.2	CDC like kinase 4	TC0500013020.hg.2	Host	Host	-1.96584	9.51179	-18.6547	4.97286e-25	5.39208e-23	46.7583
55013	ENSG00000005059	CCDC109B	coiled-coil domain containing 109B		I	3	TC0400008380.hg.2	coiled-coil domain containing 109B	TC0400008380.hg.2	Host	Host	-2.52674	9.39949	-18.5497	6.45856e-25	6.96412e-23	46.4965
55558	ENSG00000130827	PLXNA3	plexin A3		I	3	TC0X00008836.hg.2	plexin A3	TC0X00008836.hg.2	Host	Host	1.89787	9.4573	18.541	6.60136e-25	7.07878e-23	46.4746
26255	ENSG00000213005	PTTG3P	pituitary tumor-transforming 3, pseudogene		I	3	TC0800010692.hg.2	pituitary tumor-transforming 3, pseudogene	TC0800010692.hg.2	Host	Host	3.18496	7.72615	18.5315	6.7594e-25	7.20841e-23	46.4509
6503	ENSG00000155926	SLA	Src-like-adaptor		I	3	TC0800011872.hg.2	Src-like-adaptor	TC0800011872.hg.2	Host	Host	-3.26182	7.33973	-18.5074	7.17833e-25	7.61334e-23	46.3907
5253	ENSG00000197724	PHF2	PHD finger protein 2		I	3	TC0900007994.hg.2	PHD finger protein 2	TC0900007994.hg.2	Host	Host	-2.32478	9.59624	-18.5035	7.24844e-25	7.61958e-23	46.381
944	ENSG00000106952	TNFSF8	tumor necrosis factor (ligand) superfamily, member 8		I	3	TC0900011302.hg.2	tumor necrosis factor (ligand) superfamily, member 8	TC0900011302.hg.2	Host	Host	-3.48112	9.24834	-18.5028	7.26272e-25	7.61958e-23	46.379
80830	ENSG00000221963	APOL6	apolipoprotein L, 6		I	3	TC2200007214.hg.2	apolipoprotein L, 6	TC2200007214.hg.2	Host	Host	-2.41661	8.59103	-18.4998	7.31721e-25	7.63547e-23	46.3715
23392	ENSG00000136813	KIAA0368	KIAA0368		I	1	TC0900011200.hg.2	KIAA0368	TC0900011200.hg.2	Host	Host	-3.30009	8.33122	-18.4845	7.60122e-25	7.88941e-23	46.3334
29969	ENSG00000135272	MDFIC	MyoD family inhibitor domain containing		I	3	TC0700008857.hg.2	MyoD family inhibitor domain containing	TC0700008857.hg.2	Host	Host	-2.79187	7.96368	-18.4594	8.09437e-25	8.35658e-23	46.2704
1606	ENSG00000065357	DGKA	diacylglycerol kinase, alpha 80kDa		I	3	TC1200007816.hg.2	diacylglycerol kinase alpha	TC1200007816.hg.2	Host	Host	-3.33094	6.80846	-18.4296	8.72334e-25	8.95827e-23	46.1954
7050	ENSG00000177426	TGIF1	TGFB-induced factor homeobox 1		I	3	TC1800006513.hg.2	TGFB-induced factor homeobox 1	TC1800006513.hg.2	Host	Host	-3.41545	9.29413	-18.427	8.77992e-25	8.96892e-23	46.1889
22861	ENSG00000091592	NLRP1	NLR family, pyrin domain containing 1		I	3	TC1700009566.hg.2	NLR family, pyrin domain containing 1	TC1700009566.hg.2	Host	Host	-2.52254	9.05523	-18.3805	9.86606e-25	1.00257e-22	46.0721
4242	ENSG00000100060	MFNG	MFNG O-fucosylpeptide 3-beta-N-acetylglucosaminyltransferase		I	3	TC2200008654.hg.2	MFNG O-fucosylpeptide 3-beta-N-acetylglucosaminyltransferase	TC2200008654.hg.2	Host	Host	-2.43586	10.4963	-18.3469	1.07372e-24	1.0854e-22	45.9874
116496	ENSG00000135842	FAM129A	family with sequence similarity 129, member A		I	3	TC0100016678.hg.2	family with sequence similarity 129, member A	TC0100016678.hg.2	Host	Host	-4.08289	8.4384	-18.3029	1.19946e-24	1.20624e-22	45.8764
923	ENSG00000013725	CD6	CD6 molecule		I	3	TC1100007787.hg.2	CD6 molecule	TC1100007787.hg.2	Host	Host	-3.494	9.80698	-18.3004	1.20712e-24	1.20768e-22	45.87
10161	ENSG00000139679	LPAR6	lysophosphatidic acid receptor 6		I	3	TC1300008892.hg.2	lysophosphatidic acid receptor 6	TC1300008892.hg.2	Host	Host	-2.29023	10.1454	-18.2516	1.36526e-24	1.35889e-22	45.7467
3054	ENSG00000172534	HCFC1	host cell factor C1		I	3	TC0X00011181.hg.2	host cell factor C1	TC0X00011181.hg.2	Host	Host	-1.65949	9.9646	-18.2453	1.38693e-24	1.37342e-22	45.7309
9452	ENSG00000078596	ITM2A	integral membrane protein 2A		I	3	TC0X00010155.hg.2	integral membrane protein 2A	TC0X00010155.hg.2	Host	Host	-1.83059	10.8009	-18.2361	1.41982e-24	1.39885e-22	45.7074
2113	ENSG00000134954	ETS1	v-ets avian erythroblastosis virus E26 oncogene homolog 1		I	3	TC1100012775.hg.2	v-ets avian erythroblastosis virus E26 oncogene homolog 1	TC1100012775.hg.2	Host	Host	-1.6147	10.1489	-18.2083	1.52295e-24	1.49288e-22	45.6372
114836	ENSG00000162739	SLAMF6	SLAM family member 6		I	3	TC0100016135.hg.2	SLAM family member 6	TC0100016135.hg.2	Host	Host	-4.31106	10.1261	-18.19	1.59523e-24	1.55587e-22	45.5907
637	ENSG00000015475	BID	BH3 interacting domain death agonist		I	3	TC2200007906.hg.2	BH3 interacting domain death agonist	TC2200007906.hg.2	Host	Host	-2.63393	8.59316	-18.1263	1.87494e-24	1.81954e-22	45.4288
8623	ENSG00000169093	ASMTL	acetylserotonin O-methyltransferase-like		I	3	TC0Y00006884.hg.2	acetylserotonin O-methyltransferase-like	TC0Y00006884.hg.2	Host	Host	2.44746	6.82876	18.0564	2.23926e-24	2.16228e-22	45.2509
1520	ENSG00000163131	CTSS	cathepsin S		I	3	TC0100015752.hg.2	cathepsin S	TC0100015752.hg.2	Host	Host	-4.71452	8.67419	-18.05	2.27611e-24	2.18698e-22	45.2345
3146	ENSG00000189403	HMGB1	high mobility group box 1		I	3	TC1300008517.hg.2	high mobility group box 1	TC1300008517.hg.2	Host	Host	-1.22371	10.8305	-18.0456	2.30164e-24	2.20062e-22	45.2234
5527	ENSG00000078304	PPP2R5C	protein phosphatase 2, regulatory subunit B', gamma		I	3	TC1400008333.hg.2	protein phosphatase 2, regulatory subunit B, gamma	TC1400008333.hg.2	Host	Host	-1.48104	10.5211	-18.0084	2.53042e-24	2.40749e-22	45.1284
11184	ENSG00000104814	MAP4K1	mitogen-activated protein kinase kinase kinase kinase 1		I	3	TC1900010612.hg.2	mitogen-activated protein kinase kinase kinase kinase 1	TC1900010612.hg.2	Host	Host	-3.35504	10.2563	-18.0045	2.55593e-24	2.41522e-22	45.1184
64174	ENSG00000167261	DPEP2	dipeptidase 2		I	3	TC1600010665.hg.2	dipeptidase 2	TC1600010665.hg.2	Host	Host	-2.55526	8.32505	-18.0034	2.56343e-24	2.41522e-22	45.1154
6504	ENSG00000117090	SLAMF1	signaling lymphocytic activation molecule family member 1		I	3	TC0100016138.hg.2	signaling lymphocytic activation molecule family member 1	TC0100016138.hg.2	Host	Host	-2.97085	8.98336	-17.9978	2.60016e-24	2.438e-22	45.1012
4609	ENSG00000136997	MYC	v-myc avian myelocytomatosis viral oncogene homolog		I	3	TC0800008845.hg.2	v-myc avian myelocytomatosis viral oncogene homolog	TC0800008845.hg.2	Host	Host	-3.29456	9.39601	-17.9856	2.68202e-24	2.49325e-22	45.0701
2872	ENSG00000099875	MKNK2	MAP kinase interacting serine/threonine kinase 2		I	2	TC1900009201.hg.2	MAP kinase interacting serine/threonine kinase 2	TC1900009201.hg.2	Host	Host	1.42148	10.6789	17.9852	2.68478e-24	2.49325e-22	45.0691
474344	ENSG00000133561	GIMAP6	GTPase, IMAP family member 6		I	3	TC0700013043.hg.2	GTPase, IMAP family member 6	TC0700013043.hg.2	Host	Host	-3.1799	7.48589	-17.9473	2.95775e-24	2.73367e-22	44.972
79770	ENSG00000113621	TXNDC15	thioredoxin domain containing 15		I	3	TC0500008705.hg.2	thioredoxin domain containing 15	TC0500008705.hg.2	Host	Host	-3.28842	8.17318	-17.9364	3.04141e-24	2.79767e-22	44.9441
27040	ENSG00000213658	LAT	linker for activation of T cells		I	3	TC1600011368.hg.2	linker for activation of T-cells	TC1600011368.hg.2	Host	Host	-2.11304	9.71056	-17.9261	3.12276e-24	2.85895e-22	44.9176
401152	ENSG00000164096	C4orf3	chromosome 4 open reading frame 3		I	3	TC0400011705.hg.2	chromosome 4 open reading frame 3	TC0400011705.hg.2	Host	Host	-1.79494	9.57502	-17.8696	3.60889e-24	3.2885e-22	44.7726
4088	ENSG00000166949	SMAD3	SMAD family member 3		I	1	TC1500007633.hg.2	SMAD family member 3	TC1500007633.hg.2	Host	Host	-2.35283	9.09972	-17.8537	3.75942e-24	3.40965e-22	44.7317
29		ABR	active BCR-related		I	3	TC1700012324.hg.2	active BCR-related	TC1700012324.hg.2	Host	Host	-1.55976	10.1539	-17.8255	4.04115e-24	3.64813e-22	44.6592
9750	ENSG00000111913	FAM65B	family with sequence similarity 65, member B		I	3	TC0600014247.hg.2	family with sequence similarity 65, member B	TC0600014247.hg.2	Host	Host	-3.27532	10.6894	-17.816	4.14151e-24	3.72141e-22	44.6346
9535	ENSG00000130755	GMFG	glia maturation factor, gamma		I	1	TC1900010651.hg.2	glia maturation factor, gamma	TC1900010651.hg.2	Host	Host	-1.26287	12.1638	-17.8128	4.17554e-24	3.7347e-22	44.6264
5089		PBX2	pre-B-cell leukemia homeobox 2		I	1	TC0600011483.hg.2	pre-B-cell leukemia homeobox 2	TC0600011483.hg.2	Host	Host	-2.03643	9.43171	-17.8095	4.21158e-24	3.74966e-22	44.6178
80833	ENSG00000128284	APOL3	apolipoprotein L, 3		I	4	TC2200008588.hg.2	apolipoprotein L, 3	TC2200008588.hg.2	Host	Host	-3.31903	6.13563	-17.7951	4.37059e-24	3.87346e-22	44.5807
3594	ENSG00000096996	IL12RB1	interleukin 12 receptor, beta 1		I	3	TC1900009999.hg.2	interleukin 12 receptor, beta 1	TC1900009999.hg.2	Host	Host	-4.68928	7.64438	-17.778	4.56655e-24	4.02874e-22	44.5367
9466	ENSG00000104998	IL27RA	interleukin 27 receptor, alpha		I	3	TC1900011677.hg.2	interleukin 27 receptor, alpha	TC1900011677.hg.2	Host	Host	-2.79612	7.26321	-17.767	4.69771e-24	4.11666e-22	44.5083
7185	ENSG00000056558	TRAF1	TNF receptor-associated factor 1		I	3	TC0900011393.hg.2	TNF receptor-associated factor 1	TC0900011393.hg.2	Host	Host	-3.29719	10.0904	-17.7661	4.70863e-24	4.11666e-22	44.506
51170	ENSG00000198189	HSD17B11	hydroxysteroid (17-beta) dehydrogenase 11		I	3	TC0400012945.hg.2	hydroxysteroid (17-beta) dehydrogenase 11	TC0400012945.hg.2	Host	Host	-2.99606	8.90226	-17.7408	5.02564e-24	4.37411e-22	44.4407
9938	ENSG00000163219	ARHGAP25	Rho GTPase activating protein 25		I	3	TC0200007900.hg.2	Rho GTPase activating protein 25	TC0200007900.hg.2	Host	Host	-3.95433	8.91752	-17.7247	5.23893e-24	4.53939e-22	44.399
89857	ENSG00000172578	KLHL6	kelch-like family member 6		I	3	TC0300013344.hg.2	kelch-like family member 6	TC0300013344.hg.2	Host	Host	-3.3663	8.70431	-17.7045	5.51912e-24	4.76092e-22	44.3468
333	ENSG00000105290	APLP1	amyloid beta (A4) precursor-like protein 1		I	3	TC1900007888.hg.2	amyloid beta (A4) precursor-like protein 1	TC1900007888.hg.2	Host	Host	3.43134	5.44943	17.6935	5.67783e-24	4.87615e-22	44.3184
9232	ENSG00000164611	PTTG1	pituitary tumor-transforming 1		I	3	TC0500009281.hg.2	pituitary tumor-transforming 1	TC0500009281.hg.2	Host	Host	2.99334	9.12568	17.6767	5.93019e-24	5.04834e-22	44.2748
256380	ENSG00000146285	SCML4	sex comb on midleg-like 4 (Drosophila)		I	1	TC0600012763.hg.2	sex comb on midleg-like 4 (Drosophila)	TC0600012763.hg.2	Host	Host	-4.64366	8.9327	-17.6767	5.93035e-24	5.04834e-22	44.2748
6916	ENSG00000059377	TBXAS1	thromboxane A synthase 1 (platelet)		I	3	TC0700009352.hg.2	thromboxane A synthase 1 (platelet)	TC0700009352.hg.2	Host	Host	-4.51856	6.66491	-17.6682	6.06237e-24	5.13819e-22	44.2527
6451	ENSG00000131171	SH3BGRL	SH3 domain binding glutamate-rich protein like		I	3	TC0X00007744.hg.2	SH3 domain binding glutamate-rich protein like	TC0X00007744.hg.2	Host	Host	-1.89337	10.6414	-17.5976	7.27742e-24	6.14119e-22	44.0696
80853	ENSG00000006459	KDM7A	lysine (K)-specific demethylase 7A		I	3	TC0700012798.hg.2	lysine (K)-specific demethylase 7A	TC0700012798.hg.2	Host	Host	-1.25507	10.5364	-17.5621	7.97972e-24	6.70469e-22	43.9772
8289	ENSG00000117713	ARID1A	AT rich interactive domain 1A (SWI-like)		I	3	TC0100007477.hg.2	AT rich interactive domain 1A (SWI-like)	TC0100007477.hg.2	Host	Host	-1.28876	11.1002	-17.5509	8.21586e-24	6.87335e-22	43.948
9111	ENSG00000123609	NMI	N-myc (and STAT) interactor		I	3	TC0200014610.hg.2	N-myc (and STAT) interactor	TC0200014610.hg.2	Host	Host	-4.24017	7.43083	-17.524	8.80935e-24	7.33823e-22	43.878
8938	ENSG00000007516	BAIAP3	BAI1-associated protein 3		I	3	TC1600006537.hg.2	BAI1-associated protein 3	TC1600006537.hg.2	Host	Host	2.61565	5.95018	17.5179	8.95202e-24	7.42521e-22	43.8619
128553	ENSG00000182463	TSHZ2	teashirt zinc finger homeobox 2		I	3	TC2000007760.hg.2	teashirt zinc finger homeobox 2	TC2000007760.hg.2	Host	Host	-2.74661	9.87087	-17.4985	9.41455e-24	7.77562e-22	43.8114
1027	ENSG00000111276	CDKN1B	cyclin-dependent kinase inhibitor 1B (p27, Kip1)		I	3	TC1200006888.hg.2	cyclin-dependent kinase inhibitor 1B (p27, Kip1)	TC1200006888.hg.2	Host	Host	-1.50137	10.6674	-17.4882	9.67074e-24	7.95336e-22	43.7845
7454	ENSG00000015285	WAS	Wiskott-Aldrich syndrome		I	3	TC0X00007199.hg.2	Wiskott-Aldrich syndrome	TC0X00007199.hg.2	Host	Host	-1.66119	11.003	-17.4591	1.04317e-23	8.54298e-22	43.7086
2313	ENSG00000151702	FLI1	Fli-1 proto-oncogene, ETS transcription factor		I	3	TC1100009485.hg.2	Fli-1 proto-oncogene, ETS transcription factor	TC1100009485.hg.2	Host	Host	-1.94732	9.77961	-17.4371	1.10482e-23	9.00987e-22	43.651
9401	ENSG00000160957	RECQL4	RecQ helicase-like 4		I	3	TC0800012223.hg.2	RecQ helicase-like 4	TC0800012223.hg.2	Host	Host	3.13074	7.21002	17.4136	1.17484e-23	9.54075e-22	43.5894
841	ENSG00000064012	CASP8	caspase 8, apoptosis-related cysteine peptidase		I	3	TC0200010447.hg.2	caspase 8, apoptosis-related cysteine peptidase	TC0200010447.hg.2	Host	Host	-2.40915	9.71476	-17.4042	1.2041e-23	9.73766e-22	43.5647
28691		TRAV2	T cell receptor alpha variable 2		I	3	TC1400006572.hg.2	T cell receptor alpha variable 2	TC1400006572.hg.2	Host	Host	-2.43116	8.09701	-17.3951	1.23295e-23	9.92961e-22	43.541
2635	ENSG00000117226	GBP3	guanylate binding protein 3		I	12	TC0100014849.hg.2	guanylate binding protein 3	TC0100014849.hg.2	Host	Host	-2.91062	8.63686	-17.3748	1.30021e-23	1.0428e-21	43.4877
84636	ENSG00000147138	GPR174	G protein-coupled receptor 174		I	3	TC0X00007721.hg.2	G protein-coupled receptor 174	TC0X00007721.hg.2	Host	Host	-3.83254	7.7835	-17.3521	1.37964e-23	1.10195e-21	43.4283
7318	ENSG00000182179	UBA7	ubiquitin-like modifier activating enzyme 7		I	3	TC0300011081.hg.2	ubiquitin-like modifier activating enzyme 7	TC0300011081.hg.2	Host	Host	-2.89358	9.56735	-17.2936	1.60859e-23	1.27955e-21	43.2743
64092	ENSG00000155307	SAMSN1	SAM domain, SH3 domain and nuclear localization signals 1		I	3	TC2100007599.hg.2	SAM domain, SH3 domain and nuclear localization signals 1	TC2100007599.hg.2	Host	Host	-1.96201	10.9881	-17.2713	1.70556e-23	1.35115e-21	43.2156
22882	ENSG00000178764	ZHX2	zinc fingers and homeoboxes 2		I	3	TC0800008715.hg.2	zinc fingers and homeoboxes 2	TC0800008715.hg.2	Host	Host	-3.13179	8.715	-17.2449	1.82788e-23	1.44217e-21	43.1461
149628	ENSG00000163564	PYHIN1	pyrin and HIN domain family, member 1		I	3	TC0100010243.hg.2	pyrin and HIN domain family, member 1	TC0100010243.hg.2	Host	Host	-2.45766	10.7208	-17.2176	1.96418e-23	1.54343e-21	43.074
6095	ENSG00000069667	RORA	RAR-related orphan receptor A		I	3	TC1500009641.hg.2	RAR-related orphan receptor A	TC1500009641.hg.2	Host	Host	-1.5818	10.9837	-17.1742	2.20234e-23	1.7236e-21	42.9592
55619	ENSG00000135905	DOCK10	dedicator of cytokinesis 10		I	4	TC0200015893.hg.2	dedicator of cytokinesis 10	TC0200015893.hg.2	Host	Host	-2.08461	10.4365	-17.1724	2.21258e-23	1.72465e-21	42.9546
9447	ENSG00000163568	AIM2	absent in melanoma 2		I	3	TC0100016086.hg.2	absent in melanoma 2	TC0100016086.hg.2	Host	Host	-3.80336	8.17097	-17.1698	2.22814e-23	1.72984e-21	42.9476
90113	ENSG00000145198	VWA5B2	von Willebrand factor A domain containing 5B2		I	3	TC0300009696.hg.2	von Willebrand factor A domain containing 5B2	TC0300009696.hg.2	Host	Host	3.24358	4.61595	17.1528	2.33002e-23	1.80172e-21	42.9027
9840	ENSG00000135426	TESPA1	thymocyte expressed, positive selection associated 1		I	3	TC1200010850.hg.2	thymocyte expressed, positive selection associated 1	TC1200010850.hg.2	Host	Host	-2.01065	10.6708	-17.1219	2.52845e-23	1.94741e-21	42.8207
10695	ENSG00000137161	CNPY3	canopy FGF signaling regulator 3		I	3	TC0600008059.hg.2	canopy FGF signaling regulator 3	TC0600008059.hg.2	Host	Host	-1.60976	10.3811	-17.1083	2.62138e-23	2.011e-21	42.7846
11140	ENSG00000105401	CDC37	cell division cycle 37		I	3	TC1900009628.hg.2	cell division cycle 37	TC1900009628.hg.2	Host	Host	1.0453	11.3053	17.0568	3.00407e-23	2.29551e-21	42.6479
23526	ENSG00000180448	HMHA1	histocompatibility (minor) HA-1		I	108	TC1900006509.hg.2	histocompatibility (minor) HA-1	TC1900006509.hg.2	Host	Host	-1.84238	10.6572	-17.0535	3.03039e-23	2.30654e-21	42.6391
283726	ENSG00000188659	SAXO2	stabilizer of axonemal microtubules 2		I	3	TC1500008086.hg.2	stabilizer of axonemal microtubules 2	TC1500008086.hg.2	Host	Host	1.99688	8.26684	17.051	3.05026e-23	2.3126e-21	42.6326
79413	ENSG00000177494	ZBED2	zinc finger, BED-type containing 2		I	3	TC0300011979.hg.2	zinc finger, BED-type containing 2	TC0300011979.hg.2	Host	Host	-2.66759	8.22862	-17.0333	3.19698e-23	2.41441e-21	42.5855
55852	ENSG00000136478	TEX2	testis expressed 2		I	3	TC1700011439.hg.2	testis expressed 2	TC1700011439.hg.2	Host	Host	2.09246	9.06621	17.0229	3.28669e-23	2.46441e-21	42.5577
345611	ENSG00000237693	IRGM	immunity-related GTPase family, M		I	3	TC0500009103.hg.2	immunity-related GTPase family, M	TC0500009103.hg.2	Host	Host	4.3838	8.52204	17.0227	3.28858e-23	2.46441e-21	42.5571
8743	ENSG00000121858	TNFSF10	tumor necrosis factor (ligand) superfamily, member 10		I	3	TC0300013146.hg.2	tumor necrosis factor (ligand) superfamily, member 10	TC0300013146.hg.2	Host	Host	-2.58336	8.85886	-17.0153	3.35365e-23	2.5035e-21	42.5375
79958	ENSG00000205744	DENND1C	DENN/MADD domain containing 1C		I	3	TC1900009432.hg.2	DENN/MADD domain containing 1C	TC1900009432.hg.2	Host	Host	-3.93902	7.59221	-16.9862	3.62278e-23	2.69405e-21	42.46
2582	ENSG00000117308	GALE	UDP-galactose-4-epimerase		I	3	TC0100013302.hg.2	UDP-galactose-4-epimerase	TC0100013302.hg.2	Host	Host	3.13374	7.71409	16.9834	3.65011e-23	2.70401e-21	42.4525
3570	ENSG00000160712	IL6R	interleukin 6 receptor		I	3	TC0100010078.hg.2	interleukin 6 receptor	TC0100010078.hg.2	Host	Host	-3.47435	9.23863	-16.9768	3.71491e-23	2.74155e-21	42.4349
285755	ENSG00000185250	PPIL6	peptidylprolyl isomerase (cyclophilin)-like 6		I	3	TC0600012815.hg.2	peptidylprolyl isomerase (cyclophilin)-like 6	TC0600012815.hg.2	Host	Host	4.4259	5.16729	16.9321	4.18381e-23	3.07589e-21	42.3156
54891	ENSG00000114933	INO80D	INO80 complex subunit D		I	3	TC0200015506.hg.2	INO80 complex subunit D	TC0200015506.hg.2	Host	Host	-2.40579	9.38149	-16.9195	4.32741e-23	3.16946e-21	42.2818
100527949		GIMAP1-GIMAP5	GIMAP1-GIMAP5 readthrough		I	3	TC0700013491.hg.2	GIMAP1-GIMAP5 readthrough	TC0700013491.hg.2	Host	Host	-2.27583	10.4622	-16.9116	4.4195e-23	3.22474e-21	42.2606
3635		INPP5D	inositol polyphosphate-5-phosphatase D		I	1	TC0200011121.hg.2	inositol polyphosphate-5-phosphatase D	TC0200011121.hg.2	Host	Host	-2.67486	9.39835	-16.9031	4.52015e-23	3.28583e-21	42.2381
3718	ENSG00000105639	JAK3	Janus kinase 3		I	3	TC1900009991.hg.2	Janus kinase 3	TC1900009991.hg.2	Host	Host	-2.64385	9.64261	-16.8973	4.59023e-23	3.32432e-21	42.2226
1233	ENSG00000183813	CCR4	chemokine (C-C motif) receptor 4		I	3	TC0300006985.hg.2	chemokine (C-C motif) receptor 4	TC0300006985.hg.2	Host	Host	-3.59651	8.0387	-16.8573	5.10825e-23	3.68573e-21	42.1154
340547	ENSG00000101842	VSIG1	V-set and immunoglobulin domain containing 1		I	3	TC0X00008080.hg.2	V-set and immunoglobulin domain containing 1	TC0X00008080.hg.2	Host	Host	-4.83526	9.14409	-16.8358	5.40986e-23	3.88889e-21	42.0578
962	ENSG00000117091	CD48	CD48 molecule		I	3	TC0100016139.hg.2	CD48 molecule	TC0100016139.hg.2	Host	Host	-2.11252	9.89788	-16.8197	5.64832e-23	4.04532e-21	42.0145
5330	ENSG00000137841	PLCB2	phospholipase C, beta 2		I	3	TC1500009089.hg.2	phospholipase C, beta 2	TC1500009089.hg.2	Host	Host	-4.11752	9.34133	-16.8056	5.86567e-23	4.18555e-21	41.9767
1396	ENSG00000213145	CRIP1	cysteine-rich protein 1 (intestinal)		I	3	TC1400010704.hg.2	cysteine-rich protein 1 (intestinal)	TC1400010704.hg.2	Host	Host	-1.62876	10.2404	-16.7306	7.17264e-23	5.0994e-21	41.7749
5621	ENSG00000171867	PRNP	prion protein		I	3	TC2000006576.hg.2	prion protein	TC2000006576.hg.2	Host	Host	-2.33554	8.83208	-16.7265	7.25191e-23	5.13695e-21	41.7638
9775	ENSG00000141543	EIF4A3	eukaryotic translation initiation factor 4A3		I	3	TC1700011967.hg.2	eukaryotic translation initiation factor 4A3	TC1700011967.hg.2	Host	Host	1.08163	10.7088	16.7193	7.39462e-23	5.20061e-21	41.7443
8514	ENSG00000069424	KCNAB2	potassium channel, voltage gated subfamily A regulatory beta subunit 2		I	3	TC0100006675.hg.2	potassium channel, voltage gated subfamily A regulatory beta subunit 2	TC0100006675.hg.2	Host	Host	-1.53543	10.8387	-16.7192	7.39537e-23	5.20061e-21	41.7442
7289	ENSG00000078246	TULP3	tubby like protein 3		I	3	TC1200012574.hg.2	tubby like protein 3	TC1200012574.hg.2	Host	Host	1.71913	9.9152	16.7159	7.46105e-23	5.22785e-21	41.7353
10499	ENSG00000140396	NCOA2	nuclear receptor coactivator 2		I	3	TC0800010749.hg.2	nuclear receptor coactivator 2	TC0800010749.hg.2	Host	Host	-2.52214	8.16662	-16.7004	7.77888e-23	5.43095e-21	41.6935
6249	ENSG00000130779	CLIP1	CAP-GLY domain containing linker protein 1		I	3	TC1200012234.hg.2	CAP-GLY domain containing linker protein 1	TC1200012234.hg.2	Host	Host	-1.99898	9.35109	-16.6085	9.96447e-23	6.91078e-21	41.445
8764		TNFRSF14	tumor necrosis factor receptor superfamily, member 14		I	3	TC0100018162.hg.2	tumor necrosis factor receptor superfamily, member 14	TC0100018162.hg.2	Host	Host	-2.92131	8.7318	-16.6083	9.9697e-23	6.91078e-21	41.4445
6653	ENSG00000137642	SORL1	sortilin-related receptor, L(DLR class) A repeats containing		I	3	TC1100009309.hg.2	sortilin-related receptor, L(DLR class) A repeats containing	TC1100009309.hg.2	Host	Host	-2.43999	9.61377	-16.6026	1.01243e-22	6.99297e-21	41.4291
10735	ENSG00000101972	STAG2	stromal antigen 2		I	4	TC0X00008332.hg.2	stromal antigen 2	TC0X00008332.hg.2	Host	Host	-3.61241	8.73112	-16.5999	1.01983e-22	7.01911e-21	41.4218
100507217		LINC01578	long intergenic non-protein coding RNA 1578		I	3	TC1500010787.hg.2	long intergenic non-protein coding RNA 1578	TC1500010787.hg.2	Host	Host	-1.29678	10.7134	-16.5856	1.05999e-22	7.2697e-21	41.383
837	ENSG00000196954	CASP4	caspase 4, apoptosis-related cysteine peptidase		I	3	TC1100012165.hg.2	caspase 4	TC1100012165.hg.2	Host	Host	-3.19967	10.5141	-16.5833	1.06682e-22	7.29079e-21	41.3766
199731	ENSG00000105767	CADM4	cell adhesion molecule 4		NI	3	TC1900010855.hg.2	cell adhesion molecule 4	TC1900010855.hg.2	Host	Host	2.37342	4.76449	16.5597	1.13687e-22	7.7423e-21	41.3127
84678	ENSG00000089094	KDM2B	lysine (K)-specific demethylase 2B		I	3	TC1200012206.hg.2	lysine (K)-specific demethylase 2B	TC1200012206.hg.2	Host	Host	-2.5338	8.85173	-16.5567	1.14627e-22	7.77901e-21	41.3045
51218	ENSG00000182512	GLRX5	glutaredoxin 5		I	1	TC1400008098.hg.2	glutaredoxin 5	TC1400008098.hg.2	Host	Host	1.40756	10.0219	16.5389	1.2028e-22	8.13419e-21	41.2562
6314	ENSG00000163635	ATXN7	ataxin 7		I	3	TC0300007679.hg.2	ataxin 7	TC0300007679.hg.2	Host	Host	-0.959813	11.4906	-16.5235	1.2541e-22	8.4517e-21	41.2143
253461	ENSG00000177311	ZBTB38	zinc finger and BTB domain containing 38		I	3	TC0300008999.hg.2	zinc finger and BTB domain containing 38	TC0300008999.hg.2	Host	Host	-4.78784	8.13608	-16.5214	1.26138e-22	8.47134e-21	41.2085
128611	ENSG00000124203	ZNF831	zinc finger protein 831		I	3	TC2000007928.hg.2	zinc finger protein 831	TC2000007928.hg.2	Host	Host	-3.12593	8.79851	-16.5131	1.2899e-22	8.63302e-21	41.186
84166	ENSG00000140853	NLRC5	NLR family, CARD domain containing 5		I	3	TC1600007986.hg.2	NLR family, CARD domain containing 5	TC1600007986.hg.2	Host	Host	-1.99647	9.27704	-16.5091	1.30382e-22	8.69618e-21	41.1753
56925	ENSG00000079257	LXN	latexin		I	3	TC0300012943.hg.2	latexin	TC0300012943.hg.2	Host	Host	-4.36924	6.99452	-16.4744	1.43256e-22	9.52214e-21	41.0808
26157	ENSG00000106560	GIMAP2	GTPase, IMAP family member 2		I	1	TC0700009678.hg.2	GTPase, IMAP family member 2	TC0700009678.hg.2	Host	Host	-5.30973	8.87458	-16.4449	1.55207e-22	1.02812e-20	41.0004
2186	ENSG00000171634	BPTF	bromodomain PHD finger transcription factor		I	3	TC1700008709.hg.2	bromodomain PHD finger transcription factor	TC1700008709.hg.2	Host	Host	-1.30122	10.1233	-16.4229	1.64786e-22	1.08787e-20	40.9403
567		B2M	beta-2-microglobulin		I	3	TC1500007097.hg.2	beta-2-microglobulin	TC1500007097.hg.2	Host	Host	-0.893525	11.3419	-16.329	2.12871e-22	1.40055e-20	40.6833
8850	ENSG00000114166	KAT2B	K(lysine) acetyltransferase 2B		I	3	TC0300006791.hg.2	K(lysine) acetyltransferase 2B	TC0300006791.hg.2	Host	Host	-1.80885	9.83237	-16.3009	2.29824e-22	1.50698e-20	40.6064
4939	ENSG00000111335	OAS2	2'-5'-oligoadenylate synthetase 2, 69/71kDa		I	3	TC1200008921.hg.2	2-5-oligoadenylate synthetase 2	TC1200008921.hg.2	Host	Host	-4.21875	8.35651	-16.294	2.34218e-22	1.53062e-20	40.5874
1794	ENSG00000134516	DOCK2	dedicator of cytokinesis 2		I	3	TC0500009378.hg.2	dedicator of cytokinesis 2	TC0500009378.hg.2	Host	Host	-3.03284	9.85024	-16.2911	2.36094e-22	1.5377e-20	40.5794
26207	ENSG00000154217	PITPNC1	phosphatidylinositol transfer protein, cytoplasmic 1		I	3	TC1700008690.hg.2	phosphatidylinositol transfer protein, cytoplasmic 1	TC1700008690.hg.2	Host	Host	-2.2112	9.02294	-16.2748	2.46877e-22	1.60256e-20	40.5346
58486	ENSG00000236287	ZBED5	zinc finger, BED-type containing 5		I	3	TC1100013144.hg.2	zinc finger, BED-type containing 5	TC1100013144.hg.2	Host	Host	-1.16636	10.9552	-16.2578	2.586e-22	1.67306e-20	40.488
7294	ENSG00000074966	TXK	TXK tyrosine kinase		I	3	TC0400010615.hg.2	TXK tyrosine kinase	TC0400010615.hg.2	Host	Host	-2.99743	7.58528	-16.2487	2.65169e-22	1.70986e-20	40.4629
22890	ENSG00000126804	ZBTB1	zinc finger and BTB domain containing 1		I	3	TC1400007442.hg.2	zinc finger and BTB domain containing 1	TC1400007442.hg.2	Host	Host	-2.19663	9.24121	-16.1971	3.05486e-22	1.9633e-20	40.3208
9221	ENSG00000166197	NOLC1	nucleolar and coiled-body phosphoprotein 1		I	4	TC1000008713.hg.2	nucleolar and coiled-body phosphoprotein 1	TC1000008713.hg.2	Host	Host	1.00373	11.8795	16.172	3.27283e-22	2.09645e-20	40.2516
3306	ENSG00000126803	HSPA2	heat shock 70kDa protein 2		I	3	TC1400007443.hg.2	heat shock 70kDa protein 2	TC1400007443.hg.2	Host	Host	3.8857	8.3338	16.1645	3.34028e-22	2.13262e-20	40.2312
3005	ENSG00000189060	H1F0	H1 histone family, member 0		I	3	TC2200007318.hg.2	H1 histone family, member 0	TC2200007318.hg.2	Host	Host	3.93729	8.21651	16.1355	3.61847e-22	2.30265e-20	40.1509
64236	ENSG00000120913	PDLIM2	PDZ and LIM domain 2 (mystique)		I	3	TC0800012280.hg.2	PDZ and LIM domain 2 (mystique)	TC0800012280.hg.2	Host	Host	-3.06886	8.73496	-16.1243	3.73132e-22	2.36671e-20	40.12
389396	ENSG00000203972	GLYATL3	glycine-N-acyltransferase-like 3		I	3	TC0600008211.hg.2	glycine-N-acyltransferase-like 3	TC0600008211.hg.2	Host	Host	-1.89258	9.25199	-16.1139	3.84e-22	2.4277e-20	40.0912
50619	ENSG00000023892	DEF6	DEF6 guanine nucleotide exchange factor		I	3	TC0600007791.hg.2	DEF6 guanine nucleotide exchange factor	TC0600007791.hg.2	Host	Host	-1.81021	8.37792	-16.099	4.0009e-22	2.52122e-20	40.05
6711	ENSG00000115306	SPTBN1	spectrin, beta, non-erythrocytic 1		I	3	TC0200007609.hg.2	spectrin, beta, non-erythrocytic 1	TC0200007609.hg.2	Host	Host	-1.75762	10.2302	-16.0851	4.15714e-22	2.6112e-20	40.0116
388436		LOC388436	uncharacterized protein ENSP00000382042		I	3	TC1700007152.hg.2	Homo sapiens uncharacterized LOC79999 (LOC79999), mRNA.	TC1700007152.hg.2	Host	Host	-3.23487	7.09782	-16.072	4.31076e-22	2.69896e-20	39.9752
4615	ENSG00000172936	MYD88	myeloid differentiation primary response 88		I	3	TC0300007067.hg.2	myeloid differentiation primary response 88	TC0300007067.hg.2	Host	Host	-2.86505	7.12594	-16.0629	4.41972e-22	2.75827e-20	39.9501
84532	ENSG00000154930	ACSS1	acyl-CoA synthetase short-chain family member 1		I	3	TC2000008722.hg.2	acyl-CoA synthetase short-chain family member 1	TC2000008722.hg.2	Host	Host	-2.01031	8.90913	-16.0427	4.67339e-22	2.90279e-20	39.8941
85007	ENSG00000175309	PHYKPL	5-phosphohydroxy-L-lysine phospho-lyase		I	3	TC0500013015.hg.2	5-phosphohydroxy-L-lysine phospho-lyase	TC0500013015.hg.2	Host	Host	-2.05718	9.20392	-16.041	4.69528e-22	2.90279e-20	39.8894
59339	ENSG00000169499	PLEKHA2	pleckstrin homology domain containing, family A (phosphoinositide binding specific) member 2		I	3	TC0800007362.hg.2	pleckstrin homology domain containing, family A (phosphoinositide binding specific) member 2	TC0800007362.hg.2	Host	Host	-2.67643	9.62328	-16.041	4.69616e-22	2.90279e-20	39.8892
29933	ENSG00000183484	GPR132	G protein-coupled receptor 132		I	3	TC1400010398.hg.2	G protein-coupled receptor 132	TC1400010398.hg.2	Host	Host	-2.98324	7.88536	-16.0296	4.84538e-22	2.98552e-20	39.8578
63940		GPSM3	G-protein signaling modulator 3		I	1	TC0600014270.hg.2	G-protein signaling modulator 3	TC0600014270.hg.2	Host	Host	-2.56506	7.69433	-16.0009	5.24609e-22	3.21524e-20	39.7781
100507463		PSMB8-AS1	PSMB8 antisense RNA 1 (head to head)		I	4	TC0600014109.hg.2	PSMB8 antisense RNA 1 (head to head)	TC0600014109.hg.2	Host	Host	-1.89955	10.7437	-16.0006	5.25134e-22	3.21524e-20	39.7771
7562	ENSG00000182141	ZNF708	zinc finger protein 708		I	1	TC1900011919.hg.2	zinc finger protein 708	TC1900011919.hg.2	Host	Host	-2.06052	9.90674	-15.9741	5.65012e-22	3.44853e-20	39.7036
6304	ENSG00000182568	SATB1	SATB homeobox 1		I	4	TC0300013949.hg.2	SATB homeobox 1	TC0300013949.hg.2	Host	Host	-1.76388	11.4521	-15.964	5.81126e-22	3.53576e-20	39.6754
79026	ENSG00000124942	AHNAK	AHNAK nucleoprotein		I	3	TC1100011083.hg.2	AHNAK nucleoprotein	TC1100011083.hg.2	Host	Host	-2.79489	8.40056	-15.9468	6.09492e-22	3.69676e-20	39.6275
30815	ENSG00000160408	ST6GALNAC6	ST6 (alpha-N-acetyl-neuraminyl-2,3-beta-galactosyl-1,3)-N-acetylgalactosaminide alpha-2,6-sialyltransferase 6		I	3	TC0900012278.hg.2	ST6 (alpha-N-acetyl-neuraminyl-2,3-beta-galactosyl-1,3)-N-acetylgalactosaminide alpha-2,6-sialyltransferase 6	TC0900012278.hg.2	Host	Host	-1.47212	9.5061	-15.8898	7.13974e-22	4.31698e-20	39.4687
29889	ENSG00000134697	GNL2	guanine nucleotide binding protein-like 2 (nucleolar)		I	2	TC0100013748.hg.2	guanine nucleotide binding protein-like 2 (nucleolar)	TC0100013748.hg.2	Host	Host	1.17694	10.1673	15.8849	7.23828e-22	4.36297e-20	39.4549
28664		TRAV19	T cell receptor alpha variable 19		I	3	TC1400006593.hg.2	T cell receptor alpha variable 19	TC1400006593.hg.2	Host	Host	-3.47724	7.03573	-15.8831	7.27564e-22	4.37191e-20	39.4498
7157	ENSG00000141510	TP53	tumor protein p53		I	3	TC1700009651.hg.2	tumor protein p53	TC1700009651.hg.2	Host	Host	-1.88699	9.59605	-15.8703	7.53928e-22	4.51635e-20	39.414
64333	ENSG00000123329	ARHGAP9	Rho GTPase activating protein 9		I	3	TC1200010967.hg.2	Rho GTPase activating protein 9	TC1200010967.hg.2	Host	Host	-4.01325	9.18747	-15.822	8.62385e-22	5.15016e-20	39.2791
5533	ENSG00000120910	PPP3CC	protein phosphatase 3, catalytic subunit, gamma isozyme		I	3	TC0800006983.hg.2	protein phosphatase 3, catalytic subunit, gamma isozyme	TC0800006983.hg.2	Host	Host	-2.37169	9.27201	-15.8182	8.71711e-22	5.18989e-20	39.2683
126432	ENSG00000187994	RINL	Ras and Rab interactor-like		I	3	TC1900010631.hg.2	Ras and Rab interactor like	TC1900010631.hg.2	Host	Host	-1.84806	8.48874	-15.809	8.942e-22	5.3075e-20	39.2427
9749	ENSG00000112419	PHACTR2	phosphatase and actin regulator 2		I	3	TC0600014188.hg.2	phosphatase and actin regulator 2	TC0600014188.hg.2	Host	Host	-2.5604	8.92388	-15.7762	9.79963e-22	5.79881e-20	39.1508
57798	ENSG00000157259	GATAD1	GATA zinc finger domain containing 1		I	3	TC0700013400.hg.2	GATA zinc finger domain containing 1	TC0700013400.hg.2	Host	Host	-4.12084	7.7298	-15.7741	9.8578e-22	5.8155e-20	39.1448
79668	ENSG00000151883	PARP8	poly (ADP-ribose) polymerase family, member 8		I	3	TC0500007337.hg.2	poly(ADP-ribose) polymerase family member 8	TC0500007337.hg.2	Host	Host	-1.71707	10.0869	-15.7663	1.00747e-21	5.92545e-20	39.123
10489	ENSG00000132128	LRRC41	leucine rich repeat containing 41		I	1	TC0100014050.hg.2	leucine rich repeat containing 41	TC0100014050.hg.2	Host	Host	-1.52929	9.01083	-15.7339	1.10323e-21	6.46908e-20	39.0318
272	ENSG00000133805	AMPD3	adenosine monophosphate deaminase 3		I	3	TC1100012962.hg.2	adenosine monophosphate deaminase 3	TC1100012962.hg.2	Host	Host	-2.49476	7.6379	-15.6952	1.2293e-21	7.1866e-20	38.9232
51561	ENSG00000110944	IL23A	interleukin 23, alpha subunit p19		I	3	TC1200007838.hg.2	interleukin 23, alpha subunit p19	TC1200007838.hg.2	Host	Host	-3.27664	8.93261	-15.6804	1.28165e-21	7.47016e-20	38.8813
56882	ENSG00000197622	CDC42SE1	CDC42 small effector 1		I	3	TC0100018486.hg.2	CDC42 small effector 1	TC0100018486.hg.2	Host	Host	-1.12519	12.0778	-15.6693	1.32192e-21	7.68178e-20	38.8503
128312	ENSG00000196890	HIST3H2BB	histone cluster 3, H2bb		I	3	TC0100011871.hg.2	histone cluster 3, H2bb	TC0100011871.hg.2	Host	Host	2.07936	8.42376	15.6217	1.51112e-21	8.755e-20	38.716
114769	ENSG00000204397	CARD16	caspase recruitment domain family, member 16		I	3	TC1100013222.hg.2	caspase recruitment domain family, member 16	TC1100013222.hg.2	Host	Host	-3.69112	9.78002	-15.6116	1.55463e-21	8.98033e-20	38.6875
6284	ENSG00000189171	S100A13	S100 calcium binding protein A13		I	3	TC0100015873.hg.2	S100 calcium binding protein A13	TC0100015873.hg.2	Host	Host	-2.74003	6.76099	-15.6024	1.59539e-21	9.18838e-20	38.6615
58472	ENSG00000137767	SQRDL	sulfide quinone reductase-like (yeast)		I	1	TC1500010737.hg.2	sulfide quinone reductase-like (yeast)	TC1500010737.hg.2	Host	Host	-2.62351	8.76858	-15.5972	1.61894e-21	9.29646e-20	38.6468
92241	ENSG00000198771	RCSD1	RCSD domain containing 1		I	3	TC0100010510.hg.2	RCSD domain containing 1	TC0100010510.hg.2	Host	Host	-3.71104	7.91069	-15.5819	1.69045e-21	9.67847e-20	38.6034
373156	ENSG00000197448	GSTK1	glutathione S-transferase kappa 1		I	3	TC0700009485.hg.2	glutathione S-transferase kappa 1	TC0700009485.hg.2	Host	Host	-1.11457	11.4319	-15.5699	1.74862e-21	9.98205e-20	38.5694
63967	ENSG00000092853	CLSPN	claspin		I	3	TC0100013700.hg.2	claspin	TC0100013700.hg.2	Host	Host	3.90125	6.15769	15.5622	1.78695e-21	1.0171e-19	38.5476
80709	ENSG00000106948	AKNA	AT-hook transcription factor		I	3	TC0900011284.hg.2	AT-hook transcription factor	TC0900011284.hg.2	Host	Host	-1.63209	9.71422	-15.4992	2.13438e-21	1.21129e-19	38.3692
2995	ENSG00000136732	GYPC	glycophorin C (Gerbich blood group)		I	3	TC0200009189.hg.2	glycophorin C (Gerbich blood group)	TC0200009189.hg.2	Host	Host	-3.07585	8.62381	-15.4799	2.25447e-21	1.27572e-19	38.3143
51176	ENSG00000138795	LEF1	lymphoid enhancer-binding factor 1		I	3	TC0400011548.hg.2	lymphoid enhancer-binding factor 1	TC0400011548.hg.2	Host	Host	-1.91307	10.3546	-15.4538	2.42693e-21	1.36931e-19	38.2403
388610	ENSG00000253368	TRNP1	TMF1-regulated nuclear protein 1		I	3	TC0100007493.hg.2	TMF1-regulated nuclear protein 1	TC0100007493.hg.2	Host	Host	3.80943	4.7966	15.4522	2.43821e-21	1.37169e-19	38.2356
54790	ENSG00000168769	TET2	tet methylcytosine dioxygenase 2		I	3	TC0400008318.hg.2	tet methylcytosine dioxygenase 2	TC0400008318.hg.2	Host	Host	-2.24533	9.24974	-15.4276	2.61425e-21	1.46648e-19	38.1656
389289	ENSG00000177721	ANXA2R	annexin A2 receptor		I	3	TC0500010628.hg.2	annexin A2 receptor	TC0500010628.hg.2	Host	Host	-1.94302	10.0144	-15.4131	2.72394e-21	1.5236e-19	38.1243
2649	ENSG00000148200	NR6A1	nuclear receptor subfamily 6, group A, member 1		I	3	TC0900011501.hg.2	nuclear receptor subfamily 6, group A, member 1	TC0900011501.hg.2	Host	Host	2.28161	7.66358	15.4097	2.75021e-21	1.53387e-19	38.1147
7431	ENSG00000026025	VIM	vimentin		I	3	TC1000006891.hg.2	vimentin	TC1000006891.hg.2	Host	Host	-1.8819	11.1551	-15.3825	2.97102e-21	1.65228e-19	38.0371
51168	ENSG00000091536	MYO15A	myosin XVA		I	3	TC1700007100.hg.2	myosin XVA	TC1700007100.hg.2	Host	Host	2.94412	6.372	15.3587	3.17896e-21	1.76287e-19	37.9692
1069	ENSG00000147400	CETN2	centrin, EF-hand protein, 2		I	3	TC0X00011139.hg.2	centrin 2	TC0X00011139.hg.2	Host	Host	2.29006	10.2198	15.3568	3.19665e-21	1.76763e-19	37.9636
84958	ENSG00000142765	SYTL1	synaptotagmin-like 1		I	1	TC0100007510.hg.2	synaptotagmin like 1	TC0100007510.hg.2	Host	Host	-2.53379	8.64872	-15.3527	3.23367e-21	1.78302e-19	37.9521
824	ENSG00000162909	CAPN2	calpain 2, (m/II) large subunit		I	3	TC0100011721.hg.2	calpain 2, (m/II) large subunit	TC0100011721.hg.2	Host	Host	-2.38493	10.5021	-15.3498	3.26071e-21	1.79283e-19	37.9437
894	ENSG00000118971	CCND2	cyclin D2		I	4	TC1200006555.hg.2	cyclin D2	TC1200006555.hg.2	Host	Host	-1.28414	11.1728	-15.3383	3.36903e-21	1.84716e-19	37.9109
81603	ENSG00000171206	TRIM8	tripartite motif containing 8		I	3	TC1000008744.hg.2	tripartite motif containing 8	TC1000008744.hg.2	Host	Host	-2.44362	9.07579	-15.3322	3.4282e-21	1.87431e-19	37.8934
4695	ENSG00000131495	NDUFA2	NADH dehydrogenase (ubiquinone) 1 alpha subcomplex, 2, 8kDa		I	3	TC0500012248.hg.2	NADH dehydrogenase (ubiquinone) 1 alpha subcomplex, 2, 8kDa	TC0500012248.hg.2	Host	Host	1.08407	10.2179	15.3227	3.52228e-21	1.92034e-19	37.8662
3678	ENSG00000161638	ITGA5	integrin, alpha 5 (fibronectin receptor, alpha polypeptide)		I	3	TC1200010839.hg.2	integrin alpha 5	TC1200010839.hg.2	Host	Host	-2.68826	9.09566	-15.3208	3.54057e-21	1.9249e-19	37.861
3932	ENSG00000182866	LCK	LCK proto-oncogene, Src family tyrosine kinase		I	3	TC0100007676.hg.2	LCK proto-oncogene, Src family tyrosine kinase	TC0100007676.hg.2	Host	Host	-3.57629	7.50437	-15.3158	3.59145e-21	1.94711e-19	37.8467
8473	ENSG00000147162	OGT	O-linked N-acetylglucosamine (GlcNAc) transferase		I	3	TC0X00007573.hg.2	O-linked N-acetylglucosamine (GlcNAc) transferase	TC0X00007573.hg.2	Host	Host	-1.80999	10.8065	-15.3075	3.67778e-21	1.98836e-19	37.8228
6617	ENSG00000023608	SNAPC1	small nuclear RNA activating complex, polypeptide 1, 43kDa		I	3	TC1400010620.hg.2	small nuclear RNA activating complex polypeptide 1	TC1400010620.hg.2	Host	Host	2.38891	9.35454	15.2408	4.44873e-21	2.39848e-19	37.6317
10360	ENSG00000107833	NPM3	nucleophosmin/nucleoplasmin 3		I	3	TC1000011658.hg.2	nucleophosmin/nucleoplasmin 3	TC1000011658.hg.2	Host	Host	2.47672	9.44663	15.2321	4.56037e-21	2.45186e-19	37.6068
8705		B3GALT4	UDP-Gal:betaGlcNAc beta 1,3-galactosyltransferase, polypeptide 4		I	3	TC0600007694.hg.2	UDP-Gal:betaGlcNAc beta 1,3-galactosyltransferase 4	TC0600007694.hg.2	Host	Host	-2.99656	8.21255	-15.2292	4.59907e-21	2.46584e-19	37.5983
139818	ENSG00000147251	DOCK11	dedicator of cytokinesis 11		I	3	TC0X00008228.hg.2	dedicator of cytokinesis 11	TC0X00008228.hg.2	Host	Host	-1.52051	10.6	-15.22	4.72062e-21	2.52404e-19	37.5721
333926	ENSG00000155367	PPM1J	protein phosphatase, Mg2+/Mn2+ dependent, 1J		I	3	TC0100018464.hg.2	protein phosphatase, Mg2+/Mn2+ dependent, 1J	TC0100018464.hg.2	Host	Host	3.1461	4.24753	15.2023	4.96687e-21	2.6484e-19	37.5211
2033	ENSG00000100393	EP300	E1A binding protein p300		I	3	TC2200007457.hg.2	E1A binding protein p300	TC2200007457.hg.2	Host	Host	-1.28938	9.95042	-15.1963	5.05185e-21	2.68634e-19	37.504
27334	ENSG00000078589	P2RY10	purinergic receptor P2Y, G-protein coupled, 10		I	3	TC0X00007716.hg.2	purinergic receptor P2Y, G-protein coupled, 10	TC0X00007716.hg.2	Host	Host	-2.96796	7.73763	-15.1586	5.6286e-21	2.98485e-19	37.3955
23224	ENSG00000054654	SYNE2	spectrin repeat containing, nuclear envelope 2		I	3	TC1400007430.hg.2	spectrin repeat containing, nuclear envelope 2	TC1400007430.hg.2	Host	Host	-1.60512	10.3935	-15.1467	5.82401e-21	3.08006e-19	37.3612
1192		CLIC1	chloride intracellular channel 1		I	30	TC0600014265.hg.2	chloride intracellular channel 1	TC0600014265.hg.2	Host	Host	-1.20161	11.498	-15.1368	5.99152e-21	3.16004e-19	37.3327
340152	ENSG00000178199	ZC3H12D	zinc finger CCCH-type containing 12D		I	3	TC0600013519.hg.2	zinc finger CCCH-type containing 12D	TC0600013519.hg.2	Host	Host	-2.65736	10.4825	-15.1136	6.40387e-21	3.36836e-19	37.2659
6525	ENSG00000183963	SMTN	smoothelin		I	3	TC2200009259.hg.2	smoothelin	TC2200009259.hg.2	Host	Host	2.84271	7.14833	15.101	6.63996e-21	3.48311e-19	37.2295
79890	ENSG00000100599	RIN3	Ras and Rab interactor 3		I	3	TC1400008014.hg.2	Ras and Rab interactor 3	TC1400008014.hg.2	Host	Host	-2.90471	7.76225	-15.092	6.81475e-21	3.56516e-19	37.2034
113201	ENSG00000166734	CASC4	cancer susceptibility candidate 4		I	3	TC1500007084.hg.2	cancer susceptibility candidate 4	TC1500007084.hg.2	Host	Host	1.09698	9.66895	15.0576	7.52374e-21	3.92549e-19	37.104
166	ENSG00000104964	AES	amino-terminal enhancer of split		I	3	TC1900009272.hg.2	amino-terminal enhancer of split	TC1900009272.hg.2	Host	Host	-2.27165	9.59767	-15.0563	7.55171e-21	3.92952e-19	37.1003
25793	ENSG00000100225	FBXO7	F-box protein 7		I	3	TC2200007138.hg.2	F-box protein 7	TC2200007138.hg.2	Host	Host	-1.20294	10.4008	-15.0379	7.96312e-21	4.13252e-19	37.047
5795	ENSG00000149177	PTPRJ	protein tyrosine phosphatase, receptor type, J		I	3	TC1100007507.hg.2	protein tyrosine phosphatase, receptor type, J	TC1100007507.hg.2	Host	Host	-2.04843	9.17619	-15.0266	8.22681e-21	4.25798e-19	37.0143
5920	ENSG00000133321	RARRES3	retinoic acid receptor responder (tazarotene induced) 3		I	3	TC1100007899.hg.2	retinoic acid receptor responder (tazarotene induced) 3	TC1100007899.hg.2	Host	Host	-1.94119	10.7828	-15.0117	8.58644e-21	4.43229e-19	36.9713
51635	ENSG00000100612	DHRS7	dehydrogenase/reductase (SDR family) member 7		I	3	TC1400009337.hg.2	dehydrogenase/reductase (SDR family) member 7	TC1400009337.hg.2	Host	Host	-2.0535	9.2573	-15.0046	8.76551e-21	4.51272e-19	36.9506
3689	ENSG00000160255	ITGB2	integrin, beta 2 (complement component 3 receptor 3 and 4 subunit)		I	3	TC2100008392.hg.2	integrin, beta 2 (complement component 3 receptor 3 and 4 subunit)	TC2100008392.hg.2	Host	Host	-2.94166	8.07723	-14.9951	9.00856e-21	4.62559e-19	36.9231
137835	ENSG00000165071	TMEM71	transmembrane protein 71		I	3	TC0800012470.hg.2	transmembrane protein 71	TC0800012470.hg.2	Host	Host	-2.84931	7.97318	-14.9862	9.24173e-21	4.73279e-19	36.8975
9528	ENSG00000116209	TMEM59	transmembrane protein 59		I	3	TC0100014250.hg.2	transmembrane protein 59	TC0100014250.hg.2	Host	Host	-0.992839	10.5442	-14.97	9.68601e-21	4.94726e-19	36.8503
51529	ENSG00000141552	ANAPC11	anaphase promoting complex subunit 11		I	3	TC1700012316.hg.2	anaphase promoting complex subunit 11	TC1700012316.hg.2	Host	Host	1.06478	11.0124	14.9369	1.06597e-20	5.43028e-19	36.7541
387357		THEMIS	thymocyte selection associated		I	3	TC0600013125.hg.2	thymocyte selection associated	TC0600013125.hg.2	Host	Host	-2.74773	10.0126	-14.9231	1.1091e-20	5.6352e-19	36.7142
11100	ENSG00000105323	HNRNPUL1	heterogeneous nuclear ribonucleoprotein U-like 1		I	4	TC1900011739.hg.2	heterogeneous nuclear ribonucleoprotein U-like 1	TC1900011739.hg.2	Host	Host	-2.11978	9.38969	-14.8856	1.23638e-20	6.26553e-19	36.6051
112495	ENSG00000155115	GTF3C6	general transcription factor IIIC, polypeptide 6, alpha 35kDa		I	3	TC0600009140.hg.2	general transcription factor IIIC subunit 6	TC0600009140.hg.2	Host	Host	-3.32171	8.72577	-14.8768	1.26858e-20	6.41196e-19	36.5793
4084	ENSG00000059728	MXD1	MAX dimerization protein 1		I	3	TC0200016471.hg.2	MAX dimerization protein 1	TC0200016471.hg.2	Host	Host	1.98999	8.67458	14.8594	1.33425e-20	6.72638e-19	36.5286
7855	ENSG00000163251	FZD5	frizzled class receptor 5		I	3	TC0200015556.hg.2	frizzled class receptor 5	TC0200015556.hg.2	Host	Host	4.21744	5.32811	14.8454	1.38952e-20	6.98682e-19	36.4878
1656	ENSG00000110367	DDX6	DEAD (Asp-Glu-Ala-Asp) box helicase 6		I	3	TC1100012495.hg.2	DEAD (Asp-Glu-Ala-Asp) box helicase 6	TC1100012495.hg.2	Host	Host	-0.920427	11.2651	-14.8391	1.41535e-20	7.09831e-19	36.4693
644634		FAM231D	family with sequence similarity 231, member D		I	3	TC0100018280.hg.2	family with sequence similarity 231, member D	TC0100018280.hg.2	Host	Host	-1.4425	10.2246	-14.8264	1.46845e-20	7.34565e-19	36.4323
113246	ENSG00000111678	C12orf57	chromosome 12 open reading frame 57		I	3	TC1200006656.hg.2	chromosome 12 open reading frame 57	TC1200006656.hg.2	Host	Host	-1.2669	10.6758	-14.8188	1.50132e-20	7.49077e-19	36.4101
51155	ENSG00000189159	HN1	hematological and neurological expressed 1		I	3	TC1700012468.hg.2	hematological and neurological expressed 1	TC1700012468.hg.2	Host	Host	1.47394	10.1285	14.8014	1.57929e-20	7.85962e-19	36.3592
6890		TAP1	transporter 1, ATP-binding cassette, sub-family B (MDR/TAP)		I	1	TC0600011508.hg.2	transporter 1, ATP-binding cassette, sub-family B (MDR/TAP)	TC0600011508.hg.2	Host	Host	-1.18885	11.8512	-14.7726	1.71725e-20	8.52432e-19	36.2751
79077	ENSG00000179958	DCTPP1	dCTP pyrophosphatase 1		I	3	TC1600009966.hg.2	dCTP pyrophosphatase 1	TC1600009966.hg.2	Host	Host	2.08109	8.36024	14.7698	1.73114e-20	8.57135e-19	36.267
6654	ENSG00000115904	SOS1	son of sevenless homolog 1 (Drosophila)		I	3	TC0200012307.hg.2	SOS Ras/Rac guanine nucleotide exchange factor 1	TC0200012307.hg.2	Host	Host	-0.980922	11.3759	-14.7496	1.8363e-20	9.06889e-19	36.2078
5440	ENSG00000147669	POLR2K	polymerase (RNA) II (DNA directed) polypeptide K, 7.0kDa		I	3	TC0800008370.hg.2	polymerase (RNA) II (DNA directed) polypeptide K, 7.0kDa	TC0800008370.hg.2	Host	Host	1.06066	10.0566	14.7395	1.89109e-20	9.31577e-19	36.1783
23582	ENSG00000166946	CCNDBP1	cyclin D-type binding-protein 1		I	3	TC1500010727.hg.2	cyclin D-type binding-protein 1	TC1500010727.hg.2	Host	Host	-1.756	10.596	-14.7282	1.9547e-20	9.60476e-19	36.145
152485	ENSG00000151612	ZNF827	zinc finger protein 827		I	3	TC0400012048.hg.2	zinc finger protein 827	TC0400012048.hg.2	Host	Host	-2.75441	8.19673	-14.7236	1.98107e-20	9.70975e-19	36.1316
64098	ENSG00000138964	PARVG	parvin, gamma		I	3	TC2200007576.hg.2	parvin, gamma	TC2200007576.hg.2	Host	Host	-2.17661	8.7068	-14.7064	2.08342e-20	1.01857e-18	36.081
98	ENSG00000170634	ACYP2	acylphosphatase 2, muscle type		I	1	TC0200016447.hg.2	acylphosphatase 2, muscle type	TC0200016447.hg.2	Host	Host	-2.8749	8.4984	-14.7012	2.11497e-20	1.03139e-18	36.0659
29089	ENSG00000077152	UBE2T	ubiquitin-conjugating enzyme E2T		I	3	TC0100016952.hg.2	ubiquitin conjugating enzyme E2T	TC0100016952.hg.2	Host	Host	2.44682	8.97633	14.6848	2.21921e-20	1.07952e-18	36.0175
90624	ENSG00000186687	LYRM7	LYR motif containing 7		I	3	TC0500008602.hg.2	LYR motif containing 7	TC0500008602.hg.2	Host	Host	2.43253	9.08254	14.6825	2.23392e-20	1.08395e-18	36.0109
2319	ENSG00000132589	FLOT2	flotillin 2		I	3	TC1700010218.hg.2	flotillin 2	TC1700010218.hg.2	Host	Host	-2.38144	6.87804	-14.673	2.29705e-20	1.11181e-18	35.9829
5463	ENSG00000184271	POU6F1	POU class 6 homeobox 1		I	3	TC1200010699.hg.2	POU class 6 homeobox 1	TC1200010699.hg.2	Host	Host	-4.23581	7.34919	-14.6643	2.35623e-20	1.13761e-18	35.9574
1998	ENSG00000109381	ELF2	E74-like factor 2 (ets domain transcription factor)		I	3	TC0400011932.hg.2	E74-like factor 2 (ets domain transcription factor)	TC0400011932.hg.2	Host	Host	-1.47281	9.28233	-14.6632	2.36348e-20	1.13828e-18	35.9543
51053	ENSG00000112312	GMNN	geminin, DNA replication inhibitor		I	3	TC0600007207.hg.2	geminin, DNA replication inhibitor	TC0600007207.hg.2	Host	Host	2.95224	7.64581	14.6527	2.43746e-20	1.17101e-18	35.9233
55766	ENSG00000246705	H2AFJ	H2A histone family, member J		I	3	TC1200006946.hg.2	H2A histone family, member J	TC1200006946.hg.2	Host	Host	1.41079	9.54254	14.6517	2.44422e-20	1.17135e-18	35.9205
653784	ENSG00000173272	MZT2A	mitotic spindle organizing protein 2A		I	3	TC0200016732.hg.2	mitotic spindle organizing protein 2A	TC0200016732.hg.2	Host	Host	-1.51834	10.4316	-14.6364	2.55625e-20	1.22203e-18	35.8755
920	ENSG00000010610	CD4	CD4 molecule		I	3	TC1200006645.hg.2	CD4 molecule	TC1200006645.hg.2	Host	Host	-3.69433	8.22267	-14.6268	2.62971e-20	1.25406e-18	35.847
255967	ENSG00000152520	PAN3	PAN3 poly(A) specific ribonuclease subunit		I	1	TC1300006715.hg.2	PAN3 poly(A) specific ribonuclease subunit	TC1300006715.hg.2	Host	Host	-1.48018	9.93916	-14.596	2.8783e-20	1.36924e-18	35.7563
83638	ENSG00000175573	C11orf68	chromosome 11 open reading frame 68		I	3	TC1100011260.hg.2	chromosome 11 open reading frame 68	TC1100011260.hg.2	Host	Host	-2.16786	8.31167	-14.587	2.95511e-20	1.40234e-18	35.7298
7544	ENSG00000067646	ZFY	zinc finger protein, Y-linked		I	3	TC0Y00006487.hg.2	zinc finger protein, Y-linked	TC0Y00006487.hg.2	Host	Host	-2.41053	7.13306	-14.5722	3.0868e-20	1.46126e-18	35.686
7567	ENSG00000157429	ZNF19	zinc finger protein 19		I	3	TC1600011562.hg.2	zinc finger protein 19	TC1600011562.hg.2	Host	Host	-1.03444	10.7482	-14.5528	3.26786e-20	1.54321e-18	35.6288
9249	ENSG00000162496	DHRS3	dehydrogenase/reductase (SDR family) member 3		I	3	TC0100012921.hg.2	dehydrogenase/reductase (SDR family) member 3	TC0100012921.hg.2	Host	Host	-3.62332	8.13606	-14.4889	3.94391e-20	1.85795e-18	35.4399
10801		SEPT9	septin 9		I	3	TC1700008995.hg.2	septin 9	TC1700008995.hg.2	Host	Host	-1.33236	9.99012	-14.4663	4.21553e-20	1.97704e-18	35.373
64858	ENSG00000118655	DCLRE1B	DNA cross-link repair 1B		I	3	TC0100009479.hg.2	DNA cross-link repair 1B	TC0100009479.hg.2	Host	Host	1.97855	8.95636	14.4662	4.21708e-20	1.97704e-18	35.3726
7582	ENSG00000196693	ZNF33B	zinc finger protein 33B		I	3	TC1000010411.hg.2	zinc finger protein 33B	TC1000010411.hg.2	Host	Host	-1.85915	8.53111	-14.4564	4.34132e-20	2.03038e-18	35.3434
5050	ENSG00000079462	PAFAH1B3	platelet-activating factor acetylhydrolase 1b, catalytic subunit 3 (29kDa)		I	3	TC1900010798.hg.2	platelet-activating factor acetylhydrolase 1b, catalytic subunit 3 (29kDa)	TC1900010798.hg.2	Host	Host	1.60846	9.85815	14.444	4.50242e-20	2.10066e-18	35.3068
23274	ENSG00000038532	CLEC16A	C-type lectin domain family 16, member A		I	3	TC1600006893.hg.2	C-type lectin domain family 16, member A	TC1600006893.hg.2	Host	Host	1.23185	9.61263	14.4427	4.51934e-20	2.1035e-18	35.3031
56950	ENSG00000143499	SMYD2	SET and MYND domain containing 2		I	3	TC0100011573.hg.2	SET and MYND domain containing 2	TC0100011573.hg.2	Host	Host	-2.68042	7.60616	-14.4331	4.65054e-20	2.15939e-18	35.2743
55876	ENSG00000073605	GSDMB	gasdermin B		I	3	TC1700010590.hg.2	gasdermin B	TC1700010590.hg.2	Host	Host	1.46098	10.222	14.3904	5.27607e-20	2.44399e-18	35.1475
283149	ENSG00000186174	BCL9L	B-cell CLL/lymphoma 9-like		I	3	TC1100013230.hg.2	B-cell CLL/lymphoma 9-like	TC1100013230.hg.2	Host	Host	-1.4827	9.36202	-14.3882	5.31046e-20	2.45407e-18	35.141
3838	ENSG00000182481	KPNA2	karyopherin alpha 2 (RAG cohort 1, importin alpha 1)		I	1	TC1700008719.hg.2	karyopherin alpha 2 (RAG cohort 1, importin alpha 1)	TC1700008719.hg.2	Host	Host	2.18503	9.1704	14.3672	5.65161e-20	2.60551e-18	35.0784
7360	ENSG00000169764	UGP2	UDP-glucose pyrophosphorylase 2		I	3	TC0200007785.hg.2	UDP-glucose pyrophosphorylase 2	TC0200007785.hg.2	Host	Host	-1.3273	10.1946	-14.3551	5.85703e-20	2.69382e-18	35.0426
147138	ENSG00000167895	TMC8	transmembrane channel-like 8		I	1	TC1700009036.hg.2	transmembrane channel like 8	TC1700009036.hg.2	Host	Host	-3.3572	8.14948	-14.334	6.23553e-20	2.86112e-18	34.9797
9855	ENSG00000006607	FARP2	FERM, RhoGEF and pleckstrin domain protein 2		I	1	TC0200011402.hg.2	FERM, ARH/RhoGEF and pleckstrin domain protein 2	TC0200011402.hg.2	Host	Host	2.23265	9.75914	14.3198	6.50487e-20	2.97766e-18	34.9372
256309	ENSG00000168491	CCDC110	coiled-coil domain containing 110		I	3	TC0400012640.hg.2	coiled-coil domain containing 110	TC0400012640.hg.2	Host	Host	2.75557	4.3216	14.3014	6.86955e-20	3.1372e-18	34.8824
9780	ENSG00000103335	PIEZO1	piezo-type mechanosensitive ion channel component 1		I	3	TC1600011228.hg.2	piezo-type mechanosensitive ion channel component 1	TC1600011228.hg.2	Host	Host	-1.91545	9.88853	-14.2796	7.32843e-20	3.33891e-18	34.8174
414196	ENSG00000181800	CELF2-AS1	CELF2 antisense RNA 1		I	3	TC1000009787.hg.2	CELF2 antisense RNA 1	TC1000009787.hg.2	Host	Host	-2.73192	6.41673	-14.2647	7.66081e-20	3.48217e-18	34.7728
23613	ENSG00000101040	ZMYND8	zinc finger, MYND-type containing 8		I	3	TC2000009292.hg.2	zinc finger, MYND-type containing 8	TC2000009292.hg.2	Host	Host	-3.72088	7.8916	-14.2552	7.88054e-20	3.57368e-18	34.7444
5271	ENSG00000166401	SERPINB8	serpin peptidase inhibitor, clade B (ovalbumin), member 8		I	3	TC1800009245.hg.2	serpin peptidase inhibitor, clade B (ovalbumin), member 8	TC1800009245.hg.2	Host	Host	-2.76403	8.34489	-14.2518	7.9624e-20	3.60238e-18	34.734
9830	ENSG00000106785	TRIM14	tripartite motif containing 14		I	1	TC0900010968.hg.2	tripartite motif containing 14	TC0900010968.hg.2	Host	Host	-2.5529	9.26065	-14.25	8.00432e-20	3.61293e-18	34.7288
360	ENSG00000165272	AQP3	aquaporin 3 (Gill blood group)		I	3	TC0900009860.hg.2	aquaporin 3 (Gill blood group)	TC0900009860.hg.2	Host	Host	-2.40189	11.0111	-14.2431	8.16938e-20	3.67887e-18	34.7083
25862	ENSG00000164663	USP49	ubiquitin specific peptidase 49		I	3	TC0600011805.hg.2	ubiquitin specific peptidase 49	TC0600011805.hg.2	Host	Host	3.54448	4.84337	14.2195	8.76644e-20	3.93861e-18	34.6374
9046	ENSG00000147443	DOK2	docking protein 2, 56kDa		I	1	TC0800009819.hg.2	docking protein 2	TC0800009819.hg.2	Host	Host	-3.51464	10.6169	-14.2162	8.85298e-20	3.96279e-18	34.6275
65250	ENSG00000197603	C5orf42	chromosome 5 open reading frame 42		I	2	TC0500010511.hg.2	chromosome 5 open reading frame 42	TC0500010511.hg.2	Host	Host	-3.34322	6.04375	-14.2159	8.86109e-20	3.96279e-18	34.6266
219285	ENSG00000177409	SAMD9L	sterile alpha motif domain containing 9-like		I	3	TC0700011797.hg.2	sterile alpha motif domain containing 9-like	TC0700011797.hg.2	Host	Host	-4.54154	9.61233	-14.2058	9.13224e-20	4.07466e-18	34.5963
23180	ENSG00000131378	RFTN1	raftlin, lipid raft linker 1		I	3	TC0300010427.hg.2	raftlin, lipid raft linker 1	TC0300010427.hg.2	Host	Host	-2.07007	9.43508	-14.2027	9.21457e-20	4.10196e-18	34.5873
1445	ENSG00000103653	CSK	c-src tyrosine kinase		I	3	TC1500007856.hg.2	c-src tyrosine kinase	TC1500007856.hg.2	Host	Host	-1.59787	10.5961	-14.1986	9.32874e-20	4.14329e-18	34.5749
57030	ENSG00000104888	SLC17A7	solute carrier family 17 (vesicular glutamate transporter), member 7		NI	3	TC1900011139.hg.2	solute carrier family 17 (vesicular glutamate transporter), member 7	TC1900011139.hg.2	Host	Host	2.379	4.11911	14.1811	9.82916e-20	4.35558e-18	34.5224
201294	ENSG00000092929	UNC13D	unc-13 homolog D (C. elegans)		I	3	TC1700011772.hg.2	unc-13 homolog D (C. elegans)	TC1700011772.hg.2	Host	Host	-2.36217	7.83765	-14.1747	1.00188e-19	4.42948e-18	34.5032
10538	ENSG00000156127	BATF	basic leucine zipper transcription factor, ATF-like		I	3	TC1400007712.hg.2	basic leucine zipper transcription factor, ATF-like	TC1400007712.hg.2	Host	Host	-1.53984	9.08728	-14.1736	1.00522e-19	4.43417e-18	34.4999
112752	ENSG00000119650	IFT43	intraflagellar transport 43		I	4	TC1400010631.hg.2	intraflagellar transport 43	TC1400010631.hg.2	Host	Host	2.23331	8.25281	14.1579	1.05349e-19	4.63656e-18	34.4528
6352		CCL5	chemokine (C-C motif) ligand 5		I	3	TC1700010447.hg.2	chemokine (C-C motif) ligand 5	TC1700010447.hg.2	Host	Host	-4.14754	8.55418	-14.1525	1.07076e-19	4.70188e-18	34.4364
6480	ENSG00000073849	ST6GAL1	ST6 beta-galactosamide alpha-2,6-sialyltranferase 1		I	3	TC0300009789.hg.2	ST6 beta-galactosamide alpha-2,6-sialyltranferase 1	TC0300009789.hg.2	Host	Host	-2.319	9.16994	-14.1498	1.07934e-19	4.72889e-18	34.4284
151888	ENSG00000186265	BTLA	B and T lymphocyte associated		I	4	TC0300011997.hg.2	B and T lymphocyte associated	TC0300011997.hg.2	Host	Host	-3.35664	7.333	-14.0988	1.25722e-19	5.49398e-18	34.2751
9235	ENSG00000008517	IL32	interleukin 32		I	3	TC1600006658.hg.2	interleukin 32	TC1600006658.hg.2	Host	Host	-2.2366	10.2473	-14.0982	1.25963e-19	5.49398e-18	34.2732
54899	ENSG00000168297	PXK	PX domain containing serine/threonine kinase		I	3	TC0300007610.hg.2	PX domain containing serine/threonine kinase	TC0300007610.hg.2	Host	Host	1.2143	9.50235	14.0972	1.26343e-19	5.49819e-18	34.2702
56257	ENSG00000146834	MEPCE	methylphosphate capping enzyme		I	3	TC0700008542.hg.2	methylphosphate capping enzyme	TC0700008542.hg.2	Host	Host	-2.19384	8.36048	-14.0952	1.27096e-19	5.51858e-18	34.2642
83637	ENSG00000122515	ZMIZ2	zinc finger, MIZ-type containing 2		I	3	TC0700007398.hg.2	zinc finger, MIZ-type containing 2	TC0700007398.hg.2	Host	Host	1.5999	8.93892	14.0869	1.30278e-19	5.64411e-18	34.2394
8454	ENSG00000055130	CUL1	cullin 1		I	3	TC0700009585.hg.2	cullin 1	TC0700009585.hg.2	Host	Host	-2.53014	9.09112	-14.0731	1.35795e-19	5.87005e-18	34.1977
2971	ENSG00000122034	GTF3A	general transcription factor IIIA		I	1	TC1300006683.hg.2	general transcription factor IIIA	TC1300006683.hg.2	Host	Host	-1.02319	10.7756	-14.0593	1.41542e-19	6.10485e-18	34.156
3024	ENSG00000124610	HIST1H1A	histone cluster 1, H1a		I	3	TC0600011121.hg.2	histone cluster 1, H1a	TC0600011121.hg.2	Host	Host	4.04433	6.91256	14.0456	1.47504e-19	6.34792e-18	34.1146
79641	ENSG00000067836	ROGDI	rogdi homolog		I	1	TC1600009246.hg.2	rogdi homolog	TC1600009246.hg.2	Host	Host	2.31203	7.89202	14.0413	1.49388e-19	6.41475e-18	34.1018
51465	ENSG00000198833	UBE2J1	ubiquitin-conjugating enzyme E2, J1		I	3	TC0600012542.hg.2	ubiquitin-conjugating enzyme E2, J1	TC0600012542.hg.2	Host	Host	-1.8702	9.48344	-14.0331	1.53142e-19	6.56145e-18	34.0769
64773	ENSG00000132635	PCED1A	PC-esterase domain containing 1A		I	3	TC2000008200.hg.2	PC-esterase domain containing 1A	TC2000008200.hg.2	Host	Host	-2.05553	8.86598	-14.0107	1.63788e-19	6.99205e-18	34.0094
4708	ENSG00000090266	NDUFB2	NADH dehydrogenase (ubiquinone) 1 beta subcomplex, 2, 8kDa		I	3	TC0700013468.hg.2	NADH dehydrogenase (ubiquinone) 1 beta subcomplex, 2, 8kDa	TC0700013468.hg.2	Host	Host	-0.898273	10.8524	-14.0105	1.63913e-19	6.99205e-18	34.0086
5144	ENSG00000113448	PDE4D	phosphodiesterase 4D, cAMP-specific		I	3	TC0500010842.hg.2	phosphodiesterase 4D, cAMP-specific	TC0500010842.hg.2	Host	Host	-3.04581	8.37182	-14.009	1.64641e-19	7.00773e-18	34.0041
57140		RNPEPL1	arginyl aminopeptidase (aminopeptidase B)-like 1		I	3	TC0200011362.hg.2	arginyl aminopeptidase (aminopeptidase B)-like 1	TC0200011362.hg.2	Host	Host	-2.32013	9.21375	-13.9936	1.72443e-19	7.32371e-18	33.9576
4124	ENSG00000112893	MAN2A1	mannosidase, alpha, class 2A, member 1		I	3	TC0500008296.hg.2	mannosidase, alpha, class 2A, member 1	TC0500008296.hg.2	Host	Host	-1.52065	10.0424	-13.987	1.75906e-19	7.45451e-18	33.9376
288	ENSG00000151150	ANK3	ankyrin 3, node of Ranvier (ankyrin G)		I	3	TC1000010727.hg.2	ankyrin 3, node of Ranvier (ankyrin G)	TC1000010727.hg.2	Host	Host	-3.06161	9.34905	-13.9858	1.76534e-19	7.46482e-18	33.9341
622		BDH1	3-hydroxybutyrate dehydrogenase, type 1		I	3	TC0300013751.hg.2	3-hydroxybutyrate dehydrogenase, type 1	TC0300013751.hg.2	Host	Host	-3.21302	7.51159	-13.9844	1.7728e-19	7.48006e-18	33.9298
114758		CSPG4P1Y	chondroitin sulfate proteoglycan 4 pseudogene 1, Y-linked		I	3	TC0Y00007240.hg.2	chondroitin sulfate proteoglycan 4 pseudogene 1, Y-linked	TC0Y00007240.hg.2	Host	Host	2.40044	7.70559	13.9807	1.79265e-19	7.54739e-18	33.9186
8444	ENSG00000143479	DYRK3	dual-specificity tyrosine-(Y)-phosphorylation regulated kinase 3		I	3	TC0100011382.hg.2	dual specificity tyrosine-(Y)-phosphorylation regulated kinase 3	TC0100011382.hg.2	Host	Host	4.20557	5.81999	13.9695	1.85431e-19	7.79012e-18	33.8847
161725	ENSG00000169918	OTUD7A	OTU deubiquitinase 7A		I	3	TC1500010845.hg.2	OTU deubiquitinase 7A	TC1500010845.hg.2	Host	Host	1.71726	7.54917	13.9576	1.92183e-19	8.05631e-18	33.8487
51184	ENSG00000111231	GPN3	GPN-loop GTPase 3		I	3	TC1200011908.hg.2	GPN-loop GTPase 3	TC1200011908.hg.2	Host	Host	2.17877	8.71412	13.9534	1.94629e-19	8.1413e-18	33.836
117145	ENSG00000159445	THEM4	thioesterase superfamily member 4		I	3	TC0100015817.hg.2	thioesterase superfamily member 4	TC0100015817.hg.2	Host	Host	-2.19295	9.09878	-13.9518	1.95565e-19	8.16284e-18	33.8312
81539	ENSG00000111371	SLC38A1	solute carrier family 38, member 1		I	3	TC1200010516.hg.2	solute carrier family 38, member 1	TC1200010516.hg.2	Host	Host	-1.87666	9.40141	-13.9341	2.0632e-19	8.59326e-18	33.7774
8733	ENSG00000197858	GPAA1	glycosylphosphatidylinositol anchor attachment 1		I	3	TC0800009237.hg.2	glycosylphosphatidylinositol anchor attachment 1	TC0800009237.hg.2	Host	Host	1.4434	9.67702	13.9071	2.23819e-19	9.30214e-18	33.6956
128346	ENSG00000143110	C1orf162	chromosome 1 open reading frame 162		I	3	TC0100009417.hg.2	chromosome 1 open reading frame 162	TC0100009417.hg.2	Host	Host	-2.93321	7.951	-13.9011	2.27911e-19	9.45198e-18	33.6774
8418		CMAHP	cytidine monophospho-N-acetylneuraminic acid hydroxylase, pseudogene		I	3	TC0600011085.hg.2	cytidine monophospho-N-acetylneuraminic acid hydroxylase, pseudogene	TC0600011085.hg.2	Host	Host	-2.67354	7.61067	-13.8942	2.32705e-19	9.6302e-18	33.6565
56942	ENSG00000103121	CMC2	C-x(9)-C motif containing 2		I	3	TC1600011570.hg.2	C-x(9)-C motif containing 2	TC1600011570.hg.2	Host	Host	0.943872	11.003	13.8919	2.34337e-19	9.6771e-18	33.6494
93081	ENSG00000151287	TEX30	testis expressed 30		I	3	TC1300009673.hg.2	testis expressed 30	TC1300009673.hg.2	Host	Host	1.73967	9.68158	13.8833	2.40473e-19	9.90941e-18	33.6235
2633	ENSG00000117228	GBP1	guanylate binding protein 1, interferon-inducible		I	3	TC0100014852.hg.2	guanylate binding protein 1, interferon-inducible	TC0100014852.hg.2	Host	Host	-2.64051	9.25178	-13.879	2.43654e-19	1.00192e-17	33.6103
7076	ENSG00000102265	TIMP1	TIMP metallopeptidase inhibitor 1		I	3	TC0X00007149.hg.2	TIMP metallopeptidase inhibitor 1	TC0X00007149.hg.2	Host	Host	-2.66753	8.61211	-13.8404	2.73875e-19	1.12381e-17	33.4928
140707	ENSG00000184992	BRI3BP	BRI3 binding protein		I	3	TC1200009300.hg.2	BRI3 binding protein	TC1200009300.hg.2	Host	Host	1.73345	9.31585	13.8392	2.74797e-19	1.12403e-17	33.4894
338391		HIST2H2BB	histone cluster 2, H2bb (pseudogene)		I	3	TC0100015544.hg.2	histone cluster 2, H2bb (pseudogene)	TC0100015544.hg.2	Host	Host	1.11613	11.0534	13.8389	2.75087e-19	1.12403e-17	33.4883
2030	ENSG00000112759	SLC29A1	solute carrier family 29 (equilibrative nucleoside transporter), member 1		I	3	TC0600008127.hg.2	solute carrier family 29 (equilibrative nucleoside transporter), member 1	TC0600008127.hg.2	Host	Host	3.87558	6.81763	13.8378	2.75987e-19	1.12534e-17	33.4851
117289	ENSG00000164691	TAGAP	T-cell activation RhoGTPase activating protein		I	3	TC0600013743.hg.2	T-cell activation RhoGTPase activating protein	TC0600013743.hg.2	Host	Host	-1.32272	9.61562	-13.8337	2.79438e-19	1.13703e-17	33.4726
1102	ENSG00000136161	RCBTB2	regulator of chromosome condensation (RCC1) and BTB (POZ) domain containing protein 2		I	3	TC1300008894.hg.2	regulator of chromosome condensation (RCC1) and BTB (POZ) domain containing protein 2	TC1300008894.hg.2	Host	Host	-2.48817	7.4201	-13.8258	2.86259e-19	1.16234e-17	33.4483
79729	ENSG00000214193	SH3D21	SH3 domain containing 21		I	3	TC0100018210.hg.2	SH3 domain containing 21	TC0100018210.hg.2	Host	Host	2.19974	7.71612	13.8208	2.90557e-19	1.17733e-17	33.4334
11127	ENSG00000131437	KIF3A	kinesin family member 3A		I	3	TC0500012023.hg.2	kinesin family member 3A	TC0500012023.hg.2	Host	Host	1.75031	9.42657	13.7958	3.1344e-19	1.26741e-17	33.3572
55796	ENSG00000076770	MBNL3	muscleblind-like splicing regulator 3		I	3	TC0X00010837.hg.2	muscleblind-like splicing regulator 3	TC0X00010837.hg.2	Host	Host	-3.21232	7.9462	-13.79	3.19076e-19	1.28751e-17	33.3393
1175	ENSG00000042753	AP2S1	adaptor-related protein complex 2, sigma 1 subunit		I	3	TC1900011007.hg.2	adaptor-related protein complex 2 sigma 1 subunit	TC1900011007.hg.2	Host	Host	1.20933	9.51362	13.7874	3.21561e-19	1.29485e-17	33.3315
10123	ENSG00000188042	ARL4C	ADP-ribosylation factor-like 4C		I	3	TC0200016115.hg.2	ADP-ribosylation factor like GTPase 4C	TC0200016115.hg.2	Host	Host	-0.933274	11.0889	-13.7771	3.31821e-19	1.3334e-17	33.2999
7805	ENSG00000162511	LAPTM5	lysosomal protein transmembrane 5		I	3	TC0100013534.hg.2	lysosomal protein transmembrane 5	TC0100013534.hg.2	Host	Host	-2.20626	10.7038	-13.7645	3.44722e-19	1.38238e-17	33.2616
355	ENSG00000026103	FAS	Fas cell surface death receptor		I	3	TC1000008388.hg.2	Fas cell surface death receptor	TC1000008388.hg.2	Host	Host	-2.91704	8.68703	-13.7583	3.51304e-19	1.40587e-17	33.2426
51260	ENSG00000102390	PBDC1	polysaccharide biosynthesis domain containing 1		I	3	TC0X00007686.hg.2	polysaccharide biosynthesis domain containing 1	TC0X00007686.hg.2	Host	Host	-1.66298	9.55288	-13.7386	3.7298e-19	1.48954e-17	33.1824
7106	ENSG00000214063	TSPAN4	tetraspanin 4		I	3	TC1100006495.hg.2	tetraspanin 4	TC1100006495.hg.2	Host	Host	2.68198	5.38972	13.7354	3.76633e-19	1.50104e-17	33.1726
84940	ENSG00000167549	CORO6	coronin 6		I	1	TC1700010252.hg.2	coronin 6	TC1700010252.hg.2	Host	Host	4.01252	5.98133	13.7171	3.98236e-19	1.58388e-17	33.1166
23225	ENSG00000132182	NUP210	nucleoporin 210kDa		I	3	TC0300010329.hg.2	nucleoporin 210kDa	TC0300010329.hg.2	Host	Host	-1.68578	10.2673	-13.7043	4.14059e-19	1.64345e-17	33.0774
23246	ENSG00000261236	BOP1	block of proliferation 1		I	3	TC0800012202.hg.2	block of proliferation 1	TC0800012202.hg.2	Host	Host	1.44166	9.67477	13.6909	4.31282e-19	1.70832e-17	33.0365
10109	ENSG00000163466	ARPC2	actin related protein 2/3 complex, subunit 2, 34kDa		I	3	TC0200010788.hg.2	actin related protein 2/3 complex subunit 2	TC0200010788.hg.2	Host	Host	-0.800865	11.1563	-13.6882	4.34878e-19	1.71905e-17	33.0281
27348	ENSG00000136816	TOR1B	torsin family 1, member B (torsin B)		I	3	TC0900008933.hg.2	torsin family 1, member B (torsin B)	TC0900008933.hg.2	Host	Host	1.51627	9.20804	13.6867	4.36776e-19	1.72305e-17	33.0238
56477	ENSG00000151882	CCL28	chemokine (C-C motif) ligand 28		I	3	TC0500010639.hg.2	chemokine (C-C motif) ligand 28	TC0500010639.hg.2	Host	Host	-2.69787	6.44534	-13.6738	4.54365e-19	1.7888e-17	32.9841
2639	ENSG00000105607	GCDH	glutaryl-CoA dehydrogenase		I	3	TC1900007103.hg.2	glutaryl-CoA dehydrogenase	TC1900007103.hg.2	Host	Host	2.69386	8.66249	13.6407	5.02657e-19	1.97491e-17	32.8826
9826	ENSG00000132694	ARHGEF11	Rho guanine nucleotide exchange factor (GEF) 11		I	3	TC0100016027.hg.2	Rho guanine nucleotide exchange factor 11	TC0100016027.hg.2	Host	Host	-2.8289	6.34564	-13.632	5.16236e-19	2.02417e-17	32.8558
93082	ENSG00000163121	NEURL3	neuralized E3 ubiquitin protein ligase 3		I	3	TC0200013524.hg.2	neuralized E3 ubiquitin protein ligase 3	TC0200013524.hg.2	Host	Host	-3.14434	6.05305	-13.6305	5.18546e-19	2.02913e-17	32.8513
6892		TAPBP	TAP binding protein (tapasin)		I	3	TC0600011536.hg.2	TAP binding protein (tapasin)	TC0600011536.hg.2	Host	Host	-1.4428	10.7038	-13.6221	5.31968e-19	2.07746e-17	32.8256
57053	ENSG00000129749	CHRNA10	cholinergic receptor, nicotinic, alpha 10 (neuronal)		I	3	TC1100009858.hg.2	cholinergic receptor, nicotinic alpha 10	TC1100009858.hg.2	Host	Host	0.909513	10.2371	13.6148	5.43988e-19	2.12013e-17	32.8032
84232	ENSG00000179632	MAF1	MAF1 homolog, negative regulator of RNA polymerase III		I	3	TC0800009240.hg.2	MAF1 homolog, negative regulator of RNA polymerase III	TC0800009240.hg.2	Host	Host	-1.10473	9.6994	-13.6046	5.61331e-19	2.18334e-17	32.7716
1312	ENSG00000093010	COMT	catechol-O-methyltransferase		I	3	TC2200006623.hg.2	catechol-O-methyltransferase	TC2200006623.hg.2	Host	Host	-1.4615	8.29598	-13.6025	5.64807e-19	2.19247e-17	32.7654
54625	ENSG00000173193	PARP14	poly (ADP-ribose) polymerase family, member 14		I	3	TC0300008561.hg.2	poly(ADP-ribose) polymerase family member 14	TC0300008561.hg.2	Host	Host	-3.07937	9.50858	-13.5888	5.89126e-19	2.2823e-17	32.7231
10845	ENSG00000166855	CLPX	caseinolytic mitochondrial matrix peptidase chaperone subunit		I	3	TC1500009785.hg.2	caseinolytic mitochondrial matrix peptidase chaperone subunit	TC1500009785.hg.2	Host	Host	-1.03424	10.664	-13.5858	5.94553e-19	2.29506e-17	32.7139
10666	ENSG00000150637	CD226	CD226 molecule		I	3	TC1800008977.hg.2	CD226 molecule	TC1800008977.hg.2	Host	Host	-3.31794	8.30031	-13.5856	5.94783e-19	2.29506e-17	32.7135
441250	ENSG00000277149	TYW1B	tRNA-yW synthesizing protein 1 homolog B (S. cerevisiae)		I	3	TC0700011463.hg.2	tRNA-yW synthesizing protein 1 homolog B (S. cerevisiae)	TC0700011463.hg.2	Host	Host	1.69516	8.99541	13.5831	5.99406e-19	2.30831e-17	32.7057
79027	ENSG00000197343	ZNF655	zinc finger protein 655		I	3	TC0700013423.hg.2	zinc finger protein 655	TC0700013423.hg.2	Host	Host	-1.73398	10.3149	-13.5786	6.07816e-19	2.33335e-17	32.6917
11066	ENSG00000184209	SNRNP35	small nuclear ribonucleoprotein 35kDa (U11/U12)		I	3	TC1200009242.hg.2	small nuclear ribonucleoprotein, U11/U12 35kDa subunit	TC1200009242.hg.2	Host	Host	-1.75554	9.09058	-13.5783	6.08312e-19	2.33335e-17	32.6909
22994	ENSG00000141577	CEP131	centrosomal protein 131kDa		I	3	TC1700012025.hg.2	centrosomal protein 131kDa	TC1700012025.hg.2	Host	Host	2.38397	7.84307	13.5735	6.17249e-19	2.35896e-17	32.6762
80097	ENSG00000152082	MZT2B	mitotic spindle organizing protein 2B		I	3	TC0200009281.hg.2	mitotic spindle organizing protein 2B	TC0200009281.hg.2	Host	Host	-1.39417	10.7294	-13.5734	6.17421e-19	2.35896e-17	32.6759
5879	ENSG00000136238	RAC1	ras-related C3 botulinum toxin substrate 1 (rho family, small GTP binding protein Rac1)		I	3	TC0700006648.hg.2	ras-related C3 botulinum toxin substrate 1 (rho family, small GTP binding protein Rac1)	TC0700006648.hg.2	Host	Host	-0.798165	10.7873	-13.5711	6.21922e-19	2.37149e-17	32.6686
83596	ENSG00000126453	BCL2L12	BCL2-like 12 (proline rich)		I	4	TC1900008551.hg.2	BCL2-like 12 (proline rich)	TC1900008551.hg.2	Host	Host	1.6126	9.45976	13.5676	6.28581e-19	2.39218e-17	32.6579
4154	ENSG00000152601	MBNL1	muscleblind-like splicing regulator 1		I	3	TC0300009202.hg.2	muscleblind like splicing regulator 1	TC0300009202.hg.2	Host	Host	-0.798246	11.492	-13.5567	6.49901e-19	2.46848e-17	32.6244
57333	ENSG00000142552	RCN3	reticulocalbin 3, EF-hand calcium binding domain		I	3	TC1900008544.hg.2	reticulocalbin 3, EF-hand calcium binding domain	TC1900008544.hg.2	Host	Host	3.63215	6.83502	13.5559	6.51409e-19	2.46937e-17	32.6221
25814	ENSG00000130638	ATXN10	ataxin 10		I	3	TC2200007626.hg.2	ataxin 10	TC2200007626.hg.2	Host	Host	-1.88015	9.34863	-13.5537	6.55914e-19	2.4816e-17	32.6152
9354	ENSG00000110344	UBE4A	ubiquitination factor E4A		I	3	TC1100009203.hg.2	ubiquitination factor E4A	TC1100009203.hg.2	Host	Host	0.882182	10.9607	13.5501	6.63234e-19	2.50442e-17	32.604
83605	ENSG00000136280	CCM2	cerebral cavernous malformation 2		I	3	TC0700007409.hg.2	cerebral cavernous malformation 2	TC0700007409.hg.2	Host	Host	-1.07941	11.1682	-13.5412	6.81448e-19	2.5682e-17	32.5768
285381	ENSG00000154813	DPH3	diphthamide biosynthesis 3		I	3	TC0300010424.hg.2	diphthamide biosynthesis 3	TC0300010424.hg.2	Host	Host	1.50214	9.75599	13.5405	6.83074e-19	2.56934e-17	32.5744
4542	ENSG00000142347	MYO1F	myosin IF		I	3	TC1900009548.hg.2	myosin IF	TC1900009548.hg.2	Host	Host	-3.18122	9.96293	-13.5386	6.8698e-19	2.57903e-17	32.5687
9761	ENSG00000110917	MLEC	malectin		I	3	TC1200009137.hg.2	malectin	TC1200009137.hg.2	Host	Host	0.847054	10.6499	13.5376	6.88992e-19	2.58159e-17	32.5657
150365	ENSG00000167077	MEI1	meiotic double-stranded break formation protein 1		I	3	TC2200007490.hg.2	meiotic double-stranded break formation protein 1	TC2200007490.hg.2	Host	Host	-2.02479	7.99188	-13.5307	7.03797e-19	2.63198e-17	32.5444
1675		CFD	complement factor D (adipsin)		NI	3	TC1900006494.hg.2	complement factor D (adipsin)	TC1900006494.hg.2	Host	Host	2.4167	5.63533	13.5252	7.15867e-19	2.67197e-17	32.5273
6804	ENSG00000106089	STX1A	syntaxin 1A (brain)		I	3	TC0700011500.hg.2	syntaxin 1A (brain)	TC0700011500.hg.2	Host	Host	2.303	7.5055	13.5243	7.17723e-19	2.67376e-17	32.5247
2778	ENSG00000087460	GNAS	GNAS complex locus		I	3	TC2000007915.hg.2	GNAS complex locus	TC2000007915.hg.2	Host	Host	-1.00666	10.9274	-13.515	7.38668e-19	2.74651e-17	32.4958
5937	ENSG00000153250	RBMS1	RNA binding motif, single stranded interacting protein 1		I	3	TC0200014735.hg.2	RNA binding motif, single stranded interacting protein 1	TC0200014735.hg.2	Host	Host	-1.23629	10.0232	-13.5103	7.49359e-19	2.78094e-17	32.4813
5588	ENSG00000065675	PRKCQ	protein kinase C, theta		I	3	TC1000009714.hg.2	protein kinase C, theta	TC1000009714.hg.2	Host	Host	-2.79943	9.109	-13.5034	7.65377e-19	2.83496e-17	32.4601
163259	ENSG00000175984	DENND2C	DENN/MADD domain containing 2C		I	3	TC0100018466.hg.2	DENN/MADD domain containing 2C	TC0100018466.hg.2	Host	Host	3.12743	4.95101	13.4643	8.63159e-19	3.19106e-17	32.3392
4150	ENSG00000103495	MAZ	MYC-associated zinc finger protein (purine-binding transcription factor)		I	3	TC1600011376.hg.2	MYC-associated zinc finger protein (purine-binding transcription factor)	TC1600011376.hg.2	Host	Host	-1.63406	9.43552	-13.4626	8.6773e-19	3.20186e-17	32.3339
4343	ENSG00000155363	MOV10	Mov10 RISC complex RNA helicase		I	3	TC0100009449.hg.2	Mov10 RISC complex RNA helicase	TC0100009449.hg.2	Host	Host	-2.5583	8.98319	-13.4578	8.8047e-19	3.2427e-17	32.3193
80824		DUSP16	dual specificity phosphatase 16		I	3	TC1200009967.hg.2	dual specificity phosphatase 16	TC1200009967.hg.2	Host	Host	-2.47084	9.08024	-13.456	8.8554e-19	3.2552e-17	32.3135
535	ENSG00000033627	ATP6V0A1	ATPase, H+ transporting, lysosomal V0 subunit a1		I	3	TC1700007890.hg.2	ATPase, H+ transporting, lysosomal V0 subunit a1	TC1700007890.hg.2	Host	Host	2.72577	9.69494	13.4499	9.0224e-19	3.31032e-17	32.2947
101928492		OR2A1-AS1	OR2A1 antisense RNA 1		I	3	TC0700009528.hg.2	OR2A1 antisense RNA 1	TC0700009528.hg.2	Host	Host	-3.00496	7.56016	-13.4434	9.20361e-19	3.37043e-17	32.2748
339005		WHAMMP3	WAS protein homolog associated with actin, golgi membranes and microtubules pseudogene 3		I	3	TC1500006511.hg.2	WAS protein homolog associated with actin, golgi membranes and microtubules pseudogene 3	TC1500006511.hg.2	Host	Host	-2.82995	7.96568	-13.4425	9.22996e-19	3.37372e-17	32.2719
3636	ENSG00000165458	INPPL1	inositol polyphosphate phosphatase-like 1		I	3	TC1100008342.hg.2	inositol polyphosphate phosphatase-like 1	TC1100008342.hg.2	Host	Host	-2.08079	8.23603	-13.4338	9.48111e-19	3.459e-17	32.2449
283951	ENSG00000174109	C16orf91	chromosome 16 open reading frame 91		I	3	TC1600009040.hg.2	chromosome 16 open reading frame 91	TC1600009040.hg.2	Host	Host	1.47222	9.0687	13.4179	9.95745e-19	3.62597e-17	32.1956
1468	ENSG00000183048	SLC25A10	solute carrier family 25 (mitochondrial carrier; dicarboxylate transporter), member 10		I	3	TC1700012315.hg.2	solute carrier family 25 (mitochondrial carrier; dicarboxylate transporter), member 10	TC1700012315.hg.2	Host	Host	4.3092	5.95219	13.3986	1.05665e-18	3.84056e-17	32.136
26054	ENSG00000112701	SENP6	SUMO1/sentrin specific peptidase 6		I	3	TC0600008562.hg.2	SUMO1/sentrin specific peptidase 6	TC0600008562.hg.2	Host	Host	-1.92017	10.1602	-13.3825	1.11049e-18	4.02871e-17	32.086
5775	ENSG00000088179	PTPN4	protein tyrosine phosphatase, non-receptor type 4 (megakaryocyte)		I	3	TC0200009074.hg.2	protein tyrosine phosphatase, non-receptor type 4 (megakaryocyte)	TC0200009074.hg.2	Host	Host	-1.5453	9.98282	-13.3722	1.14623e-18	4.1503e-17	32.0542
1317	ENSG00000136868	SLC31A1	solute carrier family 31 (copper transporter), member 1		I	3	TC0900008483.hg.2	solute carrier family 31 (copper transporter), member 1	TC0900008483.hg.2	Host	Host	2.36905	9.029	13.3717	1.14829e-18	4.1503e-17	32.0524
51024	ENSG00000214253	FIS1	fission, mitochondrial 1		I	3	TC0700012044.hg.2	fission, mitochondrial 1	TC0700012044.hg.2	Host	Host	-1.19781	10.1886	-13.3558	1.20586e-18	4.35028e-17	32.0032
6638	ENSG00000128739	SNRPN	small nuclear ribonucleoprotein polypeptide N		I	3	TC1500010698.hg.2	small nuclear ribonucleoprotein polypeptide N	TC1500010698.hg.2	Host	Host	-1.26823	10.1847	-13.3513	1.22265e-18	4.40267e-17	31.9893
51291	ENSG00000089639	GMIP	GEM interacting protein		I	3	TC1900010074.hg.2	GEM interacting protein	TC1900010074.hg.2	Host	Host	-1.49843	9.63995	-13.3439	1.25121e-18	4.49717e-17	31.9661
8707	ENSG00000162630	B3GALT2	UDP-Gal:betaGlcNAc beta 1,3-galactosyltransferase, polypeptide 2		I	3	TC0100016794.hg.2	UDP-Gal:betaGlcNAc beta 1,3-galactosyltransferase 2	TC0100016794.hg.2	Host	Host	-4.34167	7.5286	-13.3298	1.30703e-18	4.68622e-17	31.9223
8241	ENSG00000182872	RBM10	RNA binding motif protein 10		I	1	TC0X00007127.hg.2	RNA binding motif protein 10	TC0X00007127.hg.2	Host	Host	-1.37344	9.80856	-13.3294	1.30864e-18	4.68622e-17	31.921
51706	ENSG00000159348	CYB5R1	cytochrome b5 reductase 1		I	3	TC0100016973.hg.2	cytochrome b5 reductase 1	TC0100016973.hg.2	Host	Host	1.88274	8.94802	13.3149	1.36858e-18	4.89185e-17	31.876
54512	ENSG00000178896	EXOSC4	exosome component 4		I	3	TC0800009236.hg.2	exosome component 4	TC0800009236.hg.2	Host	Host	1.5956	9.19824	13.2994	1.43603e-18	5.12352e-17	31.8277
8624	ENSG00000183527	PSMG1	proteasome (prosome, macropain) assembly chaperone 1		I	3	TC2100008164.hg.2	proteasome (prosome, macropain) assembly chaperone 1	TC2100008164.hg.2	Host	Host	1.17648	10.0357	13.294	1.4601e-18	5.19984e-17	31.811
6281	ENSG00000197747	S100A10	S100 calcium binding protein A10		I	1	TC0100015819.hg.2	S100 calcium binding protein A10	TC0100015819.hg.2	Host	Host	-0.984444	11.6355	-13.2674	1.58554e-18	5.63621e-17	31.7281
11345	ENSG00000034713	GABARAPL2	GABA(A) receptor-associated protein like 2		I	3	TC1600008454.hg.2	GABA(A) receptor-associated protein like 2	TC1600008454.hg.2	Host	Host	0.7541	11.1259	13.2628	1.60846e-18	5.70725e-17	31.7137
23345	ENSG00000131018	SYNE1	spectrin repeat containing, nuclear envelope 1		I	3	TC0600013588.hg.2	spectrin repeat containing, nuclear envelope 1	TC0600013588.hg.2	Host	Host	-2.73636	7.80639	-13.2574	1.63549e-18	5.79257e-17	31.697
23643	ENSG00000154589	LY96	lymphocyte antigen 96		I	3	TC0800007978.hg.2	lymphocyte antigen 96	TC0800007978.hg.2	Host	Host	-3.22906	6.74756	-13.2484	1.68192e-18	5.94617e-17	31.6688
9669	ENSG00000158417	EIF5B	eukaryotic translation initiation factor 5B		I	3	TC0200008587.hg.2	eukaryotic translation initiation factor 5B	TC0200008587.hg.2	Host	Host	1.27017	9.87463	13.2454	1.69744e-18	5.99012e-17	31.6596
51773	ENSG00000048649	RSF1	remodeling and spacing factor 1		I	3	TC1100011723.hg.2	remodeling and spacing factor 1	TC1100011723.hg.2	Host	Host	-0.91906	10.4058	-13.2385	1.73431e-18	6.10911e-17	31.638
7581	ENSG00000189180	ZNF33A	zinc finger protein 33A		I	3	TC1000007333.hg.2	zinc finger protein 33A	TC1000007333.hg.2	Host	Host	-1.77148	8.00227	-13.2328	1.76518e-18	6.20659e-17	31.6203
9760	ENSG00000198846	TOX	thymocyte selection-associated high mobility group box		I	3	TC0800010558.hg.2	thymocyte selection-associated high mobility group box	TC0800010558.hg.2	Host	Host	-3.14815	9.32916	-13.2281	1.79102e-18	6.28606e-17	31.6057
51070	ENSG00000142546	NOSIP	nitric oxide synthase interacting protein		I	3	TC1900011150.hg.2	nitric oxide synthase interacting protein	TC1900011150.hg.2	Host	Host	1.1942	10.5005	13.2269	1.79765e-18	6.29793e-17	31.602
4068	ENSG00000183918	SH2D1A	SH2 domain containing 1A		I	3	TC0X00008344.hg.2	SH2 domain containing 1A	TC0X00008344.hg.2	Host	Host	-3.46133	8.6651	-13.2245	1.81145e-18	6.33485e-17	31.5943
11010	ENSG00000139278	GLIPR1	GLI pathogenesis-related 1		I	3	TC1200008224.hg.2	GLI pathogenesis-related 1	TC1200008224.hg.2	Host	Host	-2.38791	8.86099	-13.1967	1.97471e-18	6.89336e-17	31.5076
130888	ENSG00000153832	FBXO36	F-box protein 36		I	1	TC0200011013.hg.2	F-box protein 36	TC0200011013.hg.2	Host	Host	3.57523	5.61114	13.1913	2.00808e-18	6.99728e-17	31.4907
25831	ENSG00000092148	HECTD1	HECT domain containing E3 ubiquitin protein ligase 1		I	3	TC1400008844.hg.2	HECT domain containing E3 ubiquitin protein ligase 1	TC1400008844.hg.2	Host	Host	-0.954624	10.9073	-13.1752	2.11145e-18	7.3443e-17	31.4403
3983	ENSG00000099204	ABLIM1	actin binding LIM protein 1		I	3	TC1000011904.hg.2	actin binding LIM protein 1	TC1000011904.hg.2	Host	Host	-1.6148	11.1147	-13.1739	2.12029e-18	7.36184e-17	31.4361
10755	ENSG00000123159	GIPC1	GIPC PDZ domain containing family, member 1		I	3	TC1900009823.hg.2	GIPC PDZ domain containing family, member 1	TC1900009823.hg.2	Host	Host	1.70357	7.93462	13.1712	2.13808e-18	7.41037e-17	31.4277
56829	ENSG00000105939	ZC3HAV1	zinc finger CCCH-type, antiviral 1		I	3	TC0700012761.hg.2	zinc finger CCCH-type, antiviral 1	TC0700012761.hg.2	Host	Host	-1.40319	10.8264	-13.1646	2.18224e-18	7.54993e-17	31.4071
1164	ENSG00000123975	CKS2	CDC28 protein kinase regulatory subunit 2		I	3	TC0900007863.hg.2	CDC28 protein kinase regulatory subunit 2	TC0900007863.hg.2	Host	Host	2.76493	8.01523	13.1634	2.19063e-18	7.56547e-17	31.4033
1033	ENSG00000100526	CDKN3	cyclin-dependent kinase inhibitor 3		I	3	TC1400007201.hg.2	cyclin-dependent kinase inhibitor 3	TC1400007201.hg.2	Host	Host	3.40673	6.85683	13.1517	2.27193e-18	7.83231e-17	31.3667
10713	ENSG00000168883	USP39	ubiquitin specific peptidase 39		I	3	TC0200008263.hg.2	ubiquitin specific peptidase 39	TC0200008263.hg.2	Host	Host	0.90246	11.1649	13.151	2.2764e-18	7.83379e-17	31.3647
6533	ENSG00000131389	SLC6A6	solute carrier family 6 (neurotransmitter transporter), member 6		I	3	TC0300006677.hg.2	solute carrier family 6 (neurotransmitter transporter), member 6	TC0300006677.hg.2	Host	Host	-1.42155	10.86	-13.1503	2.28165e-18	7.83798e-17	31.3624
22979	ENSG00000084710	EFR3B	EFR3 homolog B		I	3	TC0200006983.hg.2	EFR3 homolog B	TC0200006983.hg.2	Host	Host	3.14387	5.79902	13.1446	2.32247e-18	7.96409e-17	31.3445
7402	ENSG00000152818	UTRN	utrophin		I	3	TC0600009712.hg.2	utrophin	TC0600009712.hg.2	Host	Host	-1.38548	11.2334	-13.1354	2.3905e-18	8.18293e-17	31.3155
375790	ENSG00000188157	AGRN	agrin		I	3	TC0100006486.hg.2	agrin	TC0100006486.hg.2	Host	Host	2.35298	6.55834	13.1049	2.62921e-18	8.97513e-17	31.2199
113146	ENSG00000185567	AHNAK2	AHNAK nucleoprotein 2		I	3	TC1400010390.hg.2	AHNAK nucleoprotein 2	TC1400010390.hg.2	Host	Host	2.99063	5.33897	13.1046	2.63118e-18	8.97513e-17	31.2191
3987		LIMS1	LIM and senescent cell antigen-like domains 1		I	3	TC0200008806.hg.2	LIM and senescent cell antigen-like domains 1	TC0200008806.hg.2	Host	Host	-3.15598	9.88177	-13.0976	2.68919e-18	9.14092e-17	31.1972
56172	ENSG00000154122	ANKH	ANKH inorganic pyrophosphate transport regulator		I	3	TC0500010169.hg.2	ANKH inorganic pyrophosphate transport regulator	TC0500010169.hg.2	Host	Host	-1.8348	9.5501	-13.0975	2.69064e-18	9.14092e-17	31.1967
80028	ENSG00000155034	FBXL18	F-box and leucine-rich repeat protein 18		I	3	TC0700010162.hg.2	F-box and leucine-rich repeat protein 18	TC0700010162.hg.2	Host	Host	1.626	8.65621	13.0967	2.69678e-18	9.14092e-17	31.1944
11270		NRM	nurim (nuclear envelope membrane protein)		I	3	TC0600011377.hg.2	nurim (nuclear envelope membrane protein)	TC0600011377.hg.2	Host	Host	2.03237	8.48766	13.0965	2.69862e-18	9.14092e-17	31.1937
222255	ENSG00000146776	ATXN7L1	ataxin 7-like 1		I	3	TC0700012165.hg.2	ataxin 7-like 1	TC0700012165.hg.2	Host	Host	-2.33492	9.1847	-13.0834	2.81172e-18	9.50744e-17	31.1524
5434	ENSG00000099817	POLR2E	polymerase (RNA) II (DNA directed) polypeptide E, 25kDa		I	3	TC1900009133.hg.2	polymerase (RNA) II (DNA directed) polypeptide E, 25kDa	TC1900009133.hg.2	Host	Host	1.03559	11.077	13.0772	2.86618e-18	9.67471e-17	31.1331
59307	ENSG00000185187	SIGIRR	single immunoglobulin and toll-interleukin 1 receptor (TIR) domain		I	3	TC1100009666.hg.2	single immunoglobulin and toll-interleukin 1 receptor (TIR) domain	TC1100009666.hg.2	Host	Host	-2.78534	7.62259	-13.072	2.91339e-18	9.8106e-17	31.1167
56931	ENSG00000141994	DUS3L	dihydrouridine synthase 3-like		I	3	TC1900011849.hg.2	dihydrouridine synthase 3-like	TC1900011849.hg.2	Host	Host	-1.83889	8.58634	-13.0717	2.91654e-18	9.8106e-17	31.1156
55143	ENSG00000134690	CDCA8	cell division cycle associated 8		I	3	TC0100007841.hg.2	cell division cycle associated 8	TC0100007841.hg.2	Host	Host	2.46811	6.04954	13.0614	3.01138e-18	1.01121e-16	31.0835
10587	ENSG00000184470	TXNRD2	thioredoxin reductase 2		I	3	TC2200008001.hg.2	thioredoxin reductase 2	TC2200008001.hg.2	Host	Host	-3.75982	8.56244	-13.0562	3.06133e-18	1.02621e-16	31.0669
6793	ENSG00000072786	STK10	serine/threonine kinase 10		I	4	TC0500012818.hg.2	serine/threonine kinase 10	TC0500012818.hg.2	Host	Host	-1.00361	11.1056	-13.0549	3.07386e-18	1.02863e-16	31.0628
4324	ENSG00000102996	MMP15	matrix metallopeptidase 15 (membrane-inserted)		I	1	TC1600008021.hg.2	matrix metallopeptidase 15 (membrane-inserted)	TC1600008021.hg.2	Host	Host	2.55849	4.31576	13.0537	3.08477e-18	1.03051e-16	31.0593
1854	ENSG00000128951	DUT	deoxyuridine triphosphatase		I	3	TC1500007163.hg.2	deoxyuridine triphosphatase	TC1500007163.hg.2	Host	Host	-1.08431	11.3644	-13.0485	3.13592e-18	1.04579e-16	31.0428
100506334		LINC00649	long intergenic non-protein coding RNA 649		I	3	TC2100006982.hg.2	long intergenic non-protein coding RNA 649	TC2100006982.hg.2	Host	Host	-2.41147	8.75437	-13.038	3.24076e-18	1.0789e-16	31.0097
472	ENSG00000149311	ATM	ATM serine/threonine kinase		I	3	TC1100008985.hg.2	ATM serine/threonine kinase	TC1100008985.hg.2	Host	Host	-1.23021	11.025	-13.0275	3.34862e-18	1.1129e-16	30.9768
921	ENSG00000110448	CD5	CD5 molecule		I	3	TC1100007790.hg.2	CD5 molecule	TC1100007790.hg.2	Host	Host	-1.69496	9.44159	-12.9959	3.69746e-18	1.22674e-16	30.8772
51020	ENSG00000111906	HDDC2	HD domain containing 2		I	3	TC0600013073.hg.2	HD domain containing 2	TC0600013073.hg.2	Host	Host	-2.22081	9.51048	-12.9824	3.85755e-18	1.27766e-16	30.8346
3140	ENSG00000153029	MR1	major histocompatibility complex, class I-related		I	3	TC0100010815.hg.2	major histocompatibility complex, class I-related	TC0100010815.hg.2	Host	Host	-2.20144	9.09703	-12.9812	3.87172e-18	1.28017e-16	30.8309
1235	ENSG00000112486	CCR6	chemokine (C-C motif) receptor 6		I	3	TC0600014204.hg.2	chemokine (C-C motif) receptor 6	TC0600014204.hg.2	Host	Host	-2.35151	7.41537	-12.973	3.97211e-18	1.31113e-16	30.8052
91523	ENSG00000179715	PCED1B	PC-esterase domain containing 1B		I	1	TC1200007461.hg.2	PC-esterase domain containing 1B	TC1200007461.hg.2	Host	Host	-2.47407	8.64927	-12.9712	3.99509e-18	1.31648e-16	30.7994
51752	ENSG00000164307	ERAP1	endoplasmic reticulum aminopeptidase 1		I	3	TC0500013342.hg.2	endoplasmic reticulum aminopeptidase 1	TC0500013342.hg.2	Host	Host	-1.81761	9.74571	-12.9672	4.04588e-18	1.33096e-16	30.7867
9230	ENSG00000185236	RAB11B	RAB11B, member RAS oncogene family		I	3	TC1900006893.hg.2	RAB11B, member RAS oncogene family	TC1900006893.hg.2	Host	Host	-1.96941	9.36397	-12.9343	4.48628e-18	1.47334e-16	30.6829
84766	ENSG00000130038	CRACR2A	calcium release activated channel regulator 2A		I	3	TC1200009649.hg.2	calcium release activated channel regulator 2A	TC1200009649.hg.2	Host	Host	-2.99734	6.69636	-12.926	4.60537e-18	1.50989e-16	30.6565
90417	ENSG00000128944	KNSTRN	kinetochore-localized astrin/SPAG5 binding protein		I	3	TC1500006951.hg.2	kinetochore-localized astrin/SPAG5 binding protein	TC1500006951.hg.2	Host	Host	2.37131	7.16919	12.921	4.67778e-18	1.53105e-16	30.6409
3189	ENSG00000096746	HNRNPH3	heterogeneous nuclear ribonucleoprotein H3 (2H9)		I	3	TC1000007852.hg.2	heterogeneous nuclear ribonucleoprotein H3 (2H9)	TC1000007852.hg.2	Host	Host	-1.2686	10.165	-12.9118	4.81538e-18	1.57343e-16	30.6117
317749		DHRS4L2	dehydrogenase/reductase (SDR family) member 4 like 2		I	3	TC1400010580.hg.2	dehydrogenase/reductase (SDR family) member 4 like 2	TC1400010580.hg.2	Host	Host	-3.02777	8.49726	-12.9051	4.91703e-18	1.60394e-16	30.5907
9595	ENSG00000115165	CYTIP	cytohesin 1 interacting protein		I	3	TC0200014693.hg.2	cytohesin 1 interacting protein	TC0200014693.hg.2	Host	Host	-2.18707	9.39581	-12.901	4.98229e-18	1.6225e-16	30.5775
55904	ENSG00000005483	KMT2E	lysine (K)-specific methyltransferase 2E		I	3	TC0700008690.hg.2	lysine (K)-specific methyltransferase 2E	TC0700008690.hg.2	Host	Host	-0.810095	10.3179	-12.8975	5.03621e-18	1.63732e-16	30.5667
84817	ENSG00000129235	TXNDC17	thioredoxin domain containing 17		I	3	TC1700006702.hg.2	thioredoxin domain containing 17	TC1700006702.hg.2	Host	Host	0.975103	10.129	12.8965	5.05319e-18	1.64009e-16	30.5633
156	ENSG00000173020	ADRBK1	adrenergic, beta, receptor kinase 1		I	3	TC1100008123.hg.2	adrenergic, beta, receptor kinase 1	TC1100008123.hg.2	Host	Host	-1.47239	10.3653	-12.8932	5.10517e-18	1.65419e-16	30.553
9725	ENSG00000196187	TMEM63A	transmembrane protein 63A		I	4	TC0100017500.hg.2	transmembrane protein 63A	TC0100017500.hg.2	Host	Host	-1.37995	10.9649	-12.8904	5.15075e-18	1.66618e-16	30.5441
85019	ENSG00000134490	TMEM241	transmembrane protein 241		I	1	TC1800008281.hg.2	transmembrane protein 241	TC1800008281.hg.2	Host	Host	4.22806	6.90631	12.8834	5.26576e-18	1.70055e-16	30.5219
5552	ENSG00000122862	SRGN	serglycin		I	3	TC1000007883.hg.2	serglycin	TC1000007883.hg.2	Host	Host	-1.53231	10.5163	-12.8673	5.53887e-18	1.78578e-16	30.471
120425	ENSG00000160593	AMICA1	adhesion molecule, interacts with CXADR antigen 1		I	3	TC1100012471.hg.2	adhesion molecule, interacts with CXADR antigen 1	TC1100012471.hg.2	Host	Host	-3.96337	10.5673	-12.8288	6.25417e-18	2.01305e-16	30.349
79989	ENSG00000105948	TTC26	tetratricopeptide repeat domain 26		I	3	TC0700009329.hg.2	tetratricopeptide repeat domain 26	TC0700009329.hg.2	Host	Host	4.19722	6.11553	12.8274	6.28355e-18	2.01916e-16	30.3443
9616	ENSG00000114125	RNF7	ring finger protein 7		I	3	TC0300009010.hg.2	ring finger protein 7	TC0300009010.hg.2	Host	Host	-1.08846	9.86034	-12.8236	6.35953e-18	2.0402e-16	30.3322
8985	ENSG00000106397	PLOD3	procollagen-lysine, 2-oxoglutarate 5-dioxygenase 3		I	3	TC0700012041.hg.2	procollagen-lysine, 2-oxoglutarate 5-dioxygenase 3	TC0700012041.hg.2	Host	Host	-2.06574	8.61112	-12.8139	6.55557e-18	2.09962e-16	30.3017
644019		CBWD6	COBW domain containing 6		I	3	TC0900012234.hg.2	COBW domain containing 6	TC0900012234.hg.2	Host	Host	0.837745	10.8812	12.7788	7.32615e-18	2.34256e-16	30.19
401247	ENSG00000214894	LINC00243	long intergenic non-protein coding RNA 243		I	3	TC0600011387.hg.2	long intergenic non-protein coding RNA 243	TC0600011387.hg.2	Host	Host	-3.61298	8.1723	-12.7777	7.35093e-18	2.34662e-16	30.1866
814	ENSG00000152495	CAMK4	calcium/calmodulin-dependent protein kinase IV		I	1	TC0500008309.hg.2	calcium/calmodulin-dependent protein kinase IV	TC0500008309.hg.2	Host	Host	-2.13619	9.53486	-12.7661	7.62523e-18	2.43018e-16	30.1498
51564	ENSG00000061273	HDAC7	histone deacetylase 7		I	3	TC1200010556.hg.2	histone deacetylase 7	TC1200010556.hg.2	Host	Host	-1.5714	8.74034	-12.7573	7.84154e-18	2.49115e-16	30.1217
10491	ENSG00000170275	CRTAP	cartilage associated protein		I	126	TC0300006993.hg.2	cartilage associated protein	TC0300006993.hg.2	Host	Host	-2.13175	7.72648	-12.7573	7.8422e-18	2.49115e-16	30.1216
64761	ENSG00000059378	PARP12	poly (ADP-ribose) polymerase family, member 12		I	3	TC0700012797.hg.2	poly(ADP-ribose) polymerase family member 12	TC0700012797.hg.2	Host	Host	-2.05311	10.2199	-12.7471	8.09978e-18	2.56707e-16	30.0891
80148	ENSG00000122490	PQLC1	PQ loop repeat containing 1		I	3	TC1800009203.hg.2	PQ loop repeat containing 1	TC1800009203.hg.2	Host	Host	1.4063	10.1178	12.7468	8.10765e-18	2.56707e-16	30.0881
5110	ENSG00000120265	PCMT1	protein-L-isoaspartate (D-aspartate) O-methyltransferase		I	3	TC0600009808.hg.2	protein-L-isoaspartate (D-aspartate) O-methyltransferase	TC0600009808.hg.2	Host	Host	1.40357	9.46469	12.7414	8.24589e-18	2.60659e-16	30.0711
8816	ENSG00000139990	DCAF5	DDB1 and CUL4 associated factor 5		I	3	TC1400009538.hg.2	DDB1 and CUL4 associated factor 5	TC1400009538.hg.2	Host	Host	-0.969851	10.208	-12.735	8.41647e-18	2.65618e-16	30.0505
5891	ENSG00000080823	MOK	MOK protein kinase		I	3	TC1400010261.hg.2	MOK protein kinase	TC1400010261.hg.2	Host	Host	2.86089	7.814	12.7233	8.7328e-18	2.75154e-16	30.0135
54941	ENSG00000101695	RNF125	ring finger protein 125, E3 ubiquitin protein ligase		I	3	TC1800009222.hg.2	ring finger protein 125, E3 ubiquitin protein ligase	TC1800009222.hg.2	Host	Host	-3.36758	8.86264	-12.7219	8.77218e-18	2.75947e-16	30.0089
64395	ENSG00000087338	GMCL1	germ cell-less, spermatogenesis associated 1		I	3	TC0200007929.hg.2	germ cell-less, spermatogenesis associated 1	TC0200007929.hg.2	Host	Host	1.21139	9.50841	12.7032	9.30936e-18	2.92371e-16	29.9492
55144	ENSG00000171492	LRRC8D	leucine rich repeat containing 8 family, member D		I	3	TC0100018247.hg.2	leucine rich repeat containing 8 family, member D	TC0100018247.hg.2	Host	Host	-1.60546	10.3295	-12.7009	9.37774e-18	2.94043e-16	29.9419
7543	ENSG00000005889	ZFX	zinc finger protein, X-linked		I	3	TC0X00006809.hg.2	zinc finger protein, X-linked	TC0X00006809.hg.2	Host	Host	-2.3632	8.57959	-12.6826	9.93779e-18	3.11101e-16	29.8836
8631	ENSG00000141293	SKAP1	src kinase associated phosphoprotein 1		I	1	TC1700010982.hg.2	src kinase associated phosphoprotein 1	TC1700010982.hg.2	Host	Host	-1.20247	10.031	-12.6738	1.02189e-17	3.19385e-16	29.8555
3097	ENSG00000010818	HIVEP2	human immunodeficiency virus type I enhancer binding protein 2		I	3	TC0600013409.hg.2	human immunodeficiency virus type I enhancer binding protein 2	TC0600013409.hg.2	Host	Host	-1.71689	9.83472	-12.6684	1.03962e-17	3.24406e-16	29.8382
51367	ENSG00000167272	POP5	POP5 homolog, ribonuclease P/MRP subunit		I	3	TC1200012172.hg.2	POP5 homolog, ribonuclease P/MRP subunit	TC1200012172.hg.2	Host	Host	1.45043	9.4577	12.6668	1.04481e-17	3.255e-16	29.8332
131450	ENSG00000163606	CD200R1	CD200 receptor 1		I	3	TC0300012007.hg.2	CD200 receptor 1	TC0300012007.hg.2	Host	Host	-3.41262	7.61417	-12.6636	1.05557e-17	3.28326e-16	29.8229
64784	ENSG00000140577	CRTC3	CREB regulated transcription coactivator 3		I	1	TC1500008317.hg.2	CREB regulated transcription coactivator 3	TC1500008317.hg.2	Host	Host	-1.58784	10.195	-12.66	1.06781e-17	3.31601e-16	29.8114
23179	ENSG00000143344	RGL1	ral guanine nucleotide dissociation stimulator-like 1		I	3	TC0100010874.hg.2	ral guanine nucleotide dissociation stimulator-like 1	TC0100010874.hg.2	Host	Host	2.95707	6.58332	12.6557	1.08257e-17	3.35649e-16	29.7976
3608	ENSG00000143621	ILF2	interleukin enhancer binding factor 2		I	3	TC0100015875.hg.2	interleukin enhancer binding factor 2	TC0100015875.hg.2	Host	Host	0.937749	11.5646	12.6454	1.11853e-17	3.46245e-16	29.7647
5425	ENSG00000106628	POLD2	polymerase (DNA directed), delta 2, accessory subunit		I	3	TC0700010910.hg.2	polymerase (DNA directed), delta 2, accessory subunit	TC0700010910.hg.2	Host	Host	1.53239	9.25923	12.6448	1.12053e-17	3.46311e-16	29.7629
1964	ENSG00000173674	EIF1AX	eukaryotic translation initiation factor 1A, X-linked		I	3	TC0X00009215.hg.2	eukaryotic translation initiation factor 1A, X-linked	TC0X00009215.hg.2	Host	Host	1.2296	9.33527	12.6385	1.14343e-17	3.52828e-16	29.7426
5441	ENSG00000177700	POLR2L	polymerase (RNA) II (DNA directed) polypeptide L, 7.6kDa		I	3	TC1100009707.hg.2	polymerase (RNA) II (DNA directed) polypeptide L, 7.6kDa	TC1100009707.hg.2	Host	Host	1.62582	9.83738	12.6324	1.16585e-17	3.59174e-16	29.7231
23394	ENSG00000101126	ADNP	activity-dependent neuroprotector homeobox		I	3	TC2000009440.hg.2	activity-dependent neuroprotector homeobox	TC2000009440.hg.2	Host	Host	-1.0924	10.5778	-12.6297	1.1757e-17	3.61635e-16	29.7146
7404	ENSG00000183878	UTY	ubiquitously transcribed tetratricopeptide repeat containing, Y-linked		I	3	TC0Y00007074.hg.2	ubiquitously transcribed tetratricopeptide repeat containing, Y-linked	TC0Y00007074.hg.2	Host	Host	-1.09661	8.88548	-12.627	1.18606e-17	3.64244e-16	29.7058
391	ENSG00000177105	RHOG	ras homolog family member G		I	3	TC1100009864.hg.2	ras homolog family member G	TC1100009864.hg.2	Host	Host	-1.0345	10.7242	-12.625	1.19341e-17	3.65923e-16	29.6996
100526767		RNF103-CHMP3	RNF103-CHMP3 readthrough		I	3	TC0200016705.hg.2	RNF103-CHMP3 readthrough	TC0200016705.hg.2	Host	Host	-1.50361	9.81401	-12.5977	1.30181e-17	3.98531e-16	29.6122
30833	ENSG00000125458	NT5C	5', 3'-nucleotidase, cytosolic		I	3	TC1700011736.hg.2	5, 3-nucleotidase, cytosolic	TC1700011736.hg.2	Host	Host	-1.86479	8.65695	-12.597	1.30483e-17	3.98826e-16	29.6099
4628	ENSG00000133026	MYH10	myosin, heavy chain 10, non-muscle		I	3	TC1700009694.hg.2	myosin, heavy chain 10, non-muscle	TC1700009694.hg.2	Host	Host	2.24862	7.30085	12.5878	1.34379e-17	4.1009e-16	29.5803
51780	ENSG00000120733	KDM3B	lysine (K)-specific demethylase 3B		I	1	TC0500008782.hg.2	lysine (K)-specific demethylase 3B	TC0500008782.hg.2	Host	Host	-1.18168	9.46461	-12.576	1.39528e-17	4.25132e-16	29.5425
43	ENSG00000087085	ACHE	acetylcholinesterase (Yt blood group)		I	3	TC0700013599.hg.2	acetylcholinesterase (Yt blood group)	TC0700013599.hg.2	Host	Host	1.81259	4.66648	12.5745	1.40181e-17	4.26238e-16	29.5378
80017	ENSG00000133943	C14orf159	chromosome 14 open reading frame 159		I	3	TC1400007975.hg.2	chromosome 14 open reading frame 159	TC1400007975.hg.2	Host	Host	-1.74033	9.43146	-12.5742	1.4033e-17	4.26238e-16	29.5368
55850	ENSG00000053501	USE1	unconventional SNARE in the ER 1 homolog (S. cerevisiae)		I	3	TC1900007313.hg.2	unconventional SNARE in the ER 1 homolog (S. cerevisiae)	TC1900007313.hg.2	Host	Host	-1.80311	9.01515	-12.5702	1.42122e-17	4.31008e-16	29.524
387856	ENSG00000177875	CCDC184	coiled-coil domain containing 184		I	3	TC1200007510.hg.2	coiled-coil domain containing 184	TC1200007510.hg.2	Host	Host	3.57449	5.11772	12.546	1.5354e-17	4.64908e-16	29.4464
4302		MLLT6	myeloid/lymphoid or mixed-lineage leukemia; translocated to, 6		I	3	TC1700007716.hg.2	myeloid/lymphoid or mixed-lineage leukemia; translocated to, 6	TC1700007716.hg.2	Host	Host	-1.12607	9.35396	-12.5318	1.60668e-17	4.85732e-16	29.4007
3021	ENSG00000132475	H3F3B	H3 histone, family 3B (H3.3B)		I	3	TC1700012470.hg.2	H3 histone, family 3B (H3.3B)	TC1700012470.hg.2	Host	Host	0.944895	11.257	12.5242	1.64637e-17	4.96959e-16	29.3762
27154	ENSG00000096070	BRPF3	bromodomain and PHD finger containing, 3		I	3	TC0600007832.hg.2	bromodomain and PHD finger containing 3	TC0600007832.hg.2	Host	Host	-2.51128	7.79007	-12.4968	1.79679e-17	5.41519e-16	29.2884
25957	ENSG00000132424	PNISR	PNN-interacting serine/arginine-rich protein		I	3	TC0600012655.hg.2	PNN-interacting serine/arginine-rich protein	TC0600012655.hg.2	Host	Host	-0.784713	10.9627	-12.4852	1.86477e-17	5.61137e-16	29.251
11171	ENSG00000023734	STRAP	serine/threonine kinase receptor associated protein		I	3	TC1200006966.hg.2	serine/threonine kinase receptor associated protein	TC1200006966.hg.2	Host	Host	1.16652	10.1755	12.4788	1.90332e-17	5.71851e-16	29.2305
3748	ENSG00000131398	KCNC3	potassium channel, voltage gated Shaw related subfamily C, member 3		I	3	TC1900011194.hg.2	potassium channel, voltage gated Shaw related subfamily C, member 3	TC1900011194.hg.2	Host	Host	3.66446	7.16702	12.4573	2.03952e-17	6.11824e-16	29.161
51659	ENSG00000131153	GINS2	GINS complex subunit 2 (Psf2 homolog)		I	3	TC1600011574.hg.2	GINS complex subunit 2 (Psf2 homolog)	TC1600011574.hg.2	Host	Host	3.34072	7.00563	12.4549	2.05538e-17	6.15632e-16	29.1532
2908	ENSG00000113580	NR3C1	nuclear receptor subfamily 3, group C, member 1 (glucocorticoid receptor)		I	3	TC0500012340.hg.2	nuclear receptor subfamily 3, group C, member 1 (glucocorticoid receptor)	TC0500012340.hg.2	Host	Host	-1.52297	9.60035	-12.4525	2.07119e-17	6.19411e-16	29.1455
9019	ENSG00000197965	MPZL1	myelin protein zero-like 1		I	3	TC0100010514.hg.2	myelin protein zero-like 1	TC0100010514.hg.2	Host	Host	2.71134	7.97457	12.4413	2.14647e-17	6.40936e-16	29.1096
8732	ENSG00000111880	RNGTT	RNA guanylyltransferase and 5'-phosphatase		I	3	TC0600012529.hg.2	RNA guanylyltransferase and 5-phosphatase	TC0600012529.hg.2	Host	Host	1.00075	10.7186	12.4294	2.22988e-17	6.64819e-16	29.0713
374403	ENSG00000175463	TBC1D10C	TBC1 domain family, member 10C		I	3	TC1100008133.hg.2	TBC1 domain family, member 10C	TC1100008133.hg.2	Host	Host	-2.37908	9.40811	-12.4275	2.24412e-17	6.68039e-16	29.0649
79169	ENSG00000143793	C1orf35	chromosome 1 open reading frame 35		I	3	TC0100017586.hg.2	chromosome 1 open reading frame 35	TC0100017586.hg.2	Host	Host	1.21474	9.84811	12.4042	2.41796e-17	7.18685e-16	28.99
65977	ENSG00000116095	PLEKHA3	pleckstrin homology domain containing, family A (phosphoinositide binding specific) member 3		I	3	TC0200010119.hg.2	pleckstrin homology domain containing, family A (phosphoinositide binding specific) member 3	TC0200010119.hg.2	Host	Host	-2.70133	8.18238	-12.4019	2.43593e-17	7.2292e-16	28.9825
27344	ENSG00000102109	PCSK1N	proprotein convertase subtilisin/kexin type 1 inhibitor		I	3	TC0X00009632.hg.2	proprotein convertase subtilisin/kexin type 1 inhibitor	TC0X00009632.hg.2	Host	Host	2.64627	6.29735	12.3961	2.48164e-17	7.35361e-16	28.9638
55690	ENSG00000175115	PACS1	phosphofurin acidic cluster sorting protein 1		I	3	TC1100008054.hg.2	phosphofurin acidic cluster sorting protein 1	TC1100008054.hg.2	Host	Host	-1.12902	10.4603	-12.386	2.56392e-17	7.58583e-16	28.931
5111	ENSG00000132646	PCNA	proliferating cell nuclear antigen		I	3	TC2000008279.hg.2	proliferating cell nuclear antigen	TC2000008279.hg.2	Host	Host	1.13206	10.5759	12.3731	2.67254e-17	7.89519e-16	28.8893
1408	ENSG00000121671	CRY2	cryptochrome circadian clock 2		I	3	TC1100012994.hg.2	cryptochrome circadian clock 2	TC1100012994.hg.2	Host	Host	1.15662	9.60908	12.3698	2.70123e-17	7.96781e-16	28.8786
7812	ENSG00000009307	CSDE1	cold shock domain containing E1, RNA-binding		I	3	TC0100015353.hg.2	cold shock domain containing E1, RNA binding	TC0100015353.hg.2	Host	Host	-1.01565	11.2368	-12.3644	2.74782e-17	8.09292e-16	28.8614
3151	ENSG00000198830	HMGN2	high mobility group nucleosomal binding domain 2		I	3	TC0100007463.hg.2	high mobility group nucleosomal binding domain 2	TC0100007463.hg.2	Host	Host	-0.981642	10.8029	-12.3634	2.75689e-17	8.10735e-16	28.8581
3654	ENSG00000184216	IRAK1	interleukin-1 receptor-associated kinase 1		I	3	TC0X00011184.hg.2	interleukin 1 receptor associated kinase 1	TC0X00011184.hg.2	Host	Host	-2.32035	8.68489	-12.3591	2.79556e-17	8.20861e-16	28.8441
517	ENSG00000135390	ATP5G2	ATP synthase, H+ transporting, mitochondrial Fo complex, subunit C2 (subunit 9)		I	3	TC1200012798.hg.2	ATP synthase, H+ transporting, mitochondrial Fo complex subunit C2 (subunit 9)	TC1200012798.hg.2	Host	Host	-1.33939	8.8416	-12.3586	2.80002e-17	8.20931e-16	28.8425
445571	ENSG00000196873	CBWD3	COBW domain containing 3		I	3	TC0900007475.hg.2	COBW domain containing 3	TC0900007475.hg.2	Host	Host	0.701612	11.4131	12.3541	2.84122e-17	8.31752e-16	28.8278
7153	ENSG00000131747	TOP2A	topoisomerase (DNA) II alpha		I	3	TC1700010618.hg.2	topoisomerase (DNA) II alpha	TC1700010618.hg.2	Host	Host	2.45275	7.35253	12.3489	2.88908e-17	8.4378e-16	28.811
1153	ENSG00000099622	CIRBP	cold inducible RNA binding protein		I	3	TC1900006524.hg.2	cold inducible RNA binding protein	TC1900006524.hg.2	Host	Host	-1.14658	10.0894	-12.3486	2.89149e-17	8.4378e-16	28.8102
51816	ENSG00000093072	CECR1	cat eye syndrome chromosome region, candidate 1		I	3	TC2200007894.hg.2	cat eye syndrome chromosome region, candidate 1	TC2200007894.hg.2	Host	Host	-3.19434	8.85508	-12.3482	2.89534e-17	8.4378e-16	28.8089
25816	ENSG00000145779	TNFAIP8	tumor necrosis factor, alpha-induced protein 8		I	3	TC0500008437.hg.2	tumor necrosis factor, alpha-induced protein 8	TC0500008437.hg.2	Host	Host	-1.63888	9.7008	-12.3461	2.9144e-17	8.4806e-16	28.8023
285550	ENSG00000237765	FAM200B	family with sequence similarity 200, member B		I	3	TC0400012768.hg.2	family with sequence similarity 200, member B	TC0400012768.hg.2	Host	Host	-1.88148	8.91737	-12.3394	2.97821e-17	8.65329e-16	28.7805
221178		SPATA13	spermatogenesis associated 13		I	4	TC1300006601.hg.2	spermatogenesis associated 13	TC1300006601.hg.2	Host	Host	-2.28516	6.70511	-12.3337	3.03317e-17	8.79981e-16	28.7621
6415	ENSG00000178980	SEPW1	selenoprotein W, 1		I	3	TC1900008435.hg.2	selenoprotein W, 1	TC1900008435.hg.2	Host	Host	-0.844836	11.3168	-12.3273	3.09634e-17	8.96969e-16	28.7414
84279	ENSG00000135617	PRADC1	protease-associated domain containing 1		I	3	TC0200013061.hg.2	protease-associated domain containing 1	TC0200013061.hg.2	Host	Host	1.87728	7.99529	12.3246	3.12359e-17	9.03513e-16	28.7326
126526	ENSG00000160392	C19orf47	chromosome 19 open reading frame 47		I	3	TC1900010701.hg.2	chromosome 19 open reading frame 47	TC1900010701.hg.2	Host	Host	1.362	10.6181	12.3193	3.17728e-17	9.17675e-16	28.7155
5567	ENSG00000142875	PRKACB	protein kinase, cAMP-dependent, catalytic, beta		I	3	TC0100008874.hg.2	protein kinase, cAMP-dependent, catalytic, beta	TC0100008874.hg.2	Host	Host	-3.34776	8.12881	-12.316	3.21178e-17	9.26262e-16	28.7046
7982	ENSG00000004866	ST7	suppression of tumorigenicity 7		I	3	TC0700008882.hg.2	suppression of tumorigenicity 7	TC0700008882.hg.2	Host	Host	-3.1217	6.66066	-12.3024	3.35542e-17	9.66253e-16	28.6607
7336	ENSG00000169139	UBE2V2	ubiquitin-conjugating enzyme E2 variant 2		I	3	TC0800007554.hg.2	ubiquitin conjugating enzyme E2 variant 2	TC0800007554.hg.2	Host	Host	1.15129	9.22717	12.2685	3.74376e-17	1.07648e-15	28.5506
10943	ENSG00000005302	MSL3	male-specific lethal 3 homolog (Drosophila)		I	3	TC0X00006614.hg.2	male-specific lethal 3 homolog (Drosophila)	TC0X00006614.hg.2	Host	Host	-1.47004	9.99013	-12.2676	3.75426e-17	1.07791e-15	28.5478
645	ENSG00000090013	BLVRB	biliverdin reductase B		I	3	TC1900010708.hg.2	biliverdin reductase B	TC1900010708.hg.2	Host	Host	1.41885	9.51741	12.2649	3.78759e-17	1.08587e-15	28.5389
9641	ENSG00000263528	IKBKE	inhibitor of kappa light polypeptide gene enhancer in B-cells, kinase epsilon		I	1	TC0100011374.hg.2	inhibitor of kappa light polypeptide gene enhancer in B-cells, kinase epsilon	TC0100011374.hg.2	Host	Host	-1.34178	9.63044	-12.2481	3.9985e-17	1.14211e-15	28.4845
10471		PFDN6	prefoldin subunit 6		I	3	TC0600007695.hg.2	prefoldin subunit 6	TC0600007695.hg.2	Host	Host	0.715774	10.8141	12.248	4.00035e-17	1.14211e-15	28.484
79792		GSDMD	gasdermin D		I	3	TC0800009201.hg.2	gasdermin D	TC0800009201.hg.2	Host	Host	-1.36822	8.30545	-12.2479	4.00142e-17	1.14211e-15	28.4837
9772	ENSG00000177728	KIAA0195	KIAA0195		I	3	TC1700008907.hg.2	transmembrane protein 94	TC1700008907.hg.2	Host	Host	-1.39074	9.41178	-12.2464	4.02129e-17	1.1461e-15	28.4787
11046	ENSG00000130958	SLC35D2	solute carrier family 35 (UDP-GlcNAc/UDP-glucose transporter), member D2		I	3	TC0900010910.hg.2	solute carrier family 35 (UDP-GlcNAc/UDP-glucose transporter), member D2	TC0900010910.hg.2	Host	Host	-3.32531	6.77397	-12.2393	4.11353e-17	1.16918e-15	28.4559
8345	ENSG00000275713	HIST1H2BH	histone cluster 1, H2bh		I	3	TC0600007290.hg.2	histone cluster 1, H2bh	TC0600007290.hg.2	Host	Host	1.47328	10.4747	12.2393	4.11432e-17	1.16918e-15	28.4558
51286	ENSG00000184524	CEND1	cell cycle exit and neuronal differentiation 1		I	3	TC1100009702.hg.2	cell cycle exit and neuronal differentiation 1	TC1100009702.hg.2	Host	Host	2.27817	5.99667	12.2292	4.25115e-17	1.2063e-15	28.4229
54900	ENSG00000122188	LAX1	lymphocyte transmembrane adaptor 1		I	1	TC0100011270.hg.2	lymphocyte transmembrane adaptor 1	TC0100011270.hg.2	Host	Host	-3.29961	8.33519	-12.2222	4.34842e-17	1.23209e-15	28.4001
4802	ENSG00000066136	NFYC	nuclear transcription factor Y, gamma		I	3	TC0100007968.hg.2	nuclear transcription factor Y subunit gamma	TC0100007968.hg.2	Host	Host	-1.54154	8.05918	-12.2215	4.3577e-17	1.23293e-15	28.398
138050	ENSG00000165102	HGSNAT	heparan-alpha-glucosaminide N-acetyltransferase		I	3	TC0800007460.hg.2	heparan-alpha-glucosaminide N-acetyltransferase	TC0800007460.hg.2	Host	Host	-2.58471	8.73786	-12.2102	4.52008e-17	1.277e-15	28.3612
8875	ENSG00000112303	VNN2	vanin 2		I	3	TC0600013205.hg.2	vanin 2	TC0600013205.hg.2	Host	Host	-3.45398	6.9181	-12.2067	4.57139e-17	1.28962e-15	28.3499
83959	ENSG00000088836	SLC4A11	solute carrier family 4, sodium borate transporter, member 11		I	3	TC2000008217.hg.2	solute carrier family 4, sodium borate transporter, member 11	TC2000008217.hg.2	Host	Host	3.10372	5.62056	12.2039	4.61395e-17	1.29952e-15	28.3406
26052	ENSG00000197959	DNM3	dynamin 3		I	3	TC0100010609.hg.2	dynamin 3	TC0100010609.hg.2	Host	Host	2.87003	8.16008	12.2035	4.61988e-17	1.29952e-15	28.3393
144132	ENSG00000179532	DNHD1	dynein heavy chain domain 1		I	3	TC1100012960.hg.2	dynein heavy chain domain 1	TC1100012960.hg.2	Host	Host	2.05	9.41643	12.1976	4.70836e-17	1.3225e-15	28.3202
51652	ENSG00000115561	CHMP3	charged multivesicular body protein 3		I	3	TC0200016703.hg.2	charged multivesicular body protein 3	TC0200016703.hg.2	Host	Host	-1.5528	9.50991	-12.1922	4.79098e-17	1.34376e-15	28.3027
1493	ENSG00000163599	CTLA4	cytotoxic T-lymphocyte-associated protein 4		I	3	TC0200010525.hg.2	cytotoxic T-lymphocyte-associated protein 4	TC0200010525.hg.2	Host	Host	-2.52192	8.67811	-12.1813	4.96416e-17	1.39032e-15	28.2671
7108	ENSG00000149809	TM7SF2	transmembrane 7 superfamily member 2		I	3	TC1100013040.hg.2	transmembrane 7 superfamily member 2	TC1100013040.hg.2	Host	Host	2.12148	7.77523	12.1771	5.03102e-17	1.40702e-15	28.2536
6866	ENSG00000166863	TAC3	tachykinin 3		I	3	TC1200012805.hg.2	tachykinin 3	TC1200012805.hg.2	Host	Host	3.07319	5.44919	12.1584	5.34688e-17	1.4932e-15	28.1924
26150	ENSG00000128408	RIBC2	RIB43A domain with coiled-coils 2		I	3	TC2200007615.hg.2	RIB43A domain with coiled-coils 2	TC2200007615.hg.2	Host	Host	3.33242	4.82449	12.1438	5.60488e-17	1.56116e-15	28.1451
27347	ENSG00000198648	STK39	serine threonine kinase 39		I	3	TC0200014834.hg.2	serine threonine kinase 39	TC0200014834.hg.2	Host	Host	-2.20418	9.27072	-12.1438	5.60632e-17	1.56116e-15	28.1448
22862	ENSG00000102531	FNDC3A	fibronectin type III domain containing 3A		I	3	TC1300007152.hg.2	fibronectin type III domain containing 3A	TC1300007152.hg.2	Host	Host	-1.52044	8.41452	-12.1349	5.77066e-17	1.60462e-15	28.1158
596	ENSG00000171791	BCL2	B-cell CLL/lymphoma 2		I	3	TC1800008891.hg.2	B-cell CLL/lymphoma 2	TC1800008891.hg.2	Host	Host	-1.46188	10.6623	-12.132	5.82422e-17	1.6172e-15	28.1065
132864	ENSG00000137449	CPEB2	cytoplasmic polyadenylation element binding protein 2		NI	3	TC0400006930.hg.2	cytoplasmic polyadenylation element binding protein 2	TC0400006930.hg.2	Host	Host	-2.83517	7.62149	-12.1296	5.87053e-17	1.62773e-15	28.0985
8270	ENSG00000196976	LAGE3	L antigen family, member 3		I	3	TC0X00011204.hg.2	L antigen family, member 3	TC0X00011204.hg.2	Host	Host	1.11365	9.81761	12.1274	5.91243e-17	1.63701e-15	28.0914
26034	ENSG00000074706	IPCEF1	interaction protein for cytohesin exchange factors 1		I	3	TC0600014360.hg.2	interaction protein for cytohesin exchange factors 1	TC0600014360.hg.2	Host	Host	-3.16335	9.35707	-12.1266	5.92747e-17	1.63883e-15	28.0888
51181	ENSG00000169738	DCXR	dicarbonyl/L-xylulose reductase		I	3	TC1700012089.hg.2	dicarbonyl/L-xylulose reductase	TC1700012089.hg.2	Host	Host	1.08348	10.4281	12.1213	6.03048e-17	1.66494e-15	28.0715
5451	ENSG00000143190	POU2F1	POU class 2 homeobox 1		I	3	TC0100010499.hg.2	POU class 2 homeobox 1	TC0100010499.hg.2	Host	Host	1.35688	9.10814	12.1205	6.04541e-17	1.66669e-15	28.069
23564		DDAH2	dimethylarginine dimethylaminohydrolase 2		I	3	TC0600014264.hg.2	dimethylarginine dimethylaminohydrolase 2	TC0600014264.hg.2	Host	Host	2.31186	8.11976	12.1146	6.16348e-17	1.69684e-15	28.0496
3783	ENSG00000104783	KCNN4	potassium channel, calcium activated intermediate/small conductance subfamily N alpha, member 4		I	3	TC1900010864.hg.2	potassium channel, calcium activated intermediate/small conductance subfamily N alpha, member 4	TC1900010864.hg.2	Host	Host	-3.00921	8.42915	-12.1095	6.26541e-17	1.72246e-15	28.0331
728635	ENSG00000157326	DHRS4L1	dehydrogenase/reductase (SDR family) member 4 like 1		I	3	TC1400006711.hg.2	dehydrogenase/reductase (SDR family) member 4 like 1	TC1400006711.hg.2	Host	Host	-2.46748	7.55265	-12.1071	6.31419e-17	1.73341e-15	28.0253
138162	ENSG00000160345	C9orf116	chromosome 9 open reading frame 116		I	3	TC0900011938.hg.2	chromosome 9 open reading frame 116	TC0900011938.hg.2	Host	Host	3.11095	5.66369	12.0963	6.54039e-17	1.79297e-15	27.9899
4709	ENSG00000119013	NDUFB3	NADH dehydrogenase (ubiquinone) 1 beta subcomplex, 3, 12kDa		I	3	TC0200010438.hg.2	NADH dehydrogenase (ubiquinone) 1 beta subcomplex, 3, 12kDa	TC0200010438.hg.2	Host	Host	0.977574	10.7062	12.0931	6.60911e-17	1.80926e-15	27.9794
445328	ENSG00000213214	ARHGEF35	Rho guanine nucleotide exchange factor (GEF) 35		I	3	TC0700012906.hg.2	Rho guanine nucleotide exchange factor 35	TC0700012906.hg.2	Host	Host	-2.87653	6.74602	-12.0789	6.92063e-17	1.89187e-15	27.9331
55268	ENSG00000121310	ECHDC2	enoyl CoA hydratase domain containing 2		I	3	TC0100014214.hg.2	enoyl-CoA hydratase domain containing 2	TC0100014214.hg.2	Host	Host	-1.76231	8.3989	-12.0666	7.20416e-17	1.9666e-15	27.8928
23493	ENSG00000135547	HEY2	hes-related family bHLH transcription factor with YRPW motif 2		I	3	TC0600009362.hg.2	hes-related family bHLH transcription factor with YRPW motif 2	TC0600009362.hg.2	Host	Host	3.0709	5.63079	12.0582	7.40368e-17	2.01823e-15	27.8653
1487	ENSG00000159692	CTBP1	C-terminal binding protein 1		I	3	TC0400009723.hg.2	C-terminal binding protein 1	TC0400009723.hg.2	Host	Host	-0.897331	10.5413	-12.0522	7.55015e-17	2.05527e-15	27.8457
1788	ENSG00000119772	DNMT3A	DNA (cytosine-5-)-methyltransferase 3 alpha		I	3	TC0200016643.hg.2	DNA (cytosine-5-)-methyltransferase 3 alpha	TC0200016643.hg.2	Host	Host	-1.51665	10.1422	-12.0302	8.1118e-17	2.20507e-15	27.7735
161145	ENSG00000198133	TMEM229B	transmembrane protein 229B		I	3	TC1400010763.hg.2	transmembrane protein 229B	TC1400010763.hg.2	Host	Host	-2.96679	6.95915	-12.0265	8.20963e-17	2.22854e-15	27.7615
65123		INTS3	integrator complex subunit 3		I	3	TC0100018298.hg.2	integrator complex subunit 3	TC0100018298.hg.2	Host	Host	-1.66824	9.42362	-12.0238	8.28206e-17	2.24336e-15	27.7527
124540	ENSG00000153944	MSI2	musashi RNA-binding protein 2		I	3	TC1700008378.hg.2	musashi RNA binding protein 2	TC1700008378.hg.2	Host	Host	-1.0694	11.1423	-12.0233	8.29547e-17	2.24336e-15	27.751
5778	ENSG00000143851	PTPN7	protein tyrosine phosphatase, non-receptor type 7		I	3	TC0100016945.hg.2	protein tyrosine phosphatase, non-receptor type 7	TC0100016945.hg.2	Host	Host	-2.975	6.54178	-12.0232	8.29889e-17	2.24336e-15	27.7506
9960	ENSG00000140455	USP3	ubiquitin specific peptidase 3		I	3	TC1500007529.hg.2	ubiquitin specific peptidase 3	TC1500007529.hg.2	Host	Host	-0.850099	11.4356	-12.0099	8.66708e-17	2.33963e-15	27.707
482	ENSG00000129244	ATP1B2	ATPase, Na+/K+ transporting, beta 2 polypeptide		I	3	TC1700006763.hg.2	ATPase, Na+/K+ transporting, beta 2 polypeptide	TC1700006763.hg.2	Host	Host	2.99373	5.40147	12.0022	8.88777e-17	2.39587e-15	27.6817
729991		BORCS8	BLOC-1 related complex subunit 8		I	3	TC1900010045.hg.2	BLOC-1 related complex subunit 8	TC1900010045.hg.2	Host	Host	1.27877	9.59271	11.9982	9.00321e-17	2.42362e-15	27.6688
9878	ENSG00000092203	TOX4	TOX high mobility group box family member 4		I	3	TC1400006566.hg.2	TOX high mobility group box family member 4	TC1400006566.hg.2	Host	Host	0.734341	10.9904	11.9919	9.19062e-17	2.47065e-15	27.6481
7132	ENSG00000067182	TNFRSF1A	tumor necrosis factor receptor superfamily, member 1A		I	3	TC1200009722.hg.2	tumor necrosis factor receptor superfamily, member 1A	TC1200009722.hg.2	Host	Host	-1.40456	9.12704	-11.9879	9.31235e-17	2.49991e-15	27.6348
9141	ENSG00000105185	PDCD5	programmed cell death 5		I	3	TC1900007748.hg.2	programmed cell death 5	TC1900007748.hg.2	Host	Host	0.742326	10.974	11.9842	9.4245e-17	2.52652e-15	27.6228
65990	ENSG00000103254	FAM173A	family with sequence similarity 173, member A		I	3	TC1600006493.hg.2	family with sequence similarity 173, member A	TC1600006493.hg.2	Host	Host	1.41719	8.10971	11.9828	9.46976e-17	2.53515e-15	27.618
63979	ENSG00000132436	FIGNL1	fidgetin-like 1		I	3	TC0700011050.hg.2	fidgetin-like 1	TC0700011050.hg.2	Host	Host	2.8108	7.19356	11.9793	9.57853e-17	2.56074e-15	27.6065
1892	ENSG00000127884	ECHS1	enoyl CoA hydratase, short chain, 1, mitochondrial		I	3	TC1000012399.hg.2	enoyl-CoA hydratase, short chain, 1, mitochondrial	TC1000012399.hg.2	Host	Host	1.51989	9.57228	11.9763	9.67173e-17	2.5821e-15	27.5968
91526	ENSG00000065413	ANKRD44	ankyrin repeat domain 44		I	1	TC0200015336.hg.2	ankyrin repeat domain 44	TC0200015336.hg.2	Host	Host	-1.09972	10.2118	-11.9693	9.89419e-17	2.63786e-15	27.5739
51315	ENSG00000172086	KRCC1	lysine-rich coiled-coil 1		I	12	TC0200013357.hg.2	lysine-rich coiled-coil 1	TC0200013357.hg.2	Host	Host	-1.50399	8.63488	-11.9525	1.0453e-16	2.78303e-15	27.5187
130872	ENSG00000173209	AHSA2	AHA1, activator of heat shock 90kDa protein ATPase homolog 2 (yeast)		I	3	TC0200007717.hg.2	AHA1, activator of heat shock 90kDa protein ATPase homolog 2 (yeast)	TC0200007717.hg.2	Host	Host	-1.6161	9.9789	-11.9506	1.05185e-16	2.79662e-15	27.5125
56655	ENSG00000115350	POLE4	polymerase (DNA-directed), epsilon 4, accessory subunit		I	3	TC0200008103.hg.2	polymerase (DNA-directed), epsilon 4, accessory subunit	TC0200008103.hg.2	Host	Host	-1.18901	9.50249	-11.9449	1.07155e-16	2.8451e-15	27.4938
639	ENSG00000057657	PRDM1	PR domain containing 1, with ZNF domain		I	3	TC0600008972.hg.2	PR domain containing 1, with ZNF domain	TC0600008972.hg.2	Host	Host	-2.80111	9.55476	-11.9422	1.08118e-16	2.86675e-15	27.4848
27338	ENSG00000108106	UBE2S	ubiquitin-conjugating enzyme E2S		I	3	TC1900011470.hg.2	ubiquitin-conjugating enzyme E2S	TC1900011470.hg.2	Host	Host	1.44776	8.75005	11.9263	1.13879e-16	3.0154e-15	27.4326
10102	ENSG00000123297	TSFM	Ts translation elongation factor, mitochondrial		I	3	TC1200012654.hg.2	Ts translation elongation factor, mitochondrial	TC1200012654.hg.2	Host	Host	1.59224	9.45931	11.9244	1.14592e-16	3.03014e-15	27.4264
23228	ENSG00000154822	PLCL2	phospholipase C-like 2		I	3	TC0300006758.hg.2	phospholipase C-like 2	TC0300006758.hg.2	Host	Host	-2.51564	6.67197	-11.9224	1.15369e-16	3.04654e-15	27.4196
10362	ENSG00000064961	HMG20B	high mobility group 20B		I	3	TC1900006645.hg.2	high mobility group 20B	TC1900006645.hg.2	Host	Host	1.14967	9.73379	11.9192	1.16577e-16	3.07425e-15	27.4091
5092	ENSG00000166228	PCBD1	pterin-4 alpha-carbinolamine dehydratase/dimerization cofactor of hepatocyte nuclear factor 1 alpha		I	3	TC1000010930.hg.2	pterin-4 alpha-carbinolamine dehydratase/dimerization cofactor of hepatocyte nuclear factor 1 alpha	TC1000010930.hg.2	Host	Host	-2.72336	8.00125	-11.9148	1.18269e-16	3.11463e-15	27.3946
55851	ENSG00000205155	PSENEN	presenilin enhancer gamma secretase subunit		I	3	TC1900011713.hg.2	presenilin enhancer gamma secretase subunit	TC1900011713.hg.2	Host	Host	0.965315	10.1088	11.9048	1.22186e-16	3.21343e-15	27.3619
79778	ENSG00000164877	MICALL2	MICAL-like 2		NI	3	TC0700010012.hg.2	MICAL-like 2	TC0700010012.hg.2	Host	Host	1.74098	5.99961	11.8974	1.25222e-16	3.28881e-15	27.3372
51643		TMBIM4	transmembrane BAX inhibitor motif containing 4		I	3	TC1200012819.hg.2	transmembrane BAX inhibitor motif containing 4	TC1200012819.hg.2	Host	Host	-1.88723	10.0398	-11.8841	1.30786e-16	3.4234e-15	27.2935
8349	ENSG00000184678	HIST2H2BE	histone cluster 2, H2be		I	3	TC0100018483.hg.2	histone cluster 2, H2be	TC0100018483.hg.2	Host	Host	1.00791	11.47	11.884	1.30818e-16	3.4234e-15	27.2933
23261	ENSG00000171735	CAMTA1	calmodulin binding transcription activator 1		I	1	TC0100006707.hg.2	calmodulin binding transcription activator 1	TC0100006707.hg.2	Host	Host	0.881323	9.76058	11.8839	1.30876e-16	3.4234e-15	27.2928
22936	ENSG00000118985	ELL2	elongation factor, RNA polymerase II, 2		I	3	TC0500011502.hg.2	elongation factor, RNA polymerase II, 2	TC0500011502.hg.2	Host	Host	1.33438	9.94803	11.8814	1.31924e-16	3.44369e-15	27.2848
974	ENSG00000007312	CD79B	CD79b molecule, immunoglobulin-associated beta		I	3	TC1700011430.hg.2	CD79b molecule, immunoglobulin-associated beta	TC1700011430.hg.2	Host	Host	-3.10633	6.88753	-11.8813	1.32006e-16	3.44369e-15	27.2842
6976		TRGV3	T cell receptor gamma variable 3		I	3	TC0700010787.hg.2	T cell receptor gamma variable 3	TC0700010787.hg.2	Host	Host	-2.6725	8.25672	-11.8769	1.33918e-16	3.48888e-15	27.2698
23221	ENSG00000008853	RHOBTB2	Rho-related BTB domain containing 2		I	3	TC0800007004.hg.2	Rho-related BTB domain containing 2	TC0800007004.hg.2	Host	Host	2.40797	9.00057	11.8677	1.38031e-16	3.59121e-15	27.2394
7846	ENSG00000167552	TUBA1A	tubulin, alpha 1a		I	3	TC1200010618.hg.2	tubulin, alpha 1a	TC1200010618.hg.2	Host	Host	-1.44774	9.42137	-11.8635	1.39917e-16	3.63441e-15	27.2257
393	ENSG00000089820	ARHGAP4	Rho GTPase activating protein 4		I	3	TC0X00011414.hg.2	Rho GTPase activating protein 4	TC0X00011414.hg.2	Host	Host	-1.34066	8.7617	-11.8632	1.40066e-16	3.63441e-15	27.2247
10114	ENSG00000110422	HIPK3	homeodomain interacting protein kinase 3		I	3	TC1100007227.hg.2	homeodomain interacting protein kinase 3	TC1100007227.hg.2	Host	Host	-3.01491	6.1373	-11.8623	1.40496e-16	3.6407e-15	27.2216
201254	ENSG00000169689	STRA13	stimulated by retinoic acid 13		I	2	TC1700012087.hg.2	stimulated by retinoic acid 13	TC1700012087.hg.2	Host	Host	1.419	8.4486	11.8594	1.41809e-16	3.66983e-15	27.2122
10744	ENSG00000250254	PTTG2	pituitary tumor-transforming 2		I	3	TC0400007247.hg.2	pituitary tumor-transforming 2	TC0400007247.hg.2	Host	Host	1.90576	7.75282	11.8536	1.44566e-16	3.73619e-15	27.1929
8975	ENSG00000058056	USP13	ubiquitin specific peptidase 13 (isopeptidase T-3)		NI	3	TC0300009613.hg.2	ubiquitin specific peptidase 13 (isopeptidase T-3)	TC0300009613.hg.2	Host	Host	-2.30475	6.10702	-11.8431	1.49618e-16	3.86042e-15	27.1584
126626	ENSG00000143458	GABPB2	GA binding protein transcription factor, beta subunit 2		I	3	TC0100009939.hg.2	GA binding protein transcription factor, beta subunit 2	TC0100009939.hg.2	Host	Host	-1.57811	10.5048	-11.8428	1.49771e-16	3.86042e-15	27.1573
9673	ENSG00000160785	SLC25A44	solute carrier family 25, member 44		I	3	TC0100010159.hg.2	solute carrier family 25, member 44	TC0100010159.hg.2	Host	Host	1.21166	9.94206	11.8355	1.53423e-16	3.94933e-15	27.1331
3003	ENSG00000113088	GZMK	granzyme K (granzyme 3; tryptase II)		I	3	TC0500007408.hg.2	granzyme K	TC0500007408.hg.2	Host	Host	-4.31347	6.69139	-11.817	1.63006e-16	4.19044e-15	27.0722
643	ENSG00000160683	CXCR5	chemokine (C-X-C motif) receptor 5		I	3	TC1100009225.hg.2	chemokine (C-X-C motif) receptor 5	TC1100009225.hg.2	Host	Host	-1.95953	8.80253	-11.7818	1.83008e-16	4.69843e-15	26.9559
8818	ENSG00000136908	DPM2	dolichyl-phosphate mannosyltransferase polypeptide 2, regulatory subunit		I	3	TC0900011612.hg.2	dolichyl-phosphate mannosyltransferase polypeptide 2, regulatory subunit	TC0900011612.hg.2	Host	Host	1.2935	10.2648	11.7752	1.87078e-16	4.79656e-15	26.9338
2323	ENSG00000090554	FLT3LG	fms-related tyrosine kinase 3 ligand		I	3	TC1900011779.hg.2	fms-related tyrosine kinase 3 ligand	TC1900011779.hg.2	Host	Host	-1.37676	8.61698	-11.7723	1.88832e-16	4.83291e-15	26.9245
54205	ENSG00000172115	CYCS	cytochrome c, somatic		I	3	TC0700010509.hg.2	cytochrome c, somatic	TC0700010509.hg.2	Host	Host	0.928725	10.1373	11.7721	1.88994e-16	4.83291e-15	26.9236
284058		KANSL1	KAT8 regulatory NSL complex subunit 1		NI	3	TC1700010910.hg.2	KAT8 regulatory NSL complex subunit 1	TC1700010910.hg.2	Host	Host	-1.552	8.78015	-11.7712	1.89549e-16	4.84073e-15	26.9206
65108	ENSG00000175130	MARCKSL1	MARCKS-like 1		I	3	TC0100013608.hg.2	MARCKS-like 1	TC0100013608.hg.2	Host	Host	1.76726	9.66809	11.7676	1.91769e-16	4.89099e-15	26.9089
8812	ENSG00000090061	CCNK	cyclin K		I	3	TC1400008173.hg.2	cyclin K	TC1400008173.hg.2	Host	Host	0.844224	10.0198	11.7531	2.01166e-16	5.12392e-15	26.8609
10404	ENSG00000104324	CPQ	carboxypeptidase Q		I	3	TC0800008300.hg.2	carboxypeptidase Q	TC0800008300.hg.2	Host	Host	-3.83986	6.61884	-11.7522	2.01745e-16	5.13194e-15	26.858
284119	ENSG00000177469	PTRF	polymerase I and transcript release factor		NI	3	TC1700010723.hg.2	polymerase I and transcript release factor	TC1700010723.hg.2	Host	Host	1.45198	7.02994	11.7449	2.0671e-16	5.25135e-15	26.8336
23522		KAT6B	K(lysine) acetyltransferase 6B		I	1	TC1000008081.hg.2	K(lysine) acetyltransferase 6B	TC1000008081.hg.2	Host	Host	-2.78517	7.45671	-11.7442	2.07151e-16	5.25567e-15	26.8314
81892	ENSG00000119705	SLIRP	SRA stem-loop interacting RNA binding protein		I	3	TC1400010636.hg.2	SRA stem-loop interacting RNA binding protein	TC1400010636.hg.2	Host	Host	0.660232	11.076	11.7394	2.10438e-16	5.3321e-15	26.8156
29919	ENSG00000141452	C18orf8	chromosome 18 open reading frame 8		I	1	TC1800006891.hg.2	chromosome 18 open reading frame 8	TC1800006891.hg.2	Host	Host	1.01551	8.9535	11.7377	2.11619e-16	5.35503e-15	26.81
5140	ENSG00000152270	PDE3B	phosphodiesterase 3B, cGMP-inhibited		I	3	TC1100006923.hg.2	phosphodiesterase 3B, cGMP-inhibited	TC1100006923.hg.2	Host	Host	-2.36648	8.189	-11.7344	2.1396e-16	5.40722e-15	26.7989
81619	ENSG00000108219	TSPAN14	tetraspanin 14		I	4	TC1000008236.hg.2	tetraspanin 14	TC1000008236.hg.2	Host	Host	-1.23941	10.0946	-11.7272	2.19075e-16	5.5293e-15	26.7752
63901	ENSG00000166801	FAM111A	family with sequence similarity 111, member A		I	3	TC1100007728.hg.2	family with sequence similarity 111, member A	TC1100007728.hg.2	Host	Host	-2.38056	8.49259	-11.7154	2.27784e-16	5.74163e-15	26.736
51629	ENSG00000013306	SLC25A39	solute carrier family 25, member 39		I	3	TC1700010826.hg.2	solute carrier family 25, member 39	TC1700010826.hg.2	Host	Host	1.44216	8.36668	11.7096	2.3221e-16	5.84561e-15	26.7167
2593	ENSG00000130005	GAMT	guanidinoacetate N-methyltransferase		I	3	TC1900009155.hg.2	guanidinoacetate N-methyltransferase	TC1900009155.hg.2	Host	Host	2.27637	6.92388	11.7054	2.35456e-16	5.91964e-15	26.7027
64324	ENSG00000165671	NSD1	nuclear receptor binding SET domain protein 1		I	3	TC0500009610.hg.2	nuclear receptor binding SET domain protein 1	TC0500009610.hg.2	Host	Host	-2.11954	8.8884	-11.6904	2.4741e-16	6.21212e-15	26.653
55839	ENSG00000166451	CENPN	centromere protein N		I	3	TC1600008567.hg.2	centromere protein N	TC1600008567.hg.2	Host	Host	2.34277	8.32041	11.6861	2.50949e-16	6.29284e-15	26.6387
3958	ENSG00000131981	LGALS3	lectin, galactoside-binding, soluble, 3		I	3	TC1400007227.hg.2	lectin, galactoside-binding, soluble, 3	TC1400007227.hg.2	Host	Host	-2.4383	7.88996	-11.6838	2.52868e-16	6.3328e-15	26.631
3998	ENSG00000074695	LMAN1	lectin, mannose-binding, 1		I	3	TC1800008824.hg.2	lectin, mannose-binding, 1	TC1800008824.hg.2	Host	Host	0.858001	11.0927	11.6813	2.54966e-16	6.37711e-15	26.6227
10181	ENSG00000003756	RBM5	RNA binding motif protein 5		I	3	TC0300013829.hg.2	RNA binding motif protein 5	TC0300013829.hg.2	Host	Host	-0.643768	11.2844	-11.673	2.62052e-16	6.5459e-15	26.5952
8742	ENSG00000239697	TNFSF12	tumor necrosis factor (ligand) superfamily, member 12		I	3	TC1700012185.hg.2	tumor necrosis factor (ligand) superfamily, member 12	TC1700012185.hg.2	Host	Host	-2.86789	6.01866	-11.6683	2.66196e-16	6.64087e-15	26.5794
146206	ENSG00000159753	RLTPR	RGD motif, leucine rich repeats, tropomodulin domain and proline-rich containing		NI	3	TC1600008168.hg.2	RGD motif, leucine rich repeats, tropomodulin domain and proline-rich containing	TC1600008168.hg.2	Host	Host	-2.60707	6.53039	-11.6637	2.70246e-16	6.73325e-15	26.5642
118429	ENSG00000163297	ANTXR2	anthrax toxin receptor 2		I	3	TC0400011144.hg.2	anthrax toxin receptor 2	TC0400011144.hg.2	Host	Host	-3.35177	8.21449	-11.6615	2.72222e-16	6.77379e-15	26.5569
8751	ENSG00000143537	ADAM15	ADAM metallopeptidase domain 15		I	3	TC0100018300.hg.2	ADAM metallopeptidase domain 15	TC0100018300.hg.2	Host	Host	2.76389	5.92776	11.6591	2.74425e-16	6.81987e-15	26.5488
51477	ENSG00000105655	ISYNA1	inositol-3-phosphate synthase 1		I	1	TC1900010016.hg.2	inositol-3-phosphate synthase 1	TC1900010016.hg.2	Host	Host	1.69711	9.88982	11.6515	2.81391e-16	6.98403e-15	26.5236
55917	ENSG00000143079	CTTNBP2NL	CTTNBP2 N-terminal like		I	3	TC0100009441.hg.2	CTTNBP2 N-terminal like	TC0100009441.hg.2	Host	Host	2.75722	7.43964	11.651	2.81866e-16	6.9869e-15	26.5219
25875	ENSG00000050426	LETMD1	LETM1 domain containing 1		I	3	TC1200007630.hg.2	LETM1 domain containing 1	TC1200007630.hg.2	Host	Host	-1.47781	8.39752	-11.6311	3.0101e-16	7.44256e-15	26.4559
8045		RASSF7	Ras association (RalGDS/AF-6) domain family (N-terminal) member 7		I	3	TC1100006475.hg.2	Ras association (RalGDS/AF-6) domain family (N-terminal) member 7	TC1100006475.hg.2	Host	Host	1.26573	8.44061	11.6311	3.01016e-16	7.44256e-15	26.4559
25837	ENSG00000167964	RAB26	RAB26, member RAS oncogene family		I	3	TC1600006593.hg.2	RAB26, member RAS oncogene family	TC1600006593.hg.2	Host	Host	2.02439	7.85244	11.6303	3.01787e-16	7.45214e-15	26.4533
200316	ENSG00000128394	APOBEC3F	apolipoprotein B mRNA editing enzyme, catalytic polypeptide-like 3F		I	3	TC2200009273.hg.2	apolipoprotein B mRNA editing enzyme, catalytic polypeptide-like 3F	TC2200009273.hg.2	Host	Host	-2.37494	9.41274	-11.6082	3.24787e-16	8.00989e-15	26.3795
10497	ENSG00000198722	UNC13B	unc-13 homolog B (C. elegans)		I	3	TC0900007077.hg.2	unc-13 homolog B (C. elegans)	TC0900007077.hg.2	Host	Host	4.99118	7.03009	11.6056	3.27522e-16	8.06711e-15	26.3711
440689	ENSG00000203814	HIST2H2BF	histone cluster 2, H2bf		I	3	TC0100015696.hg.2	histone cluster 2, H2bf	TC0100015696.hg.2	Host	Host	0.94453	11.671	11.6022	3.31311e-16	8.14553e-15	26.3595
2879	ENSG00000167468	GPX4	glutathione peroxidase 4		I	3	TC1900006510.hg.2	glutathione peroxidase 4	TC1900006510.hg.2	Host	Host	1.07313	8.99108	11.602	3.31546e-16	8.14553e-15	26.3588
7444	ENSG00000028116	VRK2	vaccinia related kinase 2		I	1	TC0200007664.hg.2	vaccinia related kinase 2	TC0200007664.hg.2	Host	Host	-2.57735	7.23002	-11.6013	3.32255e-16	8.15264e-15	26.3567
10162	ENSG00000111684	LPCAT3	lysophosphatidylcholine acyltransferase 3		I	3	TC1200009768.hg.2	lysophosphatidylcholine acyltransferase 3	TC1200009768.hg.2	Host	Host	1.89053	9.18837	11.5895	3.45521e-16	8.46745e-15	26.3173
7884	ENSG00000163950	SLBP	stem-loop binding protein		I	3	TC0400009746.hg.2	stem-loop binding protein	TC0400009746.hg.2	Host	Host	1.0995	9.907	11.5819	3.54394e-16	8.67393e-15	26.2919
7421	ENSG00000111424	VDR	vitamin D (1,25- dihydroxyvitamin D3) receptor		I	3	TC1200010559.hg.2	vitamin D (1,25- dihydroxyvitamin D3) receptor	TC1200010559.hg.2	Host	Host	2.2997	9.35246	11.5706	3.67906e-16	8.9933e-15	26.2543
6448	ENSG00000181523	SGSH	N-sulfoglucosamine sulfohydrolase		I	3	TC1700011970.hg.2	N-sulfoglucosamine sulfohydrolase	TC1700011970.hg.2	Host	Host	-2.02232	8.32082	-11.567	3.72268e-16	9.08849e-15	26.2424
22924	ENSG00000084764	MAPRE3	microtubule-associated protein, RP/EB family, member 3		I	4	TC0200007048.hg.2	microtubule-associated protein, RP/EB family, member 3	TC0200007048.hg.2	Host	Host	3.29721	6.93177	11.5606	3.80351e-16	9.27417e-15	26.2208
58509	ENSG00000105298	CACTIN	cactin, spliceosome C complex subunit		I	3	TC1900009299.hg.2	cactin, spliceosome C complex subunit	TC1900009299.hg.2	Host	Host	0.943617	9.58214	11.5574	3.84311e-16	9.35895e-15	26.2104
11000		SLC27A3	solute carrier family 27 (fatty acid transporter), member 3		I	3	TC0100018299.hg.2	solute carrier family 27 (fatty acid transporter), member 3	TC0100018299.hg.2	Host	Host	-4.12892	6.88065	-11.5549	3.87527e-16	9.42545e-15	26.202
79915	ENSG00000176208	ATAD5	ATPase family, AAA domain containing 5		I	3	TC1700007469.hg.2	ATPase family, AAA domain containing 5	TC1700007469.hg.2	Host	Host	2.55561	5.96463	11.5489	3.95339e-16	9.60342e-15	26.182
5916	ENSG00000172819	RARG	retinoic acid receptor, gamma		I	3	TC1200010795.hg.2	retinoic acid receptor, gamma	TC1200010795.hg.2	Host	Host	-2.35916	8.42938	-11.5442	4.01529e-16	9.74159e-15	26.1664
466	ENSG00000123268	ATF1	activating transcription factor 1		I	3	TC1200007622.hg.2	activating transcription factor 1	TC1200007622.hg.2	Host	Host	-1.20257	9.88448	-11.5423	4.0418e-16	9.79367e-15	26.1598
311	ENSG00000122359	ANXA11	annexin A11		I	3	TC1000011203.hg.2	annexin A11	TC1000011203.hg.2	Host	Host	-0.737605	11.7117	-11.516	4.41073e-16	1.06743e-14	26.072
25777	ENSG00000100242	SUN2	Sad1 and UNC84 domain containing 2		I	3	TC2200009353.hg.2	Sad1 and UNC84 domain containing 2	TC2200009353.hg.2	Host	Host	-1.24797	10.2294	-11.5117	4.47332e-16	1.08123e-14	26.0578
3191	ENSG00000104824	HNRNPL	heterogeneous nuclear ribonucleoprotein L		I	3	TC1900011941.hg.2	heterogeneous nuclear ribonucleoprotein L	TC1900011941.hg.2	Host	Host	-0.654033	11.6745	-11.5063	4.55487e-16	1.09957e-14	26.0397
9646	ENSG00000198730	CTR9	CTR9 homolog, Paf1/RNA polymerase II complex component		I	3	TC1100006840.hg.2	CTR9 homolog, Paf1/RNA polymerase II complex component	TC1100006840.hg.2	Host	Host	0.980223	9.58545	11.5051	4.57357e-16	1.10271e-14	26.0356
10758	ENSG00000056972	TRAF3IP2	TRAF3 interacting protein 2		I	3	TC0600012871.hg.2	TRAF3 interacting protein 2	TC0600012871.hg.2	Host	Host	-2.23577	7.69823	-11.5003	4.64746e-16	1.11914e-14	26.0195
201633	ENSG00000181847	TIGIT	T cell immunoreceptor with Ig and ITIM domains		I	3	TC0300008385.hg.2	T-cell immunoreceptor with Ig and ITIM domains	TC0300008385.hg.2	Host	Host	-1.67103	6.95431	-11.4964	4.70719e-16	1.13212e-14	26.0066
337874		HIST2H2BD	histone cluster 2, H2bd (pseudogene)		I	3	TC0100009874.hg.2	histone cluster 2, H2bd (pseudogene)	TC0100009874.hg.2	Host	Host	1.17335	10.6539	11.495	4.73044e-16	1.1363e-14	26.0017
57504	ENSG00000057935	MTA3	metastasis associated 1 family, member 3		I	3	TC0200007363.hg.2	metastasis associated 1 family member 3	TC0200007363.hg.2	Host	Host	-3.13146	6.76194	-11.49	4.80895e-16	1.15373e-14	25.9852
5873	ENSG00000069974	RAB27A	RAB27A, member RAS oncogene family		I	1	TC1500010866.hg.2	RAB27A, member RAS oncogene family	TC1500010866.hg.2	Host	Host	-2.63906	7.82914	-11.4823	4.93401e-16	1.18227e-14	25.9594
5577	ENSG00000005249	PRKAR2B	protein kinase, cAMP-dependent, regulatory, type II, beta		I	3	TC0700008745.hg.2	protein kinase, cAMP-dependent, regulatory, type II, beta	TC0700008745.hg.2	Host	Host	3.71278	5.92119	11.4747	5.06114e-16	1.21124e-14	25.9338
9189	ENSG00000214717	ZBED1	zinc finger, BED-type containing 1		I	3	TC0X00008914.hg.2	zinc finger, BED-type containing 1	TC0X00008914.hg.2	Host	Host	-2.57525	6.71395	-11.4713	5.11736e-16	1.22319e-14	25.9227
8477	ENSG00000140030	GPR65	G protein-coupled receptor 65		I	3	TC1400007890.hg.2	G protein-coupled receptor 65	TC1400007890.hg.2	Host	Host	-1.10742	10.4325	-11.4653	5.22207e-16	1.24668e-14	25.9023
57804	ENSG00000175482	POLD4	polymerase (DNA-directed), delta 4, accessory subunit		I	3	TC1100013191.hg.2	polymerase (DNA-directed), delta 4, accessory subunit	TC1100013191.hg.2	Host	Host	-1.08456	9.61134	-11.4607	5.30187e-16	1.26418e-14	25.8871
57337	ENSG00000138468	SENP7	SUMO1/sentrin specific peptidase 7		I	3	TC0300011853.hg.2	SUMO1/sentrin specific peptidase 7	TC0300011853.hg.2	Host	Host	-1.82624	8.24993	-11.4577	5.35498e-16	1.27527e-14	25.8771
26168	ENSG00000161956	SENP3	SUMO1/sentrin/SMT3 specific peptidase 3		I	3	TC1700012189.hg.2	SUMO1/sentrin/SMT3 specific peptidase 3	TC1700012189.hg.2	Host	Host	0.993832	10.096	11.4556	5.39356e-16	1.28289e-14	25.8699
4616	ENSG00000099860	GADD45B	growth arrest and DNA-damage-inducible, beta		I	3	TC1900006588.hg.2	growth arrest and DNA-damage-inducible, beta	TC1900006588.hg.2	Host	Host	1.24712	9.86085	11.4501	5.49337e-16	1.30503e-14	25.8515
645432	ENSG00000205784	ARRDC5	arrestin domain containing 5		I	3	TC1900009371.hg.2	arrestin domain containing 5	TC1900009371.hg.2	Host	Host	-3.566	6.83729	-11.4433	5.61801e-16	1.33301e-14	25.8289
1636	ENSG00000159640	ACE	angiotensin I converting enzyme		I	3	TC1700012291.hg.2	angiotensin I converting enzyme	TC1700012291.hg.2	Host	Host	-3.42635	7.74886	-11.4389	5.70168e-16	1.35121e-14	25.8141
6878	ENSG00000106290	TAF6	TAF6 RNA polymerase II, TATA box binding protein (TBP)-associated factor, 80kDa		I	3	TC0700011973.hg.2	TAF6 RNA polymerase II, TATA box binding protein (TBP)-associated factor, 80kDa	TC0700011973.hg.2	Host	Host	1.12631	10.1823	11.4379	5.72026e-16	1.35396e-14	25.8108
124245	ENSG00000158545	ZC3H18	zinc finger CCCH-type containing 18		I	3	TC1600008829.hg.2	zinc finger CCCH-type containing 18	TC1600008829.hg.2	Host	Host	0.871444	9.27258	11.4195	6.08296e-16	1.43805e-14	25.749
84174	ENSG00000101082	SLA2	Src-like-adaptor 2		I	3	TC2000009013.hg.2	Src-like-adaptor 2	TC2000009013.hg.2	Host	Host	-2.28386	6.52607	-11.4142	6.19187e-16	1.46202e-14	25.7312
6001	ENSG00000148908	RGS10	regulator of G-protein signaling 10		I	3	TC1000012011.hg.2	regulator of G-protein signaling 10	TC1000012011.hg.2	Host	Host	-1.03362	11.0333	-11.4137	6.20294e-16	1.46285e-14	25.7294
7011	ENSG00000129566	TEP1	telomerase-associated protein 1		I	1	TC1400008588.hg.2	telomerase-associated protein 1	TC1400008588.hg.2	Host	Host	-1.39903	8.5655	-11.4049	6.38683e-16	1.50439e-14	25.7
976	ENSG00000123146	ADGRE5	adhesion G protein-coupled receptor E5		I	3	TC1900007173.hg.2	adhesion G protein-coupled receptor E5	TC1900007173.hg.2	Host	Host	-1.98882	9.07493	-11.3948	6.60529e-16	1.55396e-14	25.6663
5566	ENSG00000072062	PRKACA	protein kinase, cAMP-dependent, catalytic, alpha		I	1	TC1900009806.hg.2	protein kinase, cAMP-dependent, catalytic, alpha	TC1900009806.hg.2	Host	Host	1.5282	7.53406	11.3924	6.66021e-16	1.56499e-14	25.6579
116983	ENSG00000131584	ACAP3	ArfGAP with coiled-coil, ankyrin repeat and PH domains 3		I	3	TC0100012463.hg.2	ArfGAP with coiled-coil, ankyrin repeat and PH domains 3	TC0100012463.hg.2	Host	Host	1.45349	8.0004	11.3814	6.90856e-16	1.62138e-14	25.6212
146542	ENSG00000229809	ZNF688	zinc finger protein 688		I	3	TC1600009977.hg.2	zinc finger protein 688	TC1600009977.hg.2	Host	Host	-1.53141	8.64684	-11.3779	6.99119e-16	1.63879e-14	25.6092
51028	ENSG00000136100	VPS36	vacuolar protein sorting 36 homolog (S. cerevisiae)		I	3	TC1300009013.hg.2	vacuolar protein sorting 36 homolog (S. cerevisiae)	TC1300009013.hg.2	Host	Host	-0.893358	10.549	-11.376	7.03421e-16	1.64674e-14	25.603
23586	ENSG00000107201	DDX58	DEAD (Asp-Glu-Ala-Asp) box polypeptide 58		I	3	TC0900009825.hg.2	DEAD (Asp-Glu-Ala-Asp) box polypeptide 58	TC0900009825.hg.2	Host	Host	-2.20659	8.83497	-11.3757	7.04207e-16	1.64674e-14	25.6019
9990	ENSG00000140199	SLC12A6	solute carrier family 12 (potassium/chloride transporter), member 6		I	3	TC1500008983.hg.2	solute carrier family 12 (potassium/chloride transporter), member 6	TC1500008983.hg.2	Host	Host	-1.22095	10.6395	-11.3614	7.38771e-16	1.72549e-14	25.5538
5016	ENSG00000085465	OVGP1	oviductal glycoprotein 1, 120kDa		I	3	TC0100015271.hg.2	oviductal glycoprotein 1	TC0100015271.hg.2	Host	Host	2.2347	6.92461	11.3569	7.49895e-16	1.74937e-14	25.5388
9394	ENSG00000136720	HS6ST1	heparan sulfate 6-O-sulfotransferase 1		NI	3	TC0200014204.hg.2	heparan sulfate 6-O-sulfotransferase 1	TC0200014204.hg.2	Host	Host	1.6063	7.79074	11.3436	7.83917e-16	1.82654e-14	25.4942
116541	ENSG00000183617	MRPL54	mitochondrial ribosomal protein L54		I	3	TC1900006655.hg.2	mitochondrial ribosomal protein L54	TC1900006655.hg.2	Host	Host	-1.34047	8.36165	-11.334	8.0956e-16	1.88402e-14	25.4618
5818	ENSG00000110400	PVRL1	poliovirus receptor-related 1 (herpesvirus entry mediator C)		I	3	TC1100012535.hg.2	poliovirus receptor-related 1 (herpesvirus entry mediator C)	TC1100012535.hg.2	Host	Host	3.15906	7.99626	11.3304	8.19488e-16	1.90484e-14	25.4496
83666	ENSG00000138496	PARP9	poly (ADP-ribose) polymerase family, member 9		I	3	TC0300012191.hg.2	poly(ADP-ribose) polymerase family member 9	TC0300012191.hg.2	Host	Host	-2.78338	9.52066	-11.3298	8.21178e-16	1.90649e-14	25.4475
29801	ENSG00000099904	ZDHHC8	zinc finger, DHHC-type containing 8		I	3	TC2200006643.hg.2	zinc finger, DHHC-type containing 8	TC2200006643.hg.2	Host	Host	1.06787	9.32831	11.3239	8.37523e-16	1.94211e-14	25.4277
11329	ENSG00000112079	STK38	serine/threonine kinase 38		I	3	TC0600011661.hg.2	serine/threonine kinase 38	TC0600011661.hg.2	Host	Host	-0.959359	11.4763	-11.3235	8.38613e-16	1.94232e-14	25.4264
50618	ENSG00000198399	ITSN2	intersectin 2		I	3	TC0200011980.hg.2	intersectin 2	TC0200011980.hg.2	Host	Host	-1.59115	10.492	-11.3195	8.49833e-16	1.96596e-14	25.4131
9114	ENSG00000159720	ATP6V0D1	ATPase, H+ transporting, lysosomal 38kDa, V0 subunit d1		I	3	TC1600010633.hg.2	ATPase, H+ transporting, lysosomal 38kDa, V0 subunit d1	TC1600010633.hg.2	Host	Host	1.31058	9.37071	11.3178	8.54783e-16	1.97506e-14	25.4072
4293	ENSG00000006432	MAP3K9	mitogen-activated protein kinase kinase kinase 9		I	3	TC1400009585.hg.2	mitogen-activated protein kinase kinase kinase 9	TC1400009585.hg.2	Host	Host	2.09943	8.07438	11.3152	8.62208e-16	1.98984e-14	25.3985
8676	ENSG00000135604	STX11	syntaxin 11		I	3	TC0600009710.hg.2	syntaxin 11	TC0600009710.hg.2	Host	Host	-2.10279	8.71422	-11.3081	8.82956e-16	2.03531e-14	25.3747
9516	ENSG00000189067	LITAF	lipopolysaccharide-induced TNF factor		I	3	TC1600011483.hg.2	lipopolysaccharide-induced TNF factor	TC1600011483.hg.2	Host	Host	-1.82821	8.96292	-11.3069	8.86559e-16	2.04119e-14	25.3706
285440	ENSG00000145476	CYP4V2	cytochrome P450, family 4, subfamily V, polypeptide 2		I	3	TC0400012874.hg.2	cytochrome P450, family 4, subfamily V, polypeptide 2	TC0400012874.hg.2	Host	Host	-2.42448	8.66058	-11.3017	9.02182e-16	2.0747e-14	25.353
1209	ENSG00000104853	CLPTM1	cleft lip and palate associated transmembrane protein 1		I	3	TC1900008297.hg.2	cleft lip and palate associated transmembrane protein 1	TC1900008297.hg.2	Host	Host	0.803918	11.0249	11.2934	9.27709e-16	2.13088e-14	25.325
57169	ENSG00000124201	ZNFX1	zinc finger, NFX1-type containing 1		I	3	TC2000010022.hg.2	zinc finger, NFX1-type containing 1	TC2000010022.hg.2	Host	Host	-1.17074	9.75936	-11.2909	9.35337e-16	2.14586e-14	25.3168
121506	ENSG00000139055	ERP27	endoplasmic reticulum protein 27		I	3	TC1200010023.hg.2	endoplasmic reticulum protein 27	TC1200010023.hg.2	Host	Host	-2.55992	9.18699	-11.276	9.83414e-16	2.25349e-14	25.2664
81628	ENSG00000166925	TSC22D4	TSC22 domain family, member 4		I	3	TC0700013596.hg.2	TSC22 domain family, member 4	TC0700013596.hg.2	Host	Host	-1.28449	9.18756	-11.2731	9.93032e-16	2.27285e-14	25.2566
1603	ENSG00000129562	DAD1	defender against cell death 1		I	1	TC1400008665.hg.2	defender against cell death 1	TC1400008665.hg.2	Host	Host	0.818324	11.5954	11.2726	9.9468e-16	2.27394e-14	25.255
1655	ENSG00000108654	DDX5	DEAD (Asp-Glu-Ala-Asp) box helicase 5		I	3	TC1700011449.hg.2	DEAD (Asp-Glu-Ala-Asp) box helicase 5	TC1700011449.hg.2	Host	Host	-1.18963	9.76226	-11.2723	9.95858e-16	2.27395e-14	25.2538
3275	ENSG00000160310	PRMT2	protein arginine methyltransferase 2		I	3	TC2100007474.hg.2	protein arginine methyltransferase 2	TC2100007474.hg.2	Host	Host	-1.03209	10.1562	-11.2617	1.03173e-15	2.3531e-14	25.2182
2969	ENSG00000263001	GTF2I	general transcription factor IIi		I	4	TC0700008010.hg.2	general transcription factor IIi	TC0700008010.hg.2	Host	Host	-2.07843	8.13082	-11.2555	1.05352e-15	2.39996e-14	25.1972
9241	ENSG00000183691	NOG	noggin		I	3	TC1700008350.hg.2	noggin	TC1700008350.hg.2	Host	Host	-3.44253	6.12568	-11.2475	1.08216e-15	2.46232e-14	25.1703
124930	ENSG00000198720	ANKRD13B	ankyrin repeat domain 13B		I	3	TC1700007429.hg.2	ankyrin repeat domain 13B	TC1700007429.hg.2	Host	Host	2.06787	7.90879	11.2457	1.08863e-15	2.47414e-14	25.1643
3192	ENSG00000153187	HNRNPU	heterogeneous nuclear ribonucleoprotein U (scaffold attachment factor A)		I	3	TC0100018569.hg.2	heterogeneous nuclear ribonucleoprotein U (scaffold attachment factor A)	TC0100018569.hg.2	Host	Host	-1.30989	10.3583	-11.2368	1.12188e-15	2.54674e-14	25.134
55723	ENSG00000105011	ASF1B	anti-silencing function 1B histone chaperone		I	3	TC1900009807.hg.2	anti-silencing function 1B histone chaperone	TC1900009807.hg.2	Host	Host	3.32177	6.4108	11.2358	1.12578e-15	2.5526e-14	25.1306
307	ENSG00000196975	ANXA4	annexin A4		I	3	TC0200016469.hg.2	annexin A4	TC0200016469.hg.2	Host	Host	-2.91101	5.7434	-11.2274	1.15799e-15	2.62256e-14	25.1022
211	ENSG00000023330	ALAS1	5'-aminolevulinate synthase 1		I	3	TC0300007466.hg.2	5-aminolevulinate synthase 1	TC0300007466.hg.2	Host	Host	0.803767	10.2038	11.2158	1.20395e-15	2.72349e-14	25.0631
29956	ENSG00000143418	CERS2	ceramide synthase 2		I	3	TC0100015761.hg.2	ceramide synthase 2	TC0100015761.hg.2	Host	Host	-1.85027	9.75011	-11.2136	1.21294e-15	2.74062e-14	25.0556
27240	ENSG00000137078	SIT1	signaling threshold regulating transmembrane adaptor 1		I	3	TC0900009946.hg.2	signaling threshold regulating transmembrane adaptor 1	TC0900009946.hg.2	Host	Host	-1.77702	8.90741	-11.2121	1.21917e-15	2.75149e-14	25.0505
7541	ENSG00000198081	ZBTB14	zinc finger and BTB domain containing 14		I	3	TC1800007960.hg.2	zinc finger and BTB domain containing 14	TC1800007960.hg.2	Host	Host	-2.62476	7.97716	-11.2043	1.25121e-15	2.82053e-14	25.0244
23211	ENSG00000130749	ZC3H4	zinc finger CCCH-type containing 4		I	3	TC1900011014.hg.2	zinc finger CCCH-type containing 4	TC1900011014.hg.2	Host	Host	-2.85616	8.41488	-11.1983	1.27707e-15	2.87547e-14	25.0039
10901	ENSG00000157326	DHRS4	dehydrogenase/reductase (SDR family) member 4		I	3	TC1400010579.hg.2	dehydrogenase/reductase (SDR family) member 4	TC1400010579.hg.2	Host	Host	-2.07672	7.76029	-11.1969	1.28313e-15	2.88578e-14	24.9991
220869		CBWD5	COBW domain containing 5		I	2	TC0900007435.hg.2	COBW domain containing 5	TC0900007435.hg.2	Host	Host	0.590679	12.2286	11.1938	1.29634e-15	2.91212e-14	24.9888
51065	ENSG00000185088	RPS27L	ribosomal protein S27-like		I	3	TC1500009702.hg.2	ribosomal protein S27-like	TC1500009702.hg.2	Host	Host	-0.681268	10.8765	-11.1839	1.34047e-15	3.00777e-14	24.9552
4063	ENSG00000122224	LY9	lymphocyte antigen 9		I	3	TC0100010314.hg.2	lymphocyte antigen 9	TC0100010314.hg.2	Host	Host	-2.0455	8.21291	-11.1775	1.36961e-15	3.06961e-14	24.9336
8659	ENSG00000159423	ALDH4A1	aldehyde dehydrogenase 4 family, member A1		I	3	TC0100018417.hg.2	aldehyde dehydrogenase 4 family, member A1	TC0100018417.hg.2	Host	Host	3.38852	6.10334	11.1674	1.41709e-15	3.17236e-14	24.8994
5525	ENSG00000066027	PPP2R5A	protein phosphatase 2, regulatory subunit B', alpha		I	3	TC0100011520.hg.2	protein phosphatase 2, regulatory subunit B, alpha	TC0100011520.hg.2	Host	Host	-1.42009	8.51881	-11.1663	1.42241e-15	3.1806e-14	24.8956
22974	ENSG00000088325	TPX2	TPX2, microtubule-associated		I	3	TC2000007089.hg.2	TPX2, microtubule-associated	TC2000007089.hg.2	Host	Host	3.6024	6.24621	11.1658	1.42462e-15	3.18186e-14	24.894
9097	ENSG00000101557	USP14	ubiquitin specific peptidase 14 (tRNA-guanine transglycosylase)		I	3	TC1800006437.hg.2	ubiquitin specific peptidase 14 (tRNA-guanine transglycosylase)	TC1800006437.hg.2	Host	Host	0.740679	11.5645	11.1579	1.46315e-15	3.26416e-14	24.8672
3820	ENSG00000111796	KLRB1	killer cell lectin-like receptor subfamily B, member 1		I	3	TC1200009872.hg.2	killer cell lectin-like receptor subfamily B, member 1	TC1200009872.hg.2	Host	Host	-1.58175	10.2624	-11.1528	1.4887e-15	3.31735e-14	24.8498
51274	ENSG00000109787	KLF3	Kruppel-like factor 3 (basic)		I	1	TC0400007264.hg.2	Kruppel-like factor 3 (basic)	TC0400007264.hg.2	Host	Host	-2.00621	8.48514	-11.1504	1.50064e-15	3.34013e-14	24.8418
140735	ENSG00000264364	DYNLL2	dynein, light chain, LC8-type 2		I	3	TC1700008418.hg.2	dynein, light chain, LC8-type 2	TC1700008418.hg.2	Host	Host	0.651455	11.57	11.138	1.56451e-15	3.47831e-14	24.7999
4758		NEU1	sialidase 1 (lysosomal sialidase)		I	3	TC0600011463.hg.2	sialidase 1 (lysosomal sialidase)	TC0600011463.hg.2	Host	Host	1.29191	9.49242	11.1337	1.58728e-15	3.52488e-14	24.7854
28987	ENSG00000141101	NOB1	NIN1/RPN12 binding protein 1 homolog		I	3	TC1600010734.hg.2	NIN1/RPN12 binding protein 1 homolog	TC1600010734.hg.2	Host	Host	-0.933789	9.93723	-11.1306	1.60422e-15	3.55844e-14	24.7748
201725	ENSG00000205208	C4orf46	chromosome 4 open reading frame 46		I	3	TC0400012251.hg.2	chromosome 4 open reading frame 46	TC0400012251.hg.2	Host	Host	2.65873	8.75918	11.1243	1.6385e-15	3.63032e-14	24.7535
9051	ENSG00000140368	PSTPIP1	proline-serine-threonine phosphatase interacting protein 1		I	2	TC1500007929.hg.2	proline-serine-threonine phosphatase interacting protein 1	TC1500007929.hg.2	Host	Host	-1.98811	6.2416	-11.1204	1.66031e-15	3.67446e-14	24.7402
54969	ENSG00000056050	C4orf27	chromosome 4 open reading frame 27		I	3	TC0400012386.hg.2	chromosome 4 open reading frame 27	TC0400012386.hg.2	Host	Host	1.01495	9.68781	11.1178	1.67509e-15	3.70294e-14	24.7313
57688	ENSG00000130449	ZSWIM6	zinc finger, SWIM-type containing 6		I	3	TC0500007549.hg.2	zinc finger, SWIM-type containing 6	TC0500007549.hg.2	Host	Host	1.58635	9.42754	11.1169	1.68038e-15	3.71041e-14	24.7282
140465	ENSG00000196465	MYL6B	myosin, light chain 6B, alkali, smooth muscle and non-muscle		I	3	TC1200012647.hg.2	myosin light chain 6B	TC1200012647.hg.2	Host	Host	1.88664	9.45557	11.1106	1.71632e-15	3.78546e-14	24.7069
23231	ENSG00000091490	SEL1L3	sel-1 suppressor of lin-12-like 3 (C. elegans)		I	3	TC0400010282.hg.2	sel-1 suppressor of lin-12-like 3 (C. elegans)	TC0400010282.hg.2	Host	Host	-2.15245	8.1655	-11.0995	1.78198e-15	3.92581e-14	24.6692
284352	ENSG00000104866	PPP1R37	protein phosphatase 1, regulatory subunit 37		I	3	TC1900011765.hg.2	protein phosphatase 1, regulatory subunit 37	TC1900011765.hg.2	Host	Host	1.2325	7.64728	11.098	1.79106e-15	3.94135e-14	24.6641
133418	ENSG00000170571	EMB	embigin		I	3	TC0500010670.hg.2	embigin	TC0500010670.hg.2	Host	Host	-2.00343	8.68124	-11.0947	1.81114e-15	3.98102e-14	24.6529
54674	ENSG00000173114	LRRN3	leucine rich repeat neuronal 3		I	3	TC0700008809.hg.2	leucine rich repeat neuronal 3	TC0700008809.hg.2	Host	Host	-4.68828	8.58552	-11.0917	1.8297e-15	4.01726e-14	24.6426
4706	ENSG00000004779	NDUFAB1	NADH dehydrogenase (ubiquinone) 1, alpha/beta subcomplex, 1, 8kDa		I	3	TC1600009744.hg.2	NADH dehydrogenase (ubiquinone) 1, alpha/beta subcomplex, 1, 8kDa	TC1600009744.hg.2	Host	Host	0.657153	10.8094	11.0904	1.8375e-15	4.02983e-14	24.6384
1982	ENSG00000110321	EIF4G2	eukaryotic translation initiation factor 4 gamma, 2		I	3	TC1100010092.hg.2	eukaryotic translation initiation factor 4 gamma, 2	TC1100010092.hg.2	Host	Host	-1.09181	11.0596	-11.0854	1.86866e-15	4.09354e-14	24.6215
101730217	ENSG00000258555	SPECC1L-ADORA2A	SPECC1L-ADORA2A readthrough (NMD candidate)		I	1	TC2200009234.hg.2	SPECC1L-ADORA2A readthrough (NMD candidate)	TC2200009234.hg.2	Host	Host	-2.56998	7.99594	-11.0848	1.8726e-15	4.09756e-14	24.6194
10565	ENSG00000066777	ARFGEF1	ADP-ribosylation factor guanine nucleotide-exchange factor 1 (brefeldin A-inhibited)		I	2	TC0800010703.hg.2	ADP-ribosylation factor guanine nucleotide-exchange factor 1 (brefeldin A-inhibited)	TC0800010703.hg.2	Host	Host	-1.17394	10.3244	-11.0826	1.88687e-15	4.12413e-14	24.6117
23416	ENSG00000135519	KCNH3	potassium channel, voltage gated eag related subfamily H, member 3		I	3	TC1200007567.hg.2	potassium channel, voltage gated eag related subfamily H, member 3	TC1200007567.hg.2	Host	Host	2.52397	5.18566	11.0759	1.9296e-15	4.21278e-14	24.5892
6720	ENSG00000072310	SREBF1	sterol regulatory element binding transcription factor 1		I	3	TC1700009949.hg.2	sterol regulatory element binding transcription factor 1	TC1700009949.hg.2	Host	Host	2.06279	8.29178	11.0739	1.94304e-15	4.23736e-14	24.5823
57659	ENSG00000174282	ZBTB4	zinc finger and BTB domain containing 4		I	3	TC1700009640.hg.2	zinc finger and BTB domain containing 4	TC1700009640.hg.2	Host	Host	-1.07353	9.64536	-11.0713	1.96026e-15	4.27012e-14	24.5734
1841	ENSG00000168393	DTYMK	deoxythymidylate kinase (thymidylate kinase)		I	3	TC0200016369.hg.2	deoxythymidylate kinase	TC0200016369.hg.2	Host	Host	1.27797	9.46476	11.0677	1.98431e-15	4.31766e-14	24.5612
6239	ENSG00000124782	RREB1	ras responsive element binding protein 1		I	3	TC0600006855.hg.2	ras responsive element binding protein 1	TC0600006855.hg.2	Host	Host	-1.63294	8.72322	-11.0673	1.98693e-15	4.31851e-14	24.5598
115352	ENSG00000160856	FCRL3	Fc receptor-like 3		I	3	TC0100016049.hg.2	Fc receptor-like 3	TC0100016049.hg.2	Host	Host	-3.64812	7.04318	-11.0656	1.99834e-15	4.33845e-14	24.5541
11177	ENSG00000198604	BAZ1A	bromodomain adjacent to zinc finger domain, 1A		I	3	TC1400008921.hg.2	bromodomain adjacent to zinc finger domain 1A	TC1400008921.hg.2	Host	Host	-0.921673	10.0137	-11.0597	2.03841e-15	4.4205e-14	24.5341
25936	ENSG00000117697	NSL1	NSL1, MIS12 kinetochore complex component		I	1	TC0100017260.hg.2	NSL1, MIS12 kinetochore complex component	TC0100017260.hg.2	Host	Host	0.812405	10.5106	11.0543	2.07573e-15	4.49642e-14	24.5159
27350	ENSG00000244509	APOBEC3C	apolipoprotein B mRNA editing enzyme, catalytic polypeptide-like 3C		I	3	TC2200009271.hg.2	apolipoprotein B mRNA editing enzyme, catalytic polypeptide-like 3C	TC2200009271.hg.2	Host	Host	-2.30333	9.912	-11.0471	2.12712e-15	4.60259e-14	24.4913
9194	ENSG00000118596	SLC16A7	solute carrier family 16 (monocarboxylate transporter), member 7		I	3	TC1200007931.hg.2	solute carrier family 16 (monocarboxylate transporter), member 7	TC1200007931.hg.2	Host	Host	-3.18002	6.77814	-11.0438	2.15125e-15	4.64962e-14	24.48
115098	ENSG00000007080	CCDC124	coiled-coil domain containing 124		I	3	TC1900007355.hg.2	coiled-coil domain containing 124	TC1900007355.hg.2	Host	Host	1.1022	10.3694	11.0376	2.19659e-15	4.74234e-14	24.4591
10959	ENSG00000086598	TMED2	transmembrane p24 trafficking protein 2		I	3	TC1200009247.hg.2	transmembrane p24 trafficking protein 2	TC1200009247.hg.2	Host	Host	0.685228	11.309	11.0363	2.20636e-15	4.75815e-14	24.4546
9950	ENSG00000066455	GOLGA5	golgin A5		I	3	TC1400008019.hg.2	golgin A5	TC1400008019.hg.2	Host	Host	-1.05821	9.80629	-11.027	2.27696e-15	4.90495e-14	24.423
84159	ENSG00000150347	ARID5B	AT rich interactive domain 5B (MRF1-like)		I	3	TC1000007761.hg.2	AT rich interactive domain 5B (MRF1-like)	TC1000007761.hg.2	Host	Host	-1.40446	9.7617	-11.0232	2.30649e-15	4.96305e-14	24.41
64710	ENSG00000069275	NUCKS1	nuclear casein kinase and cyclin-dependent kinase substrate 1		I	3	TC0100017075.hg.2	nuclear casein kinase and cyclin-dependent kinase substrate 1	TC0100017075.hg.2	Host	Host	-0.875253	10.6687	-11.0183	2.34503e-15	5.04039e-14	24.3934
990	ENSG00000094804	CDC6	cell division cycle 6		I	3	TC1700007790.hg.2	cell division cycle 6	TC1700007790.hg.2	Host	Host	3.75468	7.08252	11.0107	2.40637e-15	5.16651e-14	24.3674
23264	ENSG00000100403	ZC3H7B	zinc finger CCCH-type containing 7B		I	3	TC2200007467.hg.2	zinc finger CCCH-type containing 7B	TC2200007467.hg.2	Host	Host	-2.52845	7.75181	-11.0051	2.45297e-15	5.26074e-14	24.3482
55199	ENSG00000158483	FAM86C1	family with sequence similarity 86, member C1		I	3	TC1100008320.hg.2	family with sequence similarity 86, member C1	TC1100008320.hg.2	Host	Host	1.60193	8.80538	10.9956	2.53281e-15	5.42597e-14	24.316
25822	ENSG00000137094	DNAJB5	DnaJ (Hsp40) homolog, subfamily B, member 5		I	3	TC0900007064.hg.2	DnaJ (Hsp40) homolog, subfamily B, member 5	TC0900007064.hg.2	Host	Host	3.27265	7.78563	10.9868	2.60991e-15	5.58498e-14	24.2859
2037	ENSG00000079819	EPB41L2	erythrocyte membrane protein band 4.1-like 2		I	1	TC0600013165.hg.2	erythrocyte membrane protein band 4.1-like 2	TC0600013165.hg.2	Host	Host	1.7392	9.59512	10.9828	2.64527e-15	5.65441e-14	24.2724
27086	ENSG00000114861	FOXP1	forkhead box P1		I	3	TC0300011485.hg.2	forkhead box P1	TC0300011485.hg.2	Host	Host	-0.820339	11.7863	-10.9638	2.82185e-15	6.02522e-14	24.2074
1525	ENSG00000154639	CXADR	coxsackie virus and adenovirus receptor		I	3	TC2100006659.hg.2	coxsackie virus and adenovirus receptor	TC2100006659.hg.2	Host	Host	2.96399	4.85161	10.9631	2.82794e-15	6.0316e-14	24.2053
56681	ENSG00000079332	SAR1A	secretion associated, Ras related GTPase 1A		I	4	TC1000010912.hg.2	secretion associated, Ras related GTPase 1A	TC1000010912.hg.2	Host	Host	0.970151	9.38641	10.9566	2.8913e-15	6.15997e-14	24.183
79441	ENSG00000214367	HAUS3	HAUS augmin-like complex, subunit 3		I	3	TC0400009764.hg.2	HAUS augmin like complex subunit 3	TC0400009764.hg.2	Host	Host	1.63367	6.90337	10.9517	2.93959e-15	6.25359e-14	24.1664
1759	ENSG00000106976	DNM1	dynamin 1		NI	3	TC0900008851.hg.2	dynamin 1	TC0900008851.hg.2	Host	Host	1.06345	7.36812	10.9515	2.94169e-15	6.25359e-14	24.1657
9144	ENSG00000108639	SYNGR2	synaptogyrin 2		I	3	TC1700009040.hg.2	synaptogyrin 2	TC1700009040.hg.2	Host	Host	0.789015	10.9707	10.9503	2.95435e-15	6.27364e-14	24.1614
402778		IFITM10	interferon induced transmembrane protein 10		I	3	TC1100013128.hg.2	interferon induced transmembrane protein 10	TC1100013128.hg.2	Host	Host	2.73442	5.877	10.9495	2.96209e-15	6.27975e-14	24.1587
51514	ENSG00000143476	DTL	denticleless E3 ubiquitin protein ligase homolog (Drosophila)		I	3	TC0100011512.hg.2	denticleless E3 ubiquitin protein ligase homolog (Drosophila)	TC0100011512.hg.2	Host	Host	3.58397	6.28465	10.9493	2.9637e-15	6.27975e-14	24.1582
112869	ENSG00000176476	SGF29	SAGA complex associated factor 29		I	1	TC1600007348.hg.2	SAGA complex associated factor 29	TC1600007348.hg.2	Host	Host	-1.42441	8.92901	-10.9469	2.98782e-15	6.32394e-14	24.15
6500	ENSG00000113558	SKP1	S-phase kinase-associated protein 1		I	3	TC0500013358.hg.2	S-phase kinase-associated protein 1	TC0500013358.hg.2	Host	Host	0.633445	10.8623	10.9447	3.01023e-15	6.36191e-14	24.1425
5294	ENSG00000105851	PIK3CG	phosphatidylinositol-4,5-bisphosphate 3-kinase, catalytic subunit gamma		I	3	TC0700008743.hg.2	phosphatidylinositol-4,5-bisphosphate 3-kinase, catalytic subunit gamma	TC0700008743.hg.2	Host	Host	-3.17756	8.35931	-10.9445	3.01231e-15	6.36191e-14	24.1418
55361	ENSG00000155252	PI4K2A	phosphatidylinositol 4-kinase type 2 alpha		I	3	TC1000012490.hg.2	phosphatidylinositol 4-kinase type 2 alpha	TC1000012490.hg.2	Host	Host	1.55393	7.82903	10.9426	3.03169e-15	6.39587e-14	24.1354
9261	ENSG00000162889	MAPKAPK2	mitogen-activated protein kinase-activated protein kinase 2		I	3	TC0100011384.hg.2	mitogen-activated protein kinase-activated protein kinase 2	TC0100011384.hg.2	Host	Host	1.04601	10.9129	10.942	3.03866e-15	6.40362e-14	24.1331
6461	ENSG00000107338	SHB	Src homology 2 domain containing adaptor protein B		I	3	TC0900012231.hg.2	Src homology 2 domain containing adaptor protein B	TC0900012231.hg.2	Host	Host	2.19357	7.29251	10.9404	3.0551e-15	6.43128e-14	24.1277
10435	ENSG00000149798	CDC42EP2	CDC42 effector protein (Rho GTPase binding) 2		I	3	TC1100008010.hg.2	CDC42 effector protein (Rho GTPase binding) 2	TC1100008010.hg.2	Host	Host	1.44694	6.75865	10.9293	3.17215e-15	6.67046e-14	24.0899
55829	ENSG00000131871	VIMP	VCP-interacting membrane selenoprotein		I	3	TC1500010658.hg.2	VCP-interacting membrane selenoprotein	TC1500010658.hg.2	Host	Host	1.17669	8.38627	10.9208	3.26537e-15	6.85904e-14	24.0608
219293	ENSG00000215915	ATAD3C	ATPase family, AAA domain containing 3C		I	3	TC0100006517.hg.2	ATPase family, AAA domain containing 3C	TC0100006517.hg.2	Host	Host	1.17914	8.37936	10.9199	3.27591e-15	6.87375e-14	24.0576
10459	ENSG00000116670	MAD2L2	MAD2 mitotic arrest deficient-like 2 (yeast)		I	3	TC0100012889.hg.2	MAD2 mitotic arrest deficient-like 2 (yeast)	TC0100012889.hg.2	Host	Host	1.68175	8.23007	10.918	3.29688e-15	6.91028e-14	24.0512
1643	ENSG00000134574	DDB2	damage-specific DNA binding protein 2, 48kDa		I	3	TC1100007470.hg.2	damage-specific DNA binding protein 2	TC1100007470.hg.2	Host	Host	-1.42669	8.16039	-10.9162	3.31684e-15	6.94461e-14	24.0451
199953	ENSG00000188807	TMEM201	transmembrane protein 201		I	3	TC0100006784.hg.2	transmembrane protein 201	TC0100006784.hg.2	Host	Host	2.04537	7.03522	10.907	3.42186e-15	7.15679e-14	24.0138
646851	ENSG00000184949	FAM227A	family with sequence similarity 227, member A		I	3	TC2200008706.hg.2	family with sequence similarity 227, member A	TC2200008706.hg.2	Host	Host	3.69795	5.70261	10.9047	3.4494e-15	7.20662e-14	24.0057
55847	ENSG00000122873	CISD1	CDGSH iron sulfur domain 1		I	3	TC1000007698.hg.2	CDGSH iron sulfur domain 1	TC1000007698.hg.2	Host	Host	1.0345	9.0666	10.9024	3.4762e-15	7.2548e-14	23.998
402160	ENSG00000249428	CFAP99	cilia and flagella associated protein 99		I	3	TC0400012756.hg.2	cilia and flagella associated protein 99	TC0400012756.hg.2	Host	Host	2.3089	5.17939	10.8911	3.61309e-15	7.53237e-14	23.9592
9477	ENSG00000124641	MED20	mediator complex subunit 20		I	3	TC0600011808.hg.2	mediator complex subunit 20	TC0600011808.hg.2	Host	Host	1.96262	7.3754	10.889	3.63825e-15	7.57669e-14	23.9522
8065	ENSG00000166266	CUL5	cullin 5		I	3	TC1100008979.hg.2	cullin 5	TC1100008979.hg.2	Host	Host	-0.959949	10.0601	-10.8811	3.73736e-15	7.77475e-14	23.9252
5641	ENSG00000100600	LGMN	legumain		I	3	TC1400010012.hg.2	legumain	TC1400010012.hg.2	Host	Host	2.14074	8.5736	10.8738	3.8323e-15	7.96372e-14	23.9
5361	ENSG00000114554	PLXNA1	plexin A1		I	3	TC0300008691.hg.2	plexin A1	TC0300008691.hg.2	Host	Host	1.61558	7.99133	10.8702	3.8787e-15	8.05153e-14	23.8879
7347	ENSG00000118939	UCHL3	ubiquitin carboxyl-terminal esterase L3 (ubiquitin thiolesterase)		I	3	TC1300009979.hg.2	ubiquitin C-terminal hydrolase L3	TC1300009979.hg.2	Host	Host	0.961044	10.425	10.8678	3.91048e-15	8.10881e-14	23.8797
22859	ENSG00000072071	ADGRL1	adhesion G protein-coupled receptor L1		I	1	TC1900009808.hg.2	adhesion G protein-coupled receptor L1	TC1900009808.hg.2	Host	Host	2.00494	9.36716	10.8626	3.98094e-15	8.2385e-14	23.8618
219541	ENSG00000156603	MED19	mediator complex subunit 19		I	3	TC1100010905.hg.2	mediator complex subunit 19	TC1100010905.hg.2	Host	Host	1.40242	8.77602	10.8626	3.98151e-15	8.2385e-14	23.8616
10223	ENSG00000143167	GPA33	glycoprotein A33 (transmembrane)		I	1	TC0100016296.hg.2	glycoprotein A33 (transmembrane)	TC0100016296.hg.2	Host	Host	-2.77661	5.5592	-10.8582	4.04097e-15	8.35264e-14	23.8467
1666	ENSG00000104325	DECR1	2,4-dienoyl CoA reductase 1, mitochondrial		I	3	TC0800008184.hg.2	2,4-dienoyl-CoA reductase 1, mitochondrial	TC0800008184.hg.2	Host	Host	-1.5971	9.96096	-10.8525	4.12092e-15	8.50882e-14	23.8271
8880	ENSG00000162613	FUBP1	far upstream element (FUSE) binding protein 1		I	4	TC0100014660.hg.2	far upstream element (FUSE) binding protein 1	TC0100014660.hg.2	Host	Host	-1.11221	10.377	-10.8421	4.26948e-15	8.80621e-14	23.7915
28973		MRPS18B	mitochondrial ribosomal protein S18B		I	3	TC0600014097.hg.2	mitochondrial ribosomal protein S18B	TC0600014097.hg.2	Host	Host	-1.01606	8.72257	-10.8396	4.30515e-15	8.87034e-14	23.7831
4236	ENSG00000140259	MFAP1	microfibrillar-associated protein 1		I	3	TC1500009236.hg.2	microfibrillar associated protein 1	TC1500009236.hg.2	Host	Host	1.11897	9.87376	10.8388	4.31694e-15	8.88521e-14	23.7804
2146	ENSG00000106462	EZH2	enhancer of zeste 2 polycomb repressive complex 2 subunit		I	3	TC0700012959.hg.2	enhancer of zeste 2 polycomb repressive complex 2 subunit	TC0700012959.hg.2	Host	Host	1.45617	10.8058	10.8318	4.42117e-15	9.0901e-14	23.7564
54550	ENSG00000103154	NECAB2	N-terminal EF-hand calcium binding protein 2		I	3	TC1600008633.hg.2	N-terminal EF-hand calcium binding protein 2	TC1600008633.hg.2	Host	Host	-1.01753	9.06985	-10.8145	4.6904e-15	9.63344e-14	23.6971
116985	ENSG00000186635	ARAP1	ArfGAP with RhoGAP domain, ankyrin repeat and PH domain 1		I	3	TC1100013205.hg.2	ArfGAP with RhoGAP domain, ankyrin repeat and PH domain 1	TC1100013205.hg.2	Host	Host	-1.23347	8.68141	-10.8035	4.87096e-15	9.9937e-14	23.6591
55100	ENSG00000082068	WDR70	WD repeat domain 70		NI	3	TC0500007179.hg.2	WD repeat domain 70	TC0500007179.hg.2	Host	Host	0.995834	9.41366	10.8028	4.88205e-15	1.00059e-13	23.6568
2175	ENSG00000187741	FANCA	Fanconi anemia, complementation group A		I	3	TC1600011292.hg.2	Fanconi anemia complementation group A	TC1600011292.hg.2	Host	Host	3.61945	5.5412	10.7995	4.93661e-15	1.01052e-13	23.6457
9737	ENSG00000198932	GPRASP1	G protein-coupled receptor associated sorting protein 1		I	3	TC0X00007977.hg.2	G protein-coupled receptor associated sorting protein 1	TC0X00007977.hg.2	Host	Host	-2.3197	6.03238	-10.7993	4.94094e-15	1.01052e-13	23.6448
23093	ENSG00000119685	TTLL5	tubulin tyrosine ligase-like family member 5		I	3	TC1400010630.hg.2	tubulin tyrosine ligase-like family member 5	TC1400010630.hg.2	Host	Host	1.39989	10.0233	10.7878	5.13839e-15	1.0498e-13	23.6054
57584	ENSG00000107863	ARHGAP21	Rho GTPase activating protein 21		I	3	TC1000010065.hg.2	Rho GTPase activating protein 21	TC1000010065.hg.2	Host	Host	-2.17178	8.00817	-10.7833	5.21793e-15	1.06493e-13	23.59
389541	ENSG00000188186	LAMTOR4	late endosomal/lysosomal adaptor, MAPK and MTOR activator 4		I	3	TC0700008527.hg.2	late endosomal/lysosomal adaptor, MAPK and MTOR activator 4	TC0700008527.hg.2	Host	Host	-0.92502	10.0278	-10.7769	5.33367e-15	1.08741e-13	23.568
29105	ENSG00000070761	CFAP20	cilia and flagella associated protein 20		I	3	TC1600010475.hg.2	cilia and flagella associated protein 20	TC1600010475.hg.2	Host	Host	1.16053	9.5296	10.7741	5.38526e-15	1.09677e-13	23.5583
8836	ENSG00000137563	GGH	gamma-glutamyl hydrolase (conjugase, folylpolygammaglutamyl hydrolase)		NI	3	TC0800010630.hg.2	gamma-glutamyl hydrolase (conjugase, folylpolygammaglutamyl hydrolase)	TC0800010630.hg.2	Host	Host	3.02645	4.80452	10.7629	5.59521e-15	1.13834e-13	23.5199
5902	ENSG00000099901	RANBP1	RAN binding protein 1		I	1	TC2200006641.hg.2	RAN binding protein 1	TC2200006641.hg.2	Host	Host	1.15467	8.3389	10.7598	5.65539e-15	1.14849e-13	23.5091
10443	ENSG00000244754	N4BP2L2	NEDD4 binding protein 2-like 2		I	3	TC1300010030.hg.2	NEDD4 binding protein 2-like 2	TC1300010030.hg.2	Host	Host	-0.670335	11.86	-10.7597	5.65695e-15	1.14849e-13	23.5089
3695	ENSG00000139626	ITGB7	integrin, beta 7		I	3	TC1200010794.hg.2	integrin beta 7	TC1200010794.hg.2	Host	Host	-2.06957	7.80589	-10.7578	5.69403e-15	1.15481e-13	23.5023
10328	ENSG00000131148	EMC8	ER membrane protein complex subunit 8		I	3	TC1600011115.hg.2	ER membrane protein complex subunit 8	TC1600011115.hg.2	Host	Host	1.26582	8.38939	10.7508	5.83205e-15	1.18157e-13	23.4783
255394	ENSG00000166046	TCP11L2	t-complex 11, testis-specific-like 2		I	3	TC1200008726.hg.2	t-complex 11, testis-specific-like 2	TC1200008726.hg.2	Host	Host	-1.83997	9.65087	-10.7484	5.87969e-15	1.18998e-13	23.4701
513	ENSG00000099624	ATP5D	ATP synthase, H+ transporting, mitochondrial F1 complex, delta subunit		I	3	TC1900006520.hg.2	ATP synthase, H+ transporting, mitochondrial F1 complex, delta subunit	TC1900006520.hg.2	Host	Host	0.642573	10.8486	10.7425	5.9999e-15	1.21304e-13	23.4498
83443	ENSG00000169976	SF3B5	splicing factor 3b, subunit 5, 10kDa		I	3	TC0600013433.hg.2	splicing factor 3b subunit 5	TC0600013433.hg.2	Host	Host	0.734534	10.2278	10.7258	6.35302e-15	1.2831e-13	23.3923
10128	ENSG00000138095	LRPPRC	leucine-rich pentatricopeptide repeat containing		I	3	TC0200012418.hg.2	leucine-rich pentatricopeptide repeat containing	TC0200012418.hg.2	Host	Host	0.768313	11.6433	10.7245	6.38117e-15	1.28744e-13	23.3879
7280	ENSG00000137267	TUBB2A	tubulin, beta 2A class IIa		I	3	TC0600010565.hg.2	tubulin, beta 2A class IIa	TC0600010565.hg.2	Host	Host	2.08653	8.10357	10.7195	6.49102e-15	1.30825e-13	23.3707
65983	ENSG00000155324	GRAMD3	GRAM domain containing 3		I	3	TC0500008539.hg.2	GRAM domain containing 3	TC0500008539.hg.2	Host	Host	-2.33866	6.95131	-10.7147	6.59778e-15	1.32839e-13	23.3544
1316	ENSG00000067082	KLF6	Kruppel-like factor 6		I	3	TC1000009612.hg.2	Kruppel-like factor 6	TC1000009612.hg.2	Host	Host	-0.976827	11.3197	-10.7054	6.81263e-15	1.37022e-13	23.3222
347902	ENSG00000139211	AMIGO2	adhesion molecule with Ig-like domain 2		I	3	TC1200010538.hg.2	adhesion molecule with Ig-like domain 2	TC1200010538.hg.2	Host	Host	-2.35975	6.23523	-10.6895	7.19368e-15	1.44536e-13	23.2675
25932	ENSG00000169504	CLIC4	chloride intracellular channel 4		I	3	TC0100007378.hg.2	chloride intracellular channel 4	TC0100007378.hg.2	Host	Host	2.11346	9.14282	10.6727	7.62065e-15	1.52957e-13	23.2096
5000	ENSG00000115947	ORC4	origin recognition complex, subunit 4		I	3	TC0200014550.hg.2	origin recognition complex subunit 4	TC0200014550.hg.2	Host	Host	0.821026	10.6509	10.6719	7.6417e-15	1.53221e-13	23.2068
965	ENSG00000116815	CD58	CD58 molecule		I	3	TC0100015397.hg.2	CD58 molecule	TC0100015397.hg.2	Host	Host	-1.77423	10.1672	-10.6656	7.80936e-15	1.56421e-13	23.185
51373	ENSG00000239789	MRPS17	mitochondrial ribosomal protein S17		I	3	TC0700013362.hg.2	mitochondrial ribosomal protein S17	TC0700013362.hg.2	Host	Host	1.15274	9.60748	10.6635	7.86639e-15	1.57401e-13	23.1777
11064	ENSG00000119397	CNTRL	centriolin		I	3	TC0900008628.hg.2	centriolin	TC0900008628.hg.2	Host	Host	-0.975919	9.02946	-10.6625	7.89191e-15	1.57749e-13	23.1745
84572	ENSG00000090581	GNPTG	N-acetylglucosamine-1-phosphate transferase, gamma subunit		NI	3	TC1600006539.hg.2	N-acetylglucosamine-1-phosphate transferase, gamma subunit	TC1600006539.hg.2	Host	Host	1.07905	8.00088	10.6619	7.90896e-15	1.57927e-13	23.1723
51574	ENSG00000174720	LARP7	La ribonucleoprotein domain family, member 7		I	3	TC0400008443.hg.2	La ribonucleoprotein domain family, member 7	TC0400008443.hg.2	Host	Host	-1.20125	8.79192	-10.6608	7.93867e-15	1.58357e-13	23.1685
8775	ENSG00000105402	NAPA	N-ethylmaleimide-sensitive factor attachment protein, alpha		I	3	TC1900011033.hg.2	N-ethylmaleimide-sensitive factor attachment protein, alpha	TC1900011033.hg.2	Host	Host	1.12226	10.1974	10.6589	7.99076e-15	1.59233e-13	23.162
1613	ENSG00000167657	DAPK3	death-associated protein kinase 3		I	3	TC1900009315.hg.2	death-associated protein kinase 3	TC1900009315.hg.2	Host	Host	1.44102	9.19455	10.6568	8.04757e-15	1.602e-13	23.1549
143384	ENSG00000151893	CACUL1	CDK2-associated, cullin domain 1		I	3	TC1000011975.hg.2	CDK2-associated, cullin domain 1	TC1000011975.hg.2	Host	Host	0.706517	10.9582	10.6545	8.11242e-15	1.61326e-13	23.1468
23306	ENSG00000166881	NEMP1	nuclear envelope integral membrane protein 1		I	3	TC1200010946.hg.2	nuclear envelope integral membrane protein 1	TC1200010946.hg.2	Host	Host	1.35918	10.2262	10.6499	8.24035e-15	1.63702e-13	23.1311
9949	ENSG00000101935	AMMECR1	Alport syndrome, mental retardation, midface hypoplasia and elliptocytosis chromosomal region gene 1		I	3	TC0X00010506.hg.2	Alport syndrome, mental retardation, midface hypoplasia and elliptocytosis chromosomal region gene 1	TC0X00010506.hg.2	Host	Host	-1.5979	9.41493	-10.6485	8.28154e-15	1.64348e-13	23.1261
6672	ENSG00000067066	SP100	SP100 nuclear antigen		I	3	TC0200011023.hg.2	SP100 nuclear antigen	TC0200011023.hg.2	Host	Host	-1.05425	10.7642	-10.6482	8.2898e-15	1.64348e-13	23.1251
376940	ENSG00000188177	ZC3H6	zinc finger CCCH-type containing 6		I	1	TC0200008911.hg.2	zinc finger CCCH-type containing 6	TC0200008911.hg.2	Host	Host	-2.15418	7.62864	-10.6474	8.31115e-15	1.64603e-13	23.1225
339123	ENSG00000161999	JMJD8	jumonji domain containing 8		I	3	TC1600008971.hg.2	jumonji domain containing 8	TC1600008971.hg.2	Host	Host	0.976301	10.2464	10.6458	8.35951e-15	1.65392e-13	23.1167
23130	ENSG00000110046	ATG2A	autophagy related 2A		I	3	TC1100011192.hg.2	autophagy related 2A	TC1100011192.hg.2	Host	Host	1.57784	9.72817	10.6331	8.73156e-15	1.72577e-13	23.0729
8813	ENSG00000000419	DPM1	dolichyl-phosphate mannosyltransferase polypeptide 1, catalytic subunit		I	1	TC2000009447.hg.2	dolichyl-phosphate mannosyltransferase polypeptide 1, catalytic subunit	TC2000009447.hg.2	Host	Host	1.21958	9.04251	10.6221	9.06596e-15	1.79004e-13	23.0352
80162	ENSG00000142102	ATHL1	ATH1, acid trehalase-like 1 (yeast)		I	3	TC1100006444.hg.2	ATH1, acid trehalase-like 1 (yeast)	TC1100006444.hg.2	Host	Host	-1.21925	10.7034	-10.6181	9.19223e-15	1.81313e-13	23.0213
25800	ENSG00000141424	SLC39A6	solute carrier family 39 (zinc transporter), member 6		I	3	TC1800008474.hg.2	solute carrier family 39 (zinc transporter), member 6	TC1800008474.hg.2	Host	Host	0.956192	9.75806	10.6085	9.50139e-15	1.87221e-13	22.9881
257240	ENSG00000185915	KLHL34	kelch-like family member 34		I	3	TC0X00009225.hg.2	kelch-like family member 34	TC0X00009225.hg.2	Host	Host	-2.45591	6.07609	-10.604	9.64857e-15	1.89928e-13	22.9727
56943	ENSG00000120533	ENY2	enhancer of yellow 2 homolog (Drosophila)		I	3	TC0800008546.hg.2	enhancer of yellow 2 homolog (Drosophila)	TC0800008546.hg.2	Host	Host	0.725883	10.7109	10.6032	9.67495e-15	1.90254e-13	22.9699
93129	ENSG00000175938	ORAI3	ORAI calcium release-activated calcium modulator 3		NI	3	TC1600011386.hg.2	ORAI calcium release-activated calcium modulator 3	TC1600011386.hg.2	Host	Host	-1.60763	7.4667	-10.5966	9.90008e-15	1.94484e-13	22.9468
5757	ENSG00000187514	PTMA	prothymosin, alpha		I	3	TC0200011075.hg.2	prothymosin, alpha	TC0200011075.hg.2	Host	Host	-0.489314	12.7697	-10.5937	9.99862e-15	1.96222e-13	22.9369
5269	ENSG00000124570	SERPINB6	serpin peptidase inhibitor, clade B (ovalbumin), member 6		I	3	TC0600010542.hg.2	serpin peptidase inhibitor, clade B (ovalbumin), member 6	TC0600010542.hg.2	Host	Host	-1.89526	9.43948	-10.5924	1.00415e-14	1.96864e-13	22.9326
149465	ENSG00000243710	CFAP57	cilia and flagella associated protein 57		NI	3	TC0100008052.hg.2	cilia and flagella associated protein 57	TC0100008052.hg.2	Host	Host	1.58347	3.80304	10.5821	1.04033e-14	2.03751e-13	22.897
1397	ENSG00000182809	CRIP2	cysteine-rich protein 2		I	3	TC1400008486.hg.2	cysteine-rich protein 2	TC1400008486.hg.2	Host	Host	2.65032	6.75043	10.5799	1.04845e-14	2.05135e-13	22.8892
1676	ENSG00000160049	DFFA	DNA fragmentation factor, 45kDa, alpha polypeptide		I	3	TC0100012846.hg.2	DNA fragmentation factor, 45kDa, alpha polypeptide	TC0100012846.hg.2	Host	Host	1.28415	9.72695	10.5721	1.07708e-14	2.10524e-13	22.8622
56474	ENSG00000047230	CTPS2	CTP synthase 2		I	3	TC0X00009153.hg.2	CTP synthase 2	TC0X00009153.hg.2	Host	Host	-3.14985	6.4955	-10.5706	1.08264e-14	2.11399e-13	22.857
54617	ENSG00000128908	INO80	INO80 complex subunit		I	3	TC1500009138.hg.2	INO80 complex subunit	TC1500009138.hg.2	Host	Host	-1.33705	9.0212	-10.568	1.0923e-14	2.1307e-13	22.8481
25766	ENSG00000110844	PRPF40B	PRP40 homolog, pre-mRNA processing factor B		I	3	TC1200012626.hg.2	PRP40 homolog, pre-mRNA processing factor B	TC1200012626.hg.2	Host	Host	1.91329	6.27876	10.5582	1.12977e-14	2.20158e-13	22.8142
91419		XRCC6BP1	XRCC6 binding protein 1		I	3	TC1200007906.hg.2	XRCC6 binding protein 1	TC1200007906.hg.2	Host	Host	1.56555	8.99236	10.5521	1.15392e-14	2.24638e-13	22.793
23646	ENSG00000105223	PLD3	phospholipase D family, member 3		I	3	TC1900008103.hg.2	phospholipase D family, member 3	TC1900008103.hg.2	Host	Host	1.20772	9.17047	10.5483	1.1691e-14	2.27366e-13	22.7798
5198	ENSG00000178921	PFAS	phosphoribosylformylglycinamidine synthase		I	3	TC1700006804.hg.2	phosphoribosylformylglycinamidine synthase	TC1700006804.hg.2	Host	Host	1.18656	10.207	10.5353	1.22238e-14	2.37489e-13	22.7351
23294	ENSG00000064999	ANKS1A	ankyrin repeat and sterile alpha motif domain containing 1A		I	1	TC0600007774.hg.2	ankyrin repeat and sterile alpha motif domain containing 1A	TC0600007774.hg.2	Host	Host	1.18728	9.54291	10.5345	1.22577e-14	2.3791e-13	22.7323
54809	ENSG00000205413	SAMD9	sterile alpha motif domain containing 9		I	3	TC0700011796.hg.2	sterile alpha motif domain containing 9	TC0700011796.hg.2	Host	Host	-2.16641	9.44855	-10.5332	1.23125e-14	2.38735e-13	22.7278
154064	ENSG00000155918	RAET1L	retinoic acid early transcript 1L		I	3	TC0600013539.hg.2	retinoic acid early transcript 1L	TC0600013539.hg.2	Host	Host	1.56664	6.0476	10.5326	1.23389e-14	2.38894e-13	22.7257
967	ENSG00000135404	CD63	CD63 molecule		I	3	TC1200010866.hg.2	CD63 molecule	TC1200010866.hg.2	Host	Host	-0.961676	10.519	-10.5325	1.23453e-14	2.38894e-13	22.7251
64115	ENSG00000107738	C10orf54	chromosome 10 open reading frame 54		I	3	TC1000010956.hg.2	chromosome 10 open reading frame 54	TC1000010956.hg.2	Host	Host	-1.64742	8.7706	-10.5276	1.25541e-14	2.42692e-13	22.7083
23765	ENSG00000177663	IL17RA	interleukin 17 receptor A		I	3	TC2200006501.hg.2	interleukin 17 receptor A	TC2200006501.hg.2	Host	Host	-0.988037	9.75088	-10.5213	1.28316e-14	2.4781e-13	22.6863
6855	ENSG00000102003	SYP	synaptophysin		NI	3	TC0X00009661.hg.2	synaptophysin	TC0X00009661.hg.2	Host	Host	1.60354	5.77153	10.5109	1.32989e-14	2.56578e-13	22.6504
9260	ENSG00000196923	PDLIM7	PDZ and LIM domain 7 (enigma)		NI	3	TC0500012977.hg.2	PDZ and LIM domain 7 (enigma)	TC0500012977.hg.2	Host	Host	1.82207	5.47786	10.5075	1.34575e-14	2.59382e-13	22.6385
80728	ENSG00000147799	ARHGAP39	Rho GTPase activating protein 39		I	3	TC0800012225.hg.2	Rho GTPase activating protein 39	TC0800012225.hg.2	Host	Host	2.20117	4.07144	10.5029	1.36705e-14	2.63224e-13	22.6228
3028	ENSG00000072506	HSD17B10	hydroxysteroid (17-beta) dehydrogenase 10		I	3	TC0X00009762.hg.2	hydroxysteroid (17-beta) dehydrogenase 10	TC0X00009762.hg.2	Host	Host	1.12065	9.81006	10.5017	1.37256e-14	2.64024e-13	22.6187
257415	ENSG00000234545	FAM133B	family with sequence similarity 133, member B		I	3	TC0700011782.hg.2	family with sequence similarity 133, member B	TC0700011782.hg.2	Host	Host	0.8724	9.51344	10.4968	1.39636e-14	2.68336e-13	22.6015
10636	ENSG00000169220	RGS14	regulator of G-protein signaling 14		I	3	TC0500009620.hg.2	regulator of G-protein signaling 14	TC0500009620.hg.2	Host	Host	-1.53715	10.0166	-10.4943	1.40849e-14	2.70399e-13	22.5928
64175	ENSG00000117385	P3H1	prolyl 3-hydroxylase 1		I	3	TC0100013897.hg.2	prolyl 3-hydroxylase 1	TC0100013897.hg.2	Host	Host	0.879862	10.1861	10.4925	1.41709e-14	2.71782e-13	22.5867
80727	ENSG00000136295	TTYH3	tweety family member 3		I	3	TC0700006567.hg.2	tweety family member 3	TC0700006567.hg.2	Host	Host	1.53034	8.47407	10.4922	1.41852e-14	2.71787e-13	22.5856
57185	ENSG00000001461	NIPAL3	NIPA-like domain containing 3		I	3	TC0100007365.hg.2	NIPA-like domain containing 3	TC0100007365.hg.2	Host	Host	1.11283	9.58332	10.4889	1.435e-14	2.74673e-13	22.574
3615	ENSG00000178035	IMPDH2	IMP (inosine 5'-monophosphate) dehydrogenase 2		I	3	TC0300011047.hg.2	IMP (inosine 5-monophosphate) dehydrogenase 2	TC0300011047.hg.2	Host	Host	0.724402	11.7706	10.4857	1.45065e-14	2.77395e-13	22.5632
89853	ENSG00000196814	MVB12B	multivesicular body subunit 12B		I	3	TC0900008776.hg.2	multivesicular body subunit 12B	TC0900008776.hg.2	Host	Host	-2.18323	9.57433	-10.4839	1.45994e-14	2.78898e-13	22.5567
58516		FAM60A	family with sequence similarity 60, member A		I	3	TC1200010281.hg.2	family with sequence similarity 60, member A	TC1200010281.hg.2	Host	Host	-1.04533	10.6987	-10.4792	1.48356e-14	2.83131e-13	22.5406
150472		CBWD2	COBW domain containing 2		I	3	TC0200008971.hg.2	COBW domain containing 2	TC0200008971.hg.2	Host	Host	0.734873	11.233	10.4776	1.49211e-14	2.84482e-13	22.5349
1465	ENSG00000159176	CSRP1	cysteine and glycine-rich protein 1		I	3	TC0100016917.hg.2	cysteine and glycine-rich protein 1	TC0100016917.hg.2	Host	Host	-1.8775	9.44452	-10.4692	1.53568e-14	2.92503e-13	22.506
339175	ENSG00000087995	METTL2A	methyltransferase like 2A		I	3	TC1700008531.hg.2	methyltransferase like 2A	TC1700008531.hg.2	Host	Host	1.18134	9.63147	10.4604	1.58306e-14	3.01231e-13	22.4754
100507321		ERVK13-1	endogenous retrovirus group K13, member 1		I	3	TC1600011465.hg.2	endogenous retrovirus group K13, member 1	TC1600011465.hg.2	Host	Host	0.945714	10.0283	10.4482	1.65166e-14	3.13976e-13	22.4329
10418	ENSG00000262655	SPON1	spondin 1, extracellular matrix protein		I	3	TC1100006911.hg.2	spondin 1, extracellular matrix protein	TC1100006911.hg.2	Host	Host	-2.55725	7.19341	-10.4407	1.69518e-14	3.21934e-13	22.4067
256126	ENSG00000161860	SYCE2	synaptonemal complex central element protein 2		I	3	TC1900009756.hg.2	synaptonemal complex central element protein 2	TC1900009756.hg.2	Host	Host	2.8511	8.5052	10.4395	1.70214e-14	3.2294e-13	22.4026
51661	ENSG00000079150	FKBP7	FK506 binding protein 7		NI	3	TC0200015082.hg.2	FK506 binding protein 7	TC0200015082.hg.2	Host	Host	2.04796	6.90472	10.437	1.71648e-14	3.25343e-13	22.3942
5019	ENSG00000083720	OXCT1	3-oxoacid CoA transferase 1		I	3	TC0500010599.hg.2	3-oxoacid CoA-transferase 1	TC0500010599.hg.2	Host	Host	-1.75828	7.5728	-10.4339	1.7351e-14	3.28552e-13	22.3834
100131801	ENSG00000229833	PET100	PET100 homolog		I	3	TC1900011655.hg.2	PET100 homolog	TC1900011655.hg.2	Host	Host	-0.577011	11.5755	-10.4217	1.81022e-14	3.42442e-13	22.3408
83707	ENSG00000149743	TRPT1	tRNA phosphotransferase 1		I	3	TC1100011155.hg.2	tRNA phosphotransferase 1	TC1100011155.hg.2	Host	Host	0.967971	9.78399	10.4173	1.83797e-14	3.47354e-13	22.3255
9169	ENSG00000139218	SCAF11	SR-related CTD-associated factor 11		I	3	TC1200010510.hg.2	SR-related CTD-associated factor 11	TC1200010510.hg.2	Host	Host	-1.6887	8.23697	-10.4085	1.89499e-14	3.57781e-13	22.2949
54039	ENSG00000183570	PCBP3	poly(rC) binding protein 3		I	2	TC2100008536.hg.2	poly(rC) binding protein 3	TC2100008536.hg.2	Host	Host	4.27176	6.25837	10.4044	1.92178e-14	3.62487e-13	22.2808
26030	ENSG00000126822	PLEKHG3	pleckstrin homology domain containing, family G (with RhoGef domain) member 3		I	3	TC1400007445.hg.2	pleckstrin homology domain containing, family G (with RhoGef domain) member 3	TC1400007445.hg.2	Host	Host	-2.1613	6.16422	-10.4041	1.92406e-14	3.62565e-13	22.2796
7171	ENSG00000167460	TPM4	tropomyosin 4		I	3	TC1900007260.hg.2	tropomyosin 4	TC1900007260.hg.2	Host	Host	-1.98041	9.347	-10.4	1.95112e-14	3.67306e-13	22.2655
4585		MUC4	mucin 4, cell surface associated		I	3	TC0300013665.hg.2	mucin 4, cell surface associated	TC0300013665.hg.2	Host	Host	2.05799	4.71097	10.393	1.99922e-14	3.75996e-13	22.2411
64319	ENSG00000156860	FBRS	fibrosin		I	3	TC1600007485.hg.2	fibrosin	TC1600007485.hg.2	Host	Host	-0.832716	9.25122	-10.3877	2.03598e-14	3.82325e-13	22.2228
9559	ENSG00000122958	VPS26A	VPS26 retromer complex component A		I	3	TC1000007888.hg.2	VPS26 retromer complex component A	TC1000007888.hg.2	Host	Host	0.990886	10.2099	10.3876	2.03681e-14	3.82325e-13	22.2224
57621	ENSG00000181472	ZBTB2	zinc finger and BTB domain containing 2		I	3	TC0600013570.hg.2	zinc finger and BTB domain containing 2	TC0600013570.hg.2	Host	Host	-1.39466	9.31288	-10.3828	2.07141e-14	3.88445e-13	22.2055
10788	ENSG00000145703	IQGAP2	IQ motif containing GTPase activating protein 2		I	3	TC0500007826.hg.2	IQ motif containing GTPase activating protein 2	TC0500007826.hg.2	Host	Host	-1.83554	9.46425	-10.3825	2.07366e-14	3.8849e-13	22.2044
10220	ENSG00000135414	GDF11	growth differentiation factor 11		I	3	TC1200007809.hg.2	growth differentiation factor 11	TC1200007809.hg.2	Host	Host	0.951472	9.55439	10.3784	2.10333e-14	3.9367e-13	22.1901
57655	ENSG00000089351	GRAMD1A	GRAM domain containing 1A		I	3	TC1900007829.hg.2	GRAM domain containing 1A	TC1900007829.hg.2	Host	Host	-1.12869	9.63514	-10.3733	2.14053e-14	4.00246e-13	22.1725
9246	ENSG00000156587	UBE2L6	ubiquitin-conjugating enzyme E2L 6		I	3	TC1100010897.hg.2	ubiquitin-conjugating enzyme E2L 6	TC1100010897.hg.2	Host	Host	-1.3642	9.68367	-10.3717	2.15206e-14	4.02015e-13	22.1671
3385	ENSG00000076662	ICAM3	intercellular adhesion molecule 3		I	4	TC1900009625.hg.2	intercellular adhesion molecule 3	TC1900009625.hg.2	Host	Host	-2.41534	7.6025	-10.363	2.21805e-14	4.13944e-13	22.1368
7071	ENSG00000155090	KLF10	Kruppel-like factor 10		I	3	TC0800011334.hg.2	Kruppel-like factor 10	TC0800011334.hg.2	Host	Host	1.67394	9.45443	10.358	2.25688e-14	4.20786e-13	22.1194
7466	ENSG00000109501	WFS1	Wolfram syndrome 1 (wolframin)		I	3	TC0400006685.hg.2	Wolfram syndrome 1 (wolframin)	TC0400006685.hg.2	Host	Host	2.42998	6.60644	10.3547	2.28304e-14	4.25254e-13	22.1078
116986	ENSG00000135439	AGAP2	ArfGAP with GTPase domain, ankyrin repeat and PH domain 2		I	3	TC1200010976.hg.2	ArfGAP with GTPase domain, ankyrin repeat and PH domain 2	TC1200010976.hg.2	Host	Host	-0.97191	10.4176	-10.3509	2.31376e-14	4.30563e-13	22.0944
137492	ENSG00000155975	VPS37A	vacuolar protein sorting 37 homolog A (S. cerevisiae)		I	3	TC0800006866.hg.2	vacuolar protein sorting 37 homolog A (S. cerevisiae)	TC0800006866.hg.2	Host	Host	0.923323	9.14313	10.35	2.32094e-14	4.31486e-13	22.0913
54466	ENSG00000147059	SPIN2A	spindlin family, member 2A		I	3	TC0X00009842.hg.2	spindlin family, member 2A	TC0X00009842.hg.2	Host	Host	-1.66553	6.48273	-10.3447	2.36336e-14	4.38951e-13	22.0731
1337	ENSG00000111775	COX6A1	cytochrome c oxidase subunit VIa polypeptide 1		I	3	TC1200012716.hg.2	cytochrome c oxidase subunit VIa polypeptide 1	TC1200012716.hg.2	Host	Host	0.873011	9.29152	10.3429	2.37848e-14	4.41337e-13	22.0667
1649	ENSG00000175197	DDIT3	DNA-damage-inducible transcript 3		I	3	TC1200010968.hg.2	DNA-damage-inducible transcript 3	TC1200010968.hg.2	Host	Host	1.35798	8.23521	10.3417	2.38859e-14	4.4279e-13	22.0624
65109	ENSG00000125351	UPF3B	UPF3 regulator of nonsense transcripts homolog B (yeast)		I	3	TC0X00010652.hg.2	UPF3 regulator of nonsense transcripts homolog B (yeast)	TC0X00010652.hg.2	Host	Host	1.10984	9.34748	10.3347	2.44724e-14	4.53035e-13	22.0381
3561	ENSG00000147168	IL2RG	interleukin 2 receptor, gamma		I	3	TC0X00009981.hg.2	interleukin 2 receptor, gamma	TC0X00009981.hg.2	Host	Host	-0.687211	11.0457	-10.3346	2.44853e-14	4.53035e-13	22.0375
7453	ENSG00000140105	WARS	tryptophanyl-tRNA synthetase		I	3	TC1400010195.hg.2	tryptophanyl-tRNA synthetase	TC1400010195.hg.2	Host	Host	1.69675	10.1218	10.3293	2.49374e-14	4.60962e-13	22.0192
8861	ENSG00000198728	LDB1	LIM domain binding 1		I	3	TC1000011669.hg.2	LIM domain binding 1	TC1000011669.hg.2	Host	Host	-2.21131	9.04034	-10.326	2.52229e-14	4.65795e-13	22.0077
57189		KIAA1147	KIAA1147		I	3	TC0700012836.hg.2	KIAA1147	TC0700012836.hg.2	Host	Host	-1.12526	9.33574	-10.3254	2.52753e-14	4.6632e-13	22.0057
54681	ENSG00000178467	P4HTM	prolyl 4-hydroxylase, transmembrane (endoplasmic reticulum)		I	3	TC0300013826.hg.2	prolyl 4-hydroxylase, transmembrane (endoplasmic reticulum)	TC0300013826.hg.2	Host	Host	-3.14552	6.29718	-10.3152	2.6189e-14	4.82717e-13	21.97
7862	ENSG00000156983	BRPF1	bromodomain and PHD finger containing, 1		I	3	TC0300006555.hg.2	bromodomain and PHD finger containing 1	TC0300006555.hg.2	Host	Host	0.840777	9.81032	10.3134	2.63537e-14	4.85019e-13	21.9637
64332	ENSG00000144802	NFKBIZ	nuclear factor of kappa light polypeptide gene enhancer in B-cells inhibitor, zeta		I	3	TC0300013855.hg.2	nuclear factor of kappa light polypeptide gene enhancer in B-cells inhibitor, zeta	TC0300013855.hg.2	Host	Host	-1.47704	9.84786	-10.3133	2.63638e-14	4.85019e-13	21.9633
817	ENSG00000145349	CAMK2D	calcium/calmodulin-dependent protein kinase II delta		I	3	TC0400011643.hg.2	calcium/calmodulin-dependent protein kinase II delta	TC0400011643.hg.2	Host	Host	-1.69007	8.59359	-10.3091	2.67472e-14	4.91606e-13	21.9488
246175	ENSG00000138767	CNOT6L	CCR4-NOT transcription complex, subunit 6-like		I	3	TC0400011108.hg.2	CCR4-NOT transcription complex subunit 6-like	TC0400011108.hg.2	Host	Host	-1.68265	9.24018	-10.3034	2.72793e-14	5.00913e-13	21.9291
4644	ENSG00000197535	MYO5A	myosin VA		I	2	TC1500009457.hg.2	myosin VA	TC1500009457.hg.2	Host	Host	-2.06644	7.11148	-10.295	2.80951e-14	5.15404e-13	21.8995
84270	ENSG00000165233	C9orf89	chromosome 9 open reading frame 89		I	3	TC0900007977.hg.2	caspase recruitment domain family, member 19	TC0900007977.hg.2	Host	Host	1.05524	9.89767	10.2934	2.82498e-14	5.17752e-13	21.894
4116	ENSG00000162385	MAGOH	mago homolog, exon junction complex core component		I	3	TC0100014227.hg.2	mago homolog, exon junction complex core component	TC0100014227.hg.2	Host	Host	0.61904	11.2955	10.2623	3.14811e-14	5.75997e-13	21.7852
5187	ENSG00000179094	PER1	period circadian clock 1		I	3	TC1700012353.hg.2	period circadian clock 1	TC1700012353.hg.2	Host	Host	1.3646	8.15491	10.2622	3.14871e-14	5.75997e-13	21.785
57192	ENSG00000090674	MCOLN1	mucolipin 1		I	3	TC1900011653.hg.2	mucolipin 1	TC1900011653.hg.2	Host	Host	1.66994	8.19534	10.2619	3.15195e-14	5.76047e-13	21.784
5443	ENSG00000115138	POMC	proopiomelanocortin		I	3	TC0200011998.hg.2	proopiomelanocortin	TC0200011998.hg.2	Host	Host	0.992046	8.92468	10.2525	3.2572e-14	5.94723e-13	21.751
51131	ENSG00000136147	PHF11	PHD finger protein 11		I	3	TC1300007167.hg.2	PHD finger protein 11	TC1300007167.hg.2	Host	Host	-1.88214	9.94614	-10.2517	3.26551e-14	5.9568e-13	21.7485
55423	ENSG00000089012	SIRPG	signal-regulatory protein gamma		I	3	TC2000009971.hg.2	signal-regulatory protein gamma	TC2000009971.hg.2	Host	Host	-3.06682	7.12861	-10.2485	3.30214e-14	6.01795e-13	21.7373
83861	ENSG00000130363	RSPH3	radial spoke 3 homolog (Chlamydomonas)		NI	3	TC0600013740.hg.2	radial spoke 3 homolog (Chlamydomonas)	TC0600013740.hg.2	Host	Host	2.08465	6.22875	10.2449	3.34423e-14	6.08895e-13	21.7246
4926	ENSG00000137497	NUMA1	nuclear mitotic apparatus protein 1		I	3	TC1100011539.hg.2	nuclear mitotic apparatus protein 1	TC1100011539.hg.2	Host	Host	-1.91909	8.41877	-10.242	3.37766e-14	6.14406e-13	21.7146
8841	ENSG00000171720	HDAC3	histone deacetylase 3		I	3	TC0500012282.hg.2	histone deacetylase 3	TC0500012282.hg.2	Host	Host	1.82621	8.6561	10.2407	3.3934e-14	6.16689e-13	21.7099
144108	ENSG00000179119	SPTY2D1	SPT2 chromatin protein domain containing 1		I	3	TC1100010274.hg.2	SPT2 chromatin protein domain containing 1	TC1100010274.hg.2	Host	Host	0.922993	10.0851	10.2295	3.52869e-14	6.40676e-13	21.6707
27095	ENSG00000054116	TRAPPC3	trafficking protein particle complex 3		I	1	TC0100013710.hg.2	trafficking protein particle complex 3	TC0100013710.hg.2	Host	Host	0.89965	9.34576	10.226	3.57126e-14	6.478e-13	21.6586
10096	ENSG00000115091	ACTR3	ARP3 actin-related protein 3 homolog (yeast)		I	1	TC0200008996.hg.2	ARP3 actin-related protein 3 homolog (yeast)	TC0200008996.hg.2	Host	Host	-1.02627	9.83824	-10.2231	3.60757e-14	6.53775e-13	21.6485
3068	ENSG00000143321	HDGF	hepatoma-derived growth factor		I	3	TC0100016022.hg.2	hepatoma-derived growth factor	TC0100016022.hg.2	Host	Host	-1.39226	7.22574	-10.2195	3.6535e-14	6.6148e-13	21.6358
25977	ENSG00000089818	NECAP1	NECAP endocytosis associated 1		I	3	TC1200006701.hg.2	NECAP endocytosis associated 1	TC1200006701.hg.2	Host	Host	0.892859	10.9138	10.214	3.72382e-14	6.73584e-13	21.6166
10607	ENSG00000183751	TBL3	transducin (beta)-like 3		I	1	TC1600006578.hg.2	transducin (beta)-like 3	TC1600006578.hg.2	Host	Host	1.29862	9.48783	10.2135	3.73098e-14	6.74252e-13	21.6147
161176	ENSG00000176438	SYNE3	spectrin repeat containing, nuclear envelope family member 3		I	3	TC1400010784.hg.2	spectrin repeat containing, nuclear envelope family member 3	TC1400010784.hg.2	Host	Host	-2.02265	7.69459	-10.213	3.73689e-14	6.74691e-13	21.6131
5934	ENSG00000103479	RBL2	retinoblastoma-like 2		I	3	TC1600007887.hg.2	retinoblastoma-like 2	TC1600007887.hg.2	Host	Host	-1.19766	9.6228	-10.2076	3.80782e-14	6.86012e-13	21.5942
91689		SMDT1	single-pass membrane protein with aspartate-rich tail 1		I	3	TC2200009279.hg.2	single-pass membrane protein with aspartate-rich tail 1	TC2200009279.hg.2	Host	Host	-0.767243	11.0063	-10.2076	3.80821e-14	6.86012e-13	21.5941
91181	ENSG00000143552	NUP210L	nucleoporin 210kDa-like		I	3	TC0100015896.hg.2	nucleoporin 210kDa like	TC0100015896.hg.2	Host	Host	2.93943	5.55669	10.2075	3.8102e-14	6.86012e-13	21.5936
23223	ENSG00000052749	RRP12	ribosomal RNA processing 12 homolog		I	3	TC1000012582.hg.2	ribosomal RNA processing 12 homolog	TC1000012582.hg.2	Host	Host	1.74114	7.43063	10.2061	3.8279e-14	6.87969e-13	21.589
598	ENSG00000171552	BCL2L1	BCL2-like 1		I	3	TC2000008815.hg.2	BCL2-like 1	TC2000008815.hg.2	Host	Host	-1.69169	8.83144	-10.2061	3.82815e-14	6.87969e-13	21.5889
122509		IFI27L1	interferon, alpha-inducible protein 27-like 1		I	3	TC1400008055.hg.2	interferon, alpha-inducible protein 27-like 1	TC1400008055.hg.2	Host	Host	1.61617	9.3298	10.2004	3.90463e-14	7.01063e-13	21.569
29893	ENSG00000131470	PSMC3IP	PSMC3 interacting protein		I	3	TC1700010731.hg.2	PSMC3 interacting protein	TC1700010731.hg.2	Host	Host	2.15569	8.70347	10.1985	3.93145e-14	7.05226e-13	21.5622
138716	ENSG00000164967	RPP25L	ribonuclease P/MRP 25kDa subunit-like		I	3	TC0900009908.hg.2	ribonuclease P/MRP 25kDa subunit-like	TC0900009908.hg.2	Host	Host	-1.13864	9.22509	-10.1976	3.9432e-14	7.06681e-13	21.5592
55151	ENSG00000095209	TMEM38B	transmembrane protein 38B		I	3	TC0900008318.hg.2	transmembrane protein 38B	TC0900008318.hg.2	Host	Host	1.12807	9.14441	10.1894	4.05855e-14	7.26683e-13	21.5302
2975	ENSG00000077235	GTF3C1	general transcription factor IIIC, polypeptide 1, alpha 220kDa		I	3	TC1600009837.hg.2	general transcription factor IIIC subunit 1	TC1600009837.hg.2	Host	Host	0.962817	9.56711	10.1883	4.07389e-14	7.28757e-13	21.5264
78996	ENSG00000122783	C7orf49	chromosome 7 open reading frame 49		I	3	TC0700012695.hg.2	chromosome 7 open reading frame 49	TC0700012695.hg.2	Host	Host	-2.34388	9.20006	-10.1879	4.07945e-14	7.29079e-13	21.5251
23415	ENSG00000089558	KCNH4	potassium channel, voltage gated eag related subfamily H, member 4		I	3	TC1700010714.hg.2	potassium channel, voltage gated eag related subfamily H, member 4	TC1700010714.hg.2	Host	Host	1.99249	5.16582	10.177	4.23693e-14	7.56528e-13	21.487
9322	ENSG00000125733	TRIP10	thyroid hormone receptor interactor 10		I	4	TC1900006819.hg.2	thyroid hormone receptor interactor 10	TC1900006819.hg.2	Host	Host	2.94586	7.45843	10.1734	4.29107e-14	7.65491e-13	21.4743
163049	ENSG00000173875	ZNF791	zinc finger protein 791		I	1	TC1900007085.hg.2	zinc finger protein 791	TC1900007085.hg.2	Host	Host	1.10018	9.10083	10.1727	4.30084e-14	7.6647e-13	21.472
151516	ENSG00000244617	ASPRV1	aspartic peptidase, retroviral-like 1		I	3	TC0200012980.hg.2	aspartic peptidase, retroviral-like 1	TC0200012980.hg.2	Host	Host	-1.61517	8.76448	-10.1725	4.30446e-14	7.6647e-13	21.4712
401494	ENSG00000188921	HACD4	3-hydroxyacyl-CoA dehydratase 4		I	3	TC0900009685.hg.2	3-hydroxyacyl-CoA dehydratase 4	TC0900009685.hg.2	Host	Host	-2.60202	7.31921	-10.1704	4.3356e-14	7.71308e-13	21.4639
60489	ENSG00000239713	APOBEC3G	apolipoprotein B mRNA editing enzyme, catalytic polypeptide-like 3G		I	3	TC2200009274.hg.2	apolipoprotein B mRNA editing enzyme, catalytic polypeptide-like 3G	TC2200009274.hg.2	Host	Host	-3.35989	9.34024	-10.1686	4.36402e-14	7.75652e-13	21.4574
5168	ENSG00000136960	ENPP2	ectonucleotide pyrophosphatase/phosphodiesterase 2		I	3	TC0800011620.hg.2	ectonucleotide pyrophosphatase/phosphodiesterase 2	TC0800011620.hg.2	Host	Host	2.45786	4.95925	10.1652	4.41562e-14	7.84106e-13	21.4456
552900	ENSG00000183336	BOLA2	bolA family member 2		I	3	TC1600011513.hg.2	bolA family member 2	TC1600011513.hg.2	Host	Host	0.778598	9.8107	10.1608	4.4841e-14	7.95539e-13	21.4301
285971	ENSG00000196456	ZNF775	zinc finger protein 775		I	3	TC0700013490.hg.2	zinc finger protein 775	TC0700013490.hg.2	Host	Host	-1.65528	8.65592	-10.156	4.55935e-14	8.08149e-13	21.4134
57530	ENSG00000143375	CGN	cingulin		NI	3	TC0100009958.hg.2	cingulin	TC0100009958.hg.2	Host	Host	2.15651	3.98888	10.1552	4.57252e-14	8.09744e-13	21.4105
79070	ENSG00000134901	KDELC1	KDEL (Lys-Asp-Glu-Leu) containing 1		I	3	TC1300009674.hg.2	KDEL (Lys-Asp-Glu-Leu) containing 1	TC1300009674.hg.2	Host	Host	2.8578	6.44577	10.153	4.60797e-14	8.15279e-13	21.4028
123920	ENSG00000140931	CMTM3	CKLF-like MARVEL transmembrane domain containing 3		I	3	TC1600008128.hg.2	CKLF-like MARVEL transmembrane domain containing 3	TC1600008128.hg.2	Host	Host	-1.70665	7.37396	-10.1461	4.71937e-14	8.34228e-13	21.3788
7353	ENSG00000070010	UFD1L	ubiquitin fusion degradation 1 like (yeast)		I	30	TC2200007982.hg.2	ubiquitin fusion degradation 1 like (yeast)	TC2200007982.hg.2	Host	Host	0.749717	11.0697	10.1431	4.76965e-14	8.4235e-13	21.3682
23204	ENSG00000170540	ARL6IP1	ADP-ribosylation factor-like 6 interacting protein 1		I	1	TC1600011494.hg.2	ADP-ribosylation factor like GTPase 6 interacting protein 1	TC1600011494.hg.2	Host	Host	0.676609	11.5734	10.138	4.85564e-14	8.56755e-13	21.3502
84893	ENSG00000134452	FBXO18	F-box protein, helicase, 18		I	3	TC1000006639.hg.2	F-box protein, helicase, 18	TC1000006639.hg.2	Host	Host	0.951495	9.99921	10.1348	4.90939e-14	8.65452e-13	21.3392
26586	ENSG00000136108	CKAP2	cytoskeleton associated protein 2		I	3	TC1300007248.hg.2	cytoskeleton associated protein 2	TC1300007248.hg.2	Host	Host	1.20144	8.57267	10.1315	4.96673e-14	8.74767e-13	21.3275
9774	ENSG00000029363	BCLAF1	BCL2-associated transcription factor 1		I	3	TC0600013272.hg.2	BCL2-associated transcription factor 1	TC0600013272.hg.2	Host	Host	-1.25218	8.97306	-10.131	4.97502e-14	8.75433e-13	21.3258
388581	ENSG00000184163	FAM132A	family with sequence similarity 132, member A		NI	3	TC0100012456.hg.2	family with sequence similarity 132, member A	TC0100012456.hg.2	Host	Host	1.13221	6.93458	10.1285	5.02031e-14	8.82601e-13	21.3167
79682	ENSG00000151725	CENPU	centromere protein U		I	3	TC0400012620.hg.2	centromere protein U	TC0400012620.hg.2	Host	Host	1.97143	7.87939	10.1275	5.03691e-14	8.84718e-13	21.3134
6601	ENSG00000139613	SMARCC2	SWI/SNF related, matrix associated, actin dependent regulator of chromatin, subfamily c, member 2		I	3	TC1200010900.hg.2	SWI/SNF related, matrix associated, actin dependent regulator of chromatin, subfamily c, member 2	TC1200010900.hg.2	Host	Host	-0.532962	11.7292	-10.1227	5.12241e-14	8.98923e-13	21.2965
132299	ENSG00000145247	OCIAD2	OCIA domain containing 2		I	3	TC0400010636.hg.2	OCIA domain containing 2	TC0400010636.hg.2	Host	Host	-1.11864	10.8819	-10.1186	5.19711e-14	9.11208e-13	21.282
64863	ENSG00000101574	METTL4	methyltransferase like 4		I	3	TC1800007895.hg.2	methyltransferase like 4	TC1800007895.hg.2	Host	Host	-1.63843	8.92765	-10.1162	5.23958e-14	9.17826e-13	21.2738
29911	ENSG00000095066	HOOK2	hook microtubule-tethering protein 2		I	3	TC1900011891.hg.2	hook microtubule-tethering protein 2	TC1900011891.hg.2	Host	Host	2.22383	8.04761	10.0873	5.79719e-14	1.01459e-12	21.1723
55809	ENSG00000124496	TRERF1	transcriptional regulating factor 1		I	3	TC0600011823.hg.2	transcriptional regulating factor 1	TC0600011823.hg.2	Host	Host	-2.13705	7.94083	-10.0848	5.84904e-14	1.02274e-12	21.1634
26037	ENSG00000197555	SIPA1L1	signal-induced proliferation-associated 1 like 1		I	3	TC1400007595.hg.2	signal-induced proliferation-associated 1 like 1	TC1400007595.hg.2	Host	Host	-1.54382	8.84397	-10.0747	6.06017e-14	1.0587e-12	21.1278
6641	ENSG00000172164	SNTB1	syntrophin, beta 1 (dystrophin-associated protein A1, 59kDa, basic component 1)		I	3	TC0800011634.hg.2	syntrophin, beta 1 (dystrophin-associated protein A1, 59kDa, basic component 1)	TC0800011634.hg.2	Host	Host	-2.68322	6.26505	-10.068	6.20268e-14	1.08262e-12	21.1045
11243	ENSG00000160783	PMF1	polyamine-modulated factor 1		I	3	TC0100010161.hg.2	polyamine-modulated factor 1	TC0100010161.hg.2	Host	Host	-1.70758	8.67533	-10.0652	6.2653e-14	1.09257e-12	21.0944
645811	ENSG00000197599	CCDC154	coiled-coil domain containing 154		I	3	TC1600009041.hg.2	coiled-coil domain containing 154	TC1600009041.hg.2	Host	Host	1.19312	8.237	10.0602	6.37411e-14	1.11055e-12	21.0771
113277	ENSG00000184988	TMEM106A	transmembrane protein 106A		I	3	TC1700007944.hg.2	transmembrane protein 106A	TC1700007944.hg.2	Host	Host	-1.61165	9.2542	-10.0593	6.3953e-14	1.11299e-12	21.0738
92840	ENSG00000115255	REEP6	receptor accessory protein 6		I	3	TC1900006537.hg.2	receptor accessory protein 6	TC1900006537.hg.2	Host	Host	3.81198	6.30182	10.0591	6.39961e-14	1.11299e-12	21.0731
4782	ENSG00000141905	NFIC	nuclear factor I/C (CCAAT-binding transcription factor)		I	100	TC1900006628.hg.2	nuclear factor I/C (CCAAT-binding transcription factor)	TC1900006628.hg.2	Host	Host	-1.45335	8.02406	-10.0532	6.53231e-14	1.13505e-12	21.0525
10921	ENSG00000205937	RNPS1	RNA binding protein S1, serine-rich domain		I	3	TC1600009102.hg.2	RNA binding protein S1, serine-rich domain	TC1600009102.hg.2	Host	Host	0.629741	11.1458	10.0457	6.70669e-14	1.16431e-12	21.026
203522	ENSG00000165359	DDX26B	DEAD/H (Asp-Glu-Ala-Asp/His) box polypeptide 26B		I	3	TC0X00008514.hg.2	DEAD/H (Asp-Glu-Ala-Asp/His) box polypeptide 26B	TC0X00008514.hg.2	Host	Host	-1.13727	10.9784	-10.0406	6.82777e-14	1.18427e-12	21.0081
84447	ENSG00000162298	SYVN1	synovial apoptosis inhibitor 1, synoviolin		I	3	TC1100013186.hg.2	synovial apoptosis inhibitor 1, synoviolin	TC1100013186.hg.2	Host	Host	0.948349	10.27	10.0393	6.85954e-14	1.18872e-12	21.0034
7918		GPANK1	G patch domain and ankyrin repeats 1		I	3	TC0600011443.hg.2	G-patch domain and ankyrin repeats 1	TC0600011443.hg.2	Host	Host	-1.20356	10.1854	-10.0347	6.97176e-14	1.20709e-12	20.9871
10248	ENSG00000172336	POP7	POP7 homolog, ribonuclease P/MRP subunit		I	1	TC0700008561.hg.2	POP7 homolog, ribonuclease P/MRP subunit	TC0700008561.hg.2	Host	Host	1.14358	9.16986	10.0331	7.01002e-14	1.21251e-12	20.9816
51531	ENSG00000136932	C9orf156	chromosome 9 open reading frame 156		I	2	TC0900010958.hg.2	tRNA methyltransferase O	TC0900010958.hg.2	Host	Host	-1.13105	10.4588	-10.0329	7.01558e-14	1.21251e-12	20.9808
2120	ENSG00000139083	ETV6	ets variant 6		I	3	TC1200006850.hg.2	ets variant 6	TC1200006850.hg.2	Host	Host	-1.08121	10.8431	-10.0315	7.04917e-14	1.21724e-12	20.976
10791	ENSG00000168899	VAMP5	vesicle-associated membrane protein 5		I	3	TC0200008261.hg.2	vesicle associated membrane protein 5	TC0200008261.hg.2	Host	Host	-1.87411	8.26032	-10.0307	7.06901e-14	1.21958e-12	20.9732
842	ENSG00000132906	CASP9	caspase 9, apoptosis-related cysteine peptidase		I	3	TC0100013000.hg.2	caspase 9	TC0100013000.hg.2	Host	Host	1.74792	8.29197	10.0282	7.13267e-14	1.22947e-12	20.9642
9744	ENSG00000072818	ACAP1	ArfGAP with coiled-coil, ankyrin repeat and PH domains 1		I	3	TC1700006740.hg.2	ArfGAP with coiled-coil, ankyrin repeat and PH domains 1	TC1700006740.hg.2	Host	Host	-0.95883	11.4361	-10.0276	7.14558e-14	1.2306e-12	20.9624
5274	ENSG00000163536	SERPINI1	serpin peptidase inhibitor, clade I (neuroserpin), member 1		I	3	TC0300009412.hg.2	serpin peptidase inhibitor, clade I (neuroserpin), member 1	TC0300009412.hg.2	Host	Host	1.84196	8.24496	10.0264	7.17668e-14	1.23486e-12	20.9581
64005	ENSG00000136286	MYO1G	myosin IG		I	3	TC0700010941.hg.2	myosin IG	TC0700010941.hg.2	Host	Host	-2.4052	9.72245	-10.0261	7.18448e-14	1.23511e-12	20.957
84261	ENSG00000132004	FBXW9	F-box and WD repeat domain containing 9		I	3	TC1900009742.hg.2	F-box and WD repeat domain containing 9	TC1900009742.hg.2	Host	Host	1.74702	6.70976	10.0043	7.75509e-14	1.33202e-12	20.8803
27163	ENSG00000138744	NAAA	N-acylethanolamine acid amidase		I	3	TC0400012933.hg.2	N-acylethanolamine acid amidase	TC0400012933.hg.2	Host	Host	-2.40856	7.2247	-9.99817	7.92421e-14	1.35987e-12	20.8586
6468	ENSG00000107829	FBXW4	F-box and WD repeat domain containing 4		I	3	TC1000011652.hg.2	F-box and WD repeat domain containing 4	TC1000011652.hg.2	Host	Host	-1.47026	7.68432	-9.9972	7.95117e-14	1.36329e-12	20.8552
5423	ENSG00000070501	POLB	polymerase (DNA directed), beta		I	1	TC0800007439.hg.2	polymerase (DNA directed), beta	TC0800007439.hg.2	Host	Host	1.32358	8.79822	9.99014	8.15085e-14	1.39629e-12	20.8303
10312	ENSG00000110719	TCIRG1	T-cell, immune regulator 1, ATPase, H+ transporting, lysosomal V0 subunit A3		I	3	TC1100013057.hg.2	T-cell, immune regulator 1, ATPase, H+ transporting, lysosomal V0 subunit A3	TC1100013057.hg.2	Host	Host	-1.56367	9.12182	-9.98454	8.31274e-14	1.42277e-12	20.8106
522	ENSG00000154723	ATP5J	ATP synthase, H+ transporting, mitochondrial Fo complex, subunit F6		I	3	TC2100007797.hg.2	ATP synthase, H+ transporting, mitochondrial Fo complex subunit F6	TC2100007797.hg.2	Host	Host	0.541944	11.2254	9.98049	8.43175e-14	1.44137e-12	20.7963
5093	ENSG00000169564	PCBP1	poly(rC) binding protein 1		I	3	TC0200007943.hg.2	poly(rC) binding protein 1	TC0200007943.hg.2	Host	Host	-0.603545	11.4823	-9.98034	8.43628e-14	1.44137e-12	20.7958
10550	ENSG00000144746	ARL6IP5	ADP-ribosylation factor-like 6 interacting protein 5		I	3	TC0300007745.hg.2	ADP-ribosylation factor like GTPase 6 interacting protein 5	TC0300007745.hg.2	Host	Host	-1.01097	10.2071	-9.97992	8.44885e-14	1.44225e-12	20.7943
11334	ENSG00000114383	TUSC2	tumor suppressor candidate 2		I	3	TC0300013985.hg.2	tumor suppressor candidate 2	TC0300013985.hg.2	Host	Host	1.02402	8.4401	9.97511	8.59281e-14	1.46553e-12	20.7773
1983	ENSG00000100664	EIF5	eukaryotic translation initiation factor 5		I	3	TC1400008395.hg.2	eukaryotic translation initiation factor 5	TC1400008395.hg.2	Host	Host	-0.659162	12.0462	-9.97425	8.61862e-14	1.46865e-12	20.7743
22928	ENSG00000179918	SEPHS2	selenophosphate synthetase 2		I	3	TC1600009967.hg.2	selenophosphate synthetase 2	TC1600009967.hg.2	Host	Host	1.10503	9.89495	9.9642	8.9284e-14	1.5201e-12	20.7389
27128	ENSG00000100055	CYTH4	cytohesin 4		I	3	TC2200007287.hg.2	cytohesin 4	TC2200007287.hg.2	Host	Host	-1.83848	8.16471	-9.96282	8.97192e-14	1.52617e-12	20.734
80336	ENSG00000101104	PABPC1L	poly(A) binding protein, cytoplasmic 1-like		I	3	TC2000007474.hg.2	poly(A) binding protein, cytoplasmic 1-like	TC2000007474.hg.2	Host	Host	0.966337	9.87368	9.96053	9.0444e-14	1.53715e-12	20.7259
54847	ENSG00000072858	SIDT1	SID1 transmembrane family, member 1		I	3	TC0300008361.hg.2	SID1 transmembrane family, member 1	TC0300008361.hg.2	Host	Host	-3.05767	8.02907	-9.95991	9.06422e-14	1.53917e-12	20.7237
29944	ENSG00000183837	PNMA3	paraneoplastic Ma antigen 3		I	3	TC0X00008764.hg.2	paraneoplastic Ma antigen 3	TC0X00008764.hg.2	Host	Host	-1.56383	6.78683	-9.95778	9.13226e-14	1.54937e-12	20.7162
10581	ENSG00000185201	IFITM2	interferon induced transmembrane protein 2		I	1	TC1100012948.hg.2	interferon induced transmembrane protein 2	TC1100012948.hg.2	Host	Host	-2.39138	9.12825	-9.95246	9.30476e-14	1.57726e-12	20.6974
64864	ENSG00000181827	RFX7	regulatory factor X, 7		I	3	TC1500009514.hg.2	regulatory factor X, 7	TC1500009514.hg.2	Host	Host	-0.992647	9.93567	-9.94977	9.39327e-14	1.59087e-12	20.6879
51002	ENSG00000144034	TPRKB	TP53RK binding protein		I	3	TC0200013075.hg.2	TP53RK binding protein	TC0200013075.hg.2	Host	Host	0.924078	9.16843	9.94502	9.55138e-14	1.61624e-12	20.6712
53827	ENSG00000089327	FXYD5	FXYD domain containing ion transport regulator 5		I	3	TC1900007839.hg.2	FXYD domain containing ion transport regulator 5	TC1900007839.hg.2	Host	Host	-2.58567	10.207	-9.94277	9.62736e-14	1.62768e-12	20.6632
3965	ENSG00000168961	LGALS9	lectin, galactoside-binding, soluble, 9		I	3	TC1700012216.hg.2	lectin, galactoside-binding, soluble, 9	TC1700012216.hg.2	Host	Host	-2.47441	7.87026	-9.94024	9.71344e-14	1.6408e-12	20.6543
79969		ATAT1	alpha tubulin acetyltransferase 1		I	3	TC0600014098.hg.2	alpha tubulin acetyltransferase 1	TC0600014098.hg.2	Host	Host	2.34728	6.39678	9.93802	9.78943e-14	1.6522e-12	20.6465
162	ENSG00000100280	AP1B1	adaptor-related protein complex 1, beta 1 subunit		NI	3	TC2200009333.hg.2	adaptor-related protein complex 1, beta 1 subunit	TC2200009333.hg.2	Host	Host	0.941894	8.87443	9.93626	9.85018e-14	1.66101e-12	20.6403
5306	ENSG00000174238	PITPNA	phosphatidylinositol transfer protein, alpha		I	3	TC1700009378.hg.2	phosphatidylinositol transfer protein, alpha	TC1700009378.hg.2	Host	Host	0.959143	10.4841	9.93573	9.86869e-14	1.66269e-12	20.6384
225	ENSG00000173208	ABCD2	ATP-binding cassette, sub-family D (ALD), member 2		I	3	TC1200010413.hg.2	ATP binding cassette subfamily D member 2	TC1200010413.hg.2	Host	Host	-2.15576	7.64796	-9.93451	9.91119e-14	1.6684e-12	20.6341
27304	ENSG00000124217	MOCS3	molybdenum cofactor synthesis 3		I	3	TC2000007717.hg.2	molybdenum cofactor synthesis 3	TC2000007717.hg.2	Host	Host	1.37339	9.06662	9.92903	1.01039e-13	1.69937e-12	20.6147
84900	ENSG00000135119	RNFT2	ring finger protein, transmembrane 2		I	3	TC1200009031.hg.2	ring finger protein, transmembrane 2	TC1200009031.hg.2	Host	Host	3.02874	5.95411	9.92843	1.01252e-13	1.70147e-12	20.6126
10962	ENSG00000213190	MLLT11	myeloid/lymphoid or mixed-lineage leukemia; translocated to, 11		I	3	TC0100009938.hg.2	myeloid/lymphoid or mixed-lineage leukemia; translocated to, 11	TC0100009938.hg.2	Host	Host	-2.12662	6.97275	-9.92188	1.03615e-13	1.73968e-12	20.5895
391356	ENSG00000184924	PTRHD1	peptidyl-tRNA hydrolase domain containing 1		I	3	TC0200011990.hg.2	peptidyl-tRNA hydrolase domain containing 1	TC0200011990.hg.2	Host	Host	-1.76851	7.8872	-9.91306	1.0688e-13	1.79295e-12	20.5583
29855	ENSG00000118900	UBN1	ubinuclein 1		I	3	TC1600006760.hg.2	ubinuclein 1	TC1600006760.hg.2	Host	Host	0.666022	11.2877	9.91142	1.07502e-13	1.80182e-12	20.5525
56987	ENSG00000114439	BBX	bobby sox homolog (Drosophila)		I	3	TC0300008271.hg.2	bobby sox homolog (Drosophila)	TC0300008271.hg.2	Host	Host	-0.640159	11.0259	-9.91045	1.07868e-13	1.8064e-12	20.5491
64801	ENSG00000173409	ARV1	ARV1 homolog, fatty acid homeostasis modulator		I	3	TC0100011953.hg.2	ARV1 homolog, fatty acid homeostasis modulator	TC0100011953.hg.2	Host	Host	1.23942	9.56167	9.90763	1.08944e-13	1.82283e-12	20.5391
2539	ENSG00000160211	G6PD	glucose-6-phosphate dehydrogenase		I	3	TC0X00011211.hg.2	glucose-6-phosphate dehydrogenase	TC0X00011211.hg.2	Host	Host	2.30058	8.84405	9.90059	1.11681e-13	1.86702e-12	20.5142
83744	ENSG00000127081	ZNF484	zinc finger protein 484		I	3	TC0900010814.hg.2	zinc finger protein 484	TC0900010814.hg.2	Host	Host	-1.27129	8.72644	-9.89869	1.1243e-13	1.87793e-12	20.5075
285672	ENSG00000153006	SREK1IP1	SREK1-interacting protein 1		I	3	TC0500010920.hg.2	SREK1-interacting protein 1	TC0500010920.hg.2	Host	Host	-1.25543	8.91787	-9.89422	1.14212e-13	1.90606e-12	20.4917
3134		HLA-F	major histocompatibility complex, class I, F		I	3	TC0600007480.hg.2	major histocompatibility complex, class I, F	TC0600007480.hg.2	Host	Host	-0.430319	13.0039	-9.89343	1.1453e-13	1.90973e-12	20.4889
7422	ENSG00000112715	VEGFA	vascular endothelial growth factor A		I	3	TC0600008109.hg.2	vascular endothelial growth factor A	TC0600008109.hg.2	Host	Host	3.03352	7.11042	9.8921	1.15067e-13	1.91703e-12	20.4843
7327	ENSG00000184787	UBE2G2	ubiquitin-conjugating enzyme E2G 2		I	3	TC2100008384.hg.2	ubiquitin conjugating enzyme E2G 2	TC2100008384.hg.2	Host	Host	1.04145	9.78395	9.88593	1.17596e-13	1.95747e-12	20.4624
23196	ENSG00000048828	FAM120A	family with sequence similarity 120A		I	3	TC0900007992.hg.2	family with sequence similarity 120A	TC0900007992.hg.2	Host	Host	-0.738327	10.7948	-9.8832	1.18735e-13	1.97474e-12	20.4528
83930	ENSG00000010270	STARD3NL	STARD3 N-terminal like		I	3	TC0700007244.hg.2	STARD3 N-terminal like	TC0700007244.hg.2	Host	Host	1.37108	9.30408	9.87848	1.20724e-13	2.0061e-12	20.4361
283897	ENSG00000185905	C16orf54	chromosome 16 open reading frame 54		I	3	TC1600009937.hg.2	chromosome 16 open reading frame 54	TC1600009937.hg.2	Host	Host	-1.63522	7.89938	-9.87806	1.20904e-13	2.00738e-12	20.4346
149951	ENSG00000149600	COMMD7	COMM domain containing 7		I	3	TC2000008860.hg.2	COMM domain containing 7	TC2000008860.hg.2	Host	Host	-1.61207	8.74375	-9.8776	1.21102e-13	2.00895e-12	20.433
7534	ENSG00000164924	YWHAZ	tyrosine 3-monooxygenase/tryptophan 5-monooxygenase activation protein, zeta		I	3	TC0800012446.hg.2	tyrosine 3-monooxygenase/tryptophan 5-monooxygenase activation protein, zeta	TC0800012446.hg.2	Host	Host	-0.950364	10.136	-9.86299	1.27503e-13	2.11332e-12	20.3813
26020	ENSG00000197324	LRP10	low density lipoprotein receptor-related protein 10		I	3	TC1400006663.hg.2	LDL receptor related protein 10	TC1400006663.hg.2	Host	Host	-1.53051	8.41264	-9.85919	1.29222e-13	2.14e-12	20.3678
54927	ENSG00000106554	CHCHD3	coiled-coil-helix-coiled-coil-helix domain containing 3		I	3	TC0700012658.hg.2	coiled-coil-helix-coiled-coil-helix domain containing 3	TC0700012658.hg.2	Host	Host	0.834236	9.7357	9.85553	1.309e-13	2.16594e-12	20.3549
642475		MROH6	maestro heat-like repeat family member 6		NI	3	TC0800012142.hg.2	maestro heat-like repeat family member 6	TC0800012142.hg.2	Host	Host	1.23032	7.03322	9.84908	1.33911e-13	2.21387e-12	20.3321
5471	ENSG00000128059	PPAT	phosphoribosyl pyrophosphate amidotransferase		I	3	TC0400010770.hg.2	phosphoribosyl pyrophosphate amidotransferase	TC0400010770.hg.2	Host	Host	1.51921	9.24688	9.84803	1.34407e-13	2.22017e-12	20.3284
23484	ENSG00000104660	LEPROTL1	leptin receptor overlapping transcript-like 1		I	3	TC0800012287.hg.2	leptin receptor overlapping transcript-like 1	TC0800012287.hg.2	Host	Host	-0.893425	11.1015	-9.83634	1.40069e-13	2.31173e-12	20.2869
3004	ENSG00000197540	GZMM	granzyme M (lymphocyte met-ase 1)		I	3	TC1900006468.hg.2	granzyme M	TC1900006468.hg.2	Host	Host	-1.58957	7.54363	-9.83441	1.41026e-13	2.32555e-12	20.2801
3903		LAIR1	leukocyte-associated immunoglobulin-like receptor 1		I	3	TC1900011414.hg.2	leukocyte-associated immunoglobulin-like receptor 1	TC1900011414.hg.2	Host	Host	-2.92052	6.76803	-9.83194	1.42258e-13	2.34388e-12	20.2714
83858	ENSG00000160072	ATAD3B	ATPase family, AAA domain containing 3B		I	3	TC0100018156.hg.2	ATPase family, AAA domain containing 3B	TC0100018156.hg.2	Host	Host	0.971698	9.10416	9.82575	1.45401e-13	2.39362e-12	20.2495
81928	ENSG00000149679	CABLES2	Cdk5 and Abl enzyme substrate 2		NI	3	TC2000009748.hg.2	Cdk5 and Abl enzyme substrate 2	TC2000009748.hg.2	Host	Host	1.70089	5.74773	9.82506	1.45755e-13	2.39742e-12	20.247
23168	ENSG00000137815	RTF1	RTF1 homolog, Paf1/RNA polymerase II complex component		I	3	TC1500007004.hg.2	RTF1 homolog, Paf1/RNA polymerase II complex component	TC1500007004.hg.2	Host	Host	0.754208	11.1489	9.8233	1.46665e-13	2.41034e-12	20.2408
64108	ENSG00000136514	RTP4	receptor (chemosensory) transporter protein 4		I	3	TC0300009799.hg.2	receptor (chemosensory) transporter protein 4	TC0300009799.hg.2	Host	Host	-3.58451	6.35197	-9.81829	1.49284e-13	2.45132e-12	20.223
56650	ENSG00000080822	CLDND1	claudin domain containing 1		I	3	TC0300014020.hg.2	claudin domain containing 1	TC0300014020.hg.2	Host	Host	-0.58631	12.3296	-9.81553	1.50747e-13	2.47325e-12	20.2132
90141	ENSG00000140025	EFCAB11	EF-hand calcium binding domain 11		I	3	TC1400010775.hg.2	EF-hand calcium binding domain 11	TC1400010775.hg.2	Host	Host	2.63092	7.23849	9.81328	1.51946e-13	2.49081e-12	20.2053
1043	ENSG00000169442	CD52	CD52 molecule		I	3	TC0100007451.hg.2	CD52 molecule	TC0100007451.hg.2	Host	Host	-1.62971	7.58009	-9.80855	1.54506e-13	2.53064e-12	20.1885
8340	ENSG00000185130	HIST1H2BL	histone cluster 1, H2bl		I	3	TC0600011224.hg.2	histone cluster 1, H2bl	TC0600011224.hg.2	Host	Host	1.49793	8.42092	9.80256	1.57811e-13	2.58259e-12	20.1673
55768	ENSG00000151092	NGLY1	N-glycanase 1		I	3	TC0300010544.hg.2	N-glycanase 1	TC0300010544.hg.2	Host	Host	-0.888793	9.14574	-9.79861	1.60028e-13	2.61667e-12	20.1533
3313	ENSG00000113013	HSPA9	heat shock 70kDa protein 9 (mortalin)		I	3	TC0500012182.hg.2	heat shock 70kDa protein 9 (mortalin)	TC0500012182.hg.2	Host	Host	0.626568	11.6957	9.79829	1.60208e-13	2.61741e-12	20.1521
388789	ENSG00000232388	LINC00493	long intergenic non-protein coding RNA 493		I	3	TC2000009895.hg.2	long intergenic non-protein coding RNA 493	TC2000009895.hg.2	Host	Host	-0.844652	10.4186	-9.79211	1.63747e-13	2.67297e-12	20.1302
51639	ENSG00000115128	SF3B6	splicing factor 3b, subunit 6, 14kDa		I	3	TC0200011974.hg.2	splicing factor 3b subunit 6	TC0200011974.hg.2	Host	Host	1.00888	8.62392	9.79149	1.64103e-13	2.67653e-12	20.128
102724200	ENSG00000280433	LOC102724200	trafficking protein particle complex subunit 10-like		I	3	TC2100007480.hg.2	trafficking protein particle complex subunit 10-like	TC2100007480.hg.2	Host	Host	-0.95162	9.77204	-9.7906	1.64621e-13	2.68272e-12	20.1249
55352	ENSG00000172301	COPRS	coordinator of PRMT5, differentiation stimulator		I	3	TC1700010327.hg.2	coordinator of PRMT5, differentiation stimulator	TC1700010327.hg.2	Host	Host	1.62485	8.13911	9.78926	1.65406e-13	2.69326e-12	20.1201
7769	ENSG00000167380	ZNF226	zinc finger protein 226		I	3	TC1900011755.hg.2	zinc finger protein 226	TC1900011755.hg.2	Host	Host	-1.69661	9.54355	-9.78823	1.66009e-13	2.70082e-12	20.1165
9213	ENSG00000143324	XPR1	xenotropic and polytropic retrovirus receptor 1		I	3	TC0100010806.hg.2	xenotropic and polytropic retrovirus receptor 1	TC0100010806.hg.2	Host	Host	1.31074	9.18633	9.78505	1.67886e-13	2.72907e-12	20.1052
7494	ENSG00000100219	XBP1	X-box binding protein 1		I	3	TC2200008370.hg.2	X-box binding protein 1	TC2200008370.hg.2	Host	Host	-1.14245	10.5982	-9.78274	1.6926e-13	2.74787e-12	20.097
200894	ENSG00000169379	ARL13B	ADP-ribosylation factor-like 13B		I	3	TC0300008046.hg.2	ADP-ribosylation factor like GTPase 13B	TC0300008046.hg.2	Host	Host	2.20515	7.86088	9.78263	1.69327e-13	2.74787e-12	20.0966
29992	ENSG00000085514	PILRA	paired immunoglobin-like type 2 receptor alpha		I	3	TC0700013429.hg.2	paired immunoglobin-like type 2 receptor alpha	TC0700013429.hg.2	Host	Host	0.91026	9.85076	9.78054	1.7058e-13	2.7659e-12	20.0892
5912	ENSG00000181467	RAP2B	RAP2B, member of RAS oncogene family		I	3	TC0300009229.hg.2	RAP2B, member of RAS oncogene family	TC0300009229.hg.2	Host	Host	-1.01997	9.94989	-9.77336	1.74967e-13	2.83467e-12	20.0637
8694	ENSG00000185000	DGAT1	diacylglycerol O-acyltransferase 1		I	30	TC0800012206.hg.2	diacylglycerol O-acyltransferase 1	TC0800012206.hg.2	Host	Host	0.893896	10.0104	9.77219	1.75693e-13	2.84405e-12	20.0596
6932	ENSG00000081059	TCF7	transcription factor 7 (T-cell specific, HMG-box)		I	3	TC0500008684.hg.2	transcription factor 7 (T-cell specific, HMG-box)	TC0500008684.hg.2	Host	Host	-1.42495	8.75264	-9.7704	1.76807e-13	2.85971e-12	20.0532
123720	ENSG00000156232	WHAMM	WAS protein homolog associated with actin, golgi membranes and microtubules		I	3	TC1500008100.hg.2	WAS protein homolog associated with actin, golgi membranes and microtubules	TC1500008100.hg.2	Host	Host	-0.894936	9.91742	-9.76727	1.78775e-13	2.88684e-12	20.0421
1571	ENSG00000130649	CYP2E1	cytochrome P450, family 2, subfamily E, polypeptide 1		I	3	TC1000009472.hg.2	cytochrome P450, family 2, subfamily E, polypeptide 1	TC1000009472.hg.2	Host	Host	2.66089	4.58417	9.76726	1.78782e-13	2.88684e-12	20.0421
51586	ENSG00000099917	MED15	mediator complex subunit 15		I	3	TC2200009194.hg.2	mediator complex subunit 15	TC2200009194.hg.2	Host	Host	-0.716307	10.3184	-9.76088	1.8286e-13	2.95024e-12	20.0195
92922	ENSG00000135736	CCDC102A	coiled-coil domain containing 102A		I	3	TC1600010453.hg.2	coiled-coil domain containing 102A	TC1600010453.hg.2	Host	Host	-1.83204	7.52392	-9.75966	1.83651e-13	2.96053e-12	20.0151
8807	ENSG00000115607	IL18RAP	interleukin 18 receptor accessory protein		I	3	TC0200008675.hg.2	interleukin 18 receptor accessory protein	TC0200008675.hg.2	Host	Host	-3.69295	9.20207	-9.75877	1.84231e-13	2.96742e-12	20.012
51201	ENSG00000104219	ZDHHC2	zinc finger, DHHC-type containing 2		I	3	TC0800006864.hg.2	zinc finger, DHHC-type containing 2	TC0800006864.hg.2	Host	Host	-2.35833	6.42136	-9.75089	1.89438e-13	3.04876e-12	19.984
2889	ENSG00000107263	RAPGEF1	Rap guanine nucleotide exchange factor (GEF) 1		I	3	TC0900011778.hg.2	Rap guanine nucleotide exchange factor 1	TC0900011778.hg.2	Host	Host	-1.00251	8.76851	-9.74923	1.90559e-13	3.06426e-12	19.9781
10534	ENSG00000173465	SSSCA1	Sjogren syndrome/scleroderma autoantigen 1		I	3	TC1100013042.hg.2	Sjogren syndrome/scleroderma autoantigen 1	TC1100013042.hg.2	Host	Host	1.72142	7.84443	9.74626	1.92571e-13	3.09223e-12	19.9675
10493	ENSG00000108828	VAT1	vesicle amine transport 1		I	3	TC1700010762.hg.2	vesicle amine transport 1	TC1700010762.hg.2	Host	Host	1.89687	7.51158	9.74619	1.92617e-13	3.09223e-12	19.9673
8607	ENSG00000175792	RUVBL1	RuvB-like AAA ATPase 1		I	3	TC0300014041.hg.2	RuvB-like AAA ATPase 1	TC0300014041.hg.2	Host	Host	1.1888	8.38855	9.74462	1.93688e-13	3.10394e-12	19.9617
23351	ENSG00000100441	KHNYN	KH and NYN domain containing		I	3	TC1400006742.hg.2	KH and NYN domain containing	TC1400006742.hg.2	Host	Host	-1.45381	8.4245	-9.74446	1.93802e-13	3.10394e-12	19.9611
54069	ENSG00000159055	MIS18A	MIS18 kinetochore protein A		I	3	TC2100007949.hg.2	MIS18 kinetochore protein A	TC2100007949.hg.2	Host	Host	1.23013	9.18905	9.74442	1.93826e-13	3.10394e-12	19.961
3133		HLA-E	major histocompatibility complex, class I, E		NI	3	TC0600007530.hg.2	major histocompatibility complex, class I, E	TC0600007530.hg.2	Host	Host	-0.821324	11.6678	-9.74402	1.94099e-13	3.10575e-12	19.9596
80757	ENSG00000184986	TMEM121	transmembrane protein 121		NI	3	TC1400008488.hg.2	transmembrane protein 121	TC1400008488.hg.2	Host	Host	1.49375	6.45868	9.73847	1.97955e-13	3.16483e-12	19.9399
388242	ENSG00000258150	LOC388242	SAGA complex associated factor 29 pseudogene		I	3	TC1600009928.hg.2	SAGA complex associated factor 29 pseudogene	TC1600009928.hg.2	Host	Host	-1.18286	7.73174	-9.7297	2.04193e-13	3.26188e-12	19.9087
29851	ENSG00000163600	ICOS	inducible T-cell co-stimulator		I	3	TC0200010527.hg.2	inducible T-cell co-stimulator	TC0200010527.hg.2	Host	Host	-2.04492	5.4211	-9.71531	2.14874e-13	3.42968e-12	19.8576
129685	ENSG00000137413	TAF8	TAF8 RNA polymerase II, TATA box binding protein (TBP)-associated factor, 43kDa		I	3	TC0600008035.hg.2	TATA box binding protein associated factor 8	TC0600008035.hg.2	Host	Host	0.836636	11.0836	9.71324	2.16448e-13	3.45196e-12	19.8503
2625	ENSG00000107485	GATA3	GATA binding protein 3		I	3	TC1000006707.hg.2	GATA binding protein 3	TC1000006707.hg.2	Host	Host	-1.64455	8.39119	-9.71088	2.18267e-13	3.47811e-12	19.8419
28577		TRBV12-3	T cell receptor beta variable 12-3		I	3	TC0700009450.hg.2	T cell receptor beta variable 12-3	TC0700009450.hg.2	Host	Host	-2.11408	8.78057	-9.70695	2.21326e-13	3.52397e-12	19.8279
9552	ENSG00000091640	SPAG7	sperm associated antigen 7		I	3	TC1700009540.hg.2	sperm associated antigen 7	TC1700009540.hg.2	Host	Host	-1.47628	8.10127	-9.70504	2.22835e-13	3.54509e-12	19.8211
322	ENSG00000166313	APBB1	amyloid beta (A4) precursor protein-binding, family B, member 1 (Fe65)		I	3	TC1100009969.hg.2	amyloid beta (A4) precursor protein-binding, family B, member 1 (Fe65)	TC1100009969.hg.2	Host	Host	-1.67349	7.97291	-9.70349	2.24062e-13	3.56169e-12	19.8156
729587		FAM231C	family with sequence similarity 231, member C		I	1	TC0100007063.hg.2	family with sequence similarity 231, member C	TC0100007063.hg.2	Host	Host	-1.31151	7.60647	-9.69525	2.30702e-13	3.66423e-12	19.7863
147837	ENSG00000188868	ZNF563	zinc finger protein 563		I	3	TC1900009729.hg.2	zinc finger protein 563	TC1900009729.hg.2	Host	Host	-2.96939	7.28354	-9.69312	2.32444e-13	3.68888e-12	19.7787
3384	ENSG00000108622	ICAM2	intercellular adhesion molecule 2		I	1	TC1700011435.hg.2	intercellular adhesion molecule 2	TC1700011435.hg.2	Host	Host	-1.05262	9.96295	-9.6923	2.33124e-13	3.69665e-12	19.7758
10300	ENSG00000140854	KATNB1	katanin p80 (WD repeat containing) subunit B 1		I	3	TC1600008011.hg.2	katanin p80 (WD repeat containing) subunit B 1	TC1600008011.hg.2	Host	Host	1.61722	9.22209	9.68848	2.36306e-13	3.74405e-12	19.7622
2958	ENSG00000140307	GTF2A2	general transcription factor IIA, 2, 12kDa		I	3	TC1500009621.hg.2	general transcription factor IIA 2	TC1500009621.hg.2	Host	Host	0.561347	10.4514	9.68804	2.36667e-13	3.74671e-12	19.7607
26289	ENSG00000154027	AK5	adenylate kinase 5		I	3	TC0100008797.hg.2	adenylate kinase 5	TC0100008797.hg.2	Host	Host	-3.06478	5.6066	-9.68665	2.3784e-13	3.76221e-12	19.7557
3014	ENSG00000188486	H2AFX	H2A histone family, member X		I	3	TC1100012513.hg.2	H2A histone family, member X	TC1100012513.hg.2	Host	Host	1.67194	9.54754	9.68152	2.42208e-13	3.82819e-12	19.7374
55298	ENSG00000137522	RNF121	ring finger protein 121		I	3	TC1100008328.hg.2	ring finger protein 121	TC1100008328.hg.2	Host	Host	1.04452	10.4446	9.67733	2.45833e-13	3.88232e-12	19.7225
254048	ENSG00000157741	UBN2	ubinuclein 2		I	3	TC0700009333.hg.2	ubinuclein 2	TC0700009333.hg.2	Host	Host	0.916049	10.3683	9.67247	2.50105e-13	3.94658e-12	19.7053
140688	ENSG00000197183	NOL4L	nucleolar protein 4-like		I	3	TC2000008852.hg.2	nucleolar protein 4-like	TC2000008852.hg.2	Host	Host	-1.69859	8.819	-9.6722	2.50346e-13	3.94716e-12	19.7043
55798	ENSG00000165055	METTL2B	methyltransferase like 2B		I	3	TC0700013460.hg.2	methyltransferase like 2B	TC0700013460.hg.2	Host	Host	0.948248	9.87351	9.67067	2.51709e-13	3.9632e-12	19.6988
100526739		APITD1-CORT	APITD1-CORT readthrough		I	3	TC0100006819.hg.2	APITD1-CORT readthrough	TC0100006819.hg.2	Host	Host	1.6039	7.5536	9.6706	2.51771e-13	3.9632e-12	19.6986
10174	ENSG00000120896	SORBS3	sorbin and SH3 domain containing 3		I	3	TC0800012279.hg.2	sorbin and SH3 domain containing 3	TC0800012279.hg.2	Host	Host	-1.83961	5.53448	-9.65717	2.64059e-13	4.15326e-12	19.6508
88455	ENSG00000076513	ANKRD13A	ankyrin repeat domain 13A		I	3	TC1200008814.hg.2	ankyrin repeat domain 13A	TC1200008814.hg.2	Host	Host	0.658608	10.9324	9.65015	2.70711e-13	4.25444e-12	19.6258
10572	ENSG00000184990	SIVA1	SIVA1, apoptosis-inducing factor		I	3	TC1400010700.hg.2	SIVA1, apoptosis-inducing factor	TC1400010700.hg.2	Host	Host	0.639239	10.1697	9.64425	2.76449e-13	4.3411e-12	19.6048
10952	ENSG00000106803	SEC61B	Sec61 translocon beta subunit		I	3	TC0900008207.hg.2	Sec61 translocon beta subunit	TC0900008207.hg.2	Host	Host	0.559606	10.8185	9.6346	2.86083e-13	4.48875e-12	19.5704
51538	ENSG00000121766	ZCCHC17	zinc finger, CCHC domain containing 17		I	3	TC0100007634.hg.2	zinc finger, CCHC domain containing 17	TC0100007634.hg.2	Host	Host	0.930926	10.1438	9.624	2.97056e-13	4.65716e-12	19.5327
23499	ENSG00000127603	MACF1	microtubule-actin crosslinking factor 1		I	3	TC0100007898.hg.2	microtubule-actin crosslinking factor 1	TC0100007898.hg.2	Host	Host	-0.524205	11.3758	-9.60731	3.15199e-13	4.93761e-12	19.4732
65992	ENSG00000198171	DDRGK1	DDRGK domain containing 1		I	3	TC2000008213.hg.2	DDRGK domain containing 1	TC2000008213.hg.2	Host	Host	-0.947093	9.65855	-9.60239	3.20758e-13	5.02064e-12	19.4556
6729	ENSG00000100883	SRP54	signal recognition particle 54kDa		I	3	TC1400006890.hg.2	signal recognition particle 54kDa	TC1400006890.hg.2	Host	Host	0.850204	9.64089	9.60041	3.23028e-13	5.0521e-12	19.4486
6041	ENSG00000135828	RNASEL	ribonuclease L (2',5'-oligoisoadenylate synthetase-dependent)		I	3	TC0100016629.hg.2	ribonuclease L (2,5-oligoisoadenylate synthetase-dependent)	TC0100016629.hg.2	Host	Host	-1.50161	7.28075	-9.5973	3.26617e-13	5.10411e-12	19.4375
10849	ENSG00000117877	CD3EAP	CD3e molecule, epsilon associated protein		I	3	TC1900008323.hg.2	CD3e molecule, epsilon associated protein	TC1900008323.hg.2	Host	Host	1.6428	7.76011	9.58414	3.42267e-13	5.34438e-12	19.3905
3800		KIF5C	kinesin family member 5C		I	3	TC0200009616.hg.2	kinesin family member 5C	TC0200009616.hg.2	Host	Host	1.442	7.69649	9.57176	3.57666e-13	5.58034e-12	19.3464
55284	ENSG00000104343	UBE2W	ubiquitin-conjugating enzyme E2W (putative)		I	3	TC0800012428.hg.2	ubiquitin-conjugating enzyme E2W (putative)	TC0800012428.hg.2	Host	Host	0.811662	9.81998	9.56171	3.70695e-13	5.77896e-12	19.3105
2874	ENSG00000132522	GPS2	G protein pathway suppressor 2		I	3	TC1700012347.hg.2	G protein pathway suppressor 2	TC1700012347.hg.2	Host	Host	0.685489	10.8025	9.56141	3.7109e-13	5.78049e-12	19.3094
55585	ENSG00000160714	UBE2Q1	ubiquitin-conjugating enzyme E2Q family member 1		I	3	TC0100015918.hg.2	ubiquitin-conjugating enzyme E2Q family member 1	TC0100015918.hg.2	Host	Host	-0.741727	10.8042	-9.55896	3.74334e-13	5.82634e-12	19.3007
116225	ENSG00000165724	ZMYND19	zinc finger, MYND-type containing 19		I	3	TC0900012076.hg.2	zinc finger, MYND-type containing 19	TC0900012076.hg.2	Host	Host	1.90756	8.10474	9.55476	3.7998e-13	5.9068e-12	19.2857
4439		MSH5	mutS homolog 5		I	3	TC0600007610.hg.2	mutS homolog 5	TC0600007610.hg.2	Host	Host	2.18194	8.33269	9.55466	3.80112e-13	5.9068e-12	19.2853
23647	ENSG00000132254	ARFIP2	ADP-ribosylation factor interacting protein 2		I	3	TC1100009973.hg.2	ADP-ribosylation factor interacting protein 2	TC1100009973.hg.2	Host	Host	0.948195	9.25582	9.55064	3.85593e-13	5.98719e-12	19.271
5435	ENSG00000100142	POLR2F	polymerase (RNA) II (DNA directed) polypeptide F		I	3	TC2200007327.hg.2	polymerase (RNA) II (DNA directed) polypeptide F	TC2200007327.hg.2	Host	Host	0.606245	11.0122	9.54961	3.87005e-13	6.0043e-12	19.2673
51368	ENSG00000164081	TEX264	testis expressed 264		I	3	TC0300013835.hg.2	testis expressed 264	TC0300013835.hg.2	Host	Host	-1.35099	9.54649	-9.54738	3.90088e-13	6.0473e-12	19.2594
2700	ENSG00000121743	GJA3	gap junction protein, alpha 3, 46kDa		NI	3	TC1300008247.hg.2	gap junction protein alpha 3	TC1300008247.hg.2	Host	Host	1.97807	5.52416	9.54073	3.9944e-13	6.18734e-12	19.2356
8927	ENSG00000164061	BSN	bassoon presynaptic cytomatrix protein		NI	3	TC0300007385.hg.2	bassoon presynaptic cytomatrix protein	TC0300007385.hg.2	Host	Host	1.82289	5.20823	9.53977	4.00806e-13	6.20355e-12	19.2322
580	ENSG00000138376	BARD1	BRCA1 associated RING domain 1		I	3	TC0200015643.hg.2	BRCA1 associated RING domain 1	TC0200015643.hg.2	Host	Host	1.55914	8.55605	9.53833	4.02864e-13	6.23043e-12	19.227
728492		SERF1B	small EDRK-rich factor 1B (centromeric)		I	3	TC0500007690.hg.2	small EDRK-rich factor 1B (centromeric)	TC0500007690.hg.2	Host	Host	-1.43659	8.52555	-9.53755	4.03991e-13	6.23791e-12	19.2242
8293		SERF1A	small EDRK-rich factor 1A (telomeric)		I	3	TC0500007698.hg.2	small EDRK-rich factor 1A (telomeric)	TC0500007698.hg.2	Host	Host	-1.43659	8.52555	-9.53755	4.03991e-13	6.23791e-12	19.2242
6432	ENSG00000115875	SRSF7	serine/arginine-rich splicing factor 7		I	3	TC0200012297.hg.2	serine/arginine-rich splicing factor 7	TC0200012297.hg.2	Host	Host	-0.714263	11.5186	-9.53574	4.06605e-13	6.271e-12	19.2178
6218		RPS17	ribosomal protein S17		NI	3	TC1500010910.hg.2	ribosomal protein S17	TC1500010910.hg.2	Host	Host	1.06768	8.21029	9.53562	4.0678e-13	6.271e-12	19.2173
826	ENSG00000126247	CAPNS1	calpain, small subunit 1		I	3	TC1900007908.hg.2	calpain, small subunit 1	TC1900007908.hg.2	Host	Host	-0.811456	11.2573	-9.5343	4.08693e-13	6.29436e-12	19.2126
55210	ENSG00000197785	ATAD3A	ATPase family, AAA domain containing 3A		NI	3	TC0100018157.hg.2	ATPase family, AAA domain containing 3A	TC0100018157.hg.2	Host	Host	0.986209	7.90759	9.53413	4.08944e-13	6.29436e-12	19.212
4285	ENSG00000027001	MIPEP	mitochondrial intermediate peptidase		I	1	TC1300008338.hg.2	mitochondrial intermediate peptidase	TC1300008338.hg.2	Host	Host	1.30808	8.23503	9.52527	4.22047e-13	6.4909e-12	19.1804
54541	ENSG00000168209	DDIT4	DNA-damage-inducible transcript 4		I	1	TC1000007990.hg.2	DNA damage inducible transcript 4	TC1000007990.hg.2	Host	Host	1.74872	7.64952	9.52442	4.23324e-13	6.50539e-12	19.1773
26354	ENSG00000163938	GNL3	guanine nucleotide binding protein-like 3 (nucleolar)		I	3	TC0300007489.hg.2	guanine nucleotide binding protein-like 3 (nucleolar)	TC0300007489.hg.2	Host	Host	1.09569	7.80757	9.51601	4.36212e-13	6.69813e-12	19.1473
23506	ENSG00000112624	GLTSCR1L	GLTSCR1-like		I	3	TC0600014126.hg.2	GLTSCR1-like	TC0600014126.hg.2	Host	Host	-1.5622	7.80743	-9.5049	4.53822e-13	6.96303e-12	19.1076
100131997	ENSG00000274026	FAM27E3	family with sequence similarity 27, member E3		I	3	TC0900010311.hg.2	family with sequence similarity 27, member E3	TC0900010311.hg.2	Host	Host	3.45419	6.68773	9.50441	4.54609e-13	6.9696e-12	19.1058
8398	ENSG00000184381	PLA2G6	phospholipase A2, group VI (cytosolic, calcium-independent)		I	3	TC2200008682.hg.2	phospholipase A2, group VI (cytosolic, calcium-independent)	TC2200008682.hg.2	Host	Host	-1.77969	9.04198	-9.50247	4.57776e-13	7.01261e-12	19.0989
51100	ENSG00000097033	SH3GLB1	SH3-domain GRB2-like endophilin B1		I	3	TC0100008927.hg.2	SH3-domain GRB2-like endophilin B1	TC0100008927.hg.2	Host	Host	-1.11967	9.03903	-9.49544	4.69395e-13	7.18492e-12	19.0737
4201	ENSG00000124733	MEA1	male-enhanced antigen 1		I	3	TC0600011853.hg.2	male-enhanced antigen 1	TC0600011853.hg.2	Host	Host	0.705412	10.4816	9.49001	4.78571e-13	7.31961e-12	19.0543
1528	ENSG00000166347	CYB5A	cytochrome b5 type A (microsomal)		I	3	TC1800009029.hg.2	cytochrome b5 type A (microsomal)	TC1800009029.hg.2	Host	Host	1.11205	9.48812	9.48183	4.9274e-13	7.52648e-12	19.025
22911	ENSG00000085433	WDR47	WD repeat domain 47		I	3	TC0100015180.hg.2	WD repeat domain 47	TC0100015180.hg.2	Host	Host	1.96992	8.62236	9.48161	4.93112e-13	7.52648e-12	19.0243
4354	ENSG00000130830	MPP1	membrane protein, palmitoylated 1, 55kDa		I	3	TC0X00011223.hg.2	membrane protein, palmitoylated 1	TC0X00011223.hg.2	Host	Host	1.99999	6.91712	9.48153	4.9326e-13	7.52648e-12	19.024
114904	ENSG00000133466	C1QTNF6	C1q and tumor necrosis factor related protein 6		I	3	TC2200009345.hg.2	C1q and tumor necrosis factor related protein 6	TC2200009345.hg.2	Host	Host	-2.73246	6.53342	-9.47941	4.97012e-13	7.57292e-12	19.0164
125988	ENSG00000174917	C19orf70	chromosome 19 open reading frame 70		I	3	TC1900009394.hg.2	chromosome 19 open reading frame 70	TC1900009394.hg.2	Host	Host	-1.09398	9.12904	-9.47937	4.97084e-13	7.57292e-12	19.0162
387893	ENSG00000183955	SETD8	SET domain containing (lysine methyltransferase) 8		I	1	TC1200009239.hg.2	lysine (K)-specific methyltransferase 5A	TC1200009239.hg.2	Host	Host	1.51764	9.08646	9.47644	5.02294e-13	7.6463e-12	19.0058
6293		VPS52	vacuolar protein sorting 52 homolog (S. cerevisiae)		I	3	TC0600011531.hg.2	vacuolar protein sorting 52 homolog (S. cerevisiae)	TC0600011531.hg.2	Host	Host	-1.40424	8.63638	-9.47541	5.04142e-13	7.66841e-12	19.0021
85376	ENSG00000275793	RIMBP3	RIMS binding protein 3		I	3	TC2200007937.hg.2	RIMS binding protein 3	TC2200007937.hg.2	Host	Host	-2.09518	7.98699	-9.47458	5.05651e-13	7.68535e-12	18.9991
84769	ENSG00000254858	MPV17L2	MPV17 mitochondrial membrane protein-like 2		I	3	TC1900007366.hg.2	MPV17 mitochondrial membrane protein-like 2	TC1900007366.hg.2	Host	Host	1.97158	8.83994	9.46974	5.14452e-13	7.80802e-12	18.9818
153241	ENSG00000168944	CEP120	centrosomal protein 120kDa		I	3	TC0500011881.hg.2	centrosomal protein 120kDa	TC0500011881.hg.2	Host	Host	-1.26848	9.18448	-9.4697	5.14527e-13	7.80802e-12	18.9816
84319	ENSG00000184220	CMSS1	cms1 ribosomal small subunit homolog (yeast)		I	3	TC0300008133.hg.2	cms1 ribosomal small subunit homolog (yeast)	TC0300008133.hg.2	Host	Host	1.67192	7.50165	9.46465	5.23887e-13	7.94385e-12	18.9636
23190	ENSG00000144224	UBXN4	UBX domain protein 4		I	3	TC0200009447.hg.2	UBX domain protein 4	TC0200009447.hg.2	Host	Host	-0.72175	10.8183	-9.46398	5.25137e-13	7.95658e-12	18.9612
3587	ENSG00000110324	IL10RA	interleukin 10 receptor, alpha		I	3	TC1100009191.hg.2	interleukin 10 receptor, alpha	TC1100009191.hg.2	Host	Host	-1.18427	10.1165	-9.46254	5.27839e-13	7.99128e-12	18.956
7283	ENSG00000131462	TUBG1	tubulin, gamma 1		I	3	TC1700007904.hg.2	tubulin, gamma 1	TC1700007904.hg.2	Host	Host	1.35821	10.2291	9.45311	5.45902e-13	8.2583e-12	18.9223
23324	ENSG00000013288	MAN2B2	mannosidase, alpha, class 2B, member 2		I	3	TC0400006689.hg.2	mannosidase, alpha, class 2B, member 2	TC0400006689.hg.2	Host	Host	-1.23722	10.2809	-9.45238	5.47335e-13	8.27354e-12	18.9196
7919		DDX39B	DEAD (Asp-Glu-Ala-Asp) box polypeptide 39B		I	3	TC0600014261.hg.2	DEAD (Asp-Glu-Ala-Asp) box polypeptide 39B	TC0600014261.hg.2	Host	Host	-1.07923	9.95249	-9.45095	5.50129e-13	8.3093e-12	18.9145
79828	ENSG00000123600	METTL8	methyltransferase like 8		I	3	TC0200014899.hg.2	methyltransferase like 8	TC0200014899.hg.2	Host	Host	-2.54507	7.70833	-9.44814	5.5568e-13	8.38661e-12	18.9045
7146		TNXA	tenascin XA (pseudogene)		I	3	TC0600011474.hg.2	tenascin XA (pseudogene)	TC0600011474.hg.2	Host	Host	2.50097	6.34991	9.44549	5.60962e-13	8.45976e-12	18.895
64167	ENSG00000164308	ERAP2	endoplasmic reticulum aminopeptidase 2		I	3	TC0500008156.hg.2	endoplasmic reticulum aminopeptidase 2	TC0500008156.hg.2	Host	Host	-1.97313	7.90244	-9.43735	5.77514e-13	8.70262e-12	18.8658
7852	ENSG00000121966	CXCR4	chemokine (C-X-C motif) receptor 4		I	3	TC0200014414.hg.2	chemokine (C-X-C motif) receptor 4	TC0200014414.hg.2	Host	Host	-0.851726	12.0887	-9.43662	5.79019e-13	8.71852e-12	18.8632
9311	ENSG00000213199	ASIC3	acid sensing (proton gated) ion channel 3		I	3	TC0700009691.hg.2	acid sensing ion channel 3	TC0700009691.hg.2	Host	Host	2.78826	6.1591	9.43519	5.8198e-13	8.75632e-12	18.8581
6119	ENSG00000106399	RPA3	replication protein A3, 14kDa		I	3	TC0700010247.hg.2	replication protein A3	TC0700010247.hg.2	Host	Host	0.629658	10.844	9.43387	5.84733e-13	8.79092e-12	18.8534
26118	ENSG00000109046	WSB1	WD repeat and SOCS box containing 1		I	3	TC1700007319.hg.2	WD repeat and SOCS box containing 1	TC1700007319.hg.2	Host	Host	-1.50061	10.5939	-9.42742	5.98367e-13	8.98894e-12	18.8302
119032	ENSG00000166275	BORCS7	BLOC-1 related complex subunit 7		I	3	TC1000012495.hg.2	BLOC-1 related complex subunit 7	TC1000012495.hg.2	Host	Host	-1.93798	7.58101	-9.42345	6.06918e-13	9.11034e-12	18.816
162966	ENSG00000189190	ZNF600	zinc finger protein 600		I	3	TC1900012024.hg.2	zinc finger protein 600	TC1900012024.hg.2	Host	Host	-1.16246	9.11395	-9.42274	6.08445e-13	9.12621e-12	18.8135
1948	ENSG00000125266	EFNB2	ephrin-B2		I	1	TC1300009712.hg.2	ephrin-B2	TC1300009712.hg.2	Host	Host	1.99813	6.28405	9.42229	6.09424e-13	9.13384e-12	18.8119
1731	ENSG00000180096	SEPT1	septin 1		I	3	TC1600011520.hg.2	septin 1	TC1600011520.hg.2	Host	Host	-1.32895	8.88247	-9.42101	6.12227e-13	9.16876e-12	18.8073
57095	ENSG00000057757	PITHD1	PITH (C-terminal proteasome-interacting domain of thioredoxin-like) domain containing 1		I	3	TC0100007333.hg.2	PITH (C-terminal proteasome-interacting domain of thioredoxin-like) domain containing 1	TC0100007333.hg.2	Host	Host	0.839951	11.2465	9.41618	6.22888e-13	9.32123e-12	18.79
10627	ENSG00000101608	MYL12A	myosin, light chain 12A, regulatory, non-sarcomeric		I	3	TC1800006506.hg.2	myosin light chain 12A	TC1800006506.hg.2	Host	Host	-0.643827	11.4989	-9.41142	6.3358e-13	9.47392e-12	18.7729
9854	ENSG00000172375	C2CD2L	C2CD2-like		I	3	TC1100009240.hg.2	C2CD2-like	TC1100009240.hg.2	Host	Host	0.960591	8.32549	9.41096	6.34604e-13	9.48193e-12	18.7713
51043	ENSG00000160685	ZBTB7B	zinc finger and BTB domain containing 7B		I	4	TC0100010104.hg.2	zinc finger and BTB domain containing 7B	TC0100010104.hg.2	Host	Host	-1.5812	8.97588	-9.41046	6.3574e-13	9.4916e-12	18.7695
10591	ENSG00000112667	DNPH1	2'-deoxynucleoside 5'-phosphate N-hydrolase 1		I	3	TC0600011870.hg.2	2-deoxynucleoside 5-phosphate N-hydrolase 1	TC0600011870.hg.2	Host	Host	-1.2958	10.2653	-9.41006	6.36657e-13	9.49798e-12	18.768
4946	ENSG00000104904	OAZ1	ornithine decarboxylase antizyme 1		I	3	TC1900011641.hg.2	ornithine decarboxylase antizyme 1	TC1900011641.hg.2	Host	Host	0.667339	11.3021	9.40566	6.46754e-13	9.6412e-12	18.7523
9793	ENSG00000175216	CKAP5	cytoskeleton associated protein 5		I	3	TC1100010713.hg.2	cytoskeleton associated protein 5	TC1100010713.hg.2	Host	Host	1.36151	8.95741	9.40452	6.49383e-13	9.67296e-12	18.7482
408	ENSG00000137486	ARRB1	arrestin, beta 1		I	3	TC1100011643.hg.2	arrestin, beta 1	TC1100011643.hg.2	Host	Host	-2.68281	7.55749	-9.40266	6.53734e-13	9.73031e-12	18.7415
8553	ENSG00000134107	BHLHE40	basic helix-loop-helix family, member e40		I	1	TC0300006483.hg.2	basic helix-loop-helix family, member e40	TC0300006483.hg.2	Host	Host	-2.30033	8.66116	-9.40192	6.55452e-13	9.7484e-12	18.7389
57168	ENSG00000128203	ASPHD2	aspartate beta-hydroxylase domain containing 2		I	3	TC2200006947.hg.2	aspartate beta-hydroxylase domain containing 2	TC2200006947.hg.2	Host	Host	1.36195	8.29778	9.39526	6.7126e-13	9.97587e-12	18.715
10897	ENSG00000174851	YIF1A	Yip1 interacting factor homolog A (S. cerevisiae)		I	3	TC1100011280.hg.2	Yip1 interacting factor homolog A (S. cerevisiae)	TC1100011280.hg.2	Host	Host	1.35607	8.79247	9.38696	6.91485e-13	1.02686e-11	18.6852
55665	ENSG00000106608	URGCP	upregulator of cell proliferation		I	3	TC0700013548.hg.2	upregulator of cell proliferation	TC0700013548.hg.2	Host	Host	-2.18558	6.89806	-9.37308	7.26669e-13	1.07828e-11	18.6354
51534	ENSG00000009844	VTA1	vesicle (multivesicular body) trafficking 1		I	3	TC0600009667.hg.2	vesicle (multivesicular body) trafficking 1	TC0600009667.hg.2	Host	Host	0.819593	9.4906	9.36669	7.43484e-13	1.10239e-11	18.6125
11247	ENSG00000182379	NXPH4	neurexophilin 4		NI	3	TC1200007864.hg.2	neurexophilin 4	TC1200007864.hg.2	Host	Host	1.82204	6.61725	9.36558	7.46436e-13	1.10592e-11	18.6085
9099	ENSG00000036672	USP2	ubiquitin specific peptidase 2		I	3	TC1100012526.hg.2	ubiquitin specific peptidase 2	TC1100012526.hg.2	Host	Host	2.7091	4.93622	9.36536	7.47023e-13	1.10595e-11	18.6077
92591	ENSG00000161664	ASB16	ankyrin repeat and SOCS box containing 16		I	3	TC1700007983.hg.2	ankyrin repeat and SOCS box containing 16	TC1700007983.hg.2	Host	Host	1.70025	7.77536	9.36458	7.49127e-13	1.10822e-11	18.6049
471	ENSG00000138363	ATIC	5-aminoimidazole-4-carboxamide ribonucleotide formyltransferase/IMP cyclohydrolase		I	3	TC0200010713.hg.2	5-aminoimidazole-4-carboxamide ribonucleotide formyltransferase/IMP cyclohydrolase	TC0200010713.hg.2	Host	Host	-1.28531	9.1798	-9.36382	7.51154e-13	1.11037e-11	18.6022
27166	ENSG00000169230	PRELID1	PRELI domain containing 1		I	3	TC0500009614.hg.2	PRELI domain containing 1	TC0500009614.hg.2	Host	Host	0.536479	11.6099	9.36356	7.51858e-13	1.11056e-11	18.6012
26121		PRPF31	pre-mRNA processing factor 31		I	3	TC1900008832.hg.2	pre-mRNA processing factor 31	TC1900008832.hg.2	Host	Host	0.716613	10.9521	9.3608	7.59316e-13	1.12073e-11	18.5913
22944	ENSG00000151657	KIN	Kin17 DNA and RNA binding protein		I	3	TC1000009742.hg.2	Kin17 DNA and RNA binding protein	TC1000009742.hg.2	Host	Host	1.11646	8.59338	9.35914	7.63846e-13	1.12656e-11	18.5854
55269	ENSG00000121390	PSPC1	paraspeckle component 1		I	3	TC1300008225.hg.2	paraspeckle component 1	TC1300008225.hg.2	Host	Host	-0.885927	10.6368	-9.3572	7.69183e-13	1.13357e-11	18.5784
10004	ENSG00000168060	NAALADL1	N-acetylated alpha-linked acidic dipeptidase-like 1		I	3	TC1100011199.hg.2	N-acetylated alpha-linked acidic dipeptidase-like 1	TC1100011199.hg.2	Host	Host	-1.97071	6.89263	-9.35644	7.71272e-13	1.13524e-11	18.5757
5424	ENSG00000062822	POLD1	polymerase (DNA directed), delta 1, catalytic subunit		I	3	TC1900011787.hg.2	polymerase (DNA directed), delta 1, catalytic subunit	TC1900011787.hg.2	Host	Host	1.10381	8.84766	9.35636	7.71486e-13	1.13524e-11	18.5754
729967	ENSG00000188010	MORN2	MORN repeat containing 2		I	3	TC0200016430.hg.2	MORN repeat containing 2	TC0200016430.hg.2	Host	Host	2.54723	6.41886	9.35563	7.73494e-13	1.13733e-11	18.5728
6238	ENSG00000125844	RRBP1	ribosome binding protein 1		I	3	TC2000008499.hg.2	ribosome binding protein 1	TC2000008499.hg.2	Host	Host	1.0689	9.36147	9.35336	7.79815e-13	1.14575e-11	18.5646
5464	ENSG00000180817	PPA1	pyrophosphatase (inorganic) 1		I	3	TC1000010914.hg.2	pyrophosphatase (inorganic) 1	TC1000010914.hg.2	Host	Host	1.56816	8.55555	9.35295	7.80966e-13	1.14658e-11	18.5632
5831	ENSG00000183010	PYCR1	pyrroline-5-carboxylate reductase 1		I	3	TC1700012484.hg.2	pyrroline-5-carboxylate reductase 1	TC1700012484.hg.2	Host	Host	2.01644	6.25756	9.35109	7.86179e-13	1.15336e-11	18.5565
79142	ENSG00000040633	PHF23	PHD finger protein 23		I	3	TC1700009623.hg.2	PHD finger protein 23	TC1700009623.hg.2	Host	Host	-1.03326	9.76348	-9.34176	8.12882e-13	1.19163e-11	18.523
79607	ENSG00000197798	FAM118B	family with sequence similarity 118, member B		I	2	TC1100009445.hg.2	family with sequence similarity 118, member B	TC1100009445.hg.2	Host	Host	1.32996	9.27561	9.3384	8.22723e-13	1.20515e-11	18.5109
489	ENSG00000074370	ATP2A3	ATPase, Ca++ transporting, ubiquitous		I	3	TC1700009498.hg.2	ATPase, Ca++ transporting, ubiquitous	TC1700009498.hg.2	Host	Host	-1.20192	10.476	-9.33529	8.31948e-13	1.21774e-11	18.4997
2634	ENSG00000162645	GBP2	guanylate binding protein 2, interferon-inducible		I	3	TC0100018451.hg.2	guanylate binding protein 2, interferon-inducible	TC0100018451.hg.2	Host	Host	-0.70078	11.3283	-9.33486	8.33233e-13	1.21871e-11	18.4982
440068	ENSG00000255221	CARD17	caspase recruitment domain family, member 17		I	3	TC1100013223.hg.2	caspase recruitment domain family, member 17	TC1100013223.hg.2	Host	Host	-2.21907	6.14119	-9.32976	8.48601e-13	1.24025e-11	18.4799
14	ENSG00000127837	AAMP	angio-associated, migratory cell protein		I	3	TC0200015720.hg.2	angio-associated migratory cell protein	TC0200015720.hg.2	Host	Host	1.20852	7.36936	9.32792	8.54199e-13	1.24749e-11	18.4733
11258	ENSG00000137100	DCTN3	dynactin 3 (p22)		I	30	TC0900009909.hg.2	dynactin 3 (p22)	TC0900009909.hg.2	Host	Host	0.730029	10.8976	9.321	8.75665e-13	1.27788e-11	18.4484
23310	ENSG00000151503	NCAPD3	non-SMC condensin II complex, subunit D3		I	3	TC1100012917.hg.2	non-SMC condensin II complex subunit D3	TC1100012917.hg.2	Host	Host	1.92757	7.66294	9.31888	8.82332e-13	1.28664e-11	18.4408
23051	ENSG00000174306	ZHX3	zinc fingers and homeoboxes 3		I	3	TC2000009128.hg.2	zinc fingers and homeoboxes 3	TC2000009128.hg.2	Host	Host	2.0138	6.57407	9.30979	9.11549e-13	1.32768e-11	18.4081
3683	ENSG00000005844	ITGAL	integrin, alpha L (antigen CD11A (p180), lymphocyte function-associated antigen 1; alpha polypeptide)		I	3	TC1600007470.hg.2	integrin alpha L	TC1600007470.hg.2	Host	Host	-1.80143	8.45251	-9.3097	9.11846e-13	1.32768e-11	18.4078
8891	ENSG00000070785	EIF2B3	eukaryotic translation initiation factor 2B, subunit 3 gamma, 58kDa		I	3	TC0100013995.hg.2	eukaryotic translation initiation factor 2B, subunit 3 gamma, 58kDa	TC0100013995.hg.2	Host	Host	1.53866	9.10019	9.30806	9.17216e-13	1.3345e-11	18.4019
55315	ENSG00000198246	SLC29A3	solute carrier family 29 (equilibrative nucleoside transporter), member 3		I	3	TC1000007954.hg.2	solute carrier family 29 (equilibrative nucleoside transporter), member 3	TC1000007954.hg.2	Host	Host	-1.95617	6.85536	-9.30734	9.19596e-13	1.33696e-11	18.3993
4600	ENSG00000183486	MX2	MX dynamin-like GTPase 2		I	3	TC2100007205.hg.2	MX dynamin-like GTPase 2	TC2100007205.hg.2	Host	Host	-3.12785	8.5886	-9.30359	9.32044e-13	1.35405e-11	18.3858
9643	ENSG00000123562	MORF4L2	mortality factor 4 like 2		I	4	TC0X00010426.hg.2	mortality factor 4 like 2	TC0X00010426.hg.2	Host	Host	1.39141	9.51363	9.30046	9.42566e-13	1.36831e-11	18.3746
79657	ENSG00000005175	RPAP3	RNA polymerase II associated protein 3		I	3	TC1200010550.hg.2	RNA polymerase II associated protein 3	TC1200010550.hg.2	Host	Host	1.25225	9.27644	9.29851	9.49164e-13	1.37685e-11	18.3676
55722		CEP72	centrosomal protein 72kDa		I	3	TC0500013144.hg.2	centrosomal protein 72kDa	TC0500013144.hg.2	Host	Host	1.598	7.3467	9.29668	9.55398e-13	1.38486e-11	18.361
92815	ENSG00000181218	HIST3H2A	histone cluster 3, H2a		I	3	TC0100017617.hg.2	histone cluster 3, H2a	TC0100017617.hg.2	Host	Host	1.09547	8.7459	9.29233	9.70435e-13	1.40561e-11	18.3453
84340	ENSG00000164347	GFM2	G elongation factor, mitochondrial 2		I	3	TC0500011150.hg.2	G elongation factor, mitochondrial 2	TC0500011150.hg.2	Host	Host	0.912867	10.2239	9.28417	9.9925e-13	1.44627e-11	18.316
283870	ENSG00000182685	BRICD5	BRICHOS domain containing 5		I	3	TC1600011462.hg.2	BRICHOS domain containing 5	TC1600011462.hg.2	Host	Host	0.796415	8.68326	9.28058	1.01222e-12	1.46395e-11	18.3031
100134934	ENSG00000257949	TEN1	TEN1 CST complex subunit		I	30	TC1700008929.hg.2	TEN1 CST complex subunit	TC1700008929.hg.2	Host	Host	-2.09819	7.55196	-9.27582	1.02963e-12	1.48802e-11	18.286
375387	ENSG00000174004	NRROS	negative regulator of reactive oxygen species		NI	3	TC0300013920.hg.2	negative regulator of reactive oxygen species	TC0300013920.hg.2	Host	Host	-2.03165	6.26638	-9.27334	1.03884e-12	1.50022e-11	18.277
3455	ENSG00000159110	IFNAR2	interferon (alpha, beta and omega) receptor 2		I	3	TC2100008494.hg.2	interferon (alpha, beta and omega) receptor 2	TC2100008494.hg.2	Host	Host	-1.1264	9.79991	-9.27215	1.04327e-12	1.50549e-11	18.2728
29789	ENSG00000138430	OLA1	Obg-like ATPase 1		I	3	TC0200014978.hg.2	Obg-like ATPase 1	TC0200014978.hg.2	Host	Host	0.879936	9.13072	9.26985	1.05195e-12	1.51688e-11	18.2645
100505761	ENSG00000269609	RPARP-AS1	RPARP antisense RNA 1		I	72	TC1000008731.hg.2	RPARP antisense RNA 1	TC1000008731.hg.2	Host	Host	-0.734258	10.3206	-9.26479	1.0712e-12	1.5435e-11	18.2463
5261	ENSG00000156873	PHKG2	phosphorylase kinase, gamma 2 (testis)		I	1	TC1600011384.hg.2	phosphorylase kinase, gamma 2 (testis)	TC1600011384.hg.2	Host	Host	0.88906	9.63694	9.26456	1.07211e-12	1.54366e-11	18.2454
123036		TC2N	tandem C2 domains, nuclear		I	3	TC1400010777.hg.2	tandem C2 domains, nuclear	TC1400010777.hg.2	Host	Host	-1.19253	9.88071	-9.26396	1.07439e-12	1.54511e-11	18.2433
9802	ENSG00000183283	DAZAP2	DAZ associated protein 2		I	3	TC1200012629.hg.2	DAZ associated protein 2	TC1200012629.hg.2	Host	Host	-1.55835	8.73946	-9.26388	1.07471e-12	1.54511e-11	18.243
285195	ENSG00000181804	SLC9A9	solute carrier family 9, subfamily A (NHE9, cation proton antiporter 9), member 9		I	3	TC0300012686.hg.2	solute carrier family 9, subfamily A (NHE9, cation proton antiporter 9), member 9	TC0300012686.hg.2	Host	Host	-3.13459	6.90247	-9.26304	1.07794e-12	1.54861e-11	18.24
51703	ENSG00000197142	ACSL5	acyl-CoA synthetase long-chain family member 5		I	3	TC1000008926.hg.2	acyl-CoA synthetase long-chain family member 5	TC1000008926.hg.2	Host	Host	-1.56837	8.62242	-9.26254	1.0799e-12	1.55029e-11	18.2382
51098	ENSG00000101052	IFT52	intraflagellar transport 52		I	3	TC2000007435.hg.2	intraflagellar transport 52	TC2000007435.hg.2	Host	Host	1.38025	8.75725	9.25891	1.09405e-12	1.56943e-11	18.2251
80789	ENSG00000185085	INTS5	integrator complex subunit 5		I	3	TC1100013172.hg.2	integrator complex subunit 5	TC1100013172.hg.2	Host	Host	0.952384	10.0975	9.2564	1.10397e-12	1.58051e-11	18.2161
2799	ENSG00000135677	GNS	glucosamine (N-acetyl)-6-sulfatase		I	4	TC1200011099.hg.2	glucosamine (N-acetyl)-6-sulfatase	TC1200011099.hg.2	Host	Host	1.34447	8.7279	9.25634	1.10421e-12	1.58051e-11	18.2159
26292	ENSG00000214114	MYCBP	MYC binding protein		I	3	TC0100018434.hg.2	MYC binding protein	TC0100018434.hg.2	Host	Host	0.776275	9.83401	9.25634	1.10421e-12	1.58051e-11	18.2159
8621	ENSG00000065883	CDK13	cyclin-dependent kinase 13		I	3	TC0700007285.hg.2	cyclin-dependent kinase 13	TC0700007285.hg.2	Host	Host	-1.16512	9.49351	-9.25143	1.12382e-12	1.60739e-11	18.1982
63935	ENSG00000100982	PCIF1	PDX1 C-terminal inhibiting factor 1		I	3	TC2000007512.hg.2	PDX1 C-terminal inhibiting factor 1	TC2000007512.hg.2	Host	Host	-1.03397	9.72837	-9.24981	1.13038e-12	1.61445e-11	18.1924
8111	ENSG00000119714	GPR68	G protein-coupled receptor 68		I	3	TC1400009978.hg.2	G protein-coupled receptor 68	TC1400009978.hg.2	Host	Host	-1.54688	6.36253	-9.2495	1.13165e-12	1.61445e-11	18.1912
440093	ENSG00000188375	H3F3C	H3 histone, family 3C		I	3	TC1200010299.hg.2	H3 histone, family 3C	TC1200010299.hg.2	Host	Host	0.97045	9.56589	9.24943	1.13195e-12	1.61445e-11	18.191
9529	ENSG00000166170	BAG5	BCL2-associated athanogene 5		I	3	TC1400010320.hg.2	BCL2-associated athanogene 5	TC1400010320.hg.2	Host	Host	0.996816	9.86452	9.24939	1.13208e-12	1.61445e-11	18.1909
22850	ENSG00000101544	ADNP2	ADNP homeobox 2		I	3	TC1800007835.hg.2	ADNP homeobox 2	TC1800007835.hg.2	Host	Host	1.31943	8.89628	9.24681	1.14263e-12	1.6283e-11	18.1816
84441	ENSG00000184384	MAML2	mastermind-like transcriptional coactivator 2		I	1	TC1100012037.hg.2	mastermind-like transcriptional coactivator 2	TC1100012037.hg.2	Host	Host	-1.23964	10.6335	-9.24525	1.14903e-12	1.63621e-11	18.176
7188	ENSG00000082512	TRAF5	TNF receptor-associated factor 5		I	3	TC0100011487.hg.2	TNF receptor-associated factor 5	TC0100011487.hg.2	Host	Host	-2.64977	6.90886	-9.23534	1.19069e-12	1.6943e-11	18.1403
6633	ENSG00000125743	SNRPD2	small nuclear ribonucleoprotein D2 polypeptide 16.5kDa		I	3	TC1900010951.hg.2	small nuclear ribonucleoprotein D2 polypeptide	TC1900010951.hg.2	Host	Host	0.41316	12.0737	9.23447	1.19443e-12	1.69836e-11	18.1371
8350	ENSG00000275714	HIST1H3A	histone cluster 1, H3a		NI	3	TC0600007262.hg.2	histone cluster 1, H3a	TC0600007262.hg.2	Host	Host	1.57383	7.55949	9.23264	1.20228e-12	1.70827e-11	18.1306
1615	ENSG00000115866	DARS	aspartyl-tRNA synthetase		I	4	TC0200014407.hg.2	aspartyl-tRNA synthetase	TC0200014407.hg.2	Host	Host	-1.17342	9.85905	-9.23055	1.21136e-12	1.71992e-11	18.123
55629	ENSG00000189266	PNRC2	proline-rich nuclear receptor coactivator 2		I	3	TC0100007344.hg.2	proline-rich nuclear receptor coactivator 2	TC0100007344.hg.2	Host	Host	-0.509175	11.3471	-9.22358	1.24206e-12	1.76222e-11	18.0979
7072	ENSG00000116001	TIA1	TIA1 cytotoxic granule-associated RNA binding protein		I	3	TC0200016684.hg.2	TIA1 cytotoxic granule-associated RNA binding protein	TC0200016684.hg.2	Host	Host	-1.1257	8.73154	-9.21874	1.26386e-12	1.79184e-11	18.0805
338440	ENSG00000185101	ANO9	anoctamin 9		NI	3	TC1100009667.hg.2	anoctamin 9	TC1100009667.hg.2	Host	Host	-1.5983	6.9947	-9.21665	1.27339e-12	1.80403e-11	18.0729
115704	ENSG00000142459	EVI5L	ecotropic viral integration site 5-like		I	3	TC1900006859.hg.2	ecotropic viral integration site 5-like	TC1900006859.hg.2	Host	Host	1.73417	7.87163	9.21184	1.29557e-12	1.83411e-11	18.0556
83932	ENSG00000010072	SPRTN	SprT-like N-terminal domain		I	3	TC0100011963.hg.2	SprT-like N-terminal domain	TC0100011963.hg.2	Host	Host	1.03397	8.83351	9.20733	1.31676e-12	1.86276e-11	18.0394
79085	ENSG00000125648	SLC25A23	solute carrier family 25 (mitochondrial carrier; phosphate carrier), member 23		I	3	TC1900009431.hg.2	solute carrier family 25 (mitochondrial carrier; phosphate carrier), member 23	TC1900009431.hg.2	Host	Host	1.82482	6.99105	9.20432	1.33108e-12	1.88165e-11	18.0285
533	ENSG00000117410	ATP6V0B	ATPase, H+ transporting, lysosomal 21kDa, V0 subunit b		I	3	TC0100008081.hg.2	ATPase, H+ transporting, lysosomal 21kDa, V0 subunit b	TC0100008081.hg.2	Host	Host	0.728944	10.6974	9.20044	1.34979e-12	1.90669e-11	18.0145
2950	ENSG00000084207	GSTP1	glutathione S-transferase pi 1		I	3	TC1100008144.hg.2	glutathione S-transferase pi 1	TC1100008144.hg.2	Host	Host	-1.07584	11.2803	-9.199	1.35678e-12	1.91519e-11	18.0093
137872	ENSG00000147576	ADHFE1	alcohol dehydrogenase, iron containing, 1		I	3	TC0800012308.hg.2	alcohol dehydrogenase, iron containing 1	TC0800012308.hg.2	Host	Host	-2.43556	7.97341	-9.19292	1.38679e-12	1.95612e-11	17.9874
285172	ENSG00000155744	FAM126B	family with sequence similarity 126, member B		I	3	TC0200015402.hg.2	family with sequence similarity 126, member B	TC0200015402.hg.2	Host	Host	1.54523	8.80657	9.1894	1.40443e-12	1.97956e-11	17.9747
984	ENSG00000248333	CDK11B	cyclin-dependent kinase 11B		I	3	TC0100018387.hg.2	cyclin-dependent kinase 11B	TC0100018387.hg.2	Host	Host	0.569413	11.0561	9.18644	1.41947e-12	1.9993e-11	17.9641
10978	ENSG00000172409	CLP1	cleavage and polyadenylation factor I subunit 1		I	84	TC1100013001.hg.2	cleavage and polyadenylation factor I subunit 1	TC1100013001.hg.2	Host	Host	1.38227	7.44657	9.18499	1.42691e-12	2.00833e-11	17.9588
10913	ENSG00000135960	EDAR	ectodysplasin A receptor		NI	3	TC0200013815.hg.2	ectodysplasin A receptor	TC0200013815.hg.2	Host	Host	-1.93152	6.67753	-9.17822	1.46205e-12	2.05629e-11	17.9344
374882	ENSG00000105518	TMEM205	transmembrane protein 205		I	3	TC1900011867.hg.2	transmembrane protein 205	TC1900011867.hg.2	Host	Host	1.03912	9.55016	9.17069	1.50219e-12	2.11122e-11	17.9073
56255	ENSG00000125827	TMX4	thioredoxin-related transmembrane protein 4		I	3	TC2000008345.hg.2	thioredoxin-related transmembrane protein 4	TC2000008345.hg.2	Host	Host	-1.64695	7.65823	-9.16998	1.50605e-12	2.11512e-11	17.9047
162466	ENSG00000173868	PHOSPHO1	phosphatase, orphan 1		NI	3	TC1700011033.hg.2	phosphatase, orphan 1	TC1700011033.hg.2	Host	Host	2.15409	4.16618	9.16773	1.5183e-12	2.13077e-11	17.8966
3704	ENSG00000125877	ITPA	inosine triphosphatase (nucleoside triphosphate pyrophosphatase)		I	3	TC2000006541.hg.2	inosine triphosphatase (nucleoside triphosphate pyrophosphatase)	TC2000006541.hg.2	Host	Host	-1.43968	9.39107	-9.15924	1.56541e-12	2.19444e-11	17.866
23277	ENSG00000132361	CLUH	clustered mitochondria (cluA/CLU1) homolog		I	3	TC1700009451.hg.2	clustered mitochondria (cluA/CLU1) homolog	TC1700009451.hg.2	Host	Host	1.16865	9.98218	9.15915	1.56592e-12	2.19444e-11	17.8656
29978	ENSG00000188021	UBQLN2	ubiquilin 2		I	3	TC0X00007392.hg.2	ubiquilin 2	TC0X00007392.hg.2	Host	Host	-0.76067	10.4805	-9.15613	1.58301e-12	2.21679e-11	17.8547
50865	ENSG00000013583	HEBP1	heme binding protein 1		I	1	TC1200009981.hg.2	heme binding protein 1	TC1200009981.hg.2	Host	Host	1.87509	9.13072	9.14855	1.6268e-12	2.27647e-11	17.8274
51660	ENSG00000060762	MPC1	mitochondrial pyruvate carrier 1		I	3	TC0600013883.hg.2	mitochondrial pyruvate carrier 1	TC0600013883.hg.2	Host	Host	0.736011	11.0903	9.14818	1.62899e-12	2.27788e-11	17.826
29117	ENSG00000166164	BRD7	bromodomain containing 7		I	3	TC1600010262.hg.2	bromodomain containing 7	TC1600010262.hg.2	Host	Host	0.72991	10.5823	9.14664	1.63804e-12	2.28889e-11	17.8205
84295	ENSG00000156531	PHF6	PHD finger protein 6		I	3	TC0X00008470.hg.2	PHD finger protein 6	TC0X00008470.hg.2	Host	Host	1.09819	9.70076	9.14488	1.64843e-12	2.30175e-11	17.8142
2987	ENSG00000143774	GUK1	guanylate kinase 1		I	3	TC0100011855.hg.2	guanylate kinase 1	TC0100011855.hg.2	Host	Host	0.711314	10.8893	9.14059	1.67411e-12	2.33593e-11	17.7987
63922	ENSG00000127586	CHTF18	chromosome transmission fidelity factor 18		I	3	TC1600006501.hg.2	chromosome transmission fidelity factor 18	TC1600006501.hg.2	Host	Host	1.77337	6.43451	9.136	1.70202e-12	2.37316e-11	17.7821
6844	ENSG00000220205	VAMP2	vesicle-associated membrane protein 2 (synaptobrevin 2)		I	3	TC1700012354.hg.2	vesicle associated membrane protein 2	TC1700012354.hg.2	Host	Host	-0.923444	10.1565	-9.13051	1.73602e-12	2.41883e-11	17.7623
56980	ENSG00000170325	PRDM10	PR domain containing 10		I	3	TC1100012812.hg.2	PR domain containing 10	TC1100012812.hg.2	Host	Host	-1.94754	7.39596	-9.1289	1.7461e-12	2.43113e-11	17.7565
338707	ENSG00000182272	B4GALNT4	beta-1,4-N-acetyl-galactosaminyl transferase 4		NI	1	TC1100006455.hg.2	beta-1,4-N-acetyl-galactosaminyl transferase 4	TC1100006455.hg.2	Host	Host	1.68568	6.2576	9.1162	1.82785e-12	2.54313e-11	17.7106
79006	ENSG00000103260	METRN	meteorin, glial cell differentiation regulator		I	3	TC1600006492.hg.2	meteorin, glial cell differentiation regulator	TC1600006492.hg.2	Host	Host	1.69115	5.85747	9.11304	1.84882e-12	2.57047e-11	17.6991
286410	ENSG00000101974	ATP11C	ATPase, class VI, type 11C		I	3	TC0X00010966.hg.2	ATPase, class VI, type 11C	TC0X00010966.hg.2	Host	Host	-1.1612	8.07732	-9.10741	1.88668e-12	2.62122e-11	17.6788
7150	ENSG00000198900	TOP1	topoisomerase (DNA) I		I	3	TC2000007380.hg.2	topoisomerase (DNA) I	TC2000007380.hg.2	Host	Host	0.940457	8.44761	9.10697	1.88971e-12	2.62356e-11	17.6772
55871		CBWD1	COBW domain containing 1		I	3	TC0900009346.hg.2	COBW domain containing 1	TC0900009346.hg.2	Host	Host	0.604369	11.3528	9.10663	1.89201e-12	2.62487e-11	17.676
23528	ENSG00000162702	ZNF281	zinc finger protein 281		I	3	TC0100016887.hg.2	zinc finger protein 281	TC0100016887.hg.2	Host	Host	0.897371	9.36979	9.10164	1.92631e-12	2.67055e-11	17.658
30011	ENSG00000147010	SH3KBP1	SH3-domain kinase binding protein 1		I	3	TC0X00009205.hg.2	SH3-domain kinase binding protein 1	TC0X00009205.hg.2	Host	Host	-0.817246	9.91284	-9.10111	1.93002e-12	2.67379e-11	17.6561
5917	ENSG00000113643	RARS	arginyl-tRNA synthetase		I	3	TC0500009353.hg.2	arginyl-tRNA synthetase	TC0500009353.hg.2	Host	Host	1.13978	9.87946	9.10083	1.93198e-12	2.67459e-11	17.655
57001	ENSG00000196636	SDHAF3	succinate dehydrogenase complex assembly factor 3		I	3	TC0700008430.hg.2	succinate dehydrogenase complex assembly factor 3	TC0700008430.hg.2	Host	Host	1.5057	9.28589	9.09588	1.96675e-12	2.72078e-11	17.6372
22821		RASA3	RAS p21 protein activator 3		I	3	TC1300009933.hg.2	RAS p21 protein activator 3	TC1300009933.hg.2	Host	Host	-0.861762	10.3881	-9.08594	2.03855e-12	2.81811e-11	17.6012
25874	ENSG00000143158	MPC2	mitochondrial pyruvate carrier 2		I	3	TC0100016318.hg.2	mitochondrial pyruvate carrier 2	TC0100016318.hg.2	Host	Host	0.860326	8.96696	9.08174	2.06962e-12	2.85902e-11	17.5861
196383	ENSG00000150977	RILPL2	Rab interacting lysosomal protein-like 2		I	3	TC1200012270.hg.2	Rab interacting lysosomal protein-like 2	TC1200012270.hg.2	Host	Host	-0.961952	10.2304	-9.06839	2.17172e-12	2.99793e-11	17.5378
7589	ENSG00000166529	ZSCAN21	zinc finger and SCAN domain containing 21		I	3	TC0700008519.hg.2	zinc finger and SCAN domain containing 21	TC0700008519.hg.2	Host	Host	1.23265	8.4864	9.06787	2.1758e-12	3.00143e-11	17.5359
116115	ENSG00000167625	ZNF526	zinc finger protein 526		I	1	TC1900008180.hg.2	zinc finger protein 526	TC1900008180.hg.2	Host	Host	1.12926	8.48786	9.06721	2.18097e-12	3.00524e-11	17.5335
51001	ENSG00000156469	MTERF3	mitochondrial transcription termination factor 3		I	3	TC0800011172.hg.2	mitochondrial transcription termination factor 3	TC0800011172.hg.2	Host	Host	0.932426	9.05241	9.06713	2.18166e-12	3.00524e-11	17.5332
5208	ENSG00000123836	PFKFB2	6-phosphofructo-2-kinase/fructose-2,6-biphosphatase 2		NI	3	TC0100011400.hg.2	6-phosphofructo-2-kinase/fructose-2,6-biphosphatase 2	TC0100011400.hg.2	Host	Host	2.07746	5.75754	9.06674	2.18471e-12	3.00731e-11	17.5318
2187	ENSG00000181544	FANCB	Fanconi anemia, complementation group B		NI	1	TC0X00009117.hg.2	Fanconi anemia complementation group B	TC0X00009117.hg.2	Host	Host	2.03986	6.59595	9.06652	2.18647e-12	3.00759e-11	17.531
2260	ENSG00000077782	FGFR1	fibroblast growth factor receptor 1		I	3	TC0800010163.hg.2	fibroblast growth factor receptor 1	TC0800010163.hg.2	Host	Host	1.42387	8.01293	9.06537	2.19552e-12	3.01791e-11	17.5269
55616	ENSG00000088280	ASAP3	ArfGAP with SH3 domain, ankyrin repeat and PH domain 3		I	3	TC0100013281.hg.2	ArfGAP with SH3 domain, ankyrin repeat and PH domain 3	TC0100013281.hg.2	Host	Host	2.08656	5.70488	9.06276	2.21628e-12	3.04429e-11	17.5174
3009	ENSG00000184357	HIST1H1B	histone cluster 1, H1b		I	3	TC0600011232.hg.2	histone cluster 1, H1b	TC0600011232.hg.2	Host	Host	2.91679	5.44655	9.06183	2.22374e-12	3.05237e-11	17.5141
126321	ENSG00000161091	MFSD12	major facilitator superfamily domain containing 12		I	3	TC1900011845.hg.2	major facilitator superfamily domain containing 12	TC1900011845.hg.2	Host	Host	1.2955	8.14707	9.05969	2.24098e-12	3.07387e-11	17.5063
84285	ENSG00000175376	EIF1AD	eukaryotic translation initiation factor 1A domain containing		I	3	TC1100011265.hg.2	eukaryotic translation initiation factor 1A domain containing	TC1100011265.hg.2	Host	Host	0.906358	9.35229	9.05622	2.26919e-12	3.11037e-11	17.4938
51726	ENSG00000090520	DNAJB11	DnaJ (Hsp40) homolog, subfamily B, member 11		I	3	TC0300013911.hg.2	DnaJ (Hsp40) homolog, subfamily B, member 11	TC0300013911.hg.2	Host	Host	1.03479	9.41238	9.05288	2.29677e-12	3.14374e-11	17.4817
3717	ENSG00000096968	JAK2	Janus kinase 2		I	3	TC0900006538.hg.2	Janus kinase 2	TC0900006538.hg.2	Host	Host	-1.96567	8.06952	-9.05283	2.2972e-12	3.14374e-11	17.4815
645332	ENSG00000160172	FAM86C2P	family with sequence similarity 86, member A pseudogene		I	1	TC1100011359.hg.2	family with sequence similarity 86, member A pseudogene	TC1100011359.hg.2	Host	Host	1.26417	8.82791	9.05268	2.2984e-12	3.14374e-11	17.481
64062	ENSG00000139746	RBM26	RNA binding motif protein 26		NI	3	TC1300009330.hg.2	RNA binding motif protein 26	TC1300009330.hg.2	Host	Host	-0.811024	9.46545	-9.05194	2.30458e-12	3.14997e-11	17.4783
84513	ENSG00000147535	PPAPDC1B	phosphatidic acid phosphatase type 2 domain containing 1B		I	3	TC0800010158.hg.2	phospholipid phosphatase 5	TC0800010158.hg.2	Host	Host	-1.23004	9.48856	-9.05061	2.31566e-12	3.16288e-11	17.4735
79982	ENSG00000164031	DNAJB14	DnaJ (Hsp40) homolog, subfamily B, member 14		I	3	TC0400011422.hg.2	DnaJ (Hsp40) homolog, subfamily B, member 14	TC0400011422.hg.2	Host	Host	-1.42562	9.06135	-9.04996	2.3211e-12	3.16809e-11	17.4711
27071	ENSG00000070190	DAPP1	dual adaptor of phosphotyrosine and 3-phosphoinositides		I	3	TC0400008240.hg.2	dual adaptor of phosphotyrosine and 3-phosphoinositides	TC0400008240.hg.2	Host	Host	-2.49729	7.20272	-9.04763	2.3407e-12	3.1926e-11	17.4627
8971	ENSG00000184897	H1FX	H1 histone family, member X		I	3	TC0300012384.hg.2	H1 histone family, member X	TC0300012384.hg.2	Host	Host	1.76632	5.8039	9.04712	2.34502e-12	3.19625e-11	17.4608
80262	ENSG00000125149	C16orf70	chromosome 16 open reading frame 70		I	3	TC1600008144.hg.2	chromosome 16 open reading frame 70	TC1600008144.hg.2	Host	Host	1.39805	8.19997	9.04629	2.35207e-12	3.2036e-11	17.4578
10430	ENSG00000105677	TMEM147	transmembrane protein 147		I	3	TC1900007864.hg.2	transmembrane protein 147	TC1900007864.hg.2	Host	Host	0.826799	9.90707	9.04382	2.37314e-12	3.23003e-11	17.4489
79230	ENSG00000130544	ZNF557	zinc finger protein 557		I	3	TC1900006835.hg.2	zinc finger protein 557	TC1900006835.hg.2	Host	Host	0.862019	9.41804	9.04047	2.40198e-12	3.26699e-11	17.4368
192670	ENSG00000134698	AGO4	argonaute RISC catalytic component 4		I	3	TC0100007784.hg.2	argonaute RISC catalytic component 4	TC0100007784.hg.2	Host	Host	-2.11607	7.33254	-9.0313	2.48282e-12	3.37458e-11	17.4036
51188	ENSG00000008324	SS18L2	synovial sarcoma translocation gene on chromosome 18-like 2		I	3	TC0300007164.hg.2	synovial sarcoma translocation gene on chromosome 18-like 2	TC0300007164.hg.2	Host	Host	0.537392	11.6161	9.02309	2.55755e-12	3.47373e-11	17.3739
2534	ENSG00000010810	FYN	FYN proto-oncogene, Src family tyrosine kinase		I	1	TC0600012875.hg.2	FYN proto-oncogene, Src family tyrosine kinase	TC0600012875.hg.2	Host	Host	-0.763382	11.4172	-9.02225	2.5653e-12	3.48181e-11	17.3709
55173	ENSG00000048544	MRPS10	mitochondrial ribosomal protein S10		NI	3	TC0600011822.hg.2	mitochondrial ribosomal protein S10	TC0600011822.hg.2	Host	Host	0.800784	9.00017	9.02036	2.58288e-12	3.50322e-11	17.364
342371	ENSG00000224470	ATXN1L	ataxin 1-like		I	3	TC1600011426.hg.2	ataxin 1-like	TC1600011426.hg.2	Host	Host	0.819211	9.95487	9.01927	2.59311e-12	3.51464e-11	17.3601
11076	ENSG00000171368	TPPP	tubulin polymerization promoting protein		I	3	TC0500009814.hg.2	tubulin polymerization promoting protein	TC0500009814.hg.2	Host	Host	2.10815	6.14927	9.01656	2.61859e-12	3.54671e-11	17.3503
5236	ENSG00000079739	PGM1	phosphoglucomutase 1		I	3	TC0100008591.hg.2	phosphoglucomutase 1	TC0100008591.hg.2	Host	Host	-1.36805	8.93266	-9.01496	2.6338e-12	3.56481e-11	17.3445
10963	ENSG00000168439	STIP1	stress-induced phosphoprotein 1		I	3	TC1100007935.hg.2	stress-induced phosphoprotein 1	TC1100007935.hg.2	Host	Host	0.867273	9.64553	9.01401	2.64289e-12	3.57463e-11	17.341
27349	ENSG00000100294	MCAT	malonyl CoA:ACP acyltransferase (mitochondrial)		I	3	TC2200008903.hg.2	malonyl-CoA-acyl carrier protein transacylase	TC2200008903.hg.2	Host	Host	1.89389	8.94281	9.00921	2.6891e-12	3.63459e-11	17.3236
11269	ENSG00000157349	DDX19B	DEAD (Asp-Glu-Ala-Asp) box polypeptide 19B		NI	2	TC1600011424.hg.2	DEAD (Asp-Glu-Ala-Asp) box polypeptide 19B	TC1600011424.hg.2	Host	Host	-0.973289	7.88867	-9.00558	2.72459e-12	3.67999e-11	17.3105
57704	ENSG00000070610	GBA2	glucosidase, beta (bile acid) 2		I	3	TC0900009952.hg.2	glucosidase, beta (bile acid) 2	TC0900009952.hg.2	Host	Host	1.00413	9.12955	9.00106	2.76945e-12	3.73799e-11	17.2941
51307	ENSG00000120709	FAM53C	family with sequence similarity 53, member C		I	3	TC0500013235.hg.2	family with sequence similarity 53, member C	TC0500013235.hg.2	Host	Host	1.63041	8.37585	8.99998	2.78028e-12	3.75e-11	17.2902
8539	ENSG00000166181	API5	apoptosis inhibitor 5		I	3	TC1100007363.hg.2	apoptosis inhibitor 5	TC1100007363.hg.2	Host	Host	1.14446	8.65121	8.99846	2.79564e-12	3.76809e-11	17.2847
409	ENSG00000141480	ARRB2	arrestin, beta 2		I	3	TC1700006638.hg.2	arrestin, beta 2	TC1700006638.hg.2	Host	Host	-0.840145	9.65697	-8.99174	2.86438e-12	3.85806e-11	17.2603
5355	ENSG00000102007	PLP2	proteolipid protein 2 (colonic epithelium-enriched)		I	3	TC0X00007222.hg.2	proteolipid protein 2 (colonic epithelium-enriched)	TC0X00007222.hg.2	Host	Host	-1.37633	9.81572	-8.9909	2.87302e-12	3.86702e-11	17.2573
23518	ENSG00000048991	R3HDM1	R3H domain containing 1		I	3	TC0200009440.hg.2	R3H domain containing 1	TC0200009440.hg.2	Host	Host	0.639571	10.4794	8.98859	2.89711e-12	3.89674e-11	17.249
10947	ENSG00000070718	AP3M2	adaptor-related protein complex 3, mu 2 subunit		I	3	TC0800007431.hg.2	adaptor-related protein complex 3, mu 2 subunit	TC0800007431.hg.2	Host	Host	1.51061	9.43637	8.98805	2.90287e-12	3.90178e-11	17.247
59271	ENSG00000166979	EVA1C	eva-1 homolog C (C. elegans)		I	3	TC2100006922.hg.2	eva-1 homolog C (C. elegans)	TC2100006922.hg.2	Host	Host	-3.25319	7.9055	-8.98439	2.94152e-12	3.951e-11	17.2337
25847	ENSG00000129055	ANAPC13	anaphase promoting complex subunit 13		I	3	TC0300012498.hg.2	anaphase promoting complex subunit 13	TC0300012498.hg.2	Host	Host	-1.69896	7.13656	-8.98001	2.98842e-12	4.01122e-11	17.2179
83871	ENSG00000109113	RAB34	RAB34, member RAS oncogene family		I	3	TC1700010207.hg.2	RAB34, member RAS oncogene family	TC1700010207.hg.2	Host	Host	-1.75028	7.89929	-8.97838	3.00607e-12	4.03212e-11	17.212
347733	ENSG00000137285	TUBB2B	tubulin, beta 2B class IIb		I	3	TC0600010572.hg.2	tubulin, beta 2B class IIb	TC0600010572.hg.2	Host	Host	1.79193	6.42864	8.9692	3.10757e-12	4.16425e-11	17.1787
5864	ENSG00000105649	RAB3A	RAB3A, member RAS oncogene family		I	3	TC1900010005.hg.2	RAB3A, member RAS oncogene family	TC1900010005.hg.2	Host	Host	3.45804	6.21142	8.96909	3.10886e-12	4.16425e-11	17.1783
140680	ENSG00000196476	C20orf96	chromosome 20 open reading frame 96		NI	3	TC2000008121.hg.2	chromosome 20 open reading frame 96	TC2000008121.hg.2	Host	Host	2.03073	4.88894	8.96885	3.11152e-12	4.16493e-11	17.1774
10318	ENSG00000145901	TNIP1	TNFAIP3 interacting protein 1		I	3	TC0500012497.hg.2	TNFAIP3 interacting protein 1	TC0500012497.hg.2	Host	Host	-0.858881	11.2623	-8.96565	3.14774e-12	4.21051e-11	17.1658
8440	ENSG00000071051	NCK2	NCK adaptor protein 2		I	3	TC0200008742.hg.2	NCK adaptor protein 2	TC0200008742.hg.2	Host	Host	-0.580921	10.6456	-8.96496	3.15566e-12	4.2182e-11	17.1633
90288	ENSG00000172771	EFCAB12	EF-hand calcium binding domain 12		I	3	TC0300012392.hg.2	EF-hand calcium binding domain 12	TC0300012392.hg.2	Host	Host	2.45112	6.51993	8.96157	3.1945e-12	4.26717e-11	17.151
54868	ENSG00000109066	TMEM104	transmembrane protein 104		I	3	TC1700008868.hg.2	transmembrane protein 104	TC1700008868.hg.2	Host	Host	1.4463	8.61479	8.946	3.3797e-12	4.51145e-11	17.0946
7355	ENSG00000102100	SLC35A2	solute carrier family 35 (UDP-galactose transporter), member A2		I	3	TC0X00009636.hg.2	solute carrier family 35 (UDP-galactose transporter), member A2	TC0X00009636.hg.2	Host	Host	1.59083	8.29402	8.94324	3.41362e-12	4.55361e-11	17.0846
6612	ENSG00000184900	SUMO3	small ubiquitin-like modifier 3		I	3	TC2100008385.hg.2	small ubiquitin-like modifier 3	TC2100008385.hg.2	Host	Host	-1.28947	9.01861	-8.94285	3.41847e-12	4.55695e-11	17.0831
25981	ENSG00000114841	DNAH1	dynein, axonemal, heavy chain 1		I	3	TC0300007474.hg.2	dynein, axonemal, heavy chain 1	TC0300007474.hg.2	Host	Host	-1.36823	9.14293	-8.94227	3.42568e-12	4.56343e-11	17.081
54976	ENSG00000101220	C20orf27	chromosome 20 open reading frame 27		I	1	TC2000008230.hg.2	chromosome 20 open reading frame 27	TC2000008230.hg.2	Host	Host	1.69879	8.18239	8.94069	3.44529e-12	4.5846e-11	17.0753
1632	ENSG00000167969	ECI1	enoyl-CoA delta isomerase 1		I	3	TC1600009100.hg.2	enoyl-CoA delta isomerase 1	TC1600009100.hg.2	Host	Host	-1.29495	8.32201	-8.94061	3.4463e-12	4.5846e-11	17.075
10379	ENSG00000213928	IRF9	interferon regulatory factor 9		I	3	TC1400010584.hg.2	interferon regulatory factor 9	TC1400010584.hg.2	Host	Host	-1.56091	8.87156	-8.9389	3.46763e-12	4.60981e-11	17.0688
23598	ENSG00000100105	PATZ1	POZ (BTB) and AT hook containing zinc finger 1		NI	3	TC2200008477.hg.2	POZ (BTB) and AT hook containing zinc finger 1	TC2200008477.hg.2	Host	Host	-1.85813	6.73878	-8.9386	3.47145e-12	4.61173e-11	17.0677
56616	ENSG00000184047	DIABLO	diablo, IAP-binding mitochondrial protein		I	3	TC1200012861.hg.2	diablo, IAP-binding mitochondrial protein	TC1200012861.hg.2	Host	Host	1.21669	8.31581	8.93362	3.53454e-12	4.69233e-11	17.0497
64792	ENSG00000128581	IFT22	intraflagellar transport 22		I	3	TC0700012047.hg.2	intraflagellar transport 22	TC0700012047.hg.2	Host	Host	2.5153	6.90526	8.93151	3.56166e-12	4.72511e-11	17.042
2029	ENSG00000143420	ENSA	endosulfine alpha		NI	3	TC0100015743.hg.2	endosulfine alpha	TC0100015743.hg.2	Host	Host	0.703502	9.63023	8.92965	3.58572e-12	4.75377e-11	17.0353
51540	ENSG00000132330	SCLY	selenocysteine lyase		I	3	TC0200016606.hg.2	selenocysteine lyase	TC0200016606.hg.2	Host	Host	1.23836	8.93675	8.9222	3.68379e-12	4.88046e-11	17.0082
10419	ENSG00000100462	PRMT5	protein arginine methyltransferase 5		I	3	TC1400008684.hg.2	protein arginine methyltransferase 5	TC1400008684.hg.2	Host	Host	1.31251	9.03446	8.91754	3.74653e-12	4.96019e-11	16.9913
65265	ENSG00000182307	C8orf33	chromosome 8 open reading frame 33		I	3	TC0800009301.hg.2	chromosome 8 open reading frame 33	TC0800009301.hg.2	Host	Host	0.89807	9.54833	8.9061	3.90493e-12	5.16638e-11	16.9498
5833	ENSG00000185813	PCYT2	phosphate cytidylyltransferase 2, ethanolamine		I	3	TC1700012079.hg.2	phosphate cytidylyltransferase 2, ethanolamine	TC1700012079.hg.2	Host	Host	1.52853	8.55729	8.90425	3.93122e-12	5.19763e-11	16.9431
389524	ENSG00000174428	GTF2IRD2B	GTF2I repeat domain containing 2B		I	3	TC0700008031.hg.2	GTF2I repeat domain containing 2B	TC0700008031.hg.2	Host	Host	-2.12026	4.77033	-8.90243	3.9572e-12	5.2284e-11	16.9365
8218	ENSG00000070371	CLTCL1	clathrin, heavy chain-like 1		NI	3	TC2200007952.hg.2	clathrin, heavy chain-like 1	TC2200007952.hg.2	Host	Host	2.01279	5.8479	8.8961	4.04903e-12	5.34344e-11	16.9135
51094	ENSG00000159346	ADIPOR1	adiponectin receptor 1		I	1	TC0100016971.hg.2	adiponectin receptor 1	TC0100016971.hg.2	Host	Host	0.912059	9.81078	8.89605	4.04977e-12	5.34344e-11	16.9133
9488	ENSG00000069943	PIGB	phosphatidylinositol glycan anchor biosynthesis, class B		I	3	TC1500007303.hg.2	phosphatidylinositol glycan anchor biosynthesis class B	TC1500007303.hg.2	Host	Host	-1.93492	6.06687	-8.89584	4.05291e-12	5.34395e-11	16.9125
126133	ENSG00000161618	ALDH16A1	aldehyde dehydrogenase 16 family, member A1		NI	3	TC1900011778.hg.2	aldehyde dehydrogenase 16 family, member A1	TC1900011778.hg.2	Host	Host	-1.5215	6.37257	-8.89456	4.07167e-12	5.36503e-11	16.9079
10159	ENSG00000182220	ATP6AP2	ATPase, H+ transporting, lysosomal accessory protein 2		I	3	TC0X00007012.hg.2	ATPase, H+ transporting, lysosomal accessory protein 2	TC0X00007012.hg.2	Host	Host	0.865137	9.10356	8.89297	4.09519e-12	5.39237e-11	16.9021
25988	ENSG00000172273	HINFP	histone H4 transcription factor		I	3	TC1100009241.hg.2	histone H4 transcription factor	TC1100009241.hg.2	Host	Host	0.861927	9.98988	8.89158	4.11589e-12	5.41595e-11	16.8971
23192	ENSG00000168397	ATG4B	autophagy related 4B, cysteine peptidase		I	3	TC0200011419.hg.2	autophagy related 4B, cysteine peptidase	TC0200011419.hg.2	Host	Host	1.64762	8.85207	8.88858	4.16093e-12	5.47151e-11	16.8862
79174	ENSG00000184164	CRELD2	cysteine-rich with EGF-like domains 2		I	3	TC2200007780.hg.2	cysteine rich with EGF-like domains 2	TC2200007780.hg.2	Host	Host	1.71731	7.38474	8.88729	4.18041e-12	5.49341e-11	16.8815
55357	ENSG00000095383	TBC1D2	TBC1 domain family, member 2		I	1	TC0900010971.hg.2	TBC1 domain family, member 2	TC0900010971.hg.2	Host	Host	1.3774	8.22997	8.88495	4.21602e-12	5.53645e-11	16.873
7913	ENSG00000124795	DEK	DEK proto-oncogene		I	3	TC0600010962.hg.2	DEK proto-oncogene	TC0600010962.hg.2	Host	Host	-0.4671	11.2581	-8.88367	4.23561e-12	5.55842e-11	16.8684
23315	ENSG00000197818	SLC9A8	solute carrier family 9, subfamily A (NHE8, cation proton antiporter 8), member 8		I	3	TC2000007658.hg.2	solute carrier family 9, subfamily A (NHE8, cation proton antiporter 8), member 8	TC2000007658.hg.2	Host	Host	-1.45621	8.04809	-8.87986	4.29463e-12	5.63206e-11	16.8545
26065		LSM14A	LSM14A mRNA processing body assembly factor		I	3	TC1900007795.hg.2	LSM14A mRNA processing body assembly factor	TC1900007795.hg.2	Host	Host	-0.747819	10.122	-8.87746	4.3321e-12	5.67736e-11	16.8458
5625	ENSG00000100033	PRODH	proline dehydrogenase (oxidase) 1		I	3	TC2200007953.hg.2	proline dehydrogenase (oxidase) 1	TC2200007953.hg.2	Host	Host	1.60083	6.41134	8.87027	4.44647e-12	5.82331e-11	16.8197
7776	ENSG00000130856	ZNF236	zinc finger protein 236		I	3	TC1800007734.hg.2	zinc finger protein 236	TC1800007734.hg.2	Host	Host	-0.690462	10.7469	-8.8663	4.5109e-12	5.90371e-11	16.8053
55740	ENSG00000154380	ENAH	enabled homolog (Drosophila)		NI	3	TC0100017491.hg.2	enabled homolog (Drosophila)	TC0100017491.hg.2	Host	Host	2.13999	5.11438	8.86535	4.52649e-12	5.92012e-11	16.8018
9255	ENSG00000164022	AIMP1	aminoacyl tRNA synthetase complex-interacting multifunctional protein 1		I	3	TC0400008335.hg.2	aminoacyl tRNA synthetase complex-interacting multifunctional protein 1	TC0400008335.hg.2	Host	Host	-1.03081	9.22252	-8.8611	4.59682e-12	6.00806e-11	16.7864
3566	ENSG00000077238	IL4R	interleukin 4 receptor		I	3	TC1600007312.hg.2	interleukin 4 receptor	TC1600007312.hg.2	Host	Host	-1.24809	9.90889	-8.8581	4.64711e-12	6.0697e-11	16.7755
29128	ENSG00000276043	UHRF1	ubiquitin-like with PHD and ring finger domains 1		I	3	TC1900006727.hg.2	ubiquitin-like with PHD and ring finger domains 1	TC1900006727.hg.2	Host	Host	2.12186	5.83425	8.85649	4.67432e-12	6.10114e-11	16.7696
55095	ENSG00000179134	SAMD4B	sterile alpha motif domain containing 4B		I	1	TC1900008053.hg.2	sterile alpha motif domain containing 4B	TC1900008053.hg.2	Host	Host	0.742189	9.70631	8.85356	4.72426e-12	6.16217e-11	16.759
3904		LAIR2	leukocyte-associated immunoglobulin-like receptor 2		I	3	TC1900008862.hg.2	leukocyte-associated immunoglobulin-like receptor 2	TC1900008862.hg.2	Host	Host	-1.61171	8.28591	-8.85202	4.75081e-12	6.19265e-11	16.7534
4520	ENSG00000188786	MTF1	metal-regulatory transcription factor 1		I	3	TC0100013757.hg.2	metal-regulatory transcription factor 1	TC0100013757.hg.2	Host	Host	0.970353	10.16	8.85089	4.7702e-12	6.21375e-11	16.7493
10919		EHMT2	euchromatic histone-lysine N-methyltransferase 2		I	3	TC0600011465.hg.2	euchromatic histone-lysine N-methyltransferase 2	TC0600011465.hg.2	Host	Host	0.90907	9.94468	8.84923	4.799e-12	6.24707e-11	16.7432
1871	ENSG00000112242	E2F3	E2F transcription factor 3		I	3	TC0600007138.hg.2	E2F transcription factor 3	TC0600007138.hg.2	Host	Host	-2.03005	7.01543	-8.849	4.80309e-12	6.2482e-11	16.7424
52	ENSG00000143727	ACP1	acid phosphatase 1, soluble		I	3	TC0200006440.hg.2	acid phosphatase 1, soluble	TC0200006440.hg.2	Host	Host	0.578131	10.716	8.83989	4.96453e-12	6.45389e-11	16.7093
5189	ENSG00000127980	PEX1	peroxisomal biogenesis factor 1		I	3	TC0700011780.hg.2	peroxisomal biogenesis factor 1	TC0700011780.hg.2	Host	Host	1.09837	8.61933	8.83843	4.99087e-12	6.48378e-11	16.704
10445	ENSG00000187778	MCRS1	microspherule protein 1		I	3	TC1200010633.hg.2	microspherule protein 1	TC1200010633.hg.2	Host	Host	-0.922113	9.92887	-8.83682	5.02007e-12	6.51736e-11	16.6981
1820	ENSG00000116017	ARID3A	AT rich interactive domain 3A (BRIGHT-like)		I	3	TC1900006499.hg.2	AT rich interactive domain 3A (BRIGHT-like)	TC1900006499.hg.2	Host	Host	1.40518	8.02052	8.83494	5.05454e-12	6.55773e-11	16.6913
219931	ENSG00000162341	TPCN2	two pore segment channel 2		I	3	TC1100008218.hg.2	two pore segment channel 2	TC1100008218.hg.2	Host	Host	-1.58734	8.67731	-8.83068	5.13313e-12	6.65523e-11	16.6758
192286	ENSG00000146066	HIGD2A	HIG1 hypoxia inducible domain family, member 2A		I	3	TC0500009587.hg.2	HIG1 hypoxia inducible domain family, member 2A	TC0500009587.hg.2	Host	Host	-1.0526	9.09077	-8.82585	5.22398e-12	6.76851e-11	16.6582
682	ENSG00000172270	BSG	basigin (Ok blood group)		I	3	TC1900006470.hg.2	basigin (Ok blood group)	TC1900006470.hg.2	Host	Host	0.983574	10.0627	8.82506	5.23908e-12	6.78354e-11	16.6553
25820	ENSG00000166233	ARIH1	ariadne RBR E3 ubiquitin protein ligase 1		I	3	TC1500007791.hg.2	ariadne RBR E3 ubiquitin protein ligase 1	TC1500007791.hg.2	Host	Host	0.629154	11.1007	8.82468	5.24628e-12	6.78834e-11	16.654
81857	ENSG00000104973	MED25	mediator complex subunit 25		I	3	TC1900008558.hg.2	mediator complex subunit 25	TC1900008558.hg.2	Host	Host	1.00457	9.97985	8.82309	5.27651e-12	6.8229e-11	16.6482
146857	ENSG00000154760	SLFN13	schlafen family member 13		I	3	TC1700010426.hg.2	schlafen family member 13	TC1700010426.hg.2	Host	Host	-3.26725	6.53907	-8.82087	5.31936e-12	6.86993e-11	16.6401
55082	ENSG00000134884	ARGLU1	arginine and glutamate rich 1		I	3	TC1300009714.hg.2	arginine and glutamate rich 1	TC1300009714.hg.2	Host	Host	-0.689657	10.0907	-8.82084	5.31996e-12	6.86993e-11	16.64
54464	ENSG00000114127	XRN1	5'-3' exoribonuclease 1		I	3	TC0300012665.hg.2	5-3 exoribonuclease 1	TC0300012665.hg.2	Host	Host	-1.7622	8.17979	-8.8175	5.38483e-12	6.94908e-11	16.6279
26249	ENSG00000146021	KLHL3	kelch-like family member 3		I	3	TC0500012145.hg.2	kelch-like family member 3	TC0500012145.hg.2	Host	Host	-1.89964	7.40713	-8.81588	5.41658e-12	6.98541e-11	16.622
79652	ENSG00000131634	TMEM204	transmembrane protein 204		I	3	TC1600006550.hg.2	transmembrane protein 204	TC1600006550.hg.2	Host	Host	-2.10177	9.12011	-8.81378	5.45804e-12	7.0342e-11	16.6143
55342	ENSG00000165209	STRBP	spermatid perinuclear RNA binding protein		I	3	TC0900011461.hg.2	spermatid perinuclear RNA binding protein	TC0900011461.hg.2	Host	Host	1.11837	9.57838	8.81299	5.47369e-12	7.04969e-11	16.6115
23383	ENSG00000129933	MAU2	MAU2 sister chromatid cohesion factor		I	3	TC1900007431.hg.2	MAU2 sister chromatid cohesion factor	TC1900007431.hg.2	Host	Host	-0.912663	9.97616	-8.80759	5.58213e-12	7.18321e-11	16.5918
7286	ENSG00000143367	TUFT1	tuftelin 1		I	3	TC0100009959.hg.2	tuftelin 1	TC0100009959.hg.2	Host	Host	2.60554	7.59705	8.80746	5.58476e-12	7.18321e-11	16.5913
201799	ENSG00000170006	TMEM154	transmembrane protein 154		I	3	TC0400012150.hg.2	transmembrane protein 154	TC0400012150.hg.2	Host	Host	-3.35652	6.65089	-8.80554	5.62375e-12	7.22856e-11	16.5844
57213	ENSG00000123178	SPRYD7	SPRY domain containing 7		I	3	TC1300008936.hg.2	SPRY domain containing 7	TC1300008936.hg.2	Host	Host	1.60661	7.87387	8.80469	5.64116e-12	7.24615e-11	16.5813
63035	ENSG00000085185	BCORL1	BCL6 corepressor-like 1		I	36	TC0X00008394.hg.2	BCL6 corepressor-like 1	TC0X00008394.hg.2	Host	Host	1.40339	9.56899	8.80407	5.65391e-12	7.25772e-11	16.579
92745	ENSG00000017483	SLC38A5	solute carrier family 38, member 5		I	3	TC0X00009611.hg.2	solute carrier family 38, member 5	TC0X00009611.hg.2	Host	Host	-2.26428	6.36825	-8.7998	5.7423e-12	7.36632e-11	16.5635
51575	ENSG00000089048	ESF1	ESF1 nucleolar pre-rRNA processing protein homolog		I	3	TC2000008439.hg.2	ESF1 nucleolar pre-rRNA processing protein homolog	TC2000008439.hg.2	Host	Host	0.898794	9.44663	8.79919	5.75492e-12	7.37518e-11	16.5613
54981	ENSG00000106733	NMRK1	nicotinamide riboside kinase 1		I	3	TC0900010445.hg.2	nicotinamide riboside kinase 1	TC0900010445.hg.2	Host	Host	-1.04097	10.5387	-8.7991	5.75681e-12	7.37518e-11	16.5609
51704	ENSG00000167191	GPRC5B	G protein-coupled receptor, class C, group 5, member B		NI	3	TC1600011495.hg.2	G protein-coupled receptor, class C, group 5, member B	TC1600011495.hg.2	Host	Host	1.81096	4.13895	8.78469	6.0662e-12	7.76642e-11	16.5085
26504	ENSG00000158158	CNNM4	cyclin and CBS domain divalent metal cation transport mediator 4		I	3	TC0200016494.hg.2	cyclin and CBS domain divalent metal cation transport mediator 4	TC0200016494.hg.2	Host	Host	2.00453	7.69793	8.78342	6.09435e-12	7.79731e-11	16.5039
196528	ENSG00000189079	ARID2	AT rich interactive domain 2 (ARID, RFX-like)		I	1	TC1200007425.hg.2	AT rich interactive domain 2 (ARID, RFX-like)	TC1200007425.hg.2	Host	Host	-1.17404	8.89608	-8.78265	6.11132e-12	7.81387e-11	16.5011
8086	ENSG00000094914	AAAS	achalasia, adrenocortical insufficiency, alacrimia		I	3	TC1200010798.hg.2	achalasia, adrenocortical insufficiency, alacrimia	TC1200010798.hg.2	Host	Host	1.03593	10.5963	8.78069	6.15509e-12	7.86465e-11	16.4939
7114	ENSG00000205542	TMSB4X	thymosin beta 4, X-linked		I	3	TC0X00006631.hg.2	thymosin beta 4, X-linked	TC0X00006631.hg.2	Host	Host	-0.442483	12.6569	-8.7796	6.17937e-12	7.88391e-11	16.49
56894	ENSG00000160216	AGPAT3	1-acylglycerol-3-phosphate O-acyltransferase 3		I	3	TC2100007331.hg.2	1-acylglycerol-3-phosphate O-acyltransferase 3	TC2100007331.hg.2	Host	Host	-1.32492	8.27643	-8.77948	6.1821e-12	7.88391e-11	16.4895
9879	ENSG00000145833	DDX46	DEAD (Asp-Glu-Ala-Asp) box polypeptide 46		I	3	TC0500013228.hg.2	DEAD (Asp-Glu-Ala-Asp) box polypeptide 46	TC0500013228.hg.2	Host	Host	0.815535	9.59024	8.77947	6.18234e-12	7.88391e-11	16.4895
55915	ENSG00000132434	LANCL2	LanC lantibiotic synthetase component C-like 2 (bacterial)		I	3	TC0700007610.hg.2	LanC lantibiotic synthetase component C-like 2 (bacterial)	TC0700007610.hg.2	Host	Host	-1.96246	7.62098	-8.77707	6.23646e-12	7.9477e-11	16.4808
57585	ENSG00000007545	CRAMP1	cramped chromatin regulator homolog 1		I	1	TC1600011325.hg.2	cramped chromatin regulator homolog 1	TC1600011325.hg.2	Host	Host	1.48635	7.42775	8.77556	6.2709e-12	7.98634e-11	16.4752
8766	ENSG00000103769	RAB11A	RAB11A, member RAS oncogene family		I	12	TC1500010757.hg.2	RAB11A, member RAS oncogene family	TC1500010757.hg.2	Host	Host	0.500859	10.8751	8.77263	6.33794e-12	8.06643e-11	16.4646
9889	ENSG00000100426	ZBED4	zinc finger, BED-type containing 4		I	3	TC2200007776.hg.2	zinc finger, BED-type containing 4	TC2200007776.hg.2	Host	Host	0.93417	9.73929	8.77127	6.36948e-12	8.10126e-11	16.4596
5412	ENSG00000122042	UBL3	ubiquitin-like 3		I	3	TC1300008497.hg.2	ubiquitin-like 3	TC1300008497.hg.2	Host	Host	-1.46381	8.52147	-8.76444	6.52938e-12	8.2992e-11	16.4348
30849	ENSG00000196455	PIK3R4	phosphoinositide-3-kinase, regulatory subunit 4		I	3	TC0300012426.hg.2	phosphoinositide-3-kinase, regulatory subunit 4	TC0300012426.hg.2	Host	Host	0.632706	11.3559	8.76242	6.57751e-12	8.3549e-11	16.4274
79868	ENSG00000101901	ALG13	ALG13, UDP-N-acetylglucosaminyltransferase subunit		I	2	TC0X00008136.hg.2	ALG13, UDP-N-acetylglucosaminyltransferase subunit	TC0X00008136.hg.2	Host	Host	-0.683827	11.4687	-8.76199	6.5878e-12	8.3625e-11	16.4259
57338	ENSG00000154118	JPH3	junctophilin 3		I	3	TC1600008779.hg.2	junctophilin 3	TC1600008779.hg.2	Host	Host	2.19658	7.37473	8.75842	6.67387e-12	8.46622e-11	16.4129
83986	ENSG00000167930	FAM234A	family with sequence similarity 234, member A		I	3	TC1600011315.hg.2	family with sequence similarity 234, member A	TC1600011315.hg.2	Host	Host	1.35184	9.48264	8.75414	6.77866e-12	8.59354e-11	16.3973
55696	ENSG00000086589	RBM22	RNA binding motif protein 22		I	3	TC0500012485.hg.2	RNA binding motif protein 22	TC0500012485.hg.2	Host	Host	-1.00224	10.4791	-8.74976	6.88737e-12	8.72316e-11	16.3813
84269	ENSG00000125611	CHCHD5	coiled-coil-helix-coiled-coil-helix domain containing 5		I	1	TC0200008924.hg.2	coiled-coil-helix-coiled-coil-helix domain containing 5	TC0200008924.hg.2	Host	Host	-1.35611	8.47688	-8.74956	6.8924e-12	8.72316e-11	16.3806
54440	ENSG00000122122	SASH3	SAM and SH3 domain containing 3		I	3	TC0X00008388.hg.2	SAM and SH3 domain containing 3	TC0X00008388.hg.2	Host	Host	-1.29351	8.8064	-8.74948	6.89439e-12	8.72316e-11	16.3803
11338	ENSG00000063244	U2AF2	U2 small nuclear RNA auxiliary factor 2		I	3	TC1900008924.hg.2	U2 small nuclear RNA auxiliary factor 2	TC1900008924.hg.2	Host	Host	-1.08631	9.67194	-8.74676	6.96298e-12	8.8042e-11	16.3704
25963	ENSG00000103978	TMEM87A	transmembrane protein 87A		I	3	TC1500009185.hg.2	transmembrane protein 87A	TC1500009185.hg.2	Host	Host	-1.42268	8.38806	-8.74357	7.04423e-12	8.90113e-11	16.3588
83853	ENSG00000145491	ROPN1L	rhophilin associated tail protein 1-like		NI	3	TC0500006744.hg.2	rhophilin associated tail protein 1-like	TC0500006744.hg.2	Host	Host	1.88541	4.32485	8.74222	7.07896e-12	8.93339e-11	16.3538
100421561		LOC100421561	family with sequence similarity 133, member A pseudogene		I	3	TC0500007552.hg.2	family with sequence similarity 133, member A pseudogene	TC0500007552.hg.2	Host	Host	0.8773	9.37406	8.74222	7.07896e-12	8.93339e-11	16.3538
79848	ENSG00000104218	CSPP1	centrosome and spindle pole associated protein 1		NI	3	TC0800007870.hg.2	centrosome and spindle pole associated protein 1	TC0800007870.hg.2	Host	Host	1.49786	7.66234	8.74081	7.11526e-12	8.97336e-11	16.3487
10092	ENSG00000162704	ARPC5	actin related protein 2/3 complex, subunit 5, 16kDa		I	3	TC0100016658.hg.2	actin related protein 2/3 complex subunit 5	TC0100016658.hg.2	Host	Host	-0.656775	10.9811	-8.7385	7.17525e-12	9.04315e-11	16.3403
55702	ENSG00000105248	CCDC94	coiled-coil domain containing 94		NI	3	TC1900006683.hg.2	coiled-coil domain containing 94	TC1900006683.hg.2	Host	Host	-1.01526	7.80944	-8.73571	7.24855e-12	9.1296e-11	16.3301
79791	ENSG00000103264	FBXO31	F-box protein 31		I	3	TC1600011578.hg.2	F-box protein 31	TC1600011578.hg.2	Host	Host	0.992225	9.3874	8.73495	7.26855e-12	9.14885e-11	16.3274
22826	ENSG00000126698	DNAJC8	DnaJ (Hsp40) homolog, subfamily C, member 8		I	4	TC0100013472.hg.2	DnaJ (Hsp40) homolog, subfamily C, member 8	TC0100013472.hg.2	Host	Host	0.623012	10.4965	8.72682	7.48687e-12	9.41754e-11	16.2977
169436	ENSG00000198870	STKLD1	serine/threonine kinase-like domain containing 1		NI	3	TC0900009076.hg.2	serine/threonine kinase-like domain containing 1	TC0900009076.hg.2	Host	Host	2.0533	5.2106	8.72654	7.49431e-12	9.4208e-11	16.2967
2781	ENSG00000128266	GNAZ	guanine nucleotide binding protein (G protein), alpha z polypeptide		I	3	TC2200006827.hg.2	guanine nucleotide binding protein (G protein), alpha z polypeptide	TC2200006827.hg.2	Host	Host	3.02917	6.51992	8.7257	7.51727e-12	9.44354e-11	16.2937
5160	ENSG00000131828	PDHA1	pyruvate dehydrogenase (lipoamide) alpha 1		I	3	TC0X00006739.hg.2	pyruvate dehydrogenase (lipoamide) alpha 1	TC0X00006739.hg.2	Host	Host	0.973378	10.9515	8.71771	7.73916e-12	9.716e-11	16.2645
80178	ENSG00000162062	C16orf59	chromosome 16 open reading frame 59		NI	3	TC1600006614.hg.2	chromosome 16 open reading frame 59	TC1600006614.hg.2	Host	Host	1.40744	5.19339	8.7166	7.77051e-12	9.74905e-11	16.2605
285368	ENSG00000163704	PRRT3	proline-rich transmembrane protein 3		I	3	TC0300010223.hg.2	proline-rich transmembrane protein 3	TC0300010223.hg.2	Host	Host	1.76085	6.65816	8.7147	7.8244e-12	9.81032e-11	16.2535
6517	ENSG00000181856	SLC2A4	solute carrier family 2 (facilitated glucose transporter), member 4		NI	3	TC1700006735.hg.2	solute carrier family 2 (facilitated glucose transporter), member 4	TC1700006735.hg.2	Host	Host	1.21971	6.04642	8.71377	7.85082e-12	9.83709e-11	16.2502
84954	ENSG00000008382	MPND	MPN domain containing		NI	3	TC1900006688.hg.2	MPN domain containing	TC1900006688.hg.2	Host	Host	1.07843	9.15034	8.7067	8.05541e-12	1.00869e-10	16.2244
653598	ENSG00000263464	PPIAL4C	peptidylprolyl isomerase A (cyclophilin A)-like 4C		I	1	TC0100009858.hg.2	peptidylprolyl isomerase A (cyclophilin A)-like 4C	TC0100009858.hg.2	Host	Host	-0.617182	11.2027	-8.70263	8.17561e-12	1.02308e-10	16.2096
5245	ENSG00000167085	PHB	prohibitin		I	3	TC1700011045.hg.2	prohibitin	TC1700011045.hg.2	Host	Host	0.753477	11.1183	8.69943	8.27149e-12	1.03442e-10	16.1979
6237	ENSG00000126458	RRAS	related RAS viral (r-ras) oncogene homolog		I	3	TC1900011153.hg.2	related RAS viral (r-ras) oncogene homolog	TC1900011153.hg.2	Host	Host	1.4374	9.35363	8.69923	8.27765e-12	1.03452e-10	16.1971
25824	ENSG00000126432	PRDX5	peroxiredoxin 5		I	3	TC1100007948.hg.2	peroxiredoxin 5	TC1100007948.hg.2	Host	Host	-0.613211	11.4675	-8.69713	8.34108e-12	1.04178e-10	16.1895
4267	ENSG00000002586	CD99	CD99 molecule		I	3	TC0X00006477.hg.2	CD99 molecule	TC0X00006477.hg.2	Host	Host	-0.823163	10.1024	-8.69632	8.36559e-12	1.04417e-10	16.1866
3073	ENSG00000213614	HEXA	hexosaminidase A (alpha polypeptide)		I	3	TC1500010890.hg.2	hexosaminidase A (alpha polypeptide)	TC1500010890.hg.2	Host	Host	-1.752	7.58246	-8.69441	8.42409e-12	1.05079e-10	16.1796
221504		ZBTB9	zinc finger and BTB domain containing 9		I	3	TC0600014112.hg.2	zinc finger and BTB domain containing 9	TC0600014112.hg.2	Host	Host	1.08609	8.33997	8.69316	8.46249e-12	1.0549e-10	16.175
9080	ENSG00000213937	CLDN9	claudin 9		NI	3	TC1600006651.hg.2	claudin 9	TC1600006651.hg.2	Host	Host	1.3803	5.96409	8.69143	8.51584e-12	1.06087e-10	16.1687
1938	ENSG00000167658	EEF2	eukaryotic translation elongation factor 2		I	3	TC1900009316.hg.2	eukaryotic translation elongation factor 2	TC1900009316.hg.2	Host	Host	0.441109	12.1413	8.69123	8.52209e-12	1.06097e-10	16.168
65268	ENSG00000165238	WNK2	WNK lysine deficient protein kinase 2		NI	3	TC0900007981.hg.2	WNK lysine deficient protein kinase 2	TC0900007981.hg.2	Host	Host	1.86156	4.96478	8.68884	8.59669e-12	1.06957e-10	16.1593
8643	ENSG00000117425	PTCH2	patched 2		I	3	TC0100013993.hg.2	patched 2	TC0100013993.hg.2	Host	Host	1.16444	6.63834	8.68653	8.66912e-12	1.07789e-10	16.1509
8801	ENSG00000172340	SUCLG2	succinate-CoA ligase, GDP-forming, beta subunit		I	3	TC0300011436.hg.2	succinate-CoA ligase, GDP-forming, beta subunit	TC0300011436.hg.2	Host	Host	-1.77677	8.05679	-8.68598	8.68658e-12	1.07937e-10	16.1488
83903	ENSG00000177602	GSG2	germ cell associated 2 (haspin)		I	3	TC1700006592.hg.2	germ cell associated 2 (haspin)	TC1700006592.hg.2	Host	Host	2.80332	5.65504	8.68445	8.73516e-12	1.08471e-10	16.1433
9779	ENSG00000131374	TBC1D5	TBC1 domain family, member 5		I	4	TC0300013948.hg.2	TBC1 domain family, member 5	TC0300013948.hg.2	Host	Host	-2.18237	6.94761	-8.68375	8.75754e-12	1.0868e-10	16.1407
369	ENSG00000078061	ARAF	A-Raf proto-oncogene, serine/threonine kinase		I	3	TC0X00007148.hg.2	A-Raf proto-oncogene, serine/threonine kinase	TC0X00007148.hg.2	Host	Host	-0.817198	10.4915	-8.68353	8.76449e-12	1.08697e-10	16.1399
286827	ENSG00000213186	TRIM59	tripartite motif containing 59		I	3	TC0300014075.hg.2	tripartite motif containing 59	TC0300014075.hg.2	Host	Host	-1.32195	9.15954	-8.67641	8.99457e-12	1.11479e-10	16.114
8481	ENSG00000046651	OFD1	oral-facial-digital syndrome 1		I	3	TC0X00006658.hg.2	oral-facial-digital syndrome 1	TC0X00006658.hg.2	Host	Host	-0.554581	10.9067	-8.67463	9.05337e-12	1.12136e-10	16.1074
55734	ENSG00000020256	ZFP64	ZFP64 zinc finger protein		I	3	TC2000009469.hg.2	ZFP64 zinc finger protein	TC2000009469.hg.2	Host	Host	-2.69393	7.34366	-8.67018	9.20116e-12	1.13894e-10	16.0912
23118	ENSG00000055208	TAB2	TGF-beta activated kinase 1/MAP3K7 binding protein 2		I	3	TC0600009789.hg.2	TGF-beta activated kinase 1/MAP3K7 binding protein 2	TC0600009789.hg.2	Host	Host	-0.572179	10.9282	-8.66994	9.20914e-12	1.1392e-10	16.0903
81844	ENSG00000169871	TRIM56	tripartite motif containing 56		I	3	TC0700008579.hg.2	tripartite motif containing 56	TC0700008579.hg.2	Host	Host	-2.44878	8.01138	-8.66923	9.23293e-12	1.14141e-10	16.0878
83464	ENSG00000138613	APH1B	APH1B gamma secretase subunit		I	3	TC1500007520.hg.2	APH1B gamma secretase subunit	TC1500007520.hg.2	Host	Host	-0.654501	10.8846	-8.6679	9.27788e-12	1.14624e-10	16.0829
58473	ENSG00000021300	PLEKHB1	pleckstrin homology domain containing, family B (evectins) member 1		I	3	TC1100008392.hg.2	pleckstrin homology domain containing, family B (evectins) member 1	TC1100008392.hg.2	Host	Host	-1.75848	8.03349	-8.66663	9.32109e-12	1.15085e-10	16.0782
653333		FAM86B2	family with sequence similarity 86, member B2		I	4	TC0800009656.hg.2	family with sequence similarity 86, member B2	TC0800009656.hg.2	Host	Host	0.898082	8.42834	8.65887	9.58841e-12	1.1831e-10	16.0499
54020	ENSG00000160190	SLC37A1	solute carrier family 37 (glucose-6-phosphate transporter), member 1		I	3	TC2100008527.hg.2	solute carrier family 37 (glucose-6-phosphate transporter), member 1	TC2100008527.hg.2	Host	Host	-1.32709	7.99556	-8.65418	9.75366e-12	1.20272e-10	16.0328
23779		ARHGAP8	Rho GTPase activating protein 8		I	3	TC2200009284.hg.2	Rho GTPase activating protein 8	TC2200009284.hg.2	Host	Host	2.89016	5.94244	8.65284	9.80121e-12	1.20782e-10	16.0279
23550	ENSG00000125637	PSD4	pleckstrin and Sec7 domain containing 4		I	1	TC0200008955.hg.2	pleckstrin and Sec7 domain containing 4	TC0200008955.hg.2	Host	Host	-2.70695	7.82203	-8.64651	1.00301e-11	1.23524e-10	16.0048
27089	ENSG00000164405	UQCRQ	ubiquinol-cytochrome c reductase, complex III subunit VII, 9.5kDa		I	3	TC0500008653.hg.2	ubiquinol-cytochrome c reductase complex III subunit VII	TC0500008653.hg.2	Host	Host	0.59987	11.3793	8.64168	1.02081e-11	1.25637e-10	15.9872
143	ENSG00000102699	PARP4	poly (ADP-ribose) polymerase family, member 4		I	3	TC1300008359.hg.2	poly(ADP-ribose) polymerase family member 4	TC1300008359.hg.2	Host	Host	-2.71806	7.95953	-8.64087	1.02382e-11	1.25928e-10	15.9843
64753	ENSG00000128596	CCDC136	coiled-coil domain containing 136		I	3	TC0700009065.hg.2	coiled-coil domain containing 136	TC0700009065.hg.2	Host	Host	-1.76268	7.09657	-8.63737	1.03696e-11	1.27463e-10	15.9715
54894	ENSG00000108375	RNF43	ring finger protein 43		NI	3	TC1700012439.hg.2	ring finger protein 43	TC1700012439.hg.2	Host	Host	-2.45748	6.20564	-8.63623	1.04131e-11	1.27916e-10	15.9673
2000	ENSG00000102034	ELF4	E74-like factor 4 (ets domain transcription factor)		I	3	TC0X00010799.hg.2	E74-like factor 4 (ets domain transcription factor)	TC0X00010799.hg.2	Host	Host	-2.50072	7.68911	-8.63384	1.0504e-11	1.28952e-10	15.9586
6388	ENSG00000132581	SDF2	stromal cell-derived factor 2		I	3	TC1700010204.hg.2	stromal cell-derived factor 2	TC1700010204.hg.2	Host	Host	0.913754	8.88871	8.63111	1.06091e-11	1.30159e-10	15.9486
5226	ENSG00000142657	PGD	phosphogluconate dehydrogenase		I	3	TC0100006818.hg.2	phosphogluconate dehydrogenase	TC0100006818.hg.2	Host	Host	2.14668	4.98562	8.63057	1.063e-11	1.30334e-10	15.9466
81552	ENSG00000154978	VOPP1	vesicular, overexpressed in cancer, prosurvival protein 1		I	3	TC0700011139.hg.2	vesicular, overexpressed in cancer, prosurvival protein 1	TC0700011139.hg.2	Host	Host	-1.03446	8.58174	-8.62855	1.07087e-11	1.31216e-10	15.9393
1163	ENSG00000173207	CKS1B	CDC28 protein kinase regulatory subunit 1B		I	3	TC0100010100.hg.2	CDC28 protein kinase regulatory subunit 1B	TC0100010100.hg.2	Host	Host	1.14979	10.2284	8.62634	1.07952e-11	1.32191e-10	15.9312
7786	ENSG00000139625	MAP3K12	mitogen-activated protein kinase kinase kinase 12		I	3	TC1200010806.hg.2	mitogen-activated protein kinase kinase kinase 12	TC1200010806.hg.2	Host	Host	-1.34844	8.90928	-8.61139	1.14003e-11	1.39513e-10	15.8766
7074	ENSG00000156299	TIAM1	T-cell lymphoma invasion and metastasis 1		I	3	TC2100008555.hg.2	T-cell lymphoma invasion and metastasis 1	TC2100008555.hg.2	Host	Host	-2.24291	8.04899	-8.60437	1.1696e-11	1.43043e-10	15.8509
11083	ENSG00000101191	DIDO1	death inducer-obliterator 1		I	3	TC2000009782.hg.2	death inducer-obliterator 1	TC2000009782.hg.2	Host	Host	-1.08485	9.13225	-8.59622	1.20487e-11	1.47263e-10	15.8212
823	ENSG00000014216	CAPN1	calpain 1, (mu/I) large subunit		I	3	TC1100008005.hg.2	calpain 1, (mu/I) large subunit	TC1100008005.hg.2	Host	Host	-1.00923	7.78517	-8.59485	1.21091e-11	1.47908e-10	15.8162
53917	ENSG00000169228	RAB24	RAB24, member RAS oncogene family		I	3	TC0500013415.hg.2	RAB24, member RAS oncogene family	TC0500013415.hg.2	Host	Host	1.23446	7.22962	8.59263	1.22078e-11	1.49008e-10	15.8081
339287	ENSG00000188895	MSL1	male-specific lethal 1 homolog (Drosophila)		I	3	TC1700007779.hg.2	male-specific lethal 1 homolog (Drosophila)	TC1700007779.hg.2	Host	Host	-1.58154	9.86559	-8.59248	1.22145e-11	1.49008e-10	15.8075
51317	ENSG00000135365	PHF21A	PHD finger protein 21A		I	3	TC1100010688.hg.2	PHD finger protein 21A	TC1100010688.hg.2	Host	Host	-1.09485	10.062	-8.59122	1.22708e-11	1.496e-10	15.8029
8497	ENSG00000143847	PPFIA4	protein tyrosine phosphatase, receptor type, f polypeptide (PTPRF), interacting protein (liprin), alpha 4		I	3	TC0100011243.hg.2	protein tyrosine phosphatase, receptor type, f polypeptide (PTPRF), interacting protein (liprin), alpha 4	TC0100011243.hg.2	Host	Host	2.09439	6.43558	8.59053	1.23018e-11	1.49884e-10	15.8004
11035	ENSG00000129465	RIPK3	receptor-interacting serine-threonine kinase 3		I	3	TC1400010727.hg.2	receptor-interacting serine-threonine kinase 3	TC1400010727.hg.2	Host	Host	-2.09828	6.48045	-8.58793	1.24189e-11	1.51194e-10	15.7909
54475	ENSG00000073536	NLE1	notchless homolog 1 (Drosophila)		I	3	TC1700010413.hg.2	notchless homolog 1 (Drosophila)	TC1700010413.hg.2	Host	Host	1.29868	7.09992	8.5878	1.24249e-11	1.51194e-10	15.7904
8913	ENSG00000006283	CACNA1G	calcium channel, voltage-dependent, T type, alpha 1G subunit		NI	3	TC1700008262.hg.2	calcium channel, voltage-dependent, T type, alpha 1G subunit	TC1700008262.hg.2	Host	Host	1.84714	4.2777	8.58598	1.25076e-11	1.52105e-10	15.7838
5683	ENSG00000106588	PSMA2	proteasome subunit alpha 2		I	3	TC0700013544.hg.2	proteasome subunit alpha 2	TC0700013544.hg.2	Host	Host	0.403666	11.6399	8.5842	1.25892e-11	1.53002e-10	15.7773
4815	ENSG00000171840	NINJ2	ninjurin 2		I	3	TC1200009558.hg.2	ninjurin 2	TC1200009558.hg.2	Host	Host	-1.89082	7.57669	-8.58391	1.26027e-11	1.5307e-10	15.7762
1773	ENSG00000213918	DNASE1	deoxyribonuclease I		I	3	TC1600011345.hg.2	deoxyribonuclease I	TC1600011345.hg.2	Host	Host	-1.15707	8.99454	-8.58344	1.26242e-11	1.53235e-10	15.7745
84193	ENSG00000183576	SETD3	SET domain containing 3		I	3	TC1400010169.hg.2	SET domain containing 3	TC1400010169.hg.2	Host	Host	0.954989	8.81483	8.58149	1.27144e-11	1.54234e-10	15.7673
8906	ENSG00000213983	AP1G2	adaptor-related protein complex 1, gamma 2 subunit		I	3	TC1400010718.hg.2	adaptor-related protein complex 1, gamma 2 subunit	TC1400010718.hg.2	Host	Host	-0.776216	9.66878	-8.58046	1.27621e-11	1.54716e-10	15.7636
148156	ENSG00000167785	ZNF558	zinc finger protein 558		NI	3	TC1900009558.hg.2	zinc finger protein 558	TC1900009558.hg.2	Host	Host	0.858827	8.29137	8.57457	1.30398e-11	1.57984e-10	15.742
51265	ENSG00000006837	CDKL3	cyclin-dependent kinase-like 3		I	3	TC0500013360.hg.2	cyclin-dependent kinase-like 3	TC0500013360.hg.2	Host	Host	1.78233	6.97944	8.57279	1.31246e-11	1.58911e-10	15.7356
51124	ENSG00000134049	IER3IP1	immediate early response 3 interacting protein 1		I	3	TC1800009281.hg.2	immediate early response 3 interacting protein 1	TC1800009281.hg.2	Host	Host	0.719223	10.2634	8.57183	1.31707e-11	1.59278e-10	15.732
540	ENSG00000123191	ATP7B	ATPase, Cu++ transporting, beta polypeptide		I	3	TC1300009004.hg.2	ATPase, Cu++ transporting, beta polypeptide	TC1300009004.hg.2	Host	Host	2.12409	5.37615	8.57182	1.31712e-11	1.59278e-10	15.732
90806	ENSG00000174606	ANGEL2	angel homolog 2 (Drosophila)		I	3	TC0100017267.hg.2	angel homolog 2 (Drosophila)	TC0100017267.hg.2	Host	Host	-2.00378	6.77021	-8.57161	1.31815e-11	1.59303e-10	15.7312
3660	ENSG00000168310	IRF2	interferon regulatory factor 2		I	3	TC0400012606.hg.2	interferon regulatory factor 2	TC0400012606.hg.2	Host	Host	-1.28378	8.4892	-8.56691	1.34093e-11	1.61954e-10	15.7141
146429	ENSG00000259803	SLC22A31	solute carrier family 22, member 31		NI	3	TC1600011257.hg.2	solute carrier family 22, member 31	TC1600011257.hg.2	Host	Host	0.939849	6.90072	8.5657	1.34687e-11	1.6257e-10	15.7096
3925	ENSG00000117632	STMN1	stathmin 1		I	3	TC0100013369.hg.2	stathmin 1	TC0100013369.hg.2	Host	Host	1.2476	11.2422	8.56534	1.34866e-11	1.62686e-10	15.7083
4300	ENSG00000171843	MLLT3	myeloid/lymphoid or mixed-lineage leukemia; translocated to, 3		I	3	TC0900009673.hg.2	myeloid/lymphoid or mixed-lineage leukemia; translocated to, 3	TC0900009673.hg.2	Host	Host	-0.773311	11.4179	-8.55964	1.37699e-11	1.66001e-10	15.6875
91734	ENSG00000148377	IDI2	isopentenyl-diphosphate delta isomerase 2		I	1	TC1000009535.hg.2	isopentenyl-diphosphate delta isomerase 2	TC1000009535.hg.2	Host	Host	1.92354	6.40713	8.55832	1.38366e-11	1.667e-10	15.6827
100499483	ENSG00000197816	CCDC180	coiled-coil domain containing 180		I	3	TC0900008145.hg.2	coiled-coil domain containing 180	TC0900008145.hg.2	Host	Host	-2.18288	7.53937	-8.5575	1.38781e-11	1.67097e-10	15.6797
140823	ENSG00000125995	ROMO1	reactive oxygen species modulator 1		I	3	TC2000007227.hg.2	reactive oxygen species modulator 1	TC2000007227.hg.2	Host	Host	0.566297	11.7233	8.54496	1.45283e-11	1.74818e-10	15.6338
80195	ENSG00000133678	TMEM254	transmembrane protein 254		I	3	TC1000008221.hg.2	transmembrane protein 254	TC1000008221.hg.2	Host	Host	-2.03288	7.7903	-8.54321	1.46215e-11	1.75829e-10	15.6274
3560	ENSG00000100385	IL2RB	interleukin 2 receptor, beta		I	3	TC2200008637.hg.2	interleukin 2 receptor, beta	TC2200008637.hg.2	Host	Host	-3.0885	8.06418	-8.543	1.46328e-11	1.75857e-10	15.6266
340481	ENSG00000175893	ZDHHC21	zinc finger, DHHC-type containing 21		I	3	TC0900009579.hg.2	zinc finger, DHHC-type containing 21	TC0900009579.hg.2	Host	Host	-2.78865	8.78411	-8.5388	1.48592e-11	1.78467e-10	15.6113
8530	ENSG00000077984	CST7	cystatin F (leukocystatin)		I	3	TC2000007005.hg.2	cystatin F (leukocystatin)	TC2000007005.hg.2	Host	Host	-2.69984	8.64616	-8.53774	1.49166e-11	1.79045e-10	15.6074
2256	ENSG00000161958	FGF11	fibroblast growth factor 11		NI	3	TC1700012183.hg.2	fibroblast growth factor 11	TC1700012183.hg.2	Host	Host	1.90814	6.57762	8.53749	1.49305e-11	1.79101e-10	15.6065
55622	ENSG00000018699	TTC27	tetratricopeptide repeat domain 27		NI	4	TC0200007195.hg.2	tetratricopeptide repeat domain 27	TC0200007195.hg.2	Host	Host	-1.60433	6.74023	-8.53618	1.50019e-11	1.79846e-10	15.6017
8405	ENSG00000121067	SPOP	speckle-type POZ protein		I	3	TC1700011055.hg.2	speckle-type POZ protein	TC1700011055.hg.2	Host	Host	-0.763876	8.77241	-8.53597	1.50137e-11	1.79877e-10	15.6009
1263	ENSG00000173846	PLK3	polo-like kinase 3		I	3	TC0100008105.hg.2	polo-like kinase 3	TC0100008105.hg.2	Host	Host	-0.876321	9.9528	-8.53322	1.51652e-11	1.8158e-10	15.5909
283349	ENSG00000153179	RASSF3	Ras association (RalGDS/AF-6) domain family member 3		I	3	TC1200008005.hg.2	Ras association (RalGDS/AF-6) domain family member 3	TC1200008005.hg.2	Host	Host	-1.01628	9.41999	-8.53132	1.52706e-11	1.8273e-10	15.5839
154075	ENSG00000164483	SAMD3	sterile alpha motif domain containing 3		I	3	TC0600013160.hg.2	sterile alpha motif domain containing 3	TC0600013160.hg.2	Host	Host	-3.45368	6.97242	-8.531	1.5289e-11	1.82837e-10	15.5827
6342	ENSG00000116171	SCP2	sterol carrier protein 2		I	3	TC0100008336.hg.2	sterol carrier protein 2	TC0100008336.hg.2	Host	Host	-1.58978	8.5838	-8.52386	1.56929e-11	1.87511e-10	15.5566
6430	ENSG00000100650	SRSF5	serine/arginine-rich splicing factor 5		I	3	TC1400007562.hg.2	serine/arginine-rich splicing factor 5	TC1400007562.hg.2	Host	Host	-0.699605	11.5701	-8.52375	1.56992e-11	1.87511e-10	15.5562
80210	ENSG00000135931	ARMC9	armadillo repeat containing 9		NI	3	TC0200011054.hg.2	armadillo repeat containing 9	TC0200011054.hg.2	Host	Host	1.80909	6.54903	8.52026	1.5901e-11	1.89805e-10	15.5434
29095	ENSG00000123353	ORMDL2	ORMDL sphingolipid biosynthesis regulator 2		I	3	TC1200007810.hg.2	ORMDL sphingolipid biosynthesis regulator 2	TC1200007810.hg.2	Host	Host	0.727191	10.0759	8.51948	1.59461e-11	1.90226e-10	15.5406
100532737	ENSG00000254870	ATP6V1G2-DDX39B	ATP6V1G2-DDX39B readthrough (NMD candidate)		NI	3	TC0600014259.hg.2	ATP6V1G2-DDX39B readthrough (NMD candidate)	TC0600014259.hg.2	Host	Host	-0.670558	10.2598	-8.51594	1.61537e-11	1.92584e-10	15.5276
55857	ENSG00000088970	KIZ	kizuna centrosomal protein		I	3	TC2000006894.hg.2	kizuna centrosomal protein	TC2000006894.hg.2	Host	Host	-0.903719	8.68112	-8.51316	1.63189e-11	1.94435e-10	15.5174
5874	ENSG00000041353	RAB27B	RAB27B, member RAS oncogene family		I	3	TC1800007360.hg.2	RAB27B, member RAS oncogene family	TC1800007360.hg.2	Host	Host	-3.53841	6.96476	-8.51042	1.64831e-11	1.96271e-10	15.5074
8464	ENSG00000196284	SUPT3H	SPT3 homolog, SAGA and STAGA complex component		I	3	TC0600011927.hg.2	SPT3 homolog, SAGA and STAGA complex component	TC0600011927.hg.2	Host	Host	-2.70572	7.88136	-8.5069	1.66967e-11	1.98692e-10	15.4945
79139	ENSG00000136986	DERL1	derlin 1		I	4	TC0800011669.hg.2	derlin 1	TC0800011669.hg.2	Host	Host	-1.22101	8.73984	-8.49864	1.72084e-11	2.04656e-10	15.4643
728661	ENSG00000189339	SLC35E2B	solute carrier family 35, member E2B		I	3	TC0100018388.hg.2	solute carrier family 35, member E2B	TC0100018388.hg.2	Host	Host	-1.08586	10.1111	-8.49141	1.76694e-11	2.09881e-10	15.4378
9906	ENSG00000215790	SLC35E2	solute carrier family 35, member E2		I	3	TC0100018390.hg.2	solute carrier family 35, member E2	TC0100018390.hg.2	Host	Host	-1.08586	10.1111	-8.49141	1.76694e-11	2.09881e-10	15.4378
23555	ENSG00000099282	TSPAN15	tetraspanin 15		I	3	TC1000007895.hg.2	tetraspanin 15	TC1000007895.hg.2	Host	Host	3.42125	4.92578	8.49075	1.77118e-11	2.10256e-10	15.4354
57003	ENSG00000108588	CCDC47	coiled-coil domain containing 47		I	2	TC1700012446.hg.2	coiled-coil domain containing 47	TC1700012446.hg.2	Host	Host	1.40677	8.63661	8.48861	1.78515e-11	2.11689e-10	15.4276
860	ENSG00000124813	RUNX2	runt-related transcription factor 2		I	3	TC0600008146.hg.2	runt-related transcription factor 2	TC0600008146.hg.2	Host	Host	-2.11075	9.21881	-8.48856	1.78543e-11	2.11689e-10	15.4274
220158		GTSCR1	Gilles de la Tourette syndrome chromosome region, candidate 1 (non-protein coding)		I	3	TC1800008988.hg.2	Gilles de la Tourette syndrome chromosome region, candidate 1 (non-protein coding)	TC1800008988.hg.2	Host	Host	-1.4776	6.43432	-8.48715	1.79468e-11	2.12656e-10	15.4222
5216	ENSG00000108518	PFN1	profilin 1		I	3	TC1700009539.hg.2	profilin 1	TC1700009539.hg.2	Host	Host	-0.49365	12.2141	-8.47685	1.8636e-11	2.20562e-10	15.3845
2967	ENSG00000111358	GTF2H3	general transcription factor IIH, polypeptide 3, 34kDa		I	3	TC1200009250.hg.2	general transcription factor IIH subunit 3	TC1200009250.hg.2	Host	Host	1.24473	8.60093	8.47684	1.86368e-11	2.20562e-10	15.3845
9130	ENSG00000071859	FAM50A	family with sequence similarity 50, member A		I	1	TC0X00008833.hg.2	family with sequence similarity 50, member A	TC0X00008833.hg.2	Host	Host	1.21884	7.2432	8.473	1.88998e-11	2.23538e-10	15.3705
26993	ENSG00000011243	AKAP8L	A kinase (PRKA) anchor protein 8-like		I	3	TC1900009867.hg.2	A kinase (PRKA) anchor protein 8-like	TC1900009867.hg.2	Host	Host	1.298	10.6174	8.46372	1.95531e-11	2.31125e-10	15.3364
3664	ENSG00000117595	IRF6	interferon regulatory factor 6		NI	3	TC0100017172.hg.2	interferon regulatory factor 6	TC0100017172.hg.2	Host	Host	2.21986	4.32006	8.45976	1.98382e-11	2.34352e-10	15.3219
91107	ENSG00000132481	TRIM47	tripartite motif containing 47		I	3	TC1700011774.hg.2	tripartite motif containing 47	TC1700011774.hg.2	Host	Host	-1.62276	7.86463	-8.45777	1.99835e-11	2.35924e-10	15.3146
902	ENSG00000134480	CCNH	cyclin H		I	3	TC0500011398.hg.2	cyclin H	TC0500011398.hg.2	Host	Host	0.534965	10.3116	8.4496	2.05899e-11	2.42935e-10	15.2847
54935	ENSG00000158716	DUSP23	dual specificity phosphatase 23		I	3	TC0100010267.hg.2	dual specificity phosphatase 23	TC0100010267.hg.2	Host	Host	1.11786	9.08623	8.44802	2.07092e-11	2.44195e-10	15.2789
2805	ENSG00000120053	GOT1	glutamic-oxaloacetic transaminase 1, soluble		I	3	TC1000011585.hg.2	glutamic-oxaloacetic transaminase 1, soluble	TC1000011585.hg.2	Host	Host	1.08765	8.87252	8.44688	2.07959e-11	2.45069e-10	15.2748
84065	ENSG00000186501	TMEM222	transmembrane protein 222		I	3	TC0100007507.hg.2	transmembrane protein 222	TC0100007507.hg.2	Host	Host	-1.2202	8.50521	-8.44612	2.08536e-11	2.45599e-10	15.272
84253	ENSG00000136895	GARNL3	GTPase activating Rap/RanGAP domain-like 3		I	1	TC0900012173.hg.2	GTPase activating Rap/RanGAP domain-like 3	TC0900012173.hg.2	Host	Host	2.49189	6.66454	8.44153	2.12066e-11	2.49606e-10	15.2552
439	ENSG00000198356	ASNA1	arsA arsenite transporter, ATP-binding, homolog 1 (bacterial)		I	3	TC1900007089.hg.2	arsA arsenite transporter, ATP-binding, homolog 1 (bacterial)	TC1900007089.hg.2	Host	Host	0.962755	9.95384	8.4407	2.12718e-11	2.50221e-10	15.2521
10768	ENSG00000168710	AHCYL1	adenosylhomocysteinase-like 1		I	3	TC0100009365.hg.2	adenosylhomocysteinase like 1	TC0100009365.hg.2	Host	Host	0.772345	11.0005	8.43873	2.14252e-11	2.51873e-10	15.2449
203	ENSG00000106992	AK1	adenylate kinase 1		I	3	TC0900012277.hg.2	adenylate kinase 1	TC0900012277.hg.2	Host	Host	-0.975734	9.50739	-8.43514	2.17093e-11	2.55058e-10	15.2317
28232	ENSG00000176463	SLCO3A1	solute carrier organic anion transporter family, member 3A1		I	3	TC1500008360.hg.2	solute carrier organic anion transporter family, member 3A1	TC1500008360.hg.2	Host	Host	-1.12296	9.80615	-8.431	2.20401e-11	2.58788e-10	15.2166
130074	ENSG00000152102	FAM168B	family with sequence similarity 168, member B		I	3	TC0200014288.hg.2	family with sequence similarity 168, member B	TC0200014288.hg.2	Host	Host	0.699303	9.49651	8.43059	2.20739e-11	2.59028e-10	15.2151
56852	ENSG00000070950	RAD18	RAD18 E3 ubiquitin protein ligase		I	3	TC0300010186.hg.2	RAD18 E3 ubiquitin protein ligase	TC0300010186.hg.2	Host	Host	1.29098	8.884	8.42617	2.24335e-11	2.63088e-10	15.1989
100533179		UBE2F-SCLY	UBE2F-SCLY readthrough (NMD candidate)		I	3	TC0200016605.hg.2	UBE2F-SCLY readthrough (NMD candidate)	TC0200016605.hg.2	Host	Host	0.775449	9.20034	8.4258	2.24638e-11	2.63285e-10	15.1975
339229	ENSG00000204237	OXLD1	oxidoreductase-like domain containing 1		I	3	TC1700012057.hg.2	oxidoreductase-like domain containing 1	TC1700012057.hg.2	Host	Host	-0.798463	10.3541	-8.41559	2.33197e-11	2.73152e-10	15.1601
10672	ENSG00000120063	GNA13	guanine nucleotide binding protein (G protein), alpha 13		I	3	TC1700011476.hg.2	guanine nucleotide binding protein (G protein), alpha 13	TC1700011476.hg.2	Host	Host	-0.537539	10.6564	-8.41518	2.33547e-11	2.73396e-10	15.1586
57326	ENSG00000163346	PBXIP1	pre-B-cell leukemia homeobox interacting protein 1		I	3	TC0100015932.hg.2	pre-B-cell leukemia homeobox interacting protein 1	TC0100015932.hg.2	Host	Host	-0.820141	7.44717	-8.41261	2.35761e-11	2.75822e-10	15.1492
116966	ENSG00000150627	WDR17	WD repeat domain 17		I	3	TC0400009376.hg.2	WD repeat domain 17	TC0400009376.hg.2	Host	Host	2.01371	5.49379	8.40993	2.38084e-11	2.78372e-10	15.1393
55969	ENSG00000101084	C20orf24	chromosome 20 open reading frame 24		I	4	TC2000009915.hg.2	chromosome 20 open reading frame 24	TC2000009915.hg.2	Host	Host	0.701941	9.60058	8.40863	2.39218e-11	2.79529e-10	15.1346
4783	ENSG00000165030	NFIL3	nuclear factor, interleukin 3 regulated		I	3	TC0900010769.hg.2	nuclear factor, interleukin 3 regulated	TC0900010769.hg.2	Host	Host	2.66713	6.92813	8.40737	2.4033e-11	2.8066e-10	15.1299
7064	ENSG00000172009	THOP1	thimet oligopeptidase 1		I	3	TC1900006600.hg.2	thimet oligopeptidase 1	TC1900006600.hg.2	Host	Host	2.02558	6.58386	8.40142	2.45621e-11	2.86666e-10	15.1081
10933	ENSG00000185787	MORF4L1	mortality factor 4 like 1		I	3	TC1500007986.hg.2	mortality factor 4 like 1	TC1500007986.hg.2	Host	Host	-0.652495	10.0744	-8.39898	2.47827e-11	2.88916e-10	15.0992
27292	ENSG00000086189	DIMT1	DIM1 dimethyladenosine transferase 1 homolog		I	3	TC0500010894.hg.2	DIM1 dimethyladenosine transferase 1 homolog	TC0500010894.hg.2	Host	Host	0.800244	10.2	8.39896	2.47847e-11	2.88916e-10	15.0991
25998	ENSG00000005700	IBTK	inhibitor of Bruton agammaglobulinemia tyrosine kinase		I	3	TC0600012413.hg.2	inhibitor of Bruton agammaglobulinemia tyrosine kinase	TC0600012413.hg.2	Host	Host	-1.7643	7.85601	-8.39543	2.5107e-11	2.92498e-10	15.0862
57102	ENSG00000047621	C12orf4	chromosome 12 open reading frame 4		I	3	TC1200009672.hg.2	chromosome 12 open reading frame 4	TC1200009672.hg.2	Host	Host	0.719209	9.95975	8.39241	2.53864e-11	2.95576e-10	15.0751
64781	ENSG00000100422	CERK	ceramide kinase		I	3	TC2200009028.hg.2	ceramide kinase	TC2200009028.hg.2	Host	Host	-0.823509	11.228	-8.38849	2.57541e-11	2.99677e-10	15.0607
5175	ENSG00000261371	PECAM1	platelet/endothelial cell adhesion molecule 1		I	3	TC1700011442.hg.2	platelet/endothelial cell adhesion molecule 1	TC1700011442.hg.2	Host	Host	-2.44862	6.7658	-8.38703	2.58922e-11	3.01104e-10	15.0554
28511	ENSG00000168256	NKIRAS2	NFKB inhibitor interacting Ras-like 2		I	3	TC1700007866.hg.2	NFKB inhibitor interacting Ras-like 2	TC1700007866.hg.2	Host	Host	0.917038	9.13547	8.38683	2.59114e-11	3.01146e-10	15.0546
654346	ENSG00000171916	LGALS9C	lectin, galactoside-binding, soluble, 9C		I	3	TC1700007127.hg.2	lectin, galactoside-binding, soluble, 9C	TC1700007127.hg.2	Host	Host	-1.97514	7.82927	-8.3848	2.61046e-11	3.0321e-10	15.0472
25912	ENSG00000143612	C1orf43	chromosome 1 open reading frame 43		I	1	TC0100015902.hg.2	chromosome 1 open reading frame 43	TC0100015902.hg.2	Host	Host	-0.857317	8.51386	-8.38348	2.6231e-11	3.04496e-10	15.0423
157313	ENSG00000184661	CDCA2	cell division cycle associated 2		I	3	TC0800007065.hg.2	cell division cycle associated 2	TC0800007065.hg.2	Host	Host	2.5489	4.82054	8.37229	2.73296e-11	3.17059e-10	15.0013
25992	ENSG00000162804	SNED1	sushi, nidogen and EGF-like domains 1		I	3	TC0200011379.hg.2	sushi, nidogen and EGF-like domains 1	TC0200011379.hg.2	Host	Host	-1.78688	8.47891	-8.36684	2.78809e-11	3.23262e-10	14.9813
1201		CLN3	ceroid-lipofuscinosis, neuronal 3		NI	3	TC1600009861.hg.2	ceroid-lipofuscinosis, neuronal 3	TC1600009861.hg.2	Host	Host	-0.798843	9.26763	-8.3661	2.79566e-11	3.23946e-10	14.9786
9668	ENSG00000256087	ZNF432	zinc finger protein 432		I	3	TC1900012020.hg.2	zinc finger protein 432	TC1900012020.hg.2	Host	Host	-1.62731	7.73405	-8.36587	2.798e-11	3.24023e-10	14.9777
6737	ENSG00000132109	TRIM21	tripartite motif containing 21		I	3	TC1100009880.hg.2	tripartite motif containing 21	TC1100009880.hg.2	Host	Host	-1.05208	8.90133	-8.36562	2.80058e-11	3.24129e-10	14.9768
898	ENSG00000105173	CCNE1	cyclin E1		I	3	TC1900007688.hg.2	cyclin E1	TC1900007688.hg.2	Host	Host	2.96809	6.3625	8.35584	2.90288e-11	3.35769e-10	14.9409
10576	ENSG00000166226	CCT2	chaperonin containing TCP1, subunit 2 (beta)		I	3	TC1200008147.hg.2	chaperonin containing TCP1, subunit 2 (beta)	TC1200008147.hg.2	Host	Host	1.11089	9.88679	8.35458	2.9163e-11	3.3712e-10	14.9363
5088		PBX2P1	pre-B-cell leukemia homeobox 2 pseudogene 1		I	3	TC0300009049.hg.2	pre-B-cell leukemia homeobox 2 pseudogene 1	TC0300009049.hg.2	Host	Host	-1.46827	9.33644	-8.35171	2.94712e-11	3.4048e-10	14.9258
55039	ENSG00000183665	TRMT12	tRNA methyltransferase 12 homolog (S. cerevisiae)		I	3	TC0800008769.hg.2	tRNA methyltransferase 12 homolog (S. cerevisiae)	TC0800008769.hg.2	Host	Host	1.33747	7.44574	8.35147	2.94974e-11	3.40581e-10	14.9249
80346	ENSG00000168476	REEP4	receptor accessory protein 4		I	3	TC0800009830.hg.2	receptor accessory protein 4	TC0800009830.hg.2	Host	Host	1.1169	8.52704	8.35128	2.95181e-11	3.40616e-10	14.9242
10046	ENSG00000013619	MAMLD1	mastermind-like domain containing 1		I	3	TC0X00008712.hg.2	mastermind-like domain containing 1	TC0X00008712.hg.2	Host	Host	2.16826	6.84481	8.34661	3.00277e-11	3.46291e-10	14.9071
256364	ENSG00000149499	EML3	echinoderm microtubule associated protein like 3		I	3	TC1100011090.hg.2	echinoderm microtubule associated protein like 3	TC1100011090.hg.2	Host	Host	-0.954244	9.9272	-8.34558	3.01417e-11	3.47399e-10	14.9033
6774	ENSG00000168610	STAT3	signal transducer and activator of transcription 3 (acute-phase response factor)		I	3	TC1700010721.hg.2	signal transducer and activator of transcription 3 (acute-phase response factor)	TC1700010721.hg.2	Host	Host	0.472889	10.8152	8.34411	3.03041e-11	3.49064e-10	14.8979
158293	ENSG00000188938	FAM120AOS	family with sequence similarity 120A opposite strand		I	3	TC0900010837.hg.2	family with sequence similarity 120A opposite strand	TC0900010837.hg.2	Host	Host	0.645629	10.1868	8.34163	3.05816e-11	3.52051e-10	14.8888
128240	ENSG00000163382	APOA1BP	apolipoprotein A-I binding protein		I	3	TC0100010185.hg.2	apolipoprotein A-I binding protein	TC0100010185.hg.2	Host	Host	0.582805	10.7481	8.34036	3.07234e-11	3.53474e-10	14.8841
2744	ENSG00000115419	GLS	glutaminase		I	3	TC0200010275.hg.2	glutaminase	TC0200010275.hg.2	Host	Host	0.73839	9.8969	8.34016	3.07465e-11	3.5353e-10	14.8834
23376	ENSG00000014123	UFL1	UFM1-specific ligase 1		I	3	TC0600008873.hg.2	UFM1-specific ligase 1	TC0600008873.hg.2	Host	Host	-1.38275	7.96358	-8.3289	3.20425e-11	3.68214e-10	14.8421
81889	ENSG00000180185	FAHD1	fumarylacetoacetate hydrolase domain containing 1		I	3	TC1600006569.hg.2	fumarylacetoacetate hydrolase domain containing 1	TC1600006569.hg.2	Host	Host	1.50702	8.43682	8.32803	3.21453e-11	3.69177e-10	14.8389
50650	ENSG00000163947	ARHGEF3	Rho guanine nucleotide exchange factor (GEF) 3		I	3	TC0300011259.hg.2	Rho guanine nucleotide exchange factor 3	TC0300011259.hg.2	Host	Host	-1.11448	9.3999	-8.32685	3.22853e-11	3.70487e-10	14.8345
23659	ENSG00000103066	PLA2G15	phospholipase A2, group XV		I	3	TC1600008189.hg.2	phospholipase A2, group XV	TC1600008189.hg.2	Host	Host	1.20191	7.2604	8.32674	3.22976e-11	3.70487e-10	14.8341
114659	ENSG00000185158	LRRC37B	leucine rich repeat containing 37B		I	3	TC1700012228.hg.2	leucine rich repeat containing 37B	TC1700012228.hg.2	Host	Host	-1.7773	8.55533	-8.32487	3.252e-11	3.72817e-10	14.8273
9961	ENSG00000013364	MVP	major vault protein		I	3	TC1600011378.hg.2	major vault protein	TC1600011378.hg.2	Host	Host	-0.877977	10.2472	-8.32203	3.28607e-11	3.76501e-10	14.8168
25939	ENSG00000101347	SAMHD1	SAM domain and HD domain 1		I	3	TC2000009023.hg.2	SAM domain and HD domain 1	TC2000009023.hg.2	Host	Host	-0.629814	11.281	-8.32166	3.2905e-11	3.76787e-10	14.8155
154141	ENSG00000172197	MBOAT1	membrane bound O-acyltransferase domain containing 1		I	3	TC0600010991.hg.2	membrane bound O-acyltransferase domain containing 1	TC0600010991.hg.2	Host	Host	-2.9055	8.1621	-8.32024	3.30779e-11	3.78543e-10	14.8102
2230	ENSG00000137714	FDX1	ferredoxin 1		I	3	TC1100009004.hg.2	ferredoxin 1	TC1100009004.hg.2	Host	Host	-0.727769	8.49231	-8.31738	3.34263e-11	3.82305e-10	14.7998
84061	ENSG00000102158	MAGT1	magnesium transporter 1		I	3	TC0X00010130.hg.2	magnesium transporter 1	TC0X00010130.hg.2	Host	Host	0.84535	10.1608	8.31353	3.39024e-11	3.87522e-10	14.7856
92703	ENSG00000163444	TMEM183A	transmembrane protein 183A		I	3	TC0100011242.hg.2	transmembrane protein 183A	TC0100011242.hg.2	Host	Host	0.606983	11.2023	8.31104	3.42134e-11	3.90846e-10	14.7765
5981	ENSG00000035928	RFC1	replication factor C (activator 1) 1, 145kDa		I	3	TC0400010459.hg.2	replication factor C subunit 1	TC0400010459.hg.2	Host	Host	0.830482	10.0769	8.30931	3.44306e-11	3.92984e-10	14.7701
55275	ENSG00000141252	VPS53	vacuolar protein sorting 53 homolog (S. cerevisiae)		I	3	TC1700009319.hg.2	vacuolar protein sorting 53 homolog (S. cerevisiae)	TC1700009319.hg.2	Host	Host	1.05545	9.16892	8.30923	3.44411e-11	3.92984e-10	14.7698
54499	ENSG00000143183	TMCO1	transmembrane and coiled-coil domains 1		I	3	TC0100016263.hg.2	transmembrane and coiled-coil domains 1	TC0100016263.hg.2	Host	Host	0.74778	9.64919	8.30503	3.49767e-11	3.98862e-10	14.7544
130271	ENSG00000152527	PLEKHH2	pleckstrin homology domain containing, family H (with MyTH4 domain) member 2		I	3	TC0200007399.hg.2	pleckstrin homology domain containing, family H (with MyTH4 domain) member 2	TC0200007399.hg.2	Host	Host	2.50557	4.33797	8.30369	3.51492e-11	4.00593e-10	14.7495
23053	ENSG00000214655	ZSWIM8	zinc finger, SWIM-type containing 8		I	3	TC1000008048.hg.2	zinc finger, SWIM-type containing 8	TC1000008048.hg.2	Host	Host	0.527033	11.5432	8.3018	3.53936e-11	4.03143e-10	14.7425
283989	ENSG00000182173	TSEN54	TSEN54 tRNA splicing endonuclease subunit		I	3	TC1700012307.hg.2	TSEN54 tRNA splicing endonuclease subunit	TC1700012307.hg.2	Host	Host	1.67537	7.87303	8.29804	3.58854e-11	4.08504e-10	14.7287
23174	ENSG00000140948	ZCCHC14	zinc finger, CCHC domain containing 14		I	1	TC1600011168.hg.2	zinc finger, CCHC domain containing 14	TC1600011168.hg.2	Host	Host	1.51009	9.45113	8.29566	3.62002e-11	4.11846e-10	14.72
403	ENSG00000138175	ARL3	ADP-ribosylation factor-like 3		I	2	TC1000011690.hg.2	ADP-ribosylation factor like GTPase 3	TC1000011690.hg.2	Host	Host	0.953051	9.89575	8.29413	3.64041e-11	4.13924e-10	14.7144
4358	ENSG00000115204	MPV17	MpV17 mitochondrial inner membrane protein		I	3	TC0200012072.hg.2	MpV17 mitochondrial inner membrane protein	TC0200012072.hg.2	Host	Host	0.780693	10.1375	8.29068	3.68674e-11	4.18876e-10	14.7017
79939	ENSG00000127526	SLC35E1	solute carrier family 35, member E1		I	3	TC1900011901.hg.2	solute carrier family 35, member E1	TC1900011901.hg.2	Host	Host	1.45448	8.66124	8.29057	3.68828e-11	4.18876e-10	14.7013
389203	ENSG00000250317	SMIM20	small integral membrane protein 20		I	3	TC0400007113.hg.2	small integral membrane protein 20	TC0400007113.hg.2	Host	Host	-1.64088	7.45648	-8.29002	3.6958e-11	4.19484e-10	14.6993
5518	ENSG00000105568	PPP2R1A	protein phosphatase 2, regulatory subunit A, alpha		I	3	TC1900008689.hg.2	protein phosphatase 2, regulatory subunit A, alpha	TC1900008689.hg.2	Host	Host	-0.919972	7.8208	-8.28903	3.70926e-11	4.20766e-10	14.6956
10664	ENSG00000102974	CTCF	CCCTC-binding factor (zinc finger protein)		I	1	TC1600008166.hg.2	CCCTC-binding factor (zinc finger protein)	TC1600008166.hg.2	Host	Host	-1.41638	8.86224	-8.28653	3.74343e-11	4.24394e-10	14.6864
25911	ENSG00000166171	DPCD	deleted in primary ciliary dyskinesia homolog (mouse)		I	3	TC1000008686.hg.2	deleted in primary ciliary dyskinesia homolog (mouse)	TC1000008686.hg.2	Host	Host	1.60113	7.7522	8.28514	3.76261e-11	4.26319e-10	14.6813
80019	ENSG00000165886	UBTD1	ubiquitin domain containing 1		I	3	TC1000008579.hg.2	ubiquitin domain containing 1	TC1000008579.hg.2	Host	Host	1.33451	8.13224	8.28317	3.78986e-11	4.29156e-10	14.6741
10077	ENSG00000064201	TSPAN32	tetraspanin 32		I	3	TC1100006572.hg.2	tetraspanin 32	TC1100006572.hg.2	Host	Host	-2.64811	8.15335	-8.26971	3.98197e-11	4.50647e-10	14.6246
55041	ENSG00000115762	PLEKHB2	pleckstrin homology domain containing, family B (evectins) member 2		I	3	TC0200016530.hg.2	pleckstrin homology domain containing, family B (evectins) member 2	TC0200016530.hg.2	Host	Host	1.23081	9.13884	8.26862	3.99787e-11	4.52183e-10	14.6206
51655	ENSG00000108551	RASD1	RAS, dexamethasone-induced 1		NI	3	TC1700009938.hg.2	RAS, dexamethasone-induced 1	TC1700009938.hg.2	Host	Host	1.86438	4.28306	8.26746	4.01496e-11	4.53852e-10	14.6164
1975	ENSG00000063046	EIF4B	eukaryotic translation initiation factor 4B		I	3	TC1200007687.hg.2	eukaryotic translation initiation factor 4B	TC1200007687.hg.2	Host	Host	-0.66108	10.7416	-8.26711	4.02016e-11	4.54175e-10	14.6151
246126	ENSG00000131002	TXLNGY	taxilin gamma pseudogene, Y-linked		I	3	TC0Y00006722.hg.2	taxilin gamma pseudogene, Y-linked	TC0Y00006722.hg.2	Host	Host	-0.987736	8.02181	-8.26475	4.05515e-11	4.57861e-10	14.6064
80273	ENSG00000109519	GRPEL1	GrpE-like 1, mitochondrial (E. coli)		I	3	TC0400009936.hg.2	GrpE-like 1, mitochondrial (E. coli)	TC0400009936.hg.2	Host	Host	0.76475	10.6273	8.26128	4.10712e-11	4.63459e-10	14.5937
23089	ENSG00000242265	PEG10	paternally expressed 10		NI	3	TC0700008367.hg.2	paternally expressed 10	TC0700008367.hg.2	Host	Host	1.79012	4.32358	8.26078	4.1147e-11	4.64045e-10	14.5918
1945	ENSG00000243364	EFNA4	ephrin-A4		I	3	TC0100018302.hg.2	ephrin-A4	TC0100018302.hg.2	Host	Host	1.921	7.38409	8.26059	4.11758e-11	4.64101e-10	14.5911
51491	ENSG00000048162	NOP16	NOP16 nucleolar protein		I	3	TC0500012937.hg.2	NOP16 nucleolar protein	TC0500012937.hg.2	Host	Host	0.865749	9.98197	8.259	4.14167e-11	4.66545e-10	14.5853
645426	ENSG00000278558	TMEM191C	transmembrane protein 191C		I	3	TC2200009200.hg.2	transmembrane protein 191C	TC2200009200.hg.2	Host	Host	1.22425	9.00238	8.25733	4.16711e-11	4.69138e-10	14.5792
54602	ENSG00000102471	NDFIP2	Nedd4 family interacting protein 2		I	3	TC1300007592.hg.2	Nedd4 family interacting protein 2	TC1300007592.hg.2	Host	Host	2.12774	7.53926	8.25683	4.17485e-11	4.69737e-10	14.5773
51765	ENSG00000134602	STK26	serine/threonine protein kinase 26		I	3	TC0X00008437.hg.2	serine/threonine protein kinase 26	TC0X00008437.hg.2	Host	Host	-0.89855	9.59438	-8.25408	4.21727e-11	4.74235e-10	14.5672
58493	ENSG00000148153	INIP	INTS3 and NABP interacting protein		I	3	TC0900011236.hg.2	INTS3 and NABP interacting protein	TC0900011236.hg.2	Host	Host	0.998989	9.14538	8.25374	4.22252e-11	4.74551e-10	14.5659
407977	ENSG00000248871	TNFSF12-TNFSF13	TNFSF12-TNFSF13 readthrough		NI	3	TC1700012187.hg.2	TNFSF12-TNFSF13 readthrough	TC1700012187.hg.2	Host	Host	-2.03756	5.96228	-8.24771	4.31698e-11	4.84886e-10	14.5438
23670	ENSG00000135048	TMEM2	transmembrane protein 2		I	3	TC0900010386.hg.2	transmembrane protein 2	TC0900010386.hg.2	Host	Host	-1.50291	8.68093	-8.24458	4.36703e-11	4.90223e-10	14.5323
115811	ENSG00000166578	IQCD	IQ motif containing D		I	3	TC1200011991.hg.2	IQ motif containing D	TC1200011991.hg.2	Host	Host	2.46246	4.33495	8.24108	4.42346e-11	4.96272e-10	14.5194
57194	ENSG00000206190	ATP10A	ATPase, class V, type 10A		NI	3	TC1500008757.hg.2	ATPase, class V, type 10A	TC1500008757.hg.2	Host	Host	-1.56735	7.10639	-8.23752	4.4818e-11	5.02526e-10	14.5063
10382	ENSG00000104833	TUBB4A	tubulin, beta 4A class IVa		I	3	TC1900009433.hg.2	tubulin, beta 4A class IVa	TC1900009433.hg.2	Host	Host	2.4696	6.71577	8.23142	4.58337e-11	5.13618e-10	14.4839
4640	ENSG00000166866	MYO1A	myosin IA		I	3	TC1200012806.hg.2	myosin IA	TC1200012806.hg.2	Host	Host	1.51841	6.15305	8.22935	4.61839e-11	5.17244e-10	14.4763
6046		BRD2	bromodomain containing 2		I	3	TC0600007675.hg.2	bromodomain containing 2	TC0600007675.hg.2	Host	Host	-0.511699	11.5063	-8.22749	4.65008e-11	5.20492e-10	14.4694
64147	ENSG00000088727	KIF9	kinesin family member 9		I	3	TC0300010975.hg.2	kinesin family member 9	TC0300010975.hg.2	Host	Host	1.67482	7.90795	8.22717	4.65558e-11	5.20808e-10	14.4683
22933	ENSG00000068903	SIRT2	sirtuin 2		I	3	TC1900010632.hg.2	sirtuin 2	TC1900010632.hg.2	Host	Host	1.04509	8.64041	8.22672	4.66325e-11	5.21366e-10	14.4666
11154	ENSG00000100478	AP4S1	adaptor-related protein complex 4, sigma 1 subunit		I	3	TC1400006833.hg.2	adaptor-related protein complex 4, sigma 1 subunit	TC1400006833.hg.2	Host	Host	-2.40574	7.00407	-8.21813	4.8129e-11	5.37786e-10	14.435
2664	ENSG00000203879	GDI1	GDP dissociation inhibitor 1		I	3	TC0X00008832.hg.2	GDP dissociation inhibitor 1	TC0X00008832.hg.2	Host	Host	0.718803	10.7361	8.20929	4.9718e-11	5.55223e-10	14.4025
392	ENSG00000175220	ARHGAP1	Rho GTPase activating protein 1		I	3	TC1100010712.hg.2	Rho GTPase activating protein 1	TC1100010712.hg.2	Host	Host	-1.00413	9.58331	-8.20884	4.97999e-11	5.55817e-10	14.4009
7593	ENSG00000099326	MZF1	myeloid zinc finger 1		I	3	TC1900011637.hg.2	myeloid zinc finger 1	TC1900011637.hg.2	Host	Host	-1.19817	7.76619	-8.20836	4.98877e-11	5.56477e-10	14.3991
9526	ENSG00000129255	MPDU1	mannose-P-dolichol utilization defect 1		I	3	TC1700006758.hg.2	mannose-P-dolichol utilization defect 1	TC1700006758.hg.2	Host	Host	-1.99163	8.50934	-8.20268	5.09407e-11	5.67897e-10	14.3782
4137		MAPT	microtubule-associated protein tau		NI	3	TC1700008082.hg.2	microtubule associated protein tau	TC1700008082.hg.2	Host	Host	2.20944	5.56753	8.19739	5.19416e-11	5.78723e-10	14.3587
51118	ENSG00000183520	UTP11L	UTP11-like, U3 small nucleolar ribonucleoprotein (yeast)		I	3	TC0100007858.hg.2	UTP11-like, U3 small nucleolar ribonucleoprotein (yeast)	TC0100007858.hg.2	Host	Host	1.03881	8.46002	8.19602	5.22037e-11	5.8131e-10	14.3537
10966	ENSG00000141542	RAB40B	RAB40B, member RAS oncogene family		I	3	TC1700012143.hg.2	RAB40B, member RAS oncogene family	TC1700012143.hg.2	Host	Host	1.5611	7.93255	8.1916	5.30601e-11	5.90507e-10	14.3374
80335	ENSG00000164091	WDR82	WD repeat domain 82		I	3	TC0300011158.hg.2	WD repeat domain 82	TC0300011158.hg.2	Host	Host	-0.817232	9.50388	-8.18873	5.36227e-11	5.96426e-10	14.3269
3298	ENSG00000025156	HSF2	heat shock transcription factor 2		I	3	TC0600009322.hg.2	heat shock transcription factor 2	TC0600009322.hg.2	Host	Host	1.13808	9.67169	8.1874	5.38846e-11	5.98996e-10	14.322
2833	ENSG00000186810	CXCR3	chemokine (C-X-C motif) receptor 3		I	2	TC0X00010005.hg.2	chemokine (C-X-C motif) receptor 3	TC0X00010005.hg.2	Host	Host	-1.4495	8.56131	-8.18654	5.40557e-11	6.00553e-10	14.3188
57060	ENSG00000090097	PCBP4	poly(rC) binding protein 4		I	3	TC0300013988.hg.2	poly(rC) binding protein 4	TC0300013988.hg.2	Host	Host	-1.81878	7.15189	-8.18137	5.50947e-11	6.11747e-10	14.2998
8776	ENSG00000063601	MTMR1	myotubularin related protein 1		I	3	TC0X00008718.hg.2	myotubularin related protein 1	TC0X00008718.hg.2	Host	Host	-1.65243	6.74777	-8.1811	5.51494e-11	6.12004e-10	14.2988
89801	ENSG00000049769	PPP1R3F	protein phosphatase 1, regulatory subunit 3F		NI	3	TC0X00011286.hg.2	protein phosphatase 1, regulatory subunit 3F	TC0X00011286.hg.2	Host	Host	-1.95882	5.88813	-8.17564	5.62677e-11	6.24057e-10	14.2787
55835	ENSG00000151849	CENPJ	centromere protein J		I	3	TC1300008371.hg.2	centromere protein J	TC1300008371.hg.2	Host	Host	2.30537	7.52636	8.17367	5.66765e-11	6.28232e-10	14.2715
90673	ENSG00000235194	PPP1R3E	protein phosphatase 1, regulatory subunit 3E		I	3	TC1400010717.hg.2	protein phosphatase 1, regulatory subunit 3E	TC1400010717.hg.2	Host	Host	-1.38707	8.16887	-8.17009	5.74287e-11	6.36206e-10	14.2583
54987	ENSG00000162384	C1orf123	chromosome 1 open reading frame 123		I	3	TC0100014226.hg.2	chromosome 1 open reading frame 123	TC0100014226.hg.2	Host	Host	-1.28617	9.69446	-8.16763	5.7951e-11	6.41626e-10	14.2492
56898	ENSG00000164039	BDH2	3-hydroxybutyrate dehydrogenase, type 2		I	3	TC0400012952.hg.2	3-hydroxybutyrate dehydrogenase, type 2	TC0400012952.hg.2	Host	Host	-1.63915	6.24363	-8.1643	5.86642e-11	6.49152e-10	14.237
10263	ENSG00000167797	CDK2AP2	cyclin-dependent kinase 2 associated protein 2		I	4	TC1100011338.hg.2	cyclin-dependent kinase 2 associated protein 2	TC1100011338.hg.2	Host	Host	0.738094	10.5515	8.16224	5.91122e-11	6.53737e-10	14.2294
7169	ENSG00000198467	TPM2	tropomyosin 2 (beta)		I	3	TC0900009949.hg.2	tropomyosin 2 (beta)	TC0900009949.hg.2	Host	Host	-2.64641	8.15157	-8.15943	5.9726e-11	6.60149e-10	14.2191
51379	ENSG00000176390	CRLF3	cytokine receptor-like factor 3		I	3	TC1700010293.hg.2	cytokine receptor-like factor 3	TC1700010293.hg.2	Host	Host	-0.818115	9.83855	-8.15762	6.01248e-11	6.64179e-10	14.2124
9968	ENSG00000184634	MED12	mediator complex subunit 12		I	3	TC0X00007557.hg.2	mediator complex subunit 12	TC0X00007557.hg.2	Host	Host	-0.860877	9.90219	-8.15652	6.03682e-11	6.66488e-10	14.2084
10535	ENSG00000104889	RNASEH2A	ribonuclease H2, subunit A		I	3	TC1900007098.hg.2	ribonuclease H2, subunit A	TC1900007098.hg.2	Host	Host	1.3449	9.27915	8.15581	6.05266e-11	6.67857e-10	14.2057
83642	ENSG00000073169	SELO	selenoprotein O		NI	3	TC2200007792.hg.2	selenoprotein O	TC2200007792.hg.2	Host	Host	0.649735	9.45881	8.15529	6.06416e-11	6.68746e-10	14.2038
254122	ENSG00000172803	SNX32	sorting nexin 32		I	3	TC1100008038.hg.2	sorting nexin 32	TC1100008038.hg.2	Host	Host	1.90553	6.19238	8.15452	6.08143e-11	6.7027e-10	14.201
9364	ENSG00000157869	RAB28	RAB28, member RAS oncogene family		NI	1	TC0400010077.hg.2	RAB28, member RAS oncogene family	TC0400010077.hg.2	Host	Host	1.24412	6.84502	8.15006	6.18215e-11	6.80984e-10	14.1846
8603	ENSG00000125386	FAM193A	family with sequence similarity 193, member A		I	3	TC0400012759.hg.2	family with sequence similarity 193, member A	TC0400012759.hg.2	Host	Host	-0.475988	10.7724	-8.14744	6.24195e-11	6.87181e-10	14.1749
652968	ENSG00000239282	GATSL3	GATS protein-like 3		I	3	TC2200009337.hg.2	GATS protein-like 3	TC2200009337.hg.2	Host	Host	1.16016	7.93982	8.14657	6.26204e-11	6.89002e-10	14.1717
653464	ENSG00000171943	SRGAP2C	SLIT-ROBO Rho GTPase activating protein 2C		I	3	TC0100009658.hg.2	SLIT-ROBO Rho GTPase activating protein 2C	TC0100009658.hg.2	Host	Host	1.08088	9.6932	8.14559	6.28459e-11	6.91092e-10	14.1681
79829	ENSG00000110583	NAA40	N(alpha)-acetyltransferase 40, NatD catalytic subunit		I	3	TC1100007922.hg.2	N(alpha)-acetyltransferase 40, NatD catalytic subunit	TC1100007922.hg.2	Host	Host	1.49258	8.85208	8.14525	6.29259e-11	6.91579e-10	14.1669
84464	ENSG00000188827	SLX4	SLX4 structure-specific endonuclease subunit		NI	3	TC1600009199.hg.2	SLX4 structure-specific endonuclease subunit	TC1600009199.hg.2	Host	Host	1.26846	7.59276	8.14364	6.32988e-11	6.95284e-10	14.1609
607	ENSG00000116128	BCL9	B-cell CLL/lymphoma 9		I	1	TC0100009788.hg.2	B-cell CLL/lymphoma 9	TC0100009788.hg.2	Host	Host	1.16331	8.9739	8.14223	6.36286e-11	6.98512e-10	14.1557
10969	ENSG00000117395	EBNA1BP2	EBNA1 binding protein 2		I	2	TC0100018435.hg.2	EBNA1 binding protein 2	TC0100018435.hg.2	Host	Host	1.06797	9.98504	8.14053	6.40273e-11	7.0249e-10	14.1495
8814	ENSG00000100490	CDKL1	cyclin-dependent kinase-like 1 (CDC2-related kinase)		I	3	TC1400009128.hg.2	cyclin-dependent kinase-like 1 (CDC2-related kinase)	TC1400009128.hg.2	Host	Host	-1.98126	7.57058	-8.14014	6.41195e-11	7.03105e-10	14.1481
80328	ENSG00000131015	ULBP2	UL16 binding protein 2		I	3	TC0600009819.hg.2	UL16 binding protein 2	TC0600009819.hg.2	Host	Host	2.26722	6.08923	8.13409	6.55632e-11	7.1853e-10	14.1258
64118	ENSG00000169718	DUS1L	dihydrouridine synthase 1-like		I	3	TC1700012092.hg.2	dihydrouridine synthase 1-like	TC1700012092.hg.2	Host	Host	0.605902	9.98597	8.13383	6.56268e-11	7.1882e-10	14.1248
6637	ENSG00000143977	SNRPG	small nuclear ribonucleoprotein polypeptide G		I	3	TC0200012994.hg.2	small nuclear ribonucleoprotein polypeptide G	TC0200012994.hg.2	Host	Host	0.482951	11.7502	8.13298	6.58321e-11	7.20663e-10	14.1217
122786	ENSG00000139926	FRMD6	FERM domain containing 6		I	3	TC1400007145.hg.2	FERM domain containing 6	TC1400007145.hg.2	Host	Host	2.58457	5.19852	8.12837	6.69592e-11	7.32588e-10	14.1047
4735	ENSG00000168385	SEPT2	septin 2		I	3	TC0200011400.hg.2	septin 2	TC0200011400.hg.2	Host	Host	0.925474	9.98961	8.12821	6.69979e-11	7.32598e-10	14.1041
79084	ENSG00000116455	WDR77	WD repeat domain 77		I	3	TC0100015273.hg.2	WD repeat domain 77	TC0100015273.hg.2	Host	Host	0.697781	9.61466	8.12211	6.85209e-11	7.4883e-10	14.0817
6464	ENSG00000160691	SHC1	SHC (Src homology 2 domain containing) transforming protein 1		I	3	TC0100018497.hg.2	SHC (Src homology 2 domain containing) transforming protein 1	TC0100018497.hg.2	Host	Host	-0.761298	10.2947	-8.11911	6.92818e-11	7.56719e-10	14.0706
80185	ENSG00000129696	TTI2	TELO2 interacting protein 2		NI	3	TC0800012406.hg.2	TELO2 interacting protein 2	TC0800012406.hg.2	Host	Host	0.681781	8.92283	8.11863	6.94035e-11	7.57622e-10	14.0689
84630	ENSG00000146216	TTBK1	tau tubulin kinase 1		NI	3	TC0600008075.hg.2	tau tubulin kinase 1	TC0600008075.hg.2	Host	Host	1.45611	3.75677	8.11757	6.96752e-11	7.60161e-10	14.0649
3916	ENSG00000185896	LAMP1	lysosomal-associated membrane protein 1		NI	3	TC1300008125.hg.2	lysosomal-associated membrane protein 1	TC1300008125.hg.2	Host	Host	0.459813	11.0256	8.11731	6.97418e-11	7.6046e-10	14.064
2767	ENSG00000088256	GNA11	guanine nucleotide binding protein (G protein), alpha 11 (Gq class)		I	3	TC1900006616.hg.2	guanine nucleotide binding protein (G protein), alpha 11 (Gq class)	TC1900006616.hg.2	Host	Host	2.43613	7.59623	8.11523	7.02798e-11	7.65896e-10	14.0563
25796	ENSG00000130313	PGLS	6-phosphogluconolactonase		I	3	TC1900007329.hg.2	6-phosphogluconolactonase	TC1900007329.hg.2	Host	Host	-1.51881	6.93696	-8.11387	7.06315e-11	7.69297e-10	14.0513
2077	ENSG00000105722	ERF	Ets2 repressor factor		I	2	TC1900011958.hg.2	Ets2 repressor factor	TC1900011958.hg.2	Host	Host	0.939923	8.71119	8.11351	7.07249e-11	7.69882e-10	14.05
91351	ENSG00000181381	DDX60L	DEAD (Asp-Glu-Ala-Asp) box polypeptide 60-like		I	1	TC0400012990.hg.2	DEAD (Asp-Glu-Ala-Asp) box polypeptide 60-like	TC0400012990.hg.2	Host	Host	-2.87852	7.23093	-8.11069	7.14629e-11	7.77479e-10	14.0396
3184	ENSG00000138668	HNRNPD	heterogeneous nuclear ribonucleoprotein D (AU-rich element RNA binding protein 1, 37kDa)		I	3	TC0400011168.hg.2	heterogeneous nuclear ribonucleoprotein D	TC0400011168.hg.2	Host	Host	-0.870295	10.0341	-8.11043	7.15331e-11	7.77807e-10	14.0386
84726	ENSG00000130723	PRRC2B	proline-rich coiled-coil 2B		I	3	TC0900012184.hg.2	proline-rich coiled-coil 2B	TC0900012184.hg.2	Host	Host	-1.29555	8.60489	-8.10821	7.21181e-11	7.83729e-10	14.0305
51320	ENSG00000176624	MEX3C	mex-3 RNA binding family member C		I	3	TC1800008707.hg.2	mex-3 RNA binding family member C	TC1800008707.hg.2	Host	Host	-1.25613	8.27781	-8.10492	7.29983e-11	7.9285e-10	14.0183
94056	ENSG00000169895	SYAP1	synapse associated protein 1		I	3	TC0X00006697.hg.2	synapse associated protein 1	TC0X00006697.hg.2	Host	Host	1.18156	8.08857	8.10413	7.32123e-11	7.9473e-10	14.0154
84501	ENSG00000204991	SPIRE2	spire-type actin nucleation factor 2		NI	3	TC1600011450.hg.2	spire-type actin nucleation factor 2	TC1600011450.hg.2	Host	Host	0.921715	7.65046	8.10324	7.34511e-11	7.96876e-10	14.0122
28951	ENSG00000071575	TRIB2	tribbles pseudokinase 2		I	3	TC0200006757.hg.2	tribbles pseudokinase 2	TC0200006757.hg.2	Host	Host	-2.45128	8.93179	-8.10261	7.36209e-11	7.98272e-10	14.0099
127253	ENSG00000162623	TYW3	tRNA-yW synthesizing protein 3 homolog (S. cerevisiae)		I	3	TC0100008752.hg.2	tRNA-yW synthesizing protein 3 homolog (S. cerevisiae)	TC0100008752.hg.2	Host	Host	-2.04919	7.75456	-8.09732	7.50715e-11	8.13548e-10	13.9903
54788	ENSG00000148719	DNAJB12	DnaJ (Hsp40) homolog, subfamily B, member 12		I	3	TC1000010990.hg.2	DnaJ (Hsp40) homolog, subfamily B, member 12	TC1000010990.hg.2	Host	Host	-0.935258	9.34326	-8.09337	7.61708e-11	8.24999e-10	13.9758
11262	ENSG00000079263	SP140	SP140 nuclear body protein		I	3	TC0200011020.hg.2	SP140 nuclear body protein	TC0200011020.hg.2	Host	Host	-0.917121	10.4246	-8.09321	7.62158e-11	8.25026e-10	13.9752
201176		ARHGAP27	Rho GTPase activating protein 27		NI	3	TC1700010888.hg.2	Rho GTPase activating protein 27	TC1700010888.hg.2	Host	Host	-1.66851	6.52286	-8.09124	7.6772e-11	8.30584e-10	13.9679
56926	ENSG00000125912	NCLN	nicalin		I	3	TC1900006622.hg.2	nicalin	TC1900006622.hg.2	Host	Host	1.38834	8.36129	8.091	7.68388e-11	8.30844e-10	13.9671
157638	ENSG00000168672	FAM84B	family with sequence similarity 84, member B		I	1	TC0800011764.hg.2	family with sequence similarity 84, member B	TC0800011764.hg.2	Host	Host	-1.23378	9.51532	-8.088	7.76914e-11	8.39595e-10	13.956
11152	ENSG00000196998	WDR45	WD repeat domain 45		I	3	TC0X00009650.hg.2	WD repeat domain 45	TC0X00009650.hg.2	Host	Host	-1.32293	7.32857	-8.08108	7.96993e-11	8.60815e-10	13.9305
22980	ENSG00000141002	TCF25	transcription factor 25 (basic helix-loop-helix)		I	3	TC1600011451.hg.2	transcription factor 25 (basic helix-loop-helix)	TC1600011451.hg.2	Host	Host	-0.747707	9.69879	-8.07896	8.03226e-11	8.6705e-10	13.9227
56948	ENSG00000100445	SDR39U1	short chain dehydrogenase/reductase family 39U, member 1		I	3	TC1400008760.hg.2	short chain dehydrogenase/reductase family 39U, member 1	TC1400008760.hg.2	Host	Host	-0.832714	9.76978	-8.07882	8.03659e-11	8.6705e-10	13.9222
253982	ENSG00000174939	ASPHD1	aspartate beta-hydroxylase domain containing 1		NI	3	TC1600007431.hg.2	aspartate beta-hydroxylase domain containing 1	TC1600007431.hg.2	Host	Host	1.60715	5.65946	8.07058	8.28433e-11	8.93281e-10	13.8918
94039	ENSG00000181896	ZNF101	zinc finger protein 101		I	3	TC1900007447.hg.2	zinc finger protein 101	TC1900007447.hg.2	Host	Host	-1.31026	8.95557	-8.07007	8.30002e-11	8.94475e-10	13.8899
5935	ENSG00000102317	RBM3	RNA binding motif (RNP1, RRM) protein 3		I	3	TC0X00007195.hg.2	RNA binding motif (RNP1, RRM) protein 3	TC0X00007195.hg.2	Host	Host	-1.34443	9.31434	-8.06648	8.41046e-11	9.05875e-10	13.8767
64780	ENSG00000135596	MICAL1	microtubule associated monooxygenase, calponin and LIM domain containing 1		I	3	TC0600014333.hg.2	microtubule associated monooxygenase, calponin and LIM domain containing 1	TC0600014333.hg.2	Host	Host	-1.03766	9.58264	-8.06305	8.51755e-11	9.16901e-10	13.8641
9047	ENSG00000027869	SH2D2A	SH2 domain containing 2A		I	3	TC0100016024.hg.2	SH2 domain containing 2A	TC0100016024.hg.2	Host	Host	-1.6751	8.20565	-8.06244	8.53659e-11	9.18436e-10	13.8618
1195	ENSG00000013441	CLK1	CDC-like kinase 1		I	3	TC0200015397.hg.2	CDC like kinase 1	TC0200015397.hg.2	Host	Host	-0.576507	11.7719	-8.06229	8.54128e-11	9.18436e-10	13.8613
7874	ENSG00000187555	USP7	ubiquitin specific peptidase 7 (herpes virus-associated)		I	3	TC1600009326.hg.2	ubiquitin specific peptidase 7 (herpes virus-associated)	TC1600009326.hg.2	Host	Host	-0.642171	10.0393	-8.05825	8.66943e-11	9.31699e-10	13.8464
54585	ENSG00000163818	LZTFL1	leucine zipper transcription factor-like 1		I	3	TC0300010931.hg.2	leucine zipper transcription factor like 1	TC0300010931.hg.2	Host	Host	2.06216	8.40728	8.05519	8.76779e-11	9.41748e-10	13.8351
7984	ENSG00000050327	ARHGEF5	Rho guanine nucleotide exchange factor (GEF) 5		NI	3	TC0700009536.hg.2	Rho guanine nucleotide exchange factor 5	TC0700009536.hg.2	Host	Host	-1.97056	6.73315	-8.05208	8.8688e-11	9.52072e-10	13.8237
1635	ENSG00000129187	DCTD	dCMP deaminase		I	2	TC0400012551.hg.2	dCMP deaminase	TC0400012551.hg.2	Host	Host	-1.93369	6.74608	-8.05118	8.89821e-11	9.547e-10	13.8203
6642	ENSG00000028528	SNX1	sorting nexin 1		I	3	TC1500007545.hg.2	sorting nexin 1	TC1500007545.hg.2	Host	Host	0.682357	10.5294	8.0457	9.07984e-11	9.73649e-10	13.8001
85002		FAM86B1	family with sequence similarity 86, member B1		I	1	TC0800009641.hg.2	family with sequence similarity 86, member B1	TC0800009641.hg.2	Host	Host	1.14952	10.0473	8.04126	9.22991e-11	9.8875e-10	13.7837
3607	ENSG00000141568	FOXK2	forkhead box K2		I	3	TC1700009260.hg.2	forkhead box K2	TC1700009260.hg.2	Host	Host	0.768489	10.0578	8.04123	9.23084e-11	9.8875e-10	13.7836
79753	ENSG00000163877	SNIP1	Smad nuclear interacting protein 1		I	3	TC0100013747.hg.2	Smad nuclear interacting protein 1	TC0100013747.hg.2	Host	Host	0.971967	8.49765	8.03227	9.54073e-11	1.02138e-09	13.7506
84890	ENSG00000181915	ADO	2-aminoethanethiol (cysteamine) dioxygenase		I	3	TC1000007779.hg.2	2-aminoethanethiol (cysteamine) dioxygenase	TC1000007779.hg.2	Host	Host	1.03644	8.75652	8.03103	9.58446e-11	1.02549e-09	13.7461
57610	ENSG00000141084	RANBP10	RAN binding protein 10		I	3	TC1600010651.hg.2	RAN binding protein 10	TC1600010651.hg.2	Host	Host	1.18239	8.43038	8.02674	9.73728e-11	1.04127e-09	13.7302
404665	ENSG00000226800	CACTIN-AS1	CACTIN antisense RNA 1		I	3	TC1900006647.hg.2	CACTIN antisense RNA 1	TC1900006647.hg.2	Host	Host	1.16476	8.30569	8.0256	9.77849e-11	1.0451e-09	13.726
4597	ENSG00000167508	MVD	mevalonate (diphospho) decarboxylase		I	3	TC1600011221.hg.2	mevalonate (diphospho) decarboxylase	TC1600011221.hg.2	Host	Host	1.19433	9.12172	8.02458	9.81527e-11	1.04846e-09	13.7223
5990	ENSG00000087903	RFX2	regulatory factor X, 2 (influences HLA class II expression)		I	1	TC1900011852.hg.2	regulatory factor X, 2 (influences HLA class II expression)	TC1900011852.hg.2	Host	Host	1.15737	7.19363	8.02071	9.9565e-11	1.06296e-09	13.708
57466	ENSG00000156304	SCAF4	SR-related CTD-associated factor 4		NI	3	TC2100007935.hg.2	SR-related CTD-associated factor 4	TC2100007935.hg.2	Host	Host	0.716118	10.2153	8.01967	9.99463e-11	1.06644e-09	13.7042
79834	ENSG00000173517	PEAK1	pseudopodium-enriched atypical kinase 1		I	3	TC1500010109.hg.2	pseudopodium-enriched atypical kinase 1	TC1500010109.hg.2	Host	Host	1.66545	7.78724	8.01061	1.03343e-10	1.10208e-09	13.6707
728229	ENSG00000278558	TMEM191B	transmembrane protein 191B		I	3	TC2200006552.hg.2	transmembrane protein 191B	TC2200006552.hg.2	Host	Host	1.3746	8.02426	8.00955	1.03747e-10	1.10578e-09	13.6668
4800	ENSG00000001167	NFYA	nuclear transcription factor Y, alpha		I	3	TC0600014123.hg.2	nuclear transcription factor Y subunit alpha	TC0600014123.hg.2	Host	Host	0.639401	10.0311	8.00548	1.05315e-10	1.12187e-09	13.6518
136895	ENSG00000153790	C7orf31	chromosome 7 open reading frame 31		I	3	TC0700010510.hg.2	chromosome 7 open reading frame 31	TC0700010510.hg.2	Host	Host	-1.67743	7.05996	-8.00467	1.0563e-10	1.12462e-09	13.6488
113177	ENSG00000099840	IZUMO4	IZUMO family member 4		I	3	TC1900006574.hg.2	IZUMO family member 4	TC1900006574.hg.2	Host	Host	2.59796	6.0362	8.003	1.06283e-10	1.13095e-09	13.6427
65264	ENSG00000159202	UBE2Z	ubiquitin-conjugating enzyme E2Z		I	3	TC1700008180.hg.2	ubiquitin-conjugating enzyme E2Z	TC1700008180.hg.2	Host	Host	-0.614423	10.1725	-8.00247	1.06491e-10	1.13254e-09	13.6407
10420	ENSG00000070759	TESK2	testis-specific kinase 2		I	3	TC0100014009.hg.2	testis-specific kinase 2	TC0100014009.hg.2	Host	Host	1.80296	7.61083	8.00014	1.0741e-10	1.14169e-09	13.6321
55884	ENSG00000176871	WSB2	WD repeat and SOCS box containing 2		I	1	TC1200012105.hg.2	WD repeat and SOCS box containing 2	TC1200012105.hg.2	Host	Host	-1.30371	9.78947	-7.9982	1.08181e-10	1.14926e-09	13.625
64852	ENSG00000149016	TUT1	terminal uridylyl transferase 1, U6 snRNA-specific		NI	3	TC1100013171.hg.2	terminal uridylyl transferase 1, U6 snRNA-specific	TC1100013171.hg.2	Host	Host	1.11335	8.72413	7.99741	1.08497e-10	1.15198e-09	13.6221
57099	ENSG00000169857	AVEN	apoptosis, caspase activation inhibitor		I	3	TC1500008971.hg.2	apoptosis, caspase activation inhibitor	TC1500008971.hg.2	Host	Host	-1.95841	6.59036	-7.99456	1.09644e-10	1.16352e-09	13.6116
55259	ENSG00000118307	CASC1	cancer susceptibility candidate 1		NI	3	TC1200010156.hg.2	cancer susceptibility candidate 1	TC1200010156.hg.2	Host	Host	1.58605	5.1787	7.9931	1.10237e-10	1.16917e-09	13.6062
10750	ENSG00000154016	GRAP	GRB2-related adaptor protein		I	3	TC1700009995.hg.2	GRB2-related adaptor protein	TC1700009995.hg.2	Host	Host	-1.87565	6.8992	-7.99264	1.10425e-10	1.17053e-09	13.6045
4173	ENSG00000104738	MCM4	minichromosome maintenance complex component 4		I	3	TC0800007552.hg.2	minichromosome maintenance complex component 4	TC0800007552.hg.2	Host	Host	1.67509	8.40743	7.99249	1.10487e-10	1.17054e-09	13.6039
23352	ENSG00000127481	UBR4	ubiquitin protein ligase E3 component n-recognin 4		I	3	TC0100013123.hg.2	ubiquitin protein ligase E3 component n-recognin 4	TC0100013123.hg.2	Host	Host	0.48624	12.2279	7.9899	1.11546e-10	1.18106e-09	13.5944
5331	ENSG00000149782	PLCB3	phospholipase C, beta 3 (phosphatidylinositol-specific)		I	3	TC1100007943.hg.2	phospholipase C, beta 3 (phosphatidylinositol-specific)	TC1100007943.hg.2	Host	Host	1.15967	8.00105	7.98977	1.11601e-10	1.18106e-09	13.5939
205717	ENSG00000176542	KIAA2018	KIAA2018		I	3	TC0300012027.hg.2	upstream transcription factor family member 3	TC0300012027.hg.2	Host	Host	-1.08152	8.24159	-7.98689	1.12794e-10	1.19303e-09	13.5832
257236	ENSG00000173013	CCDC96	coiled-coil domain containing 96		I	3	TC0400009935.hg.2	coiled-coil domain containing 96	TC0400009935.hg.2	Host	Host	2.22254	5.75415	7.98539	1.13417e-10	1.19897e-09	13.5777
5984	ENSG00000163918	RFC4	replication factor C (activator 1) 4, 37kDa		I	3	TC0300013447.hg.2	replication factor C subunit 4	TC0300013447.hg.2	Host	Host	1.55257	8.6442	7.98397	1.14014e-10	1.20462e-09	13.5725
55154	ENSG00000125459	MSTO1	misato 1, mitochondrial distribution and morphology regulator		I	3	TC0100010133.hg.2	misato 1, mitochondrial distribution and morphology regulator	TC0100010133.hg.2	Host	Host	0.823579	10.3777	7.98194	1.14873e-10	1.21305e-09	13.565
94240	ENSG00000133106	EPSTI1	epithelial stromal interaction 1 (breast)		I	3	TC1300008760.hg.2	epithelial stromal interaction 1 (breast)	TC1300008760.hg.2	Host	Host	-3.09265	8.00934	-7.98155	1.15039e-10	1.21414e-09	13.5635
518	ENSG00000154518	ATP5G3	ATP synthase, H+ transporting, mitochondrial Fo complex, subunit C3 (subunit 9)		I	3	TC0200015012.hg.2	ATP synthase, H+ transporting, mitochondrial Fo complex subunit C3 (subunit 9)	TC0200015012.hg.2	Host	Host	0.483362	11.1941	7.98057	1.15455e-10	1.21787e-09	13.5599
29928		TIMM22	translocase of inner mitochondrial membrane 22 homolog (yeast)		I	3	TC1700006480.hg.2	translocase of inner mitochondrial membrane 22 homolog (yeast)	TC1700006480.hg.2	Host	Host	0.980314	8.66089	7.97597	1.17431e-10	1.23803e-09	13.543
643988	ENSG00000228594	C1orf233	chromosome 1 open reading frame 233		I	3	TC0100012490.hg.2	chromosome 1 open reading frame 233	TC0100012490.hg.2	Host	Host	1.50119	6.99842	7.97403	1.18273e-10	1.24623e-09	13.5358
196483	ENSG00000118894	EEF2KMT	eukaryotic elongation factor 2 lysine methyltransferase		I	4	TC1600009260.hg.2	eukaryotic elongation factor 2 lysine methyltransferase	TC1600009260.hg.2	Host	Host	1.1145	8.50421	7.97336	1.18569e-10	1.24868e-09	13.5333
159	ENSG00000035687	ADSS	adenylosuccinate synthase		I	3	TC0100018006.hg.2	adenylosuccinate synthase	TC0100018006.hg.2	Host	Host	-1.08909	8.11738	-7.96952	1.20259e-10	1.26578e-09	13.5192
29901	ENSG00000168061	SAC3D1	SAC3 domain containing 1		I	2	TC1100007992.hg.2	SAC3 domain containing 1	TC1100007992.hg.2	Host	Host	1.12612	8.20986	7.96862	1.2066e-10	1.26932e-09	13.5158
1992	ENSG00000021355	SERPINB1	serpin peptidase inhibitor, clade B (ovalbumin), member 1		NI	3	TC0600014217.hg.2	serpin peptidase inhibitor, clade B (ovalbumin), member 1	TC0600014217.hg.2	Host	Host	-1.01666	8.78818	-7.9683	1.20803e-10	1.27013e-09	13.5147
8727	ENSG00000119326	CTNNAL1	catenin (cadherin-associated protein), alpha-like 1		NI	3	TC0900011148.hg.2	catenin (cadherin-associated protein), alpha-like 1	TC0900011148.hg.2	Host	Host	1.41475	7.60051	7.96797	1.20948e-10	1.27097e-09	13.5135
51279	ENSG00000139178	C1RL	complement component 1, r subcomponent-like		I	3	TC1200012745.hg.2	complement component 1, r subcomponent-like	TC1200012745.hg.2	Host	Host	-2.54154	6.93011	-7.95805	1.2546e-10	1.31767e-09	13.4768
84964	ENSG00000239382	ALKBH6	alkB homolog 6		I	3	TC1900011932.hg.2	alkB homolog 6	TC1900011932.hg.2	Host	Host	-1.09509	8.80091	-7.95657	1.26149e-10	1.32419e-09	13.4714
115201	ENSG00000101844	ATG4A	autophagy related 4A, cysteine peptidase		I	3	TC0X00008081.hg.2	autophagy related 4A, cysteine peptidase	TC0X00008081.hg.2	Host	Host	1.53462	7.30625	7.95535	1.26717e-10	1.32943e-09	13.4669
7936		NELFE	negative elongation factor complex member E		I	3	TC0600011470.hg.2	negative elongation factor complex member E	TC0600011470.hg.2	Host	Host	1.0678	9.72301	7.95182	1.2838e-10	1.34551e-09	13.4538
5097	ENSG00000156453	PCDH1	protocadherin 1		NI	3	TC0500012294.hg.2	protocadherin 1	TC0500012294.hg.2	Host	Host	1.78725	6.22394	7.9518	1.28388e-10	1.34551e-09	13.4538
83860	ENSG00000165632	TAF3	TAF3 RNA polymerase II, TATA box binding protein (TBP)-associated factor, 140kDa		NI	3	TC1000006704.hg.2	TATA box binding protein associated factor 3	TC1000006704.hg.2	Host	Host	0.917232	8.21962	7.95153	1.28515e-10	1.34611e-09	13.4528
6693	ENSG00000197471	SPN	sialophorin		I	1	TC1600011374.hg.2	sialophorin	TC1600011374.hg.2	Host	Host	-1.06073	8.94489	-7.9462	1.31069e-10	1.37213e-09	13.4331
53344	ENSG00000204116	CHIC1	cysteine-rich hydrophobic domain 1		NI	3	TC0X00007612.hg.2	cysteine rich hydrophobic domain 1	TC0X00007612.hg.2	Host	Host	-1.86134	5.31958	-7.93592	1.36141e-10	1.42446e-09	13.3952
90459	ENSG00000104626	ERI1	exoribonuclease 1		I	3	TC0800006663.hg.2	exoribonuclease 1	TC0800006663.hg.2	Host	Host	1.5038	8.91278	7.93205	1.38099e-10	1.44417e-09	13.3809
11284	ENSG00000039650	PNKP	polynucleotide kinase 3'-phosphatase		NI	3	TC1900012005.hg.2	polynucleotide kinase 3-phosphatase	TC1900012005.hg.2	Host	Host	0.84241	8.75254	7.92786	1.40253e-10	1.4659e-09	13.3654
51397	ENSG00000145781	COMMD10	COMM domain containing 10		I	3	TC0500013217.hg.2	COMM domain containing 10	TC0500013217.hg.2	Host	Host	-1.71493	8.17698	-7.92726	1.40563e-10	1.46834e-09	13.3632
283638	ENSG00000099814	CEP170B	centrosomal protein 170B		I	3	TC1400010699.hg.2	centrosomal protein 170B	TC1400010699.hg.2	Host	Host	1.67732	7.47168	7.92704	1.40678e-10	1.46876e-09	13.3624
6100	ENSG00000164610	RP9	retinitis pigmentosa 9 (autosomal dominant)		I	3	TC0700010697.hg.2	retinitis pigmentosa 9 (autosomal dominant)	TC0700010697.hg.2	Host	Host	0.775682	10.0558	7.92545	1.41509e-10	1.47664e-09	13.3565
2002	ENSG00000126767	ELK1	ELK1, member of ETS oncogene family		I	3	TC0X00009581.hg.2	ELK1, member of ETS oncogene family	TC0X00009581.hg.2	Host	Host	0.55932	10.952	7.9193	1.44761e-10	1.50976e-09	13.3338
54879	ENSG00000007341	ST7L	suppression of tumorigenicity 7 like		I	3	TC0100015299.hg.2	suppression of tumorigenicity 7 like	TC0100015299.hg.2	Host	Host	-2.36071	7.8839	-7.91914	1.44847e-10	1.50984e-09	13.3332
150709	ENSG00000151687	ANKAR	ankyrin and armadillo repeat containing		I	3	TC0200010253.hg.2	ankyrin and armadillo repeat containing	TC0200010253.hg.2	Host	Host	-2.04764	6.95635	-7.91367	1.47798e-10	1.53978e-09	13.3131
2800	ENSG00000136935	GOLGA1	golgin A1		NI	3	TC0900012275.hg.2	golgin A1	TC0900012275.hg.2	Host	Host	-1.51822	7.0532	-7.90694	1.51519e-10	1.5777e-09	13.2882
5379		PMS2P1	PMS1 homolog 2, mismatch repair system component pseudogene 1		I	3	TC0700011993.hg.2	PMS1 homolog 2, mismatch repair system component pseudogene 1	TC0700011993.hg.2	Host	Host	0.709571	10.6495	7.89957	1.55701e-10	1.61926e-09	13.261
9556	ENSG00000156411	C14orf2	chromosome 14 open reading frame 2		I	3	TC1400010339.hg.2	chromosome 14 open reading frame 2	TC1400010339.hg.2	Host	Host	0.457104	11.5835	7.89951	1.55736e-10	1.61926e-09	13.2608
84888	ENSG00000138600	SPPL2A	signal peptide peptidase like 2A		I	3	TC1500009396.hg.2	signal peptide peptidase like 2A	TC1500009396.hg.2	Host	Host	-0.776309	10.2022	-7.89947	1.5576e-10	1.61926e-09	13.2606
6154	ENSG00000161970	RPL26	ribosomal protein L26		NI	3	TC1700012356.hg.2	ribosomal protein L26	TC1700012356.hg.2	Host	Host	0.468339	11.1278	7.89771	1.56777e-10	1.62895e-09	13.2541
163859	ENSG00000143751	SDE2	SDE2 telomere maintenance homolog (S. pombe)		I	3	TC0100017505.hg.2	SDE2 telomere maintenance homolog (S. pombe)	TC0100017505.hg.2	Host	Host	1.51679	8.97834	7.8939	1.58997e-10	1.65114e-09	13.24
340393	ENSG00000261587	TMEM249	transmembrane protein 249		NI	3	TC0800012477.hg.2	transmembrane protein 249	TC0800012477.hg.2	Host	Host	0.964616	7.26029	7.89279	1.5965e-10	1.65703e-09	13.2359
23408	ENSG00000124523	SIRT5	sirtuin 5		NI	3	TC0600006992.hg.2	sirtuin 5	TC0600006992.hg.2	Host	Host	-1.44172	8.23888	-7.89232	1.59927e-10	1.65902e-09	13.2342
23		ABCF1	ATP-binding cassette, sub-family F (GCN20), member 1		I	3	TC0600007535.hg.2	ATP binding cassette subfamily F member 1	TC0600007535.hg.2	Host	Host	0.798212	9.80163	7.89065	1.60917e-10	1.66839e-09	13.2281
84934	ENSG00000139405	RITA1	RBPJ interacting and tubulin associated 1		I	3	TC1200008931.hg.2	RBPJ interacting and tubulin associated 1	TC1200008931.hg.2	Host	Host	1.01382	9.3525	7.88663	1.63328e-10	1.69249e-09	13.2132
55081	ENSG00000114446	IFT57	intraflagellar transport 57		I	3	TC0300011939.hg.2	intraflagellar transport 57	TC0300011939.hg.2	Host	Host	1.53173	8.21805	7.88637	1.63485e-10	1.69321e-09	13.2122
9692		KIAA0391	KIAA0391		I	3	TC1400010595.hg.2	KIAA0391	TC1400010595.hg.2	Host	Host	-1.02795	9.92311	-7.88503	1.64294e-10	1.7e-09	13.2073
51710	ENSG00000197857	ZNF44	zinc finger protein 44		I	3	TC1900011880.hg.2	zinc finger protein 44	TC1900011880.hg.2	Host	Host	-0.951811	9.58594	-7.885	1.64315e-10	1.7e-09	13.2072
2941	ENSG00000170899	GSTA4	glutathione S-transferase alpha 4		I	3	TC0600012059.hg.2	glutathione S-transferase alpha 4	TC0600012059.hg.2	Host	Host	2.48737	4.93415	7.88295	1.65563e-10	1.712e-09	13.1996
8332	ENSG00000276903	HIST1H2AL	histone cluster 1, H2al		NI	3	TC0600007380.hg.2	histone cluster 1, H2al	TC0600007380.hg.2	Host	Host	1.2713	7.94244	7.87725	1.6909e-10	1.74753e-09	13.1785
55037	ENSG00000132300	PTCD3	pentatricopeptide repeat domain 3		I	3	TC0200008281.hg.2	pentatricopeptide repeat domain 3	TC0200008281.hg.2	Host	Host	0.8398	9.87956	7.87646	1.69583e-10	1.7517e-09	13.1756
4900	ENSG00000154146	NRGN	neurogranin (protein kinase C substrate, RC3)		NI	1	TC1100009398.hg.2	neurogranin (protein kinase C substrate, RC3)	TC1100009398.hg.2	Host	Host	1.377	4.41265	7.87322	1.71626e-10	1.77185e-09	13.1637
5174	ENSG00000174827	PDZK1	PDZ domain containing 1		I	3	TC0100015586.hg.2	PDZ domain containing 1	TC0100015586.hg.2	Host	Host	1.28912	8.3154	7.87278	1.71901e-10	1.77376e-09	13.1621
10817	ENSG00000137218	FRS3	fibroblast growth factor receptor substrate 3		I	3	TC0600011802.hg.2	fibroblast growth factor receptor substrate 3	TC0600011802.hg.2	Host	Host	1.40854	7.1589	7.86959	1.73946e-10	1.7939e-09	13.1502
8969	ENSG00000196787	HIST1H2AG	histone cluster 1, H2ag		I	3	TC0600014083.hg.2	histone cluster 1, H2ag	TC0600014083.hg.2	Host	Host	0.812831	11.7931	7.8672	1.75486e-10	1.80882e-09	13.1414
10856	ENSG00000183207	RUVBL2	RuvB-like AAA ATPase 2		I	3	TC1900008509.hg.2	RuvB-like AAA ATPase 2	TC1900008509.hg.2	Host	Host	1.33809	8.22467	7.86624	1.76112e-10	1.81431e-09	13.1379
10844	ENSG00000130640	TUBGCP2	tubulin, gamma complex associated protein 2		I	3	TC1000012391.hg.2	tubulin, gamma complex associated protein 2	TC1000012391.hg.2	Host	Host	0.624696	9.3274	7.85777	1.81709e-10	1.87098e-09	13.1066
9975	ENSG00000174738	NR1D2	nuclear receptor subfamily 1, group D, member 2		I	30	TC0300006847.hg.2	nuclear receptor subfamily 1, group D, member 2	TC0300006847.hg.2	Host	Host	-1.20936	8.23869	-7.85551	1.83233e-10	1.88567e-09	13.0983
7264		TSTA3	tissue specific transplantation antigen P35B		I	3	TC0800012147.hg.2	tissue specific transplantation antigen P35B	TC0800012147.hg.2	Host	Host	0.930534	9.85019	7.85522	1.83431e-10	1.8867e-09	13.0972
7469	ENSG00000185049	NELFA	negative elongation factor complex member A		I	3	TC0400012891.hg.2	negative elongation factor complex member A	TC0400012891.hg.2	Host	Host	0.529363	10.7648	7.85234	1.85397e-10	1.90592e-09	13.0865
27258	ENSG00000170860	LSM3	LSM3 homolog, U6 small nuclear RNA and mRNA degradation associated		I	3	TC0300006669.hg.2	LSM3 homolog, U6 small nuclear RNA and mRNA degradation associated	TC0300006669.hg.2	Host	Host	0.508242	10.4268	7.84853	1.88026e-10	1.93192e-09	13.0724
94239	ENSG00000105968	H2AFV	H2A histone family, member V		I	3	TC0700010934.hg.2	H2A histone family, member V	TC0700010934.hg.2	Host	Host	0.500079	11.1988	7.84548	1.90159e-10	1.9528e-09	13.0612
6881	ENSG00000166337	TAF10	TAF10 RNA polymerase II, TATA box binding protein (TBP)-associated factor, 30kDa		I	3	TC1100013140.hg.2	TAF10 RNA polymerase II, TATA box binding protein (TBP)-associated factor, 30kDa	TC1100013140.hg.2	Host	Host	0.534321	11.6991	7.84413	1.91111e-10	1.96154e-09	13.0562
10673	ENSG00000102524	TNFSF13B	tumor necrosis factor (ligand) superfamily, member 13b		I	3	TC1300010000.hg.2	tumor necrosis factor (ligand) superfamily, member 13b	TC1300010000.hg.2	Host	Host	-1.72816	7.1103	-7.84348	1.91564e-10	1.96515e-09	13.0538
9881	ENSG00000168016	TRANK1	tetratricopeptide repeat and ankyrin repeat containing 1		I	3	TC0300010714.hg.2	tetratricopeptide repeat and ankyrin repeat containing 1	TC0300010714.hg.2	Host	Host	-2.49562	7.59142	-7.84194	1.92659e-10	1.97534e-09	13.0481
3137		HLA-J	major histocompatibility complex, class I, J (pseudogene)		I	3	TC0600007502.hg.2	major histocompatibility complex, class I, J (pseudogene)	TC0600007502.hg.2	Host	Host	-0.35764	12.7567	-7.83176	2.00048e-10	2.05002e-09	13.0105
132160	ENSG00000164088	PPM1M	protein phosphatase, Mg2+/Mn2+ dependent, 1M		I	3	TC0300007470.hg.2	protein phosphatase, Mg2+/Mn2+ dependent, 1M	TC0300007470.hg.2	Host	Host	-0.985204	9.51575	-7.83073	2.00812e-10	2.05676e-09	13.0067
81572	ENSG00000088356	PDRG1	p53 and DNA-damage regulated 1		I	3	TC2000008828.hg.2	p53 and DNA-damage regulated 1	TC2000008828.hg.2	Host	Host	1.21239	8.27018	7.8282	2.02703e-10	2.07503e-09	12.9973
[truncated: 17,513 more rows]

## Sheet: DEG_Cluster3_vs_Cluster1_24hr
ENTREZID	ENSEMBL	SYMBOL	GENENAME	GENEFAMILY	INICalls	PROBENUM	transcript_cluster_id	Description	FEATURE	Type	Subtype	logFC	AveExpr	t	P.Value	adj.P.Val	B
[truncated: 19,409 more rows]

[truncated: 2 more sheets: GSEA_Cluster2_vs_Cluster1_24hr, GSEA_Cluster3_vs_Cluster1_24hr]
