# Supplementary material for: Potent latency reversal by Tat RNA-containing nanoparticle enables multi-omic analysis of the HIV-1 reservoir
Source: Nat Commun. 2023 Dec 18;14:8397. doi: 10.1038/s41467-023-44020-5 (PMC10728105; doi:10.1038/s41467-023-44020-5)
Supplement: Supplementary file 8 — Supplementary Data 5 [file 41467_2023_44020_MOESM8_ESM.xlsx]

## Sheet: markers_MAST_TatPNB
	GeneID	p_val	avg_log2FC	pct.1	pct.2	p_val_adj
ENSG00000286122	LINC02964	8.19442e-11	4.31204	0.3	0.035	1.23555e-06
ENSG00000273730	NA	1.98294e-10	-2.25679	0.07	0.347	2.98987e-06
ENSG00000274917	RNA5-8SN5	1.98294e-10	-2.25679	0.07	0.347	2.98987e-06
ENSG00000275215	RNA5-8SN3	1.98294e-10	-2.25679	0.07	0.347	2.98987e-06
ENSG00000275757	NA	1.98294e-10	-2.25679	0.07	0.347	2.98987e-06
ENSG00000276700	RNA5-8SN4	1.98294e-10	-2.25679	0.07	0.347	2.98987e-06
ENSG00000277739	RNA5-8SP10	1.98294e-10	-2.25679	0.07	0.347	2.98987e-06
ENSG00000278189	RNA5-8SN1	1.98294e-10	-2.25679	0.07	0.347	2.98987e-06
ENSG00000278233	RNA5-8SN2	1.98294e-10	-2.25679	0.07	0.347	2.98987e-06
ENSG00000210151	MIR12136	1.50991e-06	0.461155	0.99	0.965	0.0227664
ENSG00000229251	NA	1.96913e-05	-0.40999	0.22	0.438	0.296905
ENSG00000152439	ZNF773	2.23243e-05	0.636012	0.11	0.014	0.336606
ENSG00000135486	HNRNPA1	2.85078e-05	-0.673199	0.345	0.59	0.42984
ENSG00000240409	MTATP8P1	3.14541e-05	0.613208	0.975	0.938	0.474265
ENSG00000189060	H1-0	3.34645e-05	-3.65522	0.035	0.167	0.504578
ENSG00000267541	MTCO2P2	3.8509e-05	0.572094	0.94	0.896	0.580639
ENSG00000206228	NA	4.12227e-05	-0.3484	0.225	0.438	0.621556
ENSG00000248527	MTATP6P1	4.24796e-05	0.502514	0.995	0.979	0.640508
ENSG00000214223	HNRNPA1P10	4.39763e-05	-0.405053	0.26	0.486	0.663075
ENSG00000198899	ATP6	5.20998e-05	0.439691	0.995	0.993	0.785561
ENSG00000124831	LRRFIP1	5.46135e-05	-1.88755	0.115	0.306	0.823462
ENSG00000196531	NACA	6.67044e-05	0.437129	0.535	0.618	1
ENSG00000224578	HNRNPA1L3	6.79614e-05	-0.657882	0.285	0.514	1
ENSG00000251259	NA	6.87717e-05	-0.568682	0.19	0.403	1
ENSG00000225695	NA	7.63056e-05	-0.254319	0.235	0.444	1
ENSG00000229344	MTCO2P12	0.00010207	0.598246	0.995	0.979	1
ENSG00000232134	RPS15AP12	0.000118717	0.284631	0.65	0.778	1
ENSG00000197746	PSAP	0.000128717	-2.29256	0.075	0.208	1
ENSG00000245164	LINC00861	0.000141636	2.78353	0.205	0.056	1
ENSG00000237973	MTCO1P12	0.000179805	0.401527	1	0.986	1
ENSG00000259419	HNRNPCP3	0.000183626	0.59424	0.305	0.139	1
ENSG00000273784	HNRNPA1L2	0.000194969	0.524351	0.315	0.535	1
ENSG00000139675	HNRNPA1L2	0.000265897	0.652734	0.29	0.5	1
ENSG00000204253	NA	0.000270576	1.21185	0.555	0.382	1
ENSG00000225178	NA	0.000300788	0.273238	0.73	0.84	1
ENSG00000228253	ATP8	0.000310766	0.466168	0.99	0.972	1
ENSG00000197238	H4C11	0.000329987	3.14064	0.16	0.035	1
ENSG00000197061	H4C3	0.000340704	-1.3897	0.325	0.493	1
ENSG00000259083	NA	0.000351158	2.94047	0.1	0.021	1
ENSG00000273542	H4C12	0.000383474	2.92234	0.16	0.035	1
ENSG00000180573	H2AC6	0.000457974	2.51917	0.115	0.014	1
ENSG00000215492	NA	0.000462023	-0.538178	0.255	0.458	1
ENSG00000210112	NA	0.000528901	-1.88108	0.06	0.194	1
ENSG00000198712	COX2	0.000584214	0.472345	0.995	0.986	1
ENSG00000178971	CTC1	0.000584443	1.36991	0.08	0.16	1
ENSG00000198744	MTCO3P12	0.000623678	0.312124	0.99	0.986	1
ENSG00000229111	MED4-AS1	0.000644762	-0.634102	0.1	0.222	1
ENSG00000163904	SENP2	0.000661512	1.16412	0.145	0.188	1
ENSG00000262902	MTCO1P40	0.000692717	0.482692	0.955	0.868	1
ENSG00000197744	NA	0.000855372	-0.356209	0.315	0.514	1
ENSG00000272256	NA	0.000890259	-0.557363	0.355	0.556	1
ENSG00000096384	HSP90AB1	0.000935031	-0.681836	0.48	0.681	1
ENSG00000074695	LMAN1	0.000964074	-0.37884	0.1	0.236	1
ENSG00000100226	GTPBP1	0.0009688	-2.24723	0.065	0.146	1
ENSG00000179172	HNRNPCL1	0.000981852	0.448993	0.265	0.125	1
ENSG00000214756	CSKMT	0.00099735	1.27967	0.375	0.229	1
ENSG00000173163	COMMD1	0.00107161	1.1426	0.705	0.792	1
ENSG00000112245	PTP4A1	0.00109443	0.489048	0.05	0.125	1
ENSG00000285976	PTP4A1	0.00109443	0.489048	0.05	0.125	1
ENSG00000288684	NA	0.00130396	2.91601	0.215	0.076	1
ENSG00000272822	NA	0.00137054	2.83791	0.335	0.188	1
ENSG00000150593	PDCD4	0.00139479	-0.363219	0.175	0.333	1
ENSG00000247627	MTND4P12	0.00144378	0.839933	0.985	0.965	1
ENSG00000198938	COX3	0.00155552	0.277573	0.995	1	1
ENSG00000277194	SNORD22	0.0016057	-2.30777	0.03	0.125	1
ENSG00000121892	PDS5A	0.00162019	-2.00016	0.08	0.215	1
ENSG00000264940	NA	0.00163871	1.34625	0.14	0.097	1
ENSG00000111843	TMEM14C	0.00167219	-1.26125	0.085	0.222	1
ENSG00000152558	TMEM123	0.00171685	-1.20594	0.205	0.361	1
ENSG00000259234	ANKRD34C-AS1	0.00173647	0.382333	0.26	0.111	1
ENSG00000230178	OR4F3	0.0017837	-0.770961	0.28	0.465	1
ENSG00000242125	SNHG3	0.00178692	1.23222	0.29	0.132	1
ENSG00000069329	VPS35	0.00183221	-1.33457	0.23	0.34	1
ENSG00000131503	ANKHD1	0.00189615	-1.19209	0.185	0.25	1
ENSG00000198804	COX1	0.00190991	0.309039	1	0.993	1
ENSG00000133872	SARAF	0.00191493	-0.557759	0.515	0.701	1
ENSG00000166974	MAPRE2	0.0020496	-1.93614	0.08	0.146	1
ENSG00000119328	ABITRAM	0.0021686	3.32447	0.12	0.146	1
ENSG00000229119	NA	0.00219215	0.517996	0.99	0.979	1
ENSG00000100239	PPP6R2	0.00227604	0.481532	0.15	0.229	1
ENSG00000092199	HNRNPC	0.00229535	1.01539	0.675	0.549	1
ENSG00000210107	NA	0.00229696	-1.55679	0.135	0.201	1
ENSG00000273345	NA	0.00237788	-1.27728	0.125	0.181	1
ENSG00000236539	NA	0.00241033	-0.3484	0.22	0.389	1
ENSG00000205758	CRYZL1	0.00259244	2.25594	0.145	0.146	1
ENSG00000124733	MEA1	0.00267333	-1.22243	0.105	0.236	1
ENSG00000120071	KANSL1	0.00273392	1.17944	0.06	0.125	1
ENSG00000173465	ZNRD2	0.00279096	-0.790079	0.1	0.236	1
ENSG00000225721	NA	0.00281754	-0.46588	0.54	0.715	1
ENSG00000196865	NHLRC2	0.00283791	3.30266	0.105	0.028	1
ENSG00000124575	H1-3	0.00289462	-2.74195	0.03	0.125	1
ENSG00000184897	H1-10	0.00302585	-0.788773	0.12	0.264	1
ENSG00000112079	STK38	0.00328534	1.61957	0.145	0.042	1
ENSG00000134352	IL6ST	0.00346591	-1.53965	0.03	0.104	1
ENSG00000237506	RPSAP15	0.00348643	0.381401	0.73	0.812	1
ENSG00000258964	NA	0.00355733	-2.43194	0.095	0.181	1
ENSG00000287426	NA	0.00358344	-1.78473	0.04	0.139	1
ENSG00000215067	ALOX12-AS1	0.00369508	2.22128	0.21	0.146	1
ENSG00000103591	AAGAB	0.00369796	1.14075	0.23	0.097	1
ENSG00000198727	CYTB	0.00381367	0.345765	0.99	0.993	1
ENSG00000198886	ND4	0.00383069	0.268629	0.995	0.993	1
ENSG00000156304	SCAF4	0.00400037	0.818384	0.175	0.062	1
ENSG00000232393	RPL5P6	0.00406378	-0.324969	0.285	0.458	1
ENSG00000183298	RPSAP19	0.0042668	0.29492	0.73	0.819	1
ENSG00000233990	NA	0.00434591	-2.77939	0.13	0.049	1
ENSG00000263934	NA	0.00461105	1.23445	0.15	0.09	1
ENSG00000099341	PSMD8	0.00462084	0.335077	0.11	0.188	1
ENSG00000112640	PPP2R5D	0.00470122	-0.943737	0.08	0.201	1
ENSG00000254387	NA	0.00482317	0.550815	0.475	0.347	1
ENSG00000183520	UTP11	0.00486668	-2.19387	0.045	0.146	1
ENSG00000210164	NA	0.0049955	0.591997	0.99	0.951	1
ENSG00000166347	CYB5A	0.00500522	1.39627	0.105	0.083	1
ENSG00000254748	HNRNPCP8	0.00511019	0.261306	0.245	0.111	1
ENSG00000260809	VPS35P1	0.00515046	-0.336836	0.065	0.16	1
ENSG00000245322	NA	0.00520846	-0.274723	0.18	0.299	1
ENSG00000100941	PNN	0.00521529	1.51731	0.255	0.125	1
ENSG00000256148	NA	0.00558298	0.409943	0.59	0.465	1
ENSG00000259198	NA	0.00573041	0.400039	0.575	0.403	1
ENSG00000213553	RPLP0P6	0.0060807	0.513007	0.99	0.986	1
ENSG00000166750	SLFN5	0.00620782	1.20201	0.205	0.111	1
ENSG00000234618	NA	0.00622721	0.366867	0.725	0.799	1
ENSG00000237828	NA	0.00630472	0.417757	0.155	0.056	1
ENSG00000266751	MIR3661	0.00639036	-1.55596	0.075	0.132	1
ENSG00000158864	NDUFS2	0.00642609	2.4431	0.125	0.035	1
ENSG00000187742	SECISBP2	0.00663868	-1.02517	0.155	0.118	1
ENSG00000113575	PPP2CA	0.00668425	-1.61425	0.125	0.194	1
ENSG00000082068	WDR70	0.0069101	-2.27169	0.145	0.194	1
ENSG00000197136	PCNX3	0.00692444	-2.9862	0.065	0.146	1
ENSG00000176978	DPP7	0.00715492	2.73722	0.1	0.042	1
ENSG00000282870	NA	0.00736893	1.00684	0.23	0.153	1
ENSG00000179406	LINC00174	0.00743179	-0.936534	0.455	0.625	1
ENSG00000139697	SBNO1	0.0074699	-0.469721	0.36	0.514	1
ENSG00000100647	SUSD6	0.00769822	1.09157	0.055	0.125	1
ENSG00000127540	UQCR11	0.00800958	1.08041	0.47	0.326	1
ENSG00000283023	NA	0.00801228	0.795185	0.195	0.125	1
ENSG00000282886	NA	0.00803005	-0.285029	0.07	0.174	1
ENSG00000187514	PTMA	0.00810823	-0.347021	0.46	0.611	1
ENSG00000167881	SRP68	0.008171	0.775285	0.065	0.111	1
ENSG00000108561	C1QBP	0.0081721	0.922016	0.305	0.236	1
ENSG00000243406	MRPS31P5	0.00827221	5.1711	0.1	0.035	1
ENSG00000264235	MYL12-AS1	0.0082876	0.954194	0.65	0.542	1
ENSG00000244705	RPLP0P10	0.00845787	0.440448	0.595	0.438	1
ENSG00000123240	OPTN	0.00872772	2.80909	0.125	0.097	1
ENSG00000077312	SNRPA	0.00879341	1.77718	0.165	0.062	1
ENSG00000231991	NA	0.008882	-0.624072	0.1	0.194	1
ENSG00000182670	TTC3	0.00904666	-0.51714	0.235	0.382	1
ENSG00000166295	ANAPC16	0.00906234	1.78643	0.305	0.174	1
ENSG00000270225	MTCO2P22	0.00931707	0.386569	0.455	0.361	1
ENSG00000272772	NA	0.00941355	-0.420856	0.495	0.66	1
ENSG00000134152	KATNBL1	0.00945785	-1.73299	0.055	0.153	1
ENSG00000138326	RPS24	0.00967227	-0.427208	0.835	0.938	1
ENSG00000125457	MIF4GD	0.00977027	0.553214	0.055	0.118	1
ENSG00000263179	NA	0.00980923	0.579665	0.355	0.257	1
ENSG00000240087	RPSAP12	0.00995617	0.35984	0.73	0.806	1
ENSG00000254996	ANKHD1-EIF4EBP3	0.0101657	-0.8562	0.19	0.264	1
ENSG00000253651	NA	0.0101797	4.63184	0.115	0.056	1
ENSG00000224627	RPL37P10	0.0101939	-0.268151	0.35	0.507	1
ENSG00000283938	MIR3917	0.0102143	-0.739661	0.14	0.264	1
ENSG00000262074	NA	0.0102545	1.46765	0.145	0.062	1
ENSG00000225405	RPS15AP17	0.0103373	0.255863	0.7	0.792	1
ENSG00000245532	NEAT1	0.0103407	0.843724	0.92	0.944	1
ENSG00000159023	EPB41	0.0103729	-0.688032	0.18	0.319	1
ENSG00000198856	OSTC	0.0109652	-0.439913	0.125	0.215	1
ENSG00000110395	CBL	0.0110059	1.29564	0.13	0.111	1
ENSG00000136146	MED4	0.0111307	-0.760934	0.13	0.257	1
ENSG00000101220	C20orf27	0.0111468	1.52951	0.14	0.049	1
ENSG00000253352	TUG1	0.0111984	2.05287	0.14	0.049	1
ENSG00000096060	FKBP5	0.0112604	-0.836985	0.07	0.174	1
ENSG00000087460	GNAS	0.0112841	-0.534692	0.18	0.312	1
ENSG00000253785	NA	0.0113613	0.306406	0.24	0.306	1
ENSG00000275557	NA	0.0113684	2.06449	0.115	0.069	1
ENSG00000101608	MYL12A	0.0116748	1.00884	0.675	0.576	1
ENSG00000229596	NA	0.0117157	0.579018	0.52	0.368	1
ENSG00000233597	RPL19P6	0.0118746	0.432959	0.355	0.25	1
ENSG00000196976	LAGE3	0.0118936	-0.94234	0.1	0.215	1
ENSG00000167658	EEF2	0.0119346	-0.77331	0.495	0.639	1
ENSG00000116138	DNAJC16	0.0119606	3.14672	0.11	0.076	1
ENSG00000168906	MAT2A	0.0120567	-1.52815	0.105	0.222	1
ENSG00000227008	NA	0.0121935	-0.294885	0.765	0.882	1
ENSG00000271869	NA	0.0122269	1.3208	0.205	0.09	1
ENSG00000257553	NA	0.0122875	0.718952	0.215	0.167	1
ENSG00000186020	ZNF529	0.0125315	0.821607	0.12	0.035	1
ENSG00000147065	MSN	0.0127458	-0.337388	0.11	0.201	1
ENSG00000198753	PLXNB3	0.0128002	0.867256	0.235	0.118	1
ENSG00000012211	PRICKLE3	0.0131545	0.566176	0.09	0.139	1
ENSG00000113558	SKP1	0.0132596	-0.373517	0.555	0.708	1
ENSG00000249565	NA	0.0135	0.51598	0.085	0.118	1
ENSG00000162032	SPSB3	0.0135223	-0.435724	0.105	0.208	1
ENSG00000251022	THAP9-AS1	0.0138613	1.31158	0.15	0.132	1
ENSG00000153485	TMEM251	0.0138817	0.78402	0.115	0.042	1
ENSG00000219085	NA	0.0138853	-3.70369	0.225	0.333	1
ENSG00000243680	NA	0.0139761	-0.301944	0.555	0.701	1
ENSG00000264343	NOTCH2NLA	0.0142004	1.01635	0.105	0.125	1
ENSG00000108510	MED13	0.014233	-2.41498	0.1	0.125	1
ENSG00000225972	MTND1P23	0.0143429	0.445507	0.925	0.938	1
ENSG00000239617	RPL32P27	0.0143495	2.66068	0.27	0.16	1
ENSG00000118680	MYL12B	0.0143719	0.606047	0.705	0.597	1
ENSG00000273748	NA	0.0145119	1.85697	0.27	0.16	1
ENSG00000267059	NA	0.0145539	0.93374	0.465	0.319	1
ENSG00000231663	COA6-AS1	0.0146172	1.66419	0.105	0.028	1
ENSG00000230408	BZW1-AS1	0.0148054	0.74733	0.185	0.208	1
ENSG00000137642	SORL1	0.0149537	0.697356	0.07	0.139	1
ENSG00000232177	MTND4P24	0.0149894	0.419592	0.535	0.444	1
ENSG00000163811	WDR43	0.0150628	-0.940384	0.055	0.139	1
ENSG00000214263	RPSAP53	0.0150783	0.295949	0.385	0.444	1
ENSG00000214413	BBIP1	0.0152382	0.617016	0.125	0.188	1
ENSG00000219559	RPS19P5	0.0152919	0.317961	0.695	0.549	1
ENSG00000242899	RPL7P16	0.0153513	0.352187	0.555	0.444	1
ENSG00000269907	NA	0.015357	-0.272633	0.055	0.139	1
ENSG00000121579	NAA50	0.0154723	-1.29594	0.06	0.146	1
ENSG00000270906	MTND4P35	0.0156876	0.405775	0.72	0.604	1
ENSG00000272325	NUDT3	0.0162039	-1.97068	0.055	0.139	1
ENSG00000273841	TAF9	0.0162418	-1.20246	0.095	0.201	1
ENSG00000214612	RPS19P1	0.0166874	0.325475	0.755	0.611	1
ENSG00000283856	MIR7703	0.0168574	0.62511	0.205	0.222	1
ENSG00000164032	H2AZ1	0.017162	-0.441314	0.215	0.347	1
ENSG00000224914	LINC00863	0.0173595	0.946135	0.1	0.028	1
ENSG00000204628	RACK1	0.0173603	-0.480824	0.765	0.875	1
ENSG00000112739	PRPF4B	0.0173966	-0.649543	0.32	0.465	1
ENSG00000142937	RPS8	0.0174268	-0.356797	0.725	0.847	1
ENSG00000275778	PRH1-PRR4	0.0175844	-2.15074	0.03	0.104	1
ENSG00000071127	WDR1	0.01765	1.87903	0.105	0.097	1
ENSG00000126653	NSRP1	0.0180324	0.663847	0.1	0.146	1
ENSG00000182718	ANXA2	0.0183801	-0.530064	0.115	0.222	1
ENSG00000187118	CMC1	0.0186781	2.12953	0.105	0.049	1
ENSG00000164938	TP53INP1	0.0187256	3.91905	0.12	0.049	1
ENSG00000185721	DRG1	0.0189555	-0.764526	0.085	0.118	1
ENSG00000116560	SFPQ	0.0190399	-1.87821	0.09	0.188	1
ENSG00000213305	HNRNPCP6	0.0190418	0.449329	0.325	0.243	1
ENSG00000272434	NA	0.0190589	-0.66455	0.05	0.132	1
ENSG00000188493	C19orf54	0.0190907	1.72464	0.12	0.049	1
ENSG00000117592	PRDX6	0.0191739	-1.24172	0.085	0.16	1
ENSG00000182481	KPNA2	0.0194416	0.67862	0.265	0.16	1
ENSG00000233954	UQCRHL	0.0195789	0.809929	0.275	0.201	1
ENSG00000169139	UBE2V2	0.0196634	1.28935	0.295	0.188	1
ENSG00000239269	RPSAP4	0.0197883	0.340028	0.685	0.75	1
ENSG00000133316	WDR74	0.0198239	4.50872	0.105	0.042	1
ENSG00000287978	LOC100996756	0.0199503	0.487521	0.12	0.056	1
ENSG00000171943	SRGAP2C	0.0199656	0.368052	0.105	0.16	1
ENSG00000180879	SSR4	0.0203499	1.62285	0.28	0.167	1
ENSG00000010404	IDS	0.0203601	-1.37372	0.145	0.25	1
ENSG00000099622	CIRBP	0.0204527	-1.44212	0.11	0.201	1
ENSG00000237693	IRGM	0.0205125	-1.0973	0.085	0.188	1
ENSG00000231887	PRH1	0.0205259	-1.73502	0.035	0.111	1
ENSG00000183199	HSP90AB3P	0.0205346	-0.534971	0.35	0.5	1
ENSG00000284985	NA	0.0205952	0.32577	0.1	0.028	1
ENSG00000182220	ATP6AP2	0.0206294	-0.742106	0.25	0.347	1
ENSG00000224078	NA	0.0207128	1.76972	0.16	0.118	1
ENSG00000170946	DNAJC24	0.0209044	1.87768	0.15	0.062	1
ENSG00000238150	NA	0.0209259	0.394509	0.665	0.562	1
ENSG00000041357	PSMA4	0.0212386	1.45936	0.17	0.118	1
ENSG00000198133	TMEM229B	0.0213118	-0.882396	0.115	0.174	1
ENSG00000173875	ZNF791	0.0214331	0.748373	0.215	0.104	1
ENSG00000229604	MTATP8P2	0.0217329	0.426797	0.7	0.646	1
ENSG00000234518	NA	0.0222097	0.556126	0.195	0.118	1
ENSG00000226532	NA	0.0222275	0.277558	0.91	0.91	1
ENSG00000148950	IMMP1L	0.0225215	1.98154	0.135	0.049	1
ENSG00000180198	RCC1	0.0226546	1.02238	0.25	0.132	1
ENSG00000152795	HNRNPDL	0.0228063	-0.691636	0.275	0.417	1
ENSG00000198301	SDAD1	0.0228411	-0.800093	0.115	0.222	1
ENSG00000241489	NA	0.0228863	-1.41528	0.115	0.194	1
ENSG00000187608	ISG15	0.0229547	-1.98769	0.21	0.236	1
ENSG00000125995	ROMO1	0.0230484	0.773984	0.405	0.264	1
ENSG00000268107	NA	0.0234953	1.45854	0.1	0.028	1
ENSG00000134809	TIMM10	0.0235805	1.86145	0.18	0.083	1
ENSG00000125743	SNRPD2	0.0238817	0.45739	0.715	0.625	1
ENSG00000159348	CYB5R1	0.0241483	-1.44727	0.1	0.201	1
ENSG00000107175	CREB3	0.0241711	0.427226	0.125	0.062	1
ENSG00000143183	TMCO1	0.0243126	1.38708	0.3	0.188	1
ENSG00000144224	UBXN4	0.024426	1.58902	0.185	0.097	1
ENSG00000176390	CRLF3	0.0247465	-1.97777	0.09	0.118	1
ENSG00000197694	SPTAN1	0.0248891	-0.407125	0.265	0.403	1
ENSG00000155506	LARP1	0.0251527	-1.04075	0.055	0.139	1
ENSG00000175054	ATR	0.0252668	0.95068	0.16	0.069	1
ENSG00000152700	SAR1B	0.0254626	1.02348	0.195	0.097	1
ENSG00000280160	NA	0.025482	1.91379	0.16	0.09	1
ENSG00000160229	ZNF66	0.0257046	4.4997	0.105	0.042	1
ENSG00000105988	NA	0.0259683	0.343954	0.135	0.062	1
ENSG00000115525	ST3GAL5	0.0263757	0.806034	0.04	0.111	1
ENSG00000164151	ICE1	0.0264362	-0.926877	0.15	0.111	1
ENSG00000183354	KIAA2026	0.0267175	-0.279844	0.06	0.118	1
ENSG00000172795	DCP2	0.0269682	-0.976296	0.15	0.139	1
ENSG00000210156	NA	0.0271709	0.415941	0.97	0.944	1
ENSG00000118058	KMT2A	0.0273235	-0.404411	0.405	0.312	1
ENSG00000155096	AZIN1	0.0282376	2.43492	0.185	0.097	1
ENSG00000010017	RANBP9	0.0283316	-1.07966	0.13	0.104	1
ENSG00000280441	NA	0.0288571	-6.28184	0.07	0.104	1
ENSG00000145293	ENOPH1	0.0289884	-0.935501	0.035	0.104	1
ENSG00000106682	EIF4H	0.0290232	0.925478	0.09	0.111	1
ENSG00000145908	ZNF300	0.0295867	-1.09012	0.035	0.104	1
ENSG00000160310	PRMT2	0.0297708	-0.395024	0.105	0.208	1
ENSG00000231799	NA	0.029884	2.414	0.13	0.049	1
ENSG00000140455	USP3	0.0299279	-2.44239	0.075	0.167	1
ENSG00000129562	DAD1	0.0299377	0.601531	0.65	0.542	1
ENSG00000234741	GAS5	0.029939	-0.578993	0.445	0.583	1
ENSG00000163788	SNRK	0.0300351	2.82619	0.12	0.042	1
ENSG00000173153	ESRRA	0.0303719	0.78368	0.51	0.444	1
ENSG00000228462	RPS19P7	0.0304229	0.314204	0.735	0.743	1
ENSG00000227765	NA	0.0304454	0.447627	0.45	0.354	1
ENSG00000119820	YIPF4	0.031013	1.70495	0.16	0.069	1
ENSG00000132341	RAN	0.0313214	-0.889888	0.24	0.319	1
ENSG00000274760	NA	0.0313279	-0.25341	0.44	0.583	1
ENSG00000140740	UQCRC2	0.0314704	0.769627	0.235	0.139	1
ENSG00000183054	RGPD6	0.0315199	0.764163	0.19	0.299	1
ENSG00000163754	GYG1	0.0316287	1.89231	0.1	0.049	1
ENSG00000267924	NA	0.0317252	0.272238	0.53	0.625	1
ENSG00000074319	TSG101	0.0318707	-1.20016	0.115	0.16	1
ENSG00000138095	LRPPRC	0.0319816	-0.835803	0.195	0.257	1
ENSG00000158417	EIF5B	0.0320679	0.82387	0.605	0.618	1
ENSG00000228224	NACA4P	0.0322827	0.488045	0.395	0.34	1
ENSG00000124357	NAGK	0.0323294	0.357906	0.135	0.056	1
ENSG00000120451	SNX19	0.0325689	-0.495933	0.1	0.069	1
ENSG00000154451	GBP5	0.032774	0.262078	0.175	0.25	1
ENSG00000229932	NA	0.032835	0.530331	0.235	0.25	1
ENSG00000230562	NA	0.0330163	1.58592	0.175	0.167	1
ENSG00000148843	PDCD11	0.0331449	-0.361686	0.08	0.139	1
ENSG00000086061	DNAJA1	0.0332739	-0.764074	0.12	0.215	1
ENSG00000140391	TSPAN3	0.0339395	3.03012	0.105	0.042	1
ENSG00000189339	SLC35E2B	0.0341708	2.93893	0.105	0.042	1
ENSG00000259784	NA	0.0345003	0.433721	0.175	0.257	1
ENSG00000125351	UPF3B	0.0348765	1.03072	0.22	0.236	1
ENSG00000147155	EBP	0.0348992	-0.537009	0.05	0.118	1
ENSG00000283208	NA	0.0349578	1.54007	0.12	0.076	1
ENSG00000248785	NA	0.0349814	1.27051	0.115	0.042	1
ENSG00000173120	KDM2A	0.0351968	-2.18019	0.065	0.146	1
ENSG00000197798	FAM118B	0.0352243	3.45053	0.135	0.062	1
ENSG00000170089	LOC728554	0.0355014	0.502857	0.1	0.049	1
ENSG00000213253	NA	0.0358067	0.376043	0.45	0.326	1
ENSG00000168894	RNF181	0.0362289	-0.711128	0.14	0.25	1
ENSG00000183055	NA	0.0362598	0.403695	0.135	0.097	1
ENSG00000137500	CCDC90B	0.0367841	-0.824402	0.075	0.118	1
ENSG00000205323	SARNP	0.0369777	1.28929	0.12	0.083	1
ENSG00000239198	RPL5P22	0.037136	0.286222	0.53	0.611	1
ENSG00000068796	KIF2A	0.0372078	-0.957467	0.165	0.271	1
ENSG00000168209	DDIT4	0.0372207	-1.03856	0.18	0.222	1
ENSG00000124374	PAIP2B	0.0372655	1.81359	0.11	0.042	1
ENSG00000259429	UBE2Q2P2	0.0373462	-1.19476	0.04	0.111	1
ENSG00000102054	RBBP7	0.0376121	-1.17903	0.14	0.229	1
ENSG00000169564	PCBP1	0.0377108	-0.807537	0.135	0.243	1
ENSG00000283782	NA	0.0380979	-1.44073	0.08	0.167	1
ENSG00000139218	SCAF11	0.038281	-1.53745	0.085	0.132	1
ENSG00000074755	ZZEF1	0.0383427	0.382845	0.055	0.104	1
ENSG00000141873	SLC39A3	0.0391924	-0.307011	0.045	0.104	1
ENSG00000173889	PHC3	0.0396715	1.23919	0.205	0.111	1
ENSG00000115524	SF3B1	0.03973	0.4797	0.335	0.229	1
ENSG00000273217	NA	0.0397493	-0.276289	0.13	0.194	1
ENSG00000233837	EIF3LP2	0.0398935	0.370567	0.175	0.222	1
ENSG00000130544	ZNF557	0.0400615	-1.64916	0.11	0.111	1
ENSG00000256206	NA	0.0404804	-0.393805	0.26	0.389	1
ENSG00000285133	NA	0.0405898	-0.868617	0.08	0.167	1
ENSG00000213621	RPSAP54	0.0406369	0.351266	0.705	0.75	1
ENSG00000091009	RBM27	0.0406839	-1.84354	0.17	0.167	1
ENSG00000170846	LOC93622	0.0407174	-2.93455	0.045	0.118	1
ENSG00000175387	SMAD2	0.0410302	-2.45268	0.11	0.146	1
ENSG00000242288	BMS1P4-AGAP5	0.0412409	2.28933	0.165	0.174	1
ENSG00000213169	RPL8P4	0.042551	0.285636	0.705	0.75	1
ENSG00000162601	MYSM1	0.0426091	1.19485	0.125	0.049	1
ENSG00000268412	NA	0.0427543	0.651932	0.435	0.375	1
ENSG00000143621	ILF2	0.0433307	-0.397928	0.215	0.333	1
ENSG00000177855	NA	0.0434521	1.75565	0.125	0.139	1
ENSG00000155876	RRAGA	0.0435271	-0.718723	0.06	0.132	1
ENSG00000173113	TRMT112	0.0437029	0.760518	0.515	0.458	1
ENSG00000101146	RAE1	0.0439345	1.31111	0.105	0.069	1
ENSG00000214135	SDHAP4	0.0440923	1.71518	0.12	0.118	1
ENSG00000196183	RPS2P4	0.0443131	0.264845	0.56	0.639	1
ENSG00000099783	HNRNPM	0.0443683	-1.16152	0.11	0.208	1
ENSG00000224094	NA	0.0449516	-0.289657	0.785	0.875	1
ENSG00000102144	PGK1	0.0449782	-0.617065	0.35	0.465	1
ENSG00000101266	CSNK2A1	0.0450076	1.86895	0.1	0.104	1
ENSG00000183793	NPIPA5	0.0450876	0.97368	0.14	0.167	1
ENSG00000023608	SNAPC1	0.0451107	-2.00723	0.11	0.167	1
ENSG00000277967	NA	0.0451776	-0.320798	0.395	0.528	1
ENSG00000198868	NA	0.0452029	0.29849	0.695	0.66	1
ENSG00000089157	RPLP0	0.0452355	0.26513	0.995	0.986	1
ENSG00000197774	EME2	0.0452476	-0.439691	0.175	0.285	1
ENSG00000163875	MEAF6	0.0452988	0.407042	0.14	0.153	1
ENSG00000244381	NA	0.0453867	0.511496	0.165	0.146	1
ENSG00000235001	EIF4A1P2	0.0455185	0.471729	0.225	0.201	1
ENSG00000085832	EPS15	0.0455598	1.87071	0.155	0.069	1
ENSG00000161217	PCYT1A	0.0456522	1.03189	0.06	0.104	1
ENSG00000071537	SEL1L	0.0461639	-0.277303	0.145	0.25	1
ENSG00000181817	LSM10	0.0462368	1.28773	0.1	0.09	1
ENSG00000137210	TMEM14B	0.046268	-1.33052	0.14	0.243	1
ENSG00000117262	GPR89A	0.0463816	1.17569	0.145	0.153	1
ENSG00000116747	RO60	0.0464965	0.514891	0.24	0.139	1
ENSG00000118816	CCNI	0.0467107	-0.767416	0.405	0.444	1
ENSG00000167397	VKORC1	0.0470476	1.77686	0.185	0.104	1
ENSG00000115758	ODC1	0.0473436	-1.04082	0.05	0.111	1
ENSG00000175309	PHYKPL	0.0476835	-1.48936	0.045	0.104	1
ENSG00000196862	RGPD4	0.047858	-0.636022	0.15	0.257	1
ENSG00000226972	NA	0.0479042	0.32271	0.455	0.326	1
ENSG00000257727	CNPY2	0.0479911	1.37168	0.245	0.139	1
ENSG00000137575	SDCBP	0.0480274	-0.684662	0.09	0.181	1
ENSG00000152223	EPG5	0.0480925	-1.01317	0.07	0.139	1
ENSG00000271207	MTCO1P22	0.048266	0.317336	0.44	0.347	1
ENSG00000084463	WBP11	0.0483083	-0.405316	0.125	0.222	1
ENSG00000210100	NA	0.0484051	-1.33389	0.705	0.674	1
ENSG00000127884	ECHS1	0.0485379	0.272967	0.275	0.174	1
ENSG00000198843	SELENOT	0.0490048	-2.1061	0.07	0.146	1
ENSG00000042445	RETSAT	0.0490639	-2.98897	0.05	0.118	1
ENSG00000124207	CSE1L	0.0493541	0.605761	0.125	0.167	1
ENSG00000132718	SYT11	0.0497691	0.580348	0.13	0.056	1
ENSG00000108094	CUL2	0.0500265	-0.361919	0.055	0.104	1
ENSG00000072736	NFATC3	0.0502767	1.81793	0.185	0.132	1
ENSG00000269246	NA	0.0504995	1.30107	0.125	0.056	1
ENSG00000256100	NA	0.0505115	0.949606	0.29	0.188	1
ENSG00000163902	RPN1	0.0507924	-0.33887	0.185	0.292	1
ENSG00000087263	OGFOD1	0.0508205	1.38198	0.1	0.035	1
ENSG00000279641	NA	0.0508391	0.629	0.435	0.354	1
ENSG00000126226	PCID2	0.0511068	0.394627	0.18	0.111	1
ENSG00000094880	CDC23	0.0512474	2.18703	0.1	0.035	1
ENSG00000239556	NA	0.0512728	1.54964	0.105	0.076	1
ENSG00000228653	HNRNPCP7	0.0515524	-2.39015	0.115	0.069	1
ENSG00000230979	RPL18AP6	0.0516828	0.276656	0.985	0.951	1
ENSG00000240125	RPL23AP75	0.0516866	0.338626	0.755	0.688	1
ENSG00000204149	AGAP6	0.0516995	-0.344261	0.115	0.069	1
ENSG00000168303	MPLKIP	0.0525744	1.13261	0.19	0.104	1
ENSG00000123636	BAZ2B	0.0527707	4.30372	0.125	0.069	1
ENSG00000215837	NA	0.0529894	1.62523	0.13	0.167	1
ENSG00000206149	HERC2P9	0.0531725	-1.31602	0.175	0.194	1
ENSG00000130731	METTL26	0.0531776	1.41276	0.14	0.069	1
ENSG00000111642	CHD4	0.0532131	-0.885887	0.12	0.215	1
ENSG00000270025	BMS1P7	0.0532241	1.54659	0.1	0.035	1
ENSG00000102309	PIN4	0.0532693	1.56456	0.18	0.09	1
ENSG00000266402	SNHG25	0.0534984	1.11933	0.385	0.312	1
ENSG00000124208	PEDS1-UBE2V1	0.0538627	0.681951	0.195	0.188	1
ENSG00000090686	USP48	0.0539663	1.63286	0.095	0.125	1
ENSG00000286018	NA	0.0540438	1.21168	0.18	0.118	1
ENSG00000260206	NA	0.0545199	-0.927539	0.07	0.146	1
ENSG00000107201	DDX58	0.0545335	4.24051	0.105	0.042	1
ENSG00000131779	PEX11B	0.0546159	-0.567279	0.05	0.111	1
ENSG00000178567	EPM2AIP1	0.0548658	0.678906	0.15	0.069	1
ENSG00000090273	NUDC	0.0549337	0.834071	0.25	0.222	1
ENSG00000160613	PCSK7	0.0552291	-1.84073	0.085	0.167	1
ENSG00000188186	LAMTOR4	0.0553393	1.45933	0.145	0.069	1
ENSG00000125875	TBC1D20	0.0559838	1.08958	0.135	0.062	1
ENSG00000177565	TBL1XR1	0.0563078	-0.333359	0.085	0.167	1
ENSG00000103365	GGA2	0.0569532	0.668513	0.11	0.062	1
ENSG00000215414	NA	0.0569613	0.410855	0.16	0.174	1
ENSG00000244687	UBE2V1	0.0571136	0.757257	0.185	0.181	1
ENSG00000115415	STAT1	0.0574809	-0.458128	0.27	0.389	1
ENSG00000110848	CD69	0.0576495	1.57858	0.12	0.049	1
ENSG00000198625	MDM4	0.0578659	1.44175	0.23	0.25	1
ENSG00000140948	ZCCHC14	0.0578724	-0.769387	0.06	0.125	1
ENSG00000103160	HSDL1	0.0580205	0.76303	0.085	0.125	1
ENSG00000232119	MCTS1	0.0583102	1.50283	0.115	0.083	1
ENSG00000203879	GDI1	0.058312	-1.36454	0.115	0.208	1
ENSG00000236992	RPL12P12	0.0583785	0.268099	0.54	0.583	1
ENSG00000130520	LSM4	0.0586546	1.42747	0.2	0.118	1
ENSG00000288698	NA	0.0586577	0.420993	0.095	0.118	1
ENSG00000099624	ATP5F1D	0.0587009	0.642948	0.345	0.229	1
ENSG00000163412	EIF4E3	0.0587517	-0.899739	0.055	0.125	1
ENSG00000111639	MRPL51	0.0591426	0.771348	0.205	0.111	1
ENSG00000163041	H3-3A	0.0593931	-0.359509	0.455	0.583	1
ENSG00000235555	NA	0.0595305	0.523047	0.21	0.174	1
ENSG00000178878	APOLD1	0.0596216	0.934098	0.27	0.167	1
ENSG00000141736	ERBB2	0.0600476	0.886076	0.19	0.153	1
ENSG00000243742	RPLP0P2	0.0600694	0.457356	0.59	0.479	1
ENSG00000186104	CYP2R1	0.0601776	0.875266	0.15	0.069	1
ENSG00000173230	GOLGB1	0.0602799	-1.15979	0.155	0.236	1
ENSG00000173418	NAA20	0.0603875	0.809705	0.13	0.118	1
ENSG00000115738	ID2	0.0604683	-0.646402	0.165	0.271	1
ENSG00000198252	STYX	0.060551	0.33065	0.105	0.167	1
ENSG00000135185	TMEM243	0.061046	-0.770119	0.095	0.181	1
ENSG00000119185	ITGB1BP1	0.0610626	1.13106	0.15	0.111	1
ENSG00000071859	FAM50A	0.061168	1.8797	0.135	0.09	1
ENSG00000243759	ST13P15	0.0611869	-0.342226	0.12	0.215	1
ENSG00000162704	ARPC5	0.0612971	-0.576309	0.09	0.16	1
ENSG00000257074	NA	0.0613894	0.282798	0.73	0.757	1
ENSG00000136527	TRA2B	0.0614861	-0.98848	0.205	0.299	1
ENSG00000223551	TMSB4XP4	0.0615287	0.30098	0.94	0.868	1
ENSG00000258581	NA	0.0615978	1.23932	0.275	0.292	1
ENSG00000151835	SACS	0.0616646	-0.499212	0.115	0.069	1
ENSG00000065243	PKN2	0.0617742	0.379805	0.1	0.042	1
ENSG00000203812	NA	0.0623232	-1.19897	0.07	0.132	1
ENSG00000288725	NA	0.0627378	1.52902	0.12	0.062	1
ENSG00000274265	NA	0.0627611	1.4845	0.13	0.083	1
ENSG00000249915	PDCD6	0.0629335	0.313686	0.18	0.111	1
ENSG00000083099	LYRM2	0.0631813	-1.4913	0.075	0.146	1
ENSG00000125695	NA	0.0632935	-1.37572	0.08	0.125	1
ENSG00000236848	NA	0.063741	0.346321	0.68	0.597	1
ENSG00000141279	NPEPPS	0.0637574	2.08931	0.25	0.271	1
ENSG00000254858	MPV17L2	0.0638054	2.59941	0.1	0.042	1
ENSG00000144381	HSPD1	0.063826	-0.661683	0.265	0.299	1
ENSG00000220875	H3C9P	0.0642217	-0.286404	0.295	0.417	1
ENSG00000196233	LCOR	0.0643299	1.55758	0.18	0.104	1
ENSG00000166783	MARF1	0.0647871	-2.73039	0.065	0.139	1
ENSG00000272196	NA	0.0650313	-1.20422	0.07	0.132	1
ENSG00000186184	POLR1D	0.0654098	-0.386061	0.12	0.201	1
ENSG00000247151	CSTF3-DT	0.0654959	0.717012	0.17	0.09	1
ENSG00000024048	UBR2	0.0656512	0.539622	0.185	0.097	1
ENSG00000112584	FAM120B	0.0659318	-0.788872	0.125	0.097	1
ENSG00000236603	NA	0.0660567	-0.523828	0.19	0.299	1
ENSG00000189241	TSPYL1	0.0660701	-1.64079	0.08	0.125	1
ENSG00000106628	POLD2	0.0661585	-0.869834	0.105	0.181	1
ENSG00000113312	TTC1	0.0661804	-0.896975	0.225	0.25	1
ENSG00000087111	PIGS	0.0664753	2.63611	0.095	0.125	1
ENSG00000151465	CDC123	0.0665367	0.749394	0.165	0.104	1
ENSG00000073614	KDM5A	0.0666178	0.413225	0.19	0.181	1
ENSG00000143033	MTF2	0.0667061	-1.45489	0.065	0.132	1
ENSG00000130748	TMEM160	0.0667675	0.715426	0.125	0.056	1
ENSG00000119285	HEATR1	0.0671994	0.265624	0.085	0.125	1
ENSG00000255439	NA	0.0677827	1.6621	0.19	0.118	1
ENSG00000172493	AFF1	0.0680292	-1.04631	0.07	0.146	1
ENSG00000071553	ATP6AP1	0.0680458	1.02228	0.09	0.111	1
ENSG00000148484	RSU1	0.0684029	-0.423769	0.15	0.25	1
ENSG00000263753	LINC00667	0.0684156	0.520697	0.11	0.049	1
ENSG00000108953	YWHAE	0.068468	1.16214	0.17	0.125	1
ENSG00000136930	PSMB7	0.0685047	-0.606962	0.165	0.188	1
ENSG00000235655	NA	0.0685061	-0.259234	0.395	0.521	1
ENSG00000258315	C17orf49	0.0685537	0.59074	0.555	0.438	1
ENSG00000135870	RC3H1	0.0686507	0.682452	0.1	0.153	1
ENSG00000105202	FBL	0.0688807	-0.608594	0.14	0.229	1
ENSG00000115548	KDM3A	0.0689384	-1.40715	0.045	0.111	1
ENSG00000138688	KIAA1109	0.0690861	-0.307976	0.165	0.264	1
ENSG00000177971	IMP3	0.0695172	-0.657353	0.08	0.153	1
ENSG00000115808	STRN	0.069537	-1.85809	0.065	0.111	1
ENSG00000048162	NOP16	0.069728	1.19351	0.21	0.132	1
ENSG00000096063	SRPK1	0.0702289	-0.448833	0.065	0.139	1
ENSG00000175756	AURKAIP1	0.0702585	1.11074	0.1	0.09	1
ENSG00000138303	ASCC1	0.0704047	0.795616	0.315	0.208	1
ENSG00000249119	MTND6P4	0.0704558	0.531261	0.725	0.743	1
ENSG00000100380	ST13	0.0707073	-0.643715	0.28	0.34	1
ENSG00000225648	SBDSP1	0.070711	-3.25103	0.1	0.132	1
ENSG00000136108	CKAP2	0.0707767	-0.55509	0.08	0.16	1
ENSG00000161203	AP2M1	0.0708054	-0.981805	0.085	0.167	1
ENSG00000163659	TIPARP	0.0708753	1.36202	0.115	0.049	1
ENSG00000155744	FAM126B	0.0712345	0.274246	0.23	0.139	1
ENSG00000128915	ICE2	0.0716512	-0.804351	0.06	0.104	1
ENSG00000231989	PPP1R2B	0.0716994	0.570144	0.09	0.111	1
ENSG00000164713	BRI3	0.0718915	2.41215	0.1	0.049	1
ENSG00000212789	NA	0.0719843	-0.418283	0.145	0.243	1
ENSG00000147679	UTP23	0.0720061	2.15512	0.145	0.069	1
ENSG00000180228	PRKRA	0.0720503	0.707173	0.17	0.097	1
ENSG00000060237	WNK1	0.0720759	-0.476668	0.13	0.222	1
ENSG00000235919	ASH1L-AS1	0.0721265	2.94842	0.105	0.069	1
ENSG00000029363	BCLAF1	0.0722003	-1.32614	0.12	0.125	1
ENSG00000090581	GNPTG	0.0722225	1.21884	0.245	0.146	1
ENSG00000260490	NA	0.0724599	0.363712	0.335	0.25	1
ENSG00000238000	PSME2P1	0.0728375	0.339493	0.18	0.188	1
ENSG00000114446	IFT57	0.0732259	0.642684	0.12	0.125	1
ENSG00000285854	NA	0.0734742	-0.452569	0.35	0.465	1
ENSG00000182934	SRPRA	0.0739361	0.641836	0.115	0.049	1
ENSG00000160213	CSTB	0.0740563	1.01308	0.38	0.264	1
ENSG00000255302	EID1	0.0742543	-0.681483	0.15	0.236	1
ENSG00000114354	TFG	0.0743617	-1.74847	0.065	0.104	1
ENSG00000147162	OGT	0.0748443	-0.520231	0.2	0.111	1
ENSG00000259112	NDUFC2-KCTD14	0.0748748	1.0948	0.33	0.236	1
ENSG00000188229	TUBB4B	0.0749153	1.54742	0.135	0.125	1
ENSG00000158526	TSR2	0.0753983	-0.326321	0.07	0.125	1
ENSG00000116688	MFN2	0.0754561	-0.751923	0.065	0.104	1
ENSG00000132475	H3-3B	0.0754868	-0.366431	0.9	0.931	1
ENSG00000241370	RPP21	0.0756645	-0.315154	0.07	0.125	1
ENSG00000284722	NA	0.075784	-0.254689	0.25	0.361	1
ENSG00000256537	SMIM10L1	0.0759004	-1.29495	0.05	0.111	1
ENSG00000214016	RPSAP61	0.0760895	0.402449	0.695	0.743	1
ENSG00000095066	HOOK2	0.0767388	1.19285	0.155	0.076	1
ENSG00000117054	ACADM	0.0768343	0.321442	0.14	0.069	1
ENSG00000143727	ACP1	0.0773425	-0.707148	0.28	0.375	1
ENSG00000259399	TGIF2-RAB5IF	0.0780116	0.607677	0.115	0.132	1
ENSG00000235290	NA	0.0782571	0.391139	0.27	0.201	1
ENSG00000270106	TSNAX-DISC1	0.0782663	1.19327	0.14	0.069	1
ENSG00000136485	DCAF7	0.0789141	0.4738	0.17	0.208	1
ENSG00000100567	PSMA3	0.0789524	-0.63187	0.175	0.215	1
ENSG00000106052	TAX1BP1	0.0789778	0.285532	0.145	0.201	1
ENSG00000113387	SUB1	0.0792647	0.484538	0.385	0.361	1
ENSG00000279392	NA	0.0798017	-0.368422	0.075	0.132	1
ENSG00000144785	NA	0.0799577	1.3395	0.3	0.236	1
ENSG00000181163	NPM1	0.080669	-0.38981	0.54	0.66	1
ENSG00000225259	NA	0.0807492	-0.466514	0.155	0.25	1
ENSG00000257773	NA	0.0807783	-0.536088	0.145	0.222	1
ENSG00000176340	COX8A	0.0808706	0.952214	0.24	0.16	1
ENSG00000085415	SEH1L	0.0809059	-0.587808	0.055	0.118	1
ENSG00000141458	NPC1	0.0810596	-0.365091	0.13	0.215	1
ENSG00000134077	THUMPD3	0.0815303	-1.10702	0.12	0.097	1
ENSG00000164307	ERAP1	0.0815482	-1.72572	0.085	0.153	1
ENSG00000092140	G2E3	0.0817404	0.399135	0.065	0.104	1
ENSG00000144524	COPS7B	0.081919	1.51143	0.16	0.09	1
ENSG00000213380	COG8	0.0826346	0.964835	0.125	0.09	1
ENSG00000224831	TMEM183BP	0.0831027	-1.13289	0.06	0.111	1
ENSG00000173674	EIF1AX	0.0841336	-0.263245	0.14	0.222	1
ENSG00000273559	CWC25	0.0843203	1.93389	0.165	0.09	1
ENSG00000015568	RGPD5	0.0857186	0.58761	0.205	0.306	1
ENSG00000227766	NA	0.0859007	-0.405002	0.35	0.368	1
ENSG00000005448	WDR54	0.0859682	1.34407	0.11	0.049	1
ENSG00000105053	VRK3	0.0860992	-0.704998	0.08	0.153	1
ENSG00000113272	THG1L	0.0863692	-2.24604	0.045	0.104	1
ENSG00000187239	FNBP1	0.0864553	-1.24911	0.1	0.181	1
ENSG00000138698	RAP1GDS1	0.0864919	2.63303	0.115	0.069	1
ENSG00000117410	ATP6V0B	0.0869555	0.964368	0.185	0.16	1
ENSG00000130741	EIF2S3	0.0874346	-0.456573	0.295	0.41	1
ENSG00000005022	SLC25A5	0.0883958	0.264161	0.165	0.236	1
ENSG00000278487	NA	0.0885704	-0.396763	0.37	0.486	1
ENSG00000272162	NA	0.0887963	-1.19048	0.115	0.194	1
ENSG00000116903	EXOC8	0.0890465	1.61009	0.1	0.049	1
ENSG00000108465	CDK5RAP3	0.0891219	0.88738	0.14	0.069	1
ENSG00000143774	GUK1	0.0898715	0.58717	0.32	0.215	1
ENSG00000117614	SYF2	0.0899187	-0.659658	0.17	0.264	1
ENSG00000059145	UNKL	0.0902262	1.1361	0.215	0.125	1
ENSG00000267228	NA	0.0904451	-0.495609	0.1	0.174	1
ENSG00000139613	SMARCC2	0.090747	-0.706146	0.12	0.083	1
ENSG00000225224	RPS27AP12	0.0907751	-1.02894	0.55	0.667	1
ENSG00000196369	SRGAP2B	0.0913304	0.661686	0.105	0.146	1
ENSG00000271601	LIX1L	0.0915547	-0.365842	0.07	0.139	1
ENSG00000107959	PITRM1	0.0916084	-0.659226	0.115	0.125	1
ENSG00000197601	FAR1	0.0922599	-1.28938	0.15	0.118	1
ENSG00000105223	PLD3	0.0927476	0.864713	0.16	0.083	1
ENSG00000108064	TFAM	0.092948	0.250652	0.085	0.139	1
ENSG00000141741	MIEN1	0.0930282	1.04162	0.21	0.139	1
ENSG00000080345	RIF1	0.0931592	-1.62076	0.1	0.167	1
ENSG00000215630	GUSBP9	0.0936109	-1.52298	0.06	0.104	1
ENSG00000168397	ATG4B	0.0937374	1.43406	0.125	0.139	1
ENSG00000156515	HK1	0.0939031	-1.89584	0.07	0.125	1
ENSG00000166233	ARIH1	0.0944276	1.03188	0.18	0.167	1
ENSG00000116288	PARK7	0.0945571	0.871305	0.305	0.229	1
ENSG00000162434	JAK1	0.0946539	-0.515796	0.185	0.285	1
ENSG00000235734	NA	0.0952211	0.565077	0.255	0.236	1
ENSG00000273149	NA	0.0952827	-0.260456	0.8	0.882	1
ENSG00000101294	HM13	0.0953217	1.30948	0.17	0.09	1
ENSG00000146066	HIGD2A	0.0953401	1.24368	0.17	0.09	1
ENSG00000183889	NA	0.0954503	1.09222	0.155	0.16	1
ENSG00000147996	CBWD5	0.09572	-0.482021	0.485	0.562	1
ENSG00000284289	MIR6820	0.095788	-2.0735	0.08	0.153	1
ENSG00000136521	NDUFB5	0.0963958	0.515476	0.12	0.132	1
ENSG00000173660	UQCRH	0.096441	0.770304	0.32	0.215	1
ENSG00000148396	SEC16A	0.0964762	1.42222	0.12	0.062	1
ENSG00000223804	NA	0.0966906	1.50168	0.125	0.083	1
ENSG00000224281	SLC25A5-AS1	0.0969479	0.352889	0.135	0.174	1
ENSG00000122565	CBX3	0.0969754	-0.710746	0.2	0.264	1
ENSG00000187627	RGPD1	0.0973257	-0.312856	0.12	0.194	1
ENSG00000139350	NEDD1	0.0976103	-1.54743	0.05	0.111	1
ENSG00000244380	NA	0.0977111	0.329603	0.72	0.722	1
ENSG00000129559	NEDD8	0.0979121	0.591943	0.57	0.486	1
ENSG00000090061	CCNK	0.0979501	0.594639	0.205	0.229	1
ENSG00000205268	PDE7A	0.0981178	-1.57912	0.055	0.118	1
ENSG00000137309	HMGA1	0.0989246	-1.10629	0.08	0.125	1
ENSG00000280800	NA	0.0990056	-0.325304	1	1	1
ENSG00000175215	CTDSP2	0.0991398	-1.96825	0.065	0.104	1
ENSG00000280614	NA	0.0992998	-0.325045	1	1	1
ENSG00000281181	NA	0.0993803	-0.324999	1	1	1
ENSG00000188042	ARL4C	0.0997382	1.87085	0.12	0.069	1
ENSG00000104731	KLHDC4	0.099969	0.504521	0.115	0.069	1
ENSG00000179029	TMEM107	0.0999915	0.738397	0.16	0.083	1
ENSG00000113013	HSPA9	0.100072	-0.373262	0.28	0.257	1
ENSG00000065911	MTHFD2	0.100223	-0.589637	0.075	0.146	1
ENSG00000128595	CALU	0.100929	1.45241	0.125	0.062	1
ENSG00000048544	MRPS10	0.101006	0.427745	0.185	0.125	1
ENSG00000171566	PLRG1	0.101391	-0.748369	0.065	0.132	1
ENSG00000033178	UBA6	0.101908	-0.672934	0.09	0.167	1
ENSG00000113282	CLINT1	0.102417	0.444286	0.12	0.153	1
ENSG00000210077	NA	0.102532	-0.288314	0.97	0.979	1
ENSG00000111716	LDHB	0.102785	-0.44569	0.36	0.472	1
ENSG00000169446	MMGT1	0.103051	-1.68268	0.085	0.139	1
ENSG00000169871	TRIM56	0.103727	2.61782	0.13	0.09	1
ENSG00000205482	SPDYE18	0.10419	-1.2616	0.055	0.118	1
ENSG00000179218	CALR	0.104566	-1.69982	0.2	0.25	1
ENSG00000138069	RAB1A	0.104621	-0.704187	0.085	0.16	1
ENSG00000136478	TEX2	0.104701	-1.24949	0.05	0.104	1
ENSG00000196465	MYL6B	0.104724	-0.310785	0.675	0.771	1
ENSG00000145916	RMND5B	0.104747	0.700936	0.22	0.132	1
ENSG00000196313	POM121	0.104802	-1.02025	0.18	0.257	1
ENSG00000104671	DCTN6	0.104869	-0.959996	0.045	0.104	1
ENSG00000278053	DDX52	0.104933	-1.76021	0.045	0.104	1
ENSG00000164024	METAP1	0.105254	-0.346741	0.055	0.118	1
ENSG00000113441	LNPEP	0.105324	-1.42713	0.07	0.139	1
ENSG00000005483	KMT2E	0.105381	0.283324	0.205	0.243	1
ENSG00000117632	STMN1	0.105496	-0.630245	0.195	0.292	1
ENSG00000256745	NA	0.105772	0.465749	0.21	0.153	1
ENSG00000168827	GFM1	0.105825	2.28159	0.11	0.069	1
ENSG00000137955	RABGGTB	0.105866	0.731399	0.125	0.062	1
ENSG00000153207	AHCTF1	0.105916	-0.477271	0.07	0.132	1
ENSG00000238085	NA	0.105947	0.353555	0.515	0.444	1
ENSG00000179085	DPM3	0.105981	0.840297	0.205	0.125	1
ENSG00000159720	ATP6V0D1	0.106038	0.281109	0.195	0.236	1
ENSG00000260708	NA	0.106506	0.896546	0.14	0.069	1
ENSG00000106153	CHCHD2	0.106531	-0.480768	0.3	0.41	1
ENSG00000136937	NCBP1	0.10656	-1.03264	0.11	0.16	1
ENSG00000118873	RAB3GAP2	0.106735	-0.423301	0.105	0.174	1
ENSG00000092010	PSME1	0.107798	-0.33983	0.425	0.458	1
ENSG00000211460	TSN	0.107896	0.605366	0.16	0.09	1
ENSG00000182831	C16orf72	0.108455	-2.22737	0.08	0.153	1
ENSG00000234545	FAM133B	0.108472	0.713989	0.245	0.236	1
ENSG00000166881	NEMP1	0.108509	-2.42693	0.105	0.167	1
ENSG00000102934	PLLP	0.109091	-0.50238	0.12	0.097	1
ENSG00000163866	SMIM12	0.109459	1.15426	0.185	0.104	1
ENSG00000259595	NA	0.109874	-0.95385	0.07	0.139	1
ENSG00000184047	DIABLO	0.109892	0.382902	0.165	0.201	1
ENSG00000214029	ZNF891	0.110255	0.786173	0.115	0.062	1
ENSG00000067992	PDK3	0.110459	-0.823378	0.065	0.132	1
ENSG00000164051	CCDC51	0.110547	0.363704	0.72	0.722	1
ENSG00000160785	SLC25A44	0.110869	0.786926	0.13	0.062	1
ENSG00000284378	MIR1244-1	0.110966	-0.379803	0.32	0.431	1
ENSG00000161939	RNASEK-C17orf49	0.111228	0.513298	0.575	0.465	1
ENSG00000242372	EIF6	0.111324	-0.642164	0.07	0.139	1
ENSG00000228938	NA	0.111387	0.285988	0.345	0.278	1
ENSG00000166333	ILK	0.111456	3.30318	0.135	0.09	1
ENSG00000134285	FKBP11	0.111675	2.65736	0.105	0.049	1
ENSG00000168291	PDHB	0.111882	-1.56957	0.065	0.132	1
ENSG00000155229	MMS19	0.112308	-0.527726	0.06	0.125	1
ENSG00000090266	NDUFB2	0.112353	1.02697	0.155	0.083	1
ENSG00000113580	NR3C1	0.112515	1.41032	0.105	0.076	1
ENSG00000163328	GPR155	0.1129	-0.398345	0.175	0.111	1
ENSG00000151366	NDUFC2	0.113223	1.0358	0.33	0.25	1
ENSG00000008869	HEATR5B	0.113704	0.403185	0.215	0.132	1
ENSG00000155463	OXA1L	0.113976	-0.593273	0.065	0.125	1
ENSG00000197102	DYNC1H1	0.114332	-1.32837	0.125	0.174	1
ENSG00000274944	NA	0.114381	0.66149	0.13	0.069	1
ENSG00000187741	FANCA	0.114519	1.27676	0.175	0.104	1
ENSG00000279504	NA	0.114609	-0.846608	0.12	0.201	1
ENSG00000138286	FAM149B1	0.114898	-0.559995	0.095	0.16	1
ENSG00000285338	NA	0.114982	-0.882064	0.14	0.201	1
ENSG00000174231	PRPF8	0.115133	1.31643	0.195	0.146	1
ENSG00000123154	WDR83	0.116268	0.783911	0.35	0.257	1
ENSG00000237491	LINC01409	0.116615	0.823794	0.155	0.083	1
ENSG00000173559	NABP1	0.116619	1.09121	0.155	0.16	1
ENSG00000261609	GAN	0.116897	1.4181	0.145	0.076	1
ENSG00000115486	GGCX	0.11691	-0.506769	0.12	0.201	1
ENSG00000175061	SNHG29	0.116942	-0.402271	0.365	0.472	1
ENSG00000172115	CYCS	0.117228	-0.431961	0.19	0.285	1
ENSG00000081087	OSTM1	0.117385	-1.97719	0.055	0.111	1
ENSG00000106344	RBM28	0.117737	0.283575	0.11	0.181	1
ENSG00000182149	IST1	0.117817	1.14043	0.2	0.118	1
ENSG00000284268	MIR1181	0.117941	-0.332645	0.125	0.208	1
ENSG00000065548	ZC3H15	0.118539	-0.332774	0.165	0.25	1
ENSG00000067601	PMS2P4	0.118716	1.90882	0.09	0.132	1
ENSG00000154640	BTG3	0.118906	-1.53147	0.065	0.104	1
ENSG00000026297	RNASET2	0.119086	0.659513	0.145	0.076	1
ENSG00000237991	RPL35P1	0.119374	0.274802	0.79	0.757	1
ENSG00000283515	ZNF544	0.119766	0.776767	0.18	0.201	1
ENSG00000262526	NA	0.119887	0.624127	0.485	0.41	1
ENSG00000120306	CYSTM1	0.120074	-0.589047	0.13	0.146	1
ENSG00000119979	DENND10	0.120183	-1.459	0.09	0.111	1
ENSG00000267216	ZNF8-ERVK3-1	0.120184	0.618764	0.17	0.201	1
ENSG00000262202	NA	0.120803	0.992558	0.145	0.097	1
ENSG00000225573	RPL35P5	0.120968	0.298211	0.77	0.715	1
ENSG00000106462	EZH2	0.121224	2.42189	0.11	0.104	1
ENSG00000170906	NDUFA3	0.121675	0.765834	0.395	0.312	1
ENSG00000143669	LYST	0.121892	-0.91999	0.2	0.264	1
ENSG00000185164	NOMO2	0.122241	0.441398	0.115	0.132	1
ENSG00000159445	THEM4	0.122303	1.2699	0.1	0.049	1
ENSG00000133706	LARS1	0.12242	1.07067	0.19	0.167	1
ENSG00000055917	PUM2	0.122778	-1.02692	0.075	0.139	1
ENSG00000250461	NA	0.12281	2.01436	0.17	0.16	1
ENSG00000103194	USP10	0.12293	-0.523597	0.11	0.188	1
ENSG00000131143	COX4I1	0.123126	0.576265	0.62	0.576	1
ENSG00000145860	RNF145	0.123892	1.29764	0.11	0.062	1
ENSG00000215237	NA	0.124516	1.36168	0.065	0.118	1
ENSG00000140262	TCF12	0.124906	2.36076	0.105	0.062	1
ENSG00000130997	POLN	0.124909	0.632733	0.105	0.118	1
ENSG00000179918	SEPHS2	0.125034	-0.952058	0.1	0.16	1
ENSG00000240003	RPL7P24	0.125079	0.392725	0.795	0.75	1
ENSG00000113048	MRPS27	0.125464	-1.45056	0.055	0.111	1
ENSG00000085511	MAP3K4	0.12598	1.36417	0.11	0.056	1
ENSG00000123349	PFDN5	0.126316	0.303901	0.595	0.667	1
ENSG00000206147	RPL23AP57	0.126391	0.316973	0.4	0.403	1
ENSG00000062194	GPBP1	0.126524	-0.447251	0.18	0.271	1
ENSG00000138279	ANXA7	0.126528	0.692933	0.1	0.153	1
ENSG00000113971	NPHP3	0.126828	-1.48422	0.115	0.125	1
ENSG00000196873	CBWD3	0.126888	-0.297774	0.47	0.535	1
ENSG00000105258	POLR2I	0.127563	-0.766923	0.125	0.201	1
ENSG00000125970	RALY	0.12783	-0.26807	0.09	0.111	1
ENSG00000178440	TIMM23B-AGAP6	0.12785	-0.49288	0.21	0.153	1
ENSG00000262160	NA	0.128123	1.66514	0.145	0.125	1
ENSG00000198346	ZNF813	0.128587	-0.949391	0.11	0.188	1
ENSG00000103479	RBL2	0.128669	1.04438	0.14	0.174	1
ENSG00000248333	CDK11B	0.128902	0.839426	0.35	0.25	1
ENSG00000116754	SRSF11	0.129124	-0.711411	0.46	0.486	1
ENSG00000220848	NA	0.129134	-1.9599	0.745	0.674	1
ENSG00000058063	ATP11B	0.129312	-0.359639	0.09	0.153	1
ENSG00000006576	PHTF2	0.129356	1.47729	0.11	0.056	1
ENSG00000076641	PAG1	0.130024	-0.671797	0.16	0.222	1
ENSG00000257599	OVCH1-AS1	0.130736	0.379966	0.12	0.118	1
ENSG00000232346	RPS17P16	0.130751	0.26983	0.84	0.847	1
ENSG00000006451	RALA	0.130922	0.834247	0.085	0.104	1
ENSG00000204308	RNF5	0.13114	0.610535	0.11	0.056	1
ENSG00000133318	RTN3	0.131143	-0.887457	0.1	0.174	1
ENSG00000106829	TLE4	0.13131	-0.604291	0.06	0.118	1
ENSG00000162231	NXF1	0.131457	1.69728	0.16	0.153	1
ENSG00000272182	NA	0.131642	-1.77523	0.055	0.111	1
ENSG00000236801	RPL24P8	0.131693	0.347099	0.585	0.576	1
ENSG00000261582	NA	0.131892	-0.3916	0.07	0.132	1
ENSG00000176953	NFATC2IP	0.132718	1.3524	0.135	0.069	1
ENSG00000171223	JUNB	0.132777	1.21502	0.135	0.069	1
ENSG00000189043	NDUFA4	0.133417	0.326036	0.36	0.264	1
ENSG00000115419	GLS	0.133579	-0.455087	0.305	0.41	1
ENSG00000243824	RPL12P6	0.133613	0.347964	0.665	0.681	1
ENSG00000102030	NAA10	0.133964	1.17613	0.1	0.076	1
ENSG00000121741	ZMYM2	0.134219	0.567855	0.09	0.139	1
ENSG00000176853	FAM91A1	0.134759	0.640709	0.12	0.062	1
ENSG00000136143	SUCLA2	0.134855	0.579041	0.105	0.056	1
ENSG00000228110	ST13P19	0.13495	-0.306204	0.11	0.181	1
ENSG00000188092	GPR89B	0.135184	0.681411	0.14	0.132	1
ENSG00000257390	NA	0.135281	0.904948	0.295	0.215	1
ENSG00000184983	NDUFA6	0.135443	0.627182	0.18	0.181	1
ENSG00000228302	NA	0.135544	0.88391	0.12	0.062	1
ENSG00000130826	DKC1	0.135561	-1.39228	0.095	0.139	1
ENSG00000219932	RPL12P8	0.135993	0.303065	0.61	0.632	1
ENSG00000093183	SEC22C	0.136229	1.41357	0.19	0.132	1
ENSG00000132780	NASP	0.136259	0.379049	0.08	0.132	1
ENSG00000054116	TRAPPC3	0.136757	0.53587	0.135	0.083	1
ENSG00000236534	H3P36	0.136837	-0.25697	0.38	0.486	1
ENSG00000169629	RGPD8	0.137033	0.45628	0.195	0.285	1
ENSG00000212719	LINC02693	0.13727	3.05584	0.1	0.049	1
ENSG00000196776	CD47	0.13727	-1.28747	0.12	0.188	1
ENSG00000233024	NA	0.137338	1.26524	0.155	0.16	1
ENSG00000226970	NA	0.137341	0.71473	0.4	0.368	1
ENSG00000257715	NA	0.137849	-0.689181	0.065	0.118	1
ENSG00000020426	MNAT1	0.138238	0.572358	0.1	0.049	1
ENSG00000100908	EMC9	0.138287	0.333754	0.215	0.306	1
ENSG00000281383	NA	0.139002	-0.307237	1	1	1
ENSG00000234322	NA	0.139013	-0.473931	0.13	0.188	1
ENSG00000224415	NA	0.139508	0.408785	0.595	0.542	1
ENSG00000265185	NA	0.139608	0.641546	0.135	0.083	1
ENSG00000183666	GUSBP1	0.140051	-2.04919	0.1	0.174	1
ENSG00000250186	NA	0.140287	-0.666907	0.14	0.153	1
ENSG00000106009	BRAT1	0.140346	0.742709	0.105	0.049	1
ENSG00000157450	RNF111	0.140787	-1.47824	0.095	0.16	1
ENSG00000188735	TMEM120B	0.140909	1.49465	0.1	0.056	1
ENSG00000230457	NA	0.141344	0.563222	0.17	0.097	1
ENSG00000134255	CEPT1	0.141599	2.01294	0.16	0.104	1
ENSG00000168876	ANKRD49	0.141687	1.44854	0.235	0.25	1
ENSG00000138668	HNRNPD	0.141818	1.22168	0.16	0.097	1
ENSG00000226210	WASH8P	0.141872	1.04283	0.165	0.104	1
ENSG00000100664	EIF5	0.142393	0.54361	0.1	0.125	1
ENSG00000105821	DNAJC2	0.142658	-1.4036	0.09	0.153	1
ENSG00000181610	MRPS23	0.143268	1.38368	0.12	0.076	1
ENSG00000136279	DBNL	0.14338	1.01262	0.12	0.062	1
ENSG00000249448	MTCO1P24	0.143529	0.254622	0.23	0.167	1
ENSG00000260260	SNHG19	0.143535	1.18331	0.23	0.146	1
ENSG00000126524	SBDS	0.14427	0.698117	0.125	0.146	1
ENSG00000108592	FTSJ3	0.14459	-1.22036	0.14	0.215	1
ENSG00000147123	NDUFB11	0.144642	-0.356038	0.19	0.188	1
ENSG00000181350	LRRC75A	0.144748	-0.374566	0.335	0.431	1
ENSG00000131375	CAPN7	0.144764	-2.16009	0.095	0.16	1
ENSG00000240889	NDUFB2-AS1	0.144997	0.947233	0.125	0.062	1
ENSG00000213246	SUPT4H1	0.145145	0.424017	0.18	0.201	1
ENSG00000187555	USP7	0.145255	-1.28574	0.07	0.104	1
ENSG00000001461	NIPAL3	0.145288	1.10135	0.17	0.097	1
ENSG00000119314	PTBP3	0.145309	-1.11998	0.06	0.118	1
ENSG00000104343	UBE2W	0.145334	1.21511	0.11	0.125	1
ENSG00000144567	RETREG2	0.145604	0.472787	0.085	0.153	1
ENSG00000145912	NHP2	0.146155	0.852176	0.22	0.139	1
ENSG00000167985	SDHAF2	0.146739	-1.52679	0.075	0.118	1
ENSG00000233328	NA	0.147244	0.389164	0.425	0.396	1
ENSG00000138078	PREPL	0.14732	-1.37419	0.095	0.16	1
ENSG00000151287	TEX30	0.147337	-0.465659	0.08	0.104	1
ENSG00000164300	SERINC5	0.147969	-0.590592	0.085	0.153	1
ENSG00000109689	STIM2	0.148093	0.537949	0.12	0.062	1
ENSG00000285625	NA	0.148452	0.287331	0.49	0.486	1
ENSG00000125450	NUP85	0.148555	-0.463651	0.1	0.167	1
ENSG00000117859	OSBPL9	0.148578	0.533302	0.14	0.153	1
ENSG00000104442	ARMC1	0.148598	-0.3921	0.11	0.125	1
ENSG00000168710	AHCYL1	0.149453	-1.29139	0.055	0.104	1
ENSG00000174109	C16orf91	0.149486	1.30132	0.115	0.056	1
ENSG00000103187	COTL1	0.14987	1.16065	0.19	0.208	1
ENSG00000281344	NA	0.149897	-3.00543	0.05	0.104	1
ENSG00000226085	NA	0.150204	-0.717475	0.09	0.139	1
ENSG00000188690	UROS	0.150463	1.10098	0.16	0.09	1
ENSG00000087502	ERGIC2	0.150756	-1.34001	0.075	0.125	1
ENSG00000106723	SPIN1	0.1511	-1.43162	0.06	0.104	1
ENSG00000237758	NA	0.151256	0.320017	0.155	0.188	1
ENSG00000180385	NA	0.15129	1.32738	0.1	0.049	1
ENSG00000169223	LMAN2	0.151878	1.61661	0.16	0.097	1
ENSG00000230606	NA	0.152003	1.55765	0.09	0.125	1
ENSG00000144895	EIF2A	0.152094	-1.64916	0.075	0.132	1
ENSG00000184182	UBE2F	0.152268	1.72344	0.105	0.049	1
ENSG00000213066	CEP43	0.152397	1.54949	0.15	0.125	1
ENSG00000010244	ZNF207	0.153321	0.48394	0.215	0.139	1
ENSG00000219773	RPSAP45	0.153362	0.327199	0.555	0.59	1
ENSG00000226493	RPL26P27	0.15358	0.685058	0.3	0.319	1
ENSG00000153094	BCL2L11	0.154019	-0.679165	0.06	0.118	1
ENSG00000282995	NA	0.15432	0.587594	0.17	0.118	1
ENSG00000104824	HNRNPL	0.154577	-0.685934	0.14	0.076	1
ENSG00000283498	MIR1244-2	0.155064	-0.336693	0.32	0.417	1
ENSG00000253716	MINCR	0.155211	1.40449	0.13	0.069	1
ENSG00000285589	NA	0.155318	0.731082	0.365	0.299	1
ENSG00000091317	CMTM6	0.155688	-0.318369	0.16	0.201	1
ENSG00000163636	PSMD6	0.156437	-0.553399	0.235	0.312	1
ENSG00000100632	ERH	0.156795	-0.470486	0.115	0.125	1
ENSG00000163444	TMEM183A	0.157161	-1.12374	0.1	0.153	1
ENSG00000204256	BRD2	0.157738	-1.25783	0.085	0.146	1
ENSG00000169180	XPO6	0.157883	0.282851	0.12	0.097	1
ENSG00000056050	HPF1	0.158028	-1.50927	0.11	0.174	1
ENSG00000159352	PSMD4	0.158217	0.893641	0.26	0.174	1
ENSG00000247556	OIP5-AS1	0.15835	1.35275	0.145	0.132	1
ENSG00000164548	TRA2A	0.158673	1.32998	0.085	0.125	1
ENSG00000118217	ATF6	0.159849	-1.61604	0.09	0.146	1
ENSG00000213443	NA	0.159882	1.08957	0.355	0.444	1
ENSG00000184260	H2AC20	0.160508	-1.0186	0.055	0.111	1
ENSG00000272391	POM121C	0.160981	-1.12054	0.145	0.181	1
ENSG00000232112	TMA7	0.161485	0.331248	0.73	0.722	1
ENSG00000135945	REV1	0.162446	0.394883	0.105	0.174	1
ENSG00000198408	OGA	0.162528	0.347369	0.2	0.243	1
ENSG00000269590	NA	0.163038	0.809747	0.29	0.201	1
ENSG00000267261	NA	0.16332	1.85145	0.125	0.076	1
ENSG00000254701	NA	0.163381	-2.18193	0.065	0.118	1
ENSG00000141424	SLC39A6	0.163512	-0.585559	0.065	0.125	1
ENSG00000258102	MAP1LC3B2	0.163859	0.335305	0.11	0.146	1
ENSG00000152234	ATP5F1A	0.164112	-0.646773	0.22	0.306	1
ENSG00000206337	HCP5	0.164128	1.71784	0.155	0.153	1
ENSG00000225918	NA	0.164882	0.320127	0.395	0.306	1
ENSG00000197386	HTT	0.165288	-0.780229	0.11	0.181	1
ENSG00000197989	SNHG12	0.165563	-0.762895	0.06	0.118	1
ENSG00000139496	NUP58	0.165623	0.469159	0.145	0.083	1
ENSG00000167085	PHB1	0.165702	-0.546564	0.145	0.153	1
ENSG00000110075	PPP6R3	0.165757	0.316344	0.16	0.201	1
ENSG00000157764	BRAF	0.166114	-0.481675	0.05	0.104	1
ENSG00000149792	MRPL49	0.166629	-1.04904	0.235	0.319	1
ENSG00000126254	RBM42	0.166826	0.871543	0.11	0.056	1
ENSG00000204120	GIGYF2	0.166962	-0.515898	0.12	0.194	1
ENSG00000270084	NA	0.167932	-0.397988	0.405	0.507	1
ENSG00000204356	NELFE	0.16795	-0.483838	0.135	0.174	1
ENSG00000213719	CLIC1	0.167967	0.783872	0.145	0.09	1
ENSG00000238137	NA	0.167977	0.317122	0.16	0.097	1
ENSG00000106133	NSUN5P2	0.168018	-0.346594	0.17	0.139	1
ENSG00000103342	GSPT1	0.168059	-0.843954	0.105	0.174	1
ENSG00000227973	NA	0.16808	0.662016	0.135	0.076	1
ENSG00000188856	RPSAP47	0.168149	0.391543	0.595	0.639	1
ENSG00000213793	ZNF888	0.168389	-1.85557	0.065	0.104	1
ENSG00000128708	HAT1	0.16846	-1.18805	0.07	0.111	1
ENSG00000110429	FBXO3	0.168498	-1.3611	0.085	0.125	1
ENSG00000023041	ZDHHC6	0.168692	-0.420184	0.125	0.194	1
ENSG00000095139	ARCN1	0.168735	1.11299	0.14	0.076	1
ENSG00000232150	NA	0.16896	-0.339238	0.155	0.236	1
ENSG00000147400	CETN2	0.169131	0.901033	0.13	0.069	1
ENSG00000107371	EXOSC3	0.169679	2.07752	0.1	0.083	1
ENSG00000172785	CBWD1	0.169749	-0.338943	0.47	0.556	1
ENSG00000269378	NA	0.169992	0.550395	0.095	0.132	1
ENSG00000288663	NA	0.170113	0.299225	0.62	0.681	1
ENSG00000125991	ERGIC3	0.170259	-1.37788	0.055	0.104	1
ENSG00000232807	NA	0.170301	-1.22078	0.07	0.111	1
ENSG00000228232	NA	0.170635	0.329377	0.705	0.743	1
ENSG00000122068	FYTTD1	0.170914	-0.985867	0.12	0.188	1
ENSG00000136156	ITM2B	0.170972	-0.319032	0.28	0.333	1
ENSG00000172531	PPP1CA	0.171304	-0.446352	0.25	0.257	1
ENSG00000187837	H1-2	0.171789	0.395038	0.065	0.111	1
ENSG00000099995	SF3A1	0.17186	0.684444	0.14	0.125	1
ENSG00000135624	CCT7	0.172023	1.09739	0.19	0.139	1
ENSG00000110172	CHORDC1	0.172592	0.870884	0.145	0.083	1
ENSG00000165280	VCP	0.172831	0.671763	0.14	0.076	1
ENSG00000029725	RABEP1	0.173036	-1.05288	0.18	0.194	1
ENSG00000172663	TMEM134	0.173197	1.45887	0.105	0.083	1
ENSG00000255526	NEDD8-MDP1	0.173227	0.571707	0.545	0.458	1
ENSG00000013374	NUB1	0.173234	1.72588	0.13	0.076	1
ENSG00000129084	PSMA1	0.173375	-0.261764	0.21	0.299	1
ENSG00000130695	CEP85	0.173393	2.21101	0.09	0.111	1
ENSG00000117906	RCN2	0.173399	-0.631564	0.11	0.181	1
ENSG00000119801	YPEL5	0.17341	0.830474	0.225	0.146	1
ENSG00000242735	NA	0.173502	0.370268	0.635	0.667	1
ENSG00000257411	NA	0.173644	0.81001	0.225	0.146	1
ENSG00000125818	PSMF1	0.17404	0.680093	0.2	0.125	1
ENSG00000183011	NAA38	0.17408	0.99994	0.355	0.271	1
ENSG00000134884	ARGLU1	0.174285	1.21312	0.16	0.125	1
ENSG00000170296	GABARAP	0.174484	0.610516	0.46	0.403	1
ENSG00000032219	ARID4A	0.17459	0.314249	0.165	0.243	1
ENSG00000103061	SLC7A6OS	0.174837	0.784161	0.11	0.056	1
ENSG00000172172	MRPL13	0.174879	1.32026	0.165	0.104	1
ENSG00000197858	GPAA1	0.174887	1.95308	0.105	0.069	1
ENSG00000214535	RPS15AP1	0.175131	0.350012	0.785	0.792	1
ENSG00000182154	MRPL41	0.175302	0.611913	0.28	0.201	1
ENSG00000186106	ANKRD46	0.1754	-1.08324	0.075	0.111	1
ENSG00000105583	WDR83OS	0.175496	0.748461	0.295	0.208	1
ENSG00000166136	NDUFB8	0.176496	0.372587	0.13	0.139	1
ENSG00000280649	NA	0.176848	0.725706	0.105	0.056	1
ENSG00000154642	C21orf91	0.177441	1.54809	0.11	0.09	1
ENSG00000180957	PITPNB	0.177721	0.294679	0.12	0.174	1
ENSG00000213755	NA	0.178712	0.315595	0.375	0.292	1
ENSG00000095059	DHPS	0.178777	0.83671	0.13	0.069	1
ENSG00000147669	POLR2K	0.179022	0.771579	0.19	0.118	1
ENSG00000189306	RRP7A	0.179049	0.440595	0.1	0.118	1
ENSG00000091483	FH	0.179125	-0.30192	0.075	0.132	1
ENSG00000089775	ZBTB25	0.179447	1.50005	0.145	0.097	1
ENSG00000008324	SS18L2	0.179668	-0.274284	0.32	0.347	1
ENSG00000089048	ESF1	0.179743	0.307034	0.165	0.201	1
ENSG00000224600	RPLP1P3	0.179751	0.291604	0.635	0.576	1
ENSG00000152061	RABGAP1L	0.180958	0.720445	0.15	0.194	1
ENSG00000210176	NA	0.181026	0.984691	0.68	0.611	1
ENSG00000277447	NA	0.181086	0.288377	0.6	0.576	1
ENSG00000277947	NA	0.181556	0.835058	0.14	0.097	1
ENSG00000281000	SNORD3D	0.181556	0.835058	0.14	0.097	1
ENSG00000205155	PSENEN	0.181689	0.620492	0.215	0.16	1
ENSG00000188994	ZNF292	0.181696	0.728258	0.205	0.285	1
ENSG00000110958	PTGES3	0.181843	0.976551	0.285	0.229	1
ENSG00000186628	FSD2	0.182127	1.20016	0.115	0.062	1
ENSG00000008018	PSMB1	0.182213	0.32153	0.51	0.41	1
ENSG00000106355	LSM5	0.182333	1.12511	0.195	0.139	1
ENSG00000184432	COPB2	0.182513	-1.37293	0.13	0.181	1
ENSG00000257303	NA	0.182814	1.0816	0.295	0.222	1
ENSG00000214940	NPIPA8	0.183161	1.28085	0.15	0.153	1
ENSG00000272980	NA	0.183392	0.999628	0.085	0.104	1
ENSG00000273018	FAM106A	0.183467	1.65878	0.11	0.056	1
ENSG00000168175	MAPK1IP1L	0.18428	0.287408	0.17	0.132	1
ENSG00000213236	NA	0.18444	0.280068	0.24	0.236	1
ENSG00000138182	KIF20B	0.18465	0.802947	0.165	0.097	1
ENSG00000184009	ACTG1	0.185106	-0.25163	0.495	0.583	1
ENSG00000072042	RDH11	0.185109	0.359512	0.2	0.153	1
ENSG00000111229	ARPC3	0.185115	0.767498	0.295	0.208	1
ENSG00000269713	NBPF9	0.185481	0.539264	0.43	0.438	1
ENSG00000144029	MRPS5	0.185531	1.9575	0.11	0.062	1
ENSG00000104894	CD37	0.185611	-0.916037	0.08	0.118	1
ENSG00000205476	CCDC85C	0.185646	0.37091	0.175	0.194	1
ENSG00000134049	IER3IP1	0.186234	-0.43425	0.12	0.188	1
ENSG00000064687	ABCA7	0.186244	1.40098	0.145	0.09	1
ENSG00000243431	RPL5P30	0.186365	2.0265	0.27	0.278	1
ENSG00000205531	NAP1L4	0.186564	-0.546447	0.23	0.306	1
ENSG00000225578	NCBP2-AS1	0.186792	-1.01284	0.065	0.104	1
ENSG00000196655	TRAPPC4	0.187188	-0.34456	0.195	0.208	1
ENSG00000204469	PRRC2A	0.187504	2.26827	0.155	0.111	1
ENSG00000253366	NA	0.187864	-1.65046	0.075	0.125	1
ENSG00000286268	NA	0.187969	-0.53039	0.055	0.104	1
ENSG00000235272	RAMACL	0.188486	1.68029	0.11	0.056	1
ENSG00000163605	PPP4R2	0.18872	-1.00194	0.095	0.132	1
ENSG00000244921	MTCYBP18	0.188722	0.326504	0.675	0.674	1
ENSG00000115464	USP34	0.189292	1.45573	0.155	0.167	1
ENSG00000119720	NRDE2	0.189372	-0.580261	0.12	0.188	1
ENSG00000112200	ZNF451	0.189816	-0.432818	0.125	0.194	1
ENSG00000131876	SNRPA1	0.189938	0.443974	0.17	0.118	1
ENSG00000167106	FAM102A	0.190047	-0.719133	0.06	0.111	1
ENSG00000058272	PPP1R12A	0.190255	0.333006	0.065	0.111	1
ENSG00000136051	WASHC4	0.190442	-1.12919	0.085	0.125	1
ENSG00000285437	POLR2J3	0.190463	0.603501	0.52	0.472	1
ENSG00000119537	KDSR	0.190518	-0.845017	0.085	0.146	1
ENSG00000284697	CLEC4A	0.190811	1.74005	0.125	0.083	1
ENSG00000228218	NA	0.191313	0.517352	0.205	0.215	1
ENSG00000253833	DSTNP3	0.191441	0.330004	0.135	0.09	1
ENSG00000100591	AHSA1	0.191864	-0.527309	0.07	0.118	1
ENSG00000164091	WDR82	0.192091	-0.352474	0.1	0.167	1
ENSG00000136436	CALCOCO2	0.19249	-0.85839	0.21	0.194	1
ENSG00000155903	RASA2	0.192549	-0.680866	0.075	0.132	1
ENSG00000174173	TRMT10C	0.192616	0.828837	0.16	0.132	1
ENSG00000233952	NA	0.192987	-3.30727	0.12	0.104	1
ENSG00000204177	BMS1P1	0.193169	0.898753	0.13	0.076	1
ENSG00000129351	ILF3	0.193323	0.761823	0.18	0.146	1
ENSG00000225934	FAM133FP	0.193696	0.388112	0.115	0.069	1
ENSG00000170445	HARS1	0.193863	-1.41443	0.12	0.125	1
ENSG00000129083	COPB1	0.194476	-0.485817	0.215	0.292	1
ENSG00000285677	NA	0.195609	0.559447	0.225	0.181	1
ENSG00000170348	TMED10	0.195916	0.27278	0.155	0.222	1
ENSG00000205544	TMEM256	0.197153	0.335424	0.15	0.139	1
ENSG00000134308	YWHAQ	0.197369	-0.272783	0.2	0.243	1
ENSG00000237821	NA	0.197643	-0.398087	0.155	0.222	1
ENSG00000160888	IER2	0.197785	0.253024	0.125	0.069	1
ENSG00000198237	NA	0.197897	-1.33324	0.075	0.125	1
ENSG00000116670	MAD2L2	0.198137	0.917763	0.125	0.097	1
ENSG00000108021	TASOR2	0.198447	-2.05194	0.065	0.118	1
ENSG00000120948	TARDBP	0.198451	0.966007	0.275	0.194	1
ENSG00000101367	MAPRE1	0.19846	1.12774	0.135	0.132	1
ENSG00000260747	NA	0.198585	0.491885	0.16	0.153	1
ENSG00000023572	GLRX2	0.199502	0.456478	0.11	0.062	1
ENSG00000231028	AHI1-DT	0.19961	1.06335	0.13	0.097	1
ENSG00000226327	RPSAP49	0.199671	0.30962	0.44	0.444	1
ENSG00000102931	ARL2BP	0.19976	-0.491483	0.11	0.09	1
ENSG00000154174	TOMM70	0.199975	1.90543	0.1	0.049	1
ENSG00000224858	NA	0.20036	0.25763	0.815	0.84	1
ENSG00000167721	TSR1	0.200368	0.80062	0.075	0.104	1
ENSG00000267458	NA	0.200599	-0.640148	0.155	0.229	1
ENSG00000119326	CTNNAL1	0.200606	-0.581742	0.065	0.118	1
ENSG00000227073	NA	0.200756	0.313524	0.155	0.153	1
ENSG00000129128	SPCS3	0.201415	-1.01393	0.085	0.132	1
ENSG00000227694	RPL23AP74	0.201727	0.262778	0.97	0.938	1
ENSG00000158941	CCAR2	0.201816	1.84044	0.145	0.132	1
ENSG00000135390	ATP5MC2	0.201926	-0.486418	0.29	0.354	1
ENSG00000186010	NDUFA13	0.203129	0.483151	0.45	0.382	1
ENSG00000204152	TIMM23B	0.203192	-2.24079	0.125	0.125	1
ENSG00000196504	PRPF40A	0.203737	-0.729918	0.24	0.25	1
ENSG00000213290	PGK1P2	0.203807	-0.292093	0.165	0.243	1
ENSG00000235587	NA	0.20381	0.318411	0.54	0.569	1
ENSG00000105983	LMBR1	0.20425	-1.58754	0.095	0.146	1
ENSG00000124243	BCAS4	0.204454	0.438256	0.92	0.875	1
ENSG00000213509	NA	0.204825	-1.51555	0.325	0.41	1
ENSG00000198168	SVIP	0.205135	1.08086	0.15	0.174	1
ENSG00000114503	NCBP2	0.205387	0.340006	0.12	0.188	1
ENSG00000141552	ANAPC11	0.205849	0.597378	0.395	0.333	1
ENSG00000229700	NA	0.206416	0.294003	0.34	0.264	1
ENSG00000258210	NA	0.206693	0.718536	0.3	0.215	1
ENSG00000145907	G3BP1	0.207211	-0.270759	0.26	0.243	1
ENSG00000214110	NA	0.20739	-0.297298	0.13	0.201	1
ENSG00000163171	CDC42EP3	0.207474	0.365997	0.185	0.125	1
ENSG00000049860	HEXB	0.207732	0.923702	0.145	0.083	1
ENSG00000172974	NA	0.208241	0.746462	0.3	0.264	1
ENSG00000134759	ELP2	0.208434	-0.705202	0.13	0.201	1
ENSG00000214765	SEPTIN7P2	0.208465	1.61869	0.2	0.132	1
ENSG00000284526	LOC122455342	0.208771	-0.460503	0.145	0.215	1
ENSG00000170542	SERPINB9	0.209085	-0.57428	0.23	0.285	1
ENSG00000257921	NA	0.209448	0.893619	0.105	0.083	1
ENSG00000171421	MRPL36	0.209909	0.34069	0.115	0.139	1
ENSG00000070718	AP3M2	0.210338	-0.453177	0.13	0.16	1
ENSG00000136682	CBWD2	0.211131	-0.368023	0.475	0.507	1
ENSG00000005175	RPAP3	0.211323	-0.851464	0.15	0.222	1
ENSG00000109536	FRG1	0.211574	0.741674	0.355	0.312	1
ENSG00000135677	GNS	0.211611	-0.915299	0.085	0.146	1
ENSG00000131127	ZNF141	0.211685	-0.432304	0.085	0.139	1
ENSG00000008952	SEC62	0.211935	-0.289628	0.275	0.306	1
ENSG00000134294	SLC38A2	0.212398	-0.500452	0.31	0.299	1
ENSG00000133812	SBF2	0.212781	1.26799	0.1	0.076	1
ENSG00000252690	NA	0.214045	1.11609	0.115	0.062	1
ENSG00000089693	MLF2	0.214086	0.348907	0.17	0.104	1
ENSG00000077097	TOP2B	0.214165	-0.473076	0.11	0.153	1
ENSG00000162695	SLC30A7	0.214357	1.48502	0.145	0.104	1
ENSG00000224781	EIF4A2P4	0.214439	0.256572	0.165	0.111	1
ENSG00000172869	DMXL1	0.214632	-1.04664	0.055	0.104	1
ENSG00000138081	FBXO11	0.215034	1.02105	0.135	0.167	1
ENSG00000038274	MAT2B	0.215128	-0.334158	0.115	0.181	1
ENSG00000243904	RPSAP5	0.215657	0.360645	0.495	0.5	1
ENSG00000204677	FAM153CP	0.215871	0.312916	0.845	0.847	1
ENSG00000170248	PDCD6IP	0.216243	1.15897	0.205	0.139	1
ENSG00000120688	WBP4	0.216529	-1.05877	0.08	0.111	1
ENSG00000123136	DDX39A	0.216572	-0.355471	0.095	0.153	1
ENSG00000111790	FGFR1OP2	0.216922	0.840096	0.19	0.146	1
ENSG00000176681	LRRC37A	0.217014	-0.407061	0.065	0.118	1
ENSG00000135655	USP15	0.217107	-0.995214	0.225	0.264	1
ENSG00000105518	TMEM205	0.217123	0.806108	0.15	0.09	1
ENSG00000243730	NA	0.217402	0.290001	0.34	0.264	1
ENSG00000148187	MRRF	0.217434	1.36	0.125	0.076	1
ENSG00000139826	ABHD13	0.217964	0.752384	0.065	0.104	1
ENSG00000231074	HCG18	0.218103	0.774475	0.43	0.479	1
ENSG00000132581	SDF2	0.218143	0.834416	0.15	0.132	1
ENSG00000243449	C4orf48	0.218195	0.708541	0.175	0.118	1
ENSG00000105404	RABAC1	0.218322	0.881321	0.24	0.194	1
ENSG00000037474	NSUN2	0.21842	1.71669	0.135	0.076	1
ENSG00000169375	SIN3A	0.218774	1.83579	0.16	0.104	1
ENSG00000170581	STAT2	0.21906	1.06258	0.085	0.139	1
ENSG00000182809	CRIP2	0.219333	-0.266438	0.11	0.167	1
ENSG00000111775	COX6A1	0.219472	0.447295	0.655	0.639	1
ENSG00000147457	CHMP7	0.219478	-2.10815	0.075	0.104	1
ENSG00000204590	GNL1	0.219593	1.89465	0.09	0.146	1
ENSG00000203865	ATP1A1-AS1	0.219599	-1.26325	0.07	0.125	1
ENSG00000204790	LOC728877	0.219607	-0.458185	0.185	0.25	1
ENSG00000233565	NA	0.219664	0.291604	0.35	0.278	1
ENSG00000105058	FAM32A	0.219975	1.53242	0.125	0.069	1
ENSG00000234420	ZNF37BP	0.220712	-0.434425	0.055	0.104	1
ENSG00000155438	NIFK	0.221063	0.351704	0.14	0.083	1
ENSG00000265354	TIMM23	0.221269	0.312521	0.17	0.132	1
ENSG00000217624	NA	0.221854	0.351108	0.235	0.236	1
ENSG00000167004	PDIA3	0.221854	-0.41027	0.14	0.208	1
ENSG00000111540	RAB5B	0.221867	-0.809675	0.13	0.104	1
ENSG00000226067	NA	0.221883	2.11103	0.1	0.062	1
ENSG00000186676	NA	0.221987	0.250248	0.29	0.319	1
ENSG00000102738	MRPS31	0.222095	-0.600226	0.115	0.181	1
ENSG00000091039	OSBPL8	0.22215	-1.48567	0.155	0.229	1
ENSG00000142867	BCL10	0.222369	-0.287227	0.095	0.104	1
ENSG00000188647	PTAR1	0.222595	0.350649	0.125	0.104	1
ENSG00000279207	NA	0.222861	0.427554	0.105	0.056	1
ENSG00000164062	APEH	0.223076	-0.408582	0.085	0.139	1
ENSG00000225131	PSME2P2	0.223178	0.52165	0.195	0.174	1
ENSG00000117139	KDM5B	0.223274	-1.20224	0.11	0.139	1
ENSG00000164975	SNAPC3	0.22328	0.754253	0.095	0.139	1
ENSG00000234608	MAPKAPK5-AS1	0.223405	-1.22425	0.06	0.111	1
ENSG00000110330	BIRC2	0.224192	-1.53345	0.13	0.181	1
ENSG00000254929	NA	0.224842	1.19081	0.11	0.076	1
ENSG00000122483	CCDC18	0.225085	-0.767446	0.13	0.125	1
ENSG00000234093	RPS15AP11	0.225949	0.331691	0.385	0.368	1
ENSG00000154144	TBRG1	0.226234	0.305374	0.185	0.132	1
ENSG00000271933	NA	0.226234	0.642987	0.15	0.16	1
ENSG00000079246	XRCC5	0.226699	-0.408827	0.13	0.181	1
ENSG00000180776	ZDHHC20	0.227044	-0.539026	0.055	0.104	1
ENSG00000047056	WDR37	0.227119	-1.38953	0.07	0.125	1
ENSG00000143158	MPC2	0.227714	0.357561	0.17	0.118	1
ENSG00000168002	POLR2G	0.227901	0.761399	0.15	0.132	1
ENSG00000004534	RBM6	0.228543	0.310226	0.155	0.222	1
ENSG00000164543	STK17A	0.228719	-0.43501	0.15	0.222	1
ENSG00000143256	PFDN2	0.228955	0.646377	0.305	0.222	1
ENSG00000000419	DPM1	0.229038	0.25776	0.29	0.236	1
ENSG00000109111	SUPT6H	0.229137	0.952507	0.09	0.139	1
ENSG00000230521	NA	0.229244	0.312411	0.155	0.146	1
ENSG00000258984	UBE2F-SCLY	0.229529	1.2544	0.125	0.069	1
ENSG00000185787	MORF4L1	0.22957	-0.464079	0.085	0.132	1
ENSG00000115355	CCDC88A	0.229579	-1.08545	0.105	0.132	1
ENSG00000177889	UBE2N	0.22969	-0.252976	0.2	0.194	1
ENSG00000137154	RPS6	0.229803	-0.306442	0.945	0.972	1
ENSG00000107890	ANKRD26	0.22981	-0.297941	0.115	0.09	1
ENSG00000099246	RAB18	0.22985	0.526418	0.17	0.111	1
ENSG00000167088	SNRPD1	0.230019	0.738432	0.125	0.069	1
ENSG00000267855	NDUFA7	0.230084	0.757493	0.125	0.132	1
ENSG00000170515	PA2G4	0.230164	0.727572	0.305	0.243	1
ENSG00000101365	IDH3B	0.23032	0.5064	0.11	0.118	1
ENSG00000188739	RBM34	0.230692	0.580115	0.165	0.153	1
ENSG00000134333	LDHA	0.231271	-0.59566	0.2	0.278	1
ENSG00000261556	SMG1P7	0.231517	0.551131	0.28	0.243	1
ENSG00000174444	RPL4	0.231737	-0.3627	0.865	0.917	1
ENSG00000108559	NUP88	0.231981	-0.833703	0.12	0.153	1
ENSG00000258674	NA	0.23203	0.44561	0.45	0.396	1
ENSG00000223482	NUTM2A-AS1	0.232343	-0.643758	0.125	0.188	1
ENSG00000066933	MYO9A	0.232547	-0.865859	0.065	0.118	1
ENSG00000214078	CPNE1	0.23273	0.93788	0.19	0.181	1
ENSG00000157538	VPS26C	0.23284	-0.562996	0.06	0.111	1
ENSG00000125868	DSTN	0.232901	0.603505	0.17	0.194	1
ENSG00000114423	CBLB	0.233351	0.67513	0.085	0.111	1
ENSG00000006015	REX1BD	0.233648	0.955125	0.115	0.062	1
ENSG00000178927	CYBC1	0.234599	0.813917	0.13	0.076	1
ENSG00000256591	NA	0.234747	-1.25057	0.11	0.146	1
ENSG00000068903	SIRT2	0.235291	1.75314	0.105	0.097	1
ENSG00000253626	EIF5AL1	0.235337	0.681927	0.22	0.167	1
ENSG00000235082	NA	0.235649	0.254975	0.215	0.174	1
ENSG00000215769	ARHGAP27P1-BPTFP1-KPNA2P3	0.235911	1.27092	0.22	0.181	1
ENSG00000160352	ZNF714	0.236118	1.10346	0.115	0.062	1
ENSG00000230067	NA	0.236127	-0.386173	0.105	0.167	1
ENSG00000095906	NUBP2	0.236339	-0.502	0.08	0.132	1
ENSG00000204778	NA	0.236381	-0.719961	0.245	0.278	1
ENSG00000136240	KDELR2	0.236624	0.319115	0.19	0.125	1
ENSG00000214914	RPL23AP3	0.236903	0.332725	0.535	0.521	1
ENSG00000108055	SMC3	0.236973	-0.418332	0.2	0.278	1
ENSG00000276926	MIR6797	0.237177	0.351808	0.855	0.785	1
ENSG00000072274	TFRC	0.237265	-2.03241	0.085	0.104	1
ENSG00000214194	SMIM30	0.237304	0.938236	0.105	0.056	1
ENSG00000144426	NBEAL1	0.238063	0.467568	0.79	0.847	1
ENSG00000196922	ZNF252P	0.238423	0.432891	0.14	0.181	1
ENSG00000170791	CHCHD7	0.238435	0.988817	0.135	0.09	1
ENSG00000165322	ARHGAP12	0.239276	-0.931867	0.055	0.104	1
ENSG00000258424	NA	0.239307	0.793335	0.345	0.326	1
ENSG00000183401	CCDC159	0.239528	0.76196	0.155	0.097	1
ENSG00000107949	BCCIP	0.239741	-0.484107	0.13	0.194	1
ENSG00000108349	CASC3	0.240004	-0.294055	0.095	0.153	1
ENSG00000136522	MRPL47	0.240189	-0.441581	0.12	0.132	1
ENSG00000285897	RNF43	0.2402	0.423716	0.18	0.194	1
ENSG00000112081	SRSF3	0.240842	0.569205	0.365	0.41	1
ENSG00000110344	UBE4A	0.241384	-0.345675	0.3	0.292	1
ENSG00000270230	MTND6P22	0.241591	0.274197	0.26	0.236	1
ENSG00000205302	SNX2	0.241989	0.500268	0.165	0.167	1
ENSG00000179818	ASPRV1	0.242707	-0.677577	0.295	0.347	1
ENSG00000213492	NT5C3AP1	0.242926	0.288377	0.12	0.076	1
ENSG00000108774	RAB5C	0.243085	1.46698	0.15	0.09	1
ENSG00000214967	NPIPA7	0.243092	1.08059	0.15	0.153	1
ENSG00000226976	NA	0.243119	0.489303	0.645	0.604	1
ENSG00000215424	MCM3AP-AS1	0.24371	0.478314	0.105	0.062	1
ENSG00000105514	RAB3D	0.243843	-0.950217	0.14	0.111	1
ENSG00000100714	MTHFD1	0.244668	-0.422716	0.1	0.056	1
ENSG00000186591	UBE2H	0.244807	0.403763	0.115	0.069	1
ENSG00000267321	NA	0.244931	0.825942	0.155	0.097	1
ENSG00000196696	PDXDC2P-NPIPB14P	0.245026	-1.11176	0.13	0.194	1
ENSG00000112339	HBS1L	0.24521	-0.296214	0.13	0.181	1
ENSG00000091140	DLD	0.24521	0.522476	0.14	0.132	1
ENSG00000175792	RUVBL1	0.245351	0.83037	0.08	0.104	1
ENSG00000136731	UGGT1	0.246139	1.00767	0.18	0.125	1
ENSG00000073578	SDHA	0.246343	-0.63786	0.17	0.139	1
ENSG00000285043	LOC112694756	0.24681	-0.277795	0.46	0.535	1
ENSG00000221838	AP4M1	0.24683	1.30863	0.12	0.083	1
ENSG00000078687	TNRC6C	0.247166	0.699238	0.085	0.125	1
ENSG00000149531	NA	0.247272	0.525501	0.3	0.222	1
ENSG00000186197	EDARADD	0.247798	0.941106	0.14	0.083	1
ENSG00000135940	COX5B	0.248108	0.275316	0.4	0.424	1
ENSG00000225338	RPL23AP18	0.24847	0.344142	0.93	0.924	1
ENSG00000135250	SRPK2	0.248573	0.89172	0.175	0.118	1
ENSG00000219545	UMAD1	0.248894	1.56646	0.105	0.056	1
ENSG00000103226	NOMO3	0.24967	0.582836	0.16	0.139	1
ENSG00000170584	NUDCD2	0.249917	-1.92267	0.07	0.111	1
ENSG00000149925	ALDOA	0.250489	-0.278126	0.465	0.542	1
ENSG00000243721	NA	0.250518	0.28812	0.87	0.826	1
ENSG00000283393	NA	0.250518	0.28812	0.87	0.826	1
ENSG00000255642	NA	0.251637	0.298551	0.47	0.472	1
ENSG00000111231	GPN3	0.251685	0.800162	0.205	0.153	1
ENSG00000153130	SCOC	0.252028	-0.509527	0.115	0.153	1
ENSG00000198874	TYW1	0.25267	-0.64312	0.18	0.25	1
ENSG00000225159	NPM1P39	0.252712	-0.284384	0.37	0.444	1
ENSG00000084733	RAB10	0.252868	0.655141	0.165	0.146	1
ENSG00000285596	NA	0.252969	0.844137	0.455	0.382	1
ENSG00000263740	RN7SL4P	0.252981	-0.957808	0.245	0.188	1
ENSG00000243927	MRPS6	0.253081	0.601575	0.305	0.306	1
ENSG00000196705	ZNF431	0.253217	2.45122	0.105	0.076	1
ENSG00000254132	MTND6P3	0.254377	0.278817	0.26	0.194	1
ENSG00000124097	NA	0.254729	-0.394111	0.15	0.181	1
ENSG00000213864	EEF1B2P2	0.255271	-0.327174	0.405	0.493	1
ENSG00000105402	NAPA	0.256208	0.311773	0.265	0.292	1
ENSG00000146731	CCT6A	0.257186	0.702392	0.255	0.181	1
ENSG00000166164	BRD7	0.257261	-0.708485	0.1	0.16	1
ENSG00000273136	NBPF26	0.257311	0.829326	0.53	0.549	1
ENSG00000235472	EIF4A1P7	0.257514	0.310801	0.175	0.132	1
ENSG00000065518	NDUFB4	0.257819	-0.431239	0.12	0.167	1
ENSG00000176225	RTTN	0.257966	1.35982	0.085	0.111	1
ENSG00000113845	TIMMDC1	0.25798	0.501327	0.11	0.069	1
ENSG00000166197	NOLC1	0.2581	0.437597	0.2	0.208	1
ENSG00000215548	NA	0.258261	0.548187	0.265	0.201	1
ENSG00000211450	SELENOH	0.258676	1.12781	0.12	0.069	1
ENSG00000071462	BUD23	0.258995	0.845608	0.125	0.076	1
ENSG00000123297	TSFM	0.25914	0.875981	0.11	0.083	1
ENSG00000285505	NA	0.259543	0.887677	0.25	0.194	1
ENSG00000284964	NA	0.259708	0.899286	0.1	0.056	1
ENSG00000241506	PSMC1P1	0.259759	-0.305774	0.105	0.132	1
ENSG00000163463	KRTCAP2	0.259873	0.561321	0.245	0.174	1
ENSG00000125779	PANK2	0.260321	2.51931	0.115	0.069	1
ENSG00000269955	FMC1-LUC7L2	0.260467	0.566875	0.1	0.076	1
ENSG00000196636	SDHAF3	0.261055	0.252775	0.13	0.125	1
ENSG00000257267	ZNF271P	0.261709	1.18984	0.12	0.076	1
ENSG00000140471	LINS1	0.261755	1.87577	0.1	0.062	1
ENSG00000115539	PDCL3	0.262201	-0.92811	0.06	0.104	1
ENSG00000134825	TMEM258	0.262252	-0.415764	0.17	0.229	1
ENSG00000233893	EZR-AS1	0.26296	-0.422957	0.1	0.111	1
ENSG00000243686	NA	0.262975	0.92237	0.115	0.069	1
ENSG00000130402	ACTN4	0.263496	0.931297	0.11	0.076	1
ENSG00000224892	RPS4XP16	0.263582	-0.738192	0.3	0.368	1
ENSG00000104833	TUBB4A	0.263782	-3.10315	0.09	0.104	1
ENSG00000198146	ZNF770	0.26387	0.773005	0.11	0.069	1
ENSG00000275454	NA	0.264298	-0.514112	0.07	0.118	1
ENSG00000107929	LARP4B	0.264539	-1.45683	0.095	0.153	1
ENSG00000130066	SAT1	0.265574	0.760127	0.23	0.16	1
ENSG00000218227	RPL19P9	0.266434	0.338802	0.84	0.826	1
ENSG00000052802	MSMO1	0.266485	1.28203	0.1	0.069	1
ENSG00000221946	FXYD7	0.266862	-0.264774	0.215	0.292	1
ENSG00000273003	ARL2-SNX15	0.267123	1.03148	0.105	0.076	1
ENSG00000138378	STAT4	0.267263	-0.647477	0.075	0.125	1
ENSG00000236618	PITPNA-AS1	0.267426	-0.553074	0.095	0.153	1
ENSG00000007516	BAIAP3	0.267479	2.41496	0.105	0.062	1
ENSG00000104131	EIF3J	0.267746	-0.674456	0.19	0.264	1
ENSG00000115685	PPP1R7	0.26836	0.571943	0.195	0.188	1
ENSG00000142507	PSMB6	0.268666	0.604743	0.23	0.16	1
ENSG00000101557	USP14	0.268882	0.527391	0.205	0.16	1
ENSG00000175348	TMEM9B	0.269092	0.947549	0.11	0.062	1
ENSG00000176700	NA	0.26934	1.81618	0.1	0.056	1
ENSG00000062716	VMP1	0.26939	-0.581605	0.17	0.229	1
ENSG00000099817	POLR2E	0.270035	0.564832	0.22	0.257	1
ENSG00000131828	PDHA1	0.270648	0.671101	0.13	0.076	1
ENSG00000115839	RAB3GAP1	0.270652	-0.764542	0.125	0.188	1
ENSG00000137040	RANBP6	0.270839	0.992992	0.11	0.062	1
ENSG00000119414	PPP6C	0.271009	0.725532	0.185	0.167	1
ENSG00000234743	NA	0.271013	0.467596	0.165	0.111	1
ENSG00000279861	NA	0.272432	0.30372	0.25	0.292	1
ENSG00000005075	POLR2J	0.272634	0.314233	0.455	0.375	1
ENSG00000210049	NA	0.272812	-0.687196	0.13	0.194	1
ENSG00000131507	NDFIP1	0.273059	1.06168	0.21	0.174	1
ENSG00000150459	SAP18	0.273175	0.5377	0.36	0.292	1
ENSG00000284108	MIR611	0.273261	-0.445205	0.155	0.215	1
ENSG00000179950	PUF60	0.273305	-0.561912	0.06	0.104	1
ENSG00000132463	GRSF1	0.27338	-1.31255	0.08	0.118	1
ENSG00000099875	MKNK2	0.273513	-0.654699	0.235	0.312	1
ENSG00000213020	ZNF611	0.27471	-2.21721	0.12	0.111	1
ENSG00000232472	EEF1B2P3	0.275153	-0.308679	0.485	0.556	1
ENSG00000241556	NA	0.275521	0.258197	0.78	0.792	1
ENSG00000133740	E2F5	0.276311	0.63383	0.2	0.139	1
ENSG00000173209	AHSA2P	0.277039	1.41706	0.11	0.076	1
ENSG00000125954	CHURC1-FNTB	0.27718	1.1387	0.155	0.132	1
ENSG00000225339	NA	0.277234	-1.63934	0.835	0.806	1
ENSG00000272211	NA	0.277552	-1.01521	0.145	0.201	1
ENSG00000205771	CATSPER2P1	0.278076	-0.651539	0.09	0.146	1
ENSG00000138594	TMOD3	0.278088	-0.798844	0.085	0.139	1
ENSG00000121680	PEX16	0.278618	1.83796	0.11	0.062	1
ENSG00000120137	PANK3	0.278739	-0.339394	0.17	0.153	1
ENSG00000213593	TMX2	0.279392	-0.524412	0.07	0.118	1
ENSG00000147140	NONO	0.280284	-0.729338	0.22	0.285	1
ENSG00000210154	NA	0.280615	-0.651828	0.7	0.625	1
ENSG00000025293	PHF20	0.280618	-0.302179	0.22	0.194	1
ENSG00000186076	NA	0.280656	-0.809976	0.095	0.118	1
ENSG00000145868	FBXO38	0.280771	1.53095	0.115	0.111	1
ENSG00000114942	EEF1B2	0.280814	-0.352442	0.565	0.625	1
ENSG00000116406	EDEM3	0.281192	-0.941469	0.11	0.167	1
ENSG00000135829	DHX9	0.281298	-0.752167	0.11	0.167	1
ENSG00000173575	CHD2	0.281767	0.75516	0.215	0.153	1
ENSG00000240898	RPL21P125	0.282004	-0.406116	0.35	0.312	1
ENSG00000167978	SRRM2	0.282049	-1.04845	0.275	0.312	1
ENSG00000116489	CAPZA1	0.282578	0.802262	0.2	0.208	1
ENSG00000204623	ZNRD1ASP	0.282819	0.994384	0.585	0.514	1
ENSG00000257341	NA	0.282855	0.506615	0.14	0.153	1
ENSG00000226015	CCT8P1	0.283049	0.498588	0.215	0.174	1
ENSG00000100811	YY1	0.283236	-0.530286	0.125	0.188	1
ENSG00000134987	WDR36	0.283618	-1.16607	0.1	0.139	1
ENSG00000225067	NA	0.283655	0.270077	0.98	0.958	1
ENSG00000213782	DDX47	0.283709	0.832942	0.12	0.069	1
ENSG00000198840	ND3	0.283782	0.389013	0.855	0.833	1
ENSG00000100979	PLTP	0.284029	-0.810236	0.125	0.188	1
ENSG00000132763	MMACHC	0.284707	0.286623	0.32	0.243	1
ENSG00000124380	SNRNP27	0.284765	0.325068	0.18	0.174	1
ENSG00000164828	SUN1	0.284791	0.994598	0.22	0.167	1
ENSG00000080371	RAB21	0.284818	0.907467	0.125	0.111	1
ENSG00000136628	EPRS1	0.285468	-0.607512	0.085	0.139	1
ENSG00000092853	CLSPN	0.286311	0.935738	0.1	0.069	1
ENSG00000265148	TSPOAP1-AS1	0.28662	0.490456	0.17	0.167	1
ENSG00000102572	STK24	0.287036	-1.32412	0.085	0.118	1
ENSG00000167272	POP5	0.287152	0.969738	0.225	0.167	1
ENSG00000148730	EIF4EBP2	0.28813	-0.451271	0.15	0.215	1
ENSG00000213430	NA	0.288315	-0.628352	0.16	0.215	1
ENSG00000243964	RPL23AP65	0.288755	0.282807	0.97	0.958	1
ENSG00000100442	FKBP3	0.288825	-1.12321	0.065	0.111	1
ENSG00000198799	LRIG2	0.289134	1.45741	0.12	0.083	1
ENSG00000158615	PPP1R15B	0.289444	-0.450161	0.115	0.125	1
ENSG00000111011	RSRC2	0.28994	0.484804	0.115	0.16	1
ENSG00000167005	NUDT21	0.290217	1.07549	0.12	0.104	1
ENSG00000108468	CBX1	0.290537	-1.67869	0.06	0.104	1
ENSG00000155657	TTN	0.290768	-0.39818	0.13	0.118	1
ENSG00000111780	NA	0.29094	0.416691	0.64	0.632	1
ENSG00000140157	NIPA2	0.291302	-0.384962	0.14	0.104	1
ENSG00000114120	SLC25A36	0.291451	-0.36789	0.08	0.132	1
ENSG00000213551	DNAJC9	0.291527	-0.78986	0.09	0.139	1
ENSG00000131508	UBE2D2	0.291742	-0.603137	0.175	0.243	1
ENSG00000213145	CRIP1	0.291877	0.497512	0.14	0.153	1
ENSG00000070961	ATP2B1	0.292058	0.883794	0.14	0.125	1
ENSG00000169155	ZBTB43	0.292064	-0.257557	0.105	0.076	1
ENSG00000025796	SEC63	0.292302	-1.08627	0.085	0.125	1
ENSG00000067704	IARS2	0.292802	-0.853434	0.08	0.132	1
ENSG00000162976	SLC66A3	0.293361	-0.503267	0.075	0.118	1
ENSG00000107643	MAPK8	0.294003	-0.417581	0.085	0.125	1
ENSG00000108588	CCDC47	0.294021	-0.964238	0.155	0.215	1
ENSG00000119729	RHOQ	0.294051	1.17675	0.135	0.083	1
ENSG00000146247	PHIP	0.294753	0.939752	0.17	0.208	1
ENSG00000166685	COG1	0.295491	-0.474838	0.07	0.118	1
ENSG00000198000	NOL8	0.295604	-0.563844	0.075	0.125	1
ENSG00000185040	SPDYE16	0.296088	-0.491579	0.075	0.125	1
ENSG00000284436	MIR6869	0.296911	0.51445	0.125	0.083	1
ENSG00000258666	NA	0.297045	-0.980316	0.115	0.167	1
ENSG00000172687	ZNF738	0.297094	0.623449	0.1	0.056	1
ENSG00000273763	NA	0.297181	0.530356	0.215	0.181	1
ENSG00000111615	KRR1	0.297387	-0.816168	0.15	0.215	1
ENSG00000178035	IMPDH2	0.297716	-0.91283	0.15	0.215	1
ENSG00000198538	ZNF28	0.297873	0.584874	0.07	0.118	1
ENSG00000009335	UBE3C	0.298125	-0.454607	0.075	0.125	1
ENSG00000273749	CYFIP1	0.298153	0.694396	0.1	0.069	1
ENSG00000168439	STIP1	0.298255	1.05574	0.19	0.174	1
ENSG00000105197	TIMM50	0.298683	0.537304	0.09	0.111	1
ENSG00000108639	SYNGR2	0.298795	0.722223	0.245	0.222	1
ENSG00000132824	SERINC3	0.298918	0.375325	0.145	0.09	1
ENSG00000125630	POLR1B	0.298921	-0.7403	0.06	0.104	1
ENSG00000135049	AGTPBP1	0.29926	0.320177	0.15	0.097	1
ENSG00000126945	HNRNPH2	0.299794	0.59871	0.125	0.076	1
ENSG00000266412	NCOA4	0.300205	-0.423506	0.065	0.111	1
ENSG00000078618	NRDC	0.300227	-0.552451	0.155	0.201	1
ENSG00000067225	PKM	0.300394	-0.449652	0.25	0.326	1
ENSG00000288706	NA	0.301094	0.960917	0.185	0.125	1
ENSG00000129235	TXNDC17	0.30137	1.03647	0.185	0.167	1
ENSG00000088205	DDX18	0.301947	1.22887	0.435	0.361	1
ENSG00000261499	NA	0.302877	-0.623924	0.14	0.194	1
ENSG00000095319	NUP188	0.303068	0.513667	0.09	0.139	1
ENSG00000122512	PMS2	0.303076	2.00492	0.13	0.167	1
ENSG00000175582	RAB6A	0.303126	-1.05593	0.075	0.125	1
ENSG00000286883	NA	0.303644	0.888994	0.145	0.104	1
ENSG00000120526	NUDCD1	0.303869	-1.37254	0.07	0.104	1
ENSG00000101361	NOP56	0.304007	-0.856809	0.065	0.111	1
ENSG00000215002	NA	0.304295	0.254687	0.6	0.542	1
ENSG00000157734	SNX22	0.305077	0.265798	0.32	0.257	1
ENSG00000087087	SRRT	0.305113	1.84399	0.115	0.069	1
ENSG00000226855	RPSAP17	0.306997	0.253685	0.63	0.66	1
ENSG00000152767	FARP1	0.307124	-1.27077	0.065	0.111	1
ENSG00000117450	PRDX1	0.30726	0.273761	0.325	0.25	1
ENSG00000271982	SNORD58B	0.30769	-0.542217	0.1	0.153	1
ENSG00000109084	TMEM97	0.30815	0.331854	0.15	0.188	1
ENSG00000133858	ZFC3H1	0.308732	-0.351459	0.165	0.188	1
ENSG00000164327	RICTOR	0.309086	0.519729	0.155	0.188	1
ENSG00000259781	NA	0.309134	-0.801296	0.16	0.215	1
ENSG00000099308	MAST3	0.310606	-0.885923	0.15	0.132	1
ENSG00000284934	NA	0.310682	0.384285	0.165	0.188	1
ENSG00000258864	NA	0.311415	0.312738	0.155	0.118	1
ENSG00000048649	RSF1	0.311628	-0.539185	0.235	0.201	1
ENSG00000145725	PPIP5K2	0.311948	-0.798431	0.07	0.118	1
ENSG00000112983	BRD8	0.312162	0.334885	0.08	0.118	1
ENSG00000153187	HNRNPU	0.31225	-0.439813	0.26	0.25	1
ENSG00000266563	EIF1P5	0.31251	0.360866	0.405	0.424	1
ENSG00000273088	NA	0.312969	0.52277	0.24	0.174	1
ENSG00000167770	OTUB1	0.313039	0.99258	0.105	0.069	1
ENSG00000063046	EIF4B	0.313045	-0.28023	0.25	0.319	1
ENSG00000104517	UBR5	0.313244	0.303112	0.1	0.125	1
ENSG00000197978	GOLGA6L9	0.313315	-0.687413	0.07	0.118	1
ENSG00000163319	MRPS18C	0.313411	1.10584	0.17	0.125	1
ENSG00000109133	TMEM33	0.313512	1.27779	0.1	0.056	1
ENSG00000007255	TRAPPC6A	0.313557	-0.373916	0.075	0.104	1
ENSG00000188234	AGAP4	0.315903	2.74423	0.1	0.062	1
ENSG00000163516	ANKZF1	0.316486	-0.310973	0.125	0.111	1
ENSG00000224699	LAMTOR5-AS1	0.316489	-0.407236	0.17	0.153	1
ENSG00000162613	FUBP1	0.316682	1.21154	0.135	0.083	1
ENSG00000189266	PNRC2	0.316885	-1.19469	0.065	0.111	1
ENSG00000257790	EIF4A1P4	0.317247	0.374775	0.2	0.146	1
ENSG00000151303	NA	0.317542	0.483634	0.1	0.062	1
ENSG00000164615	CAMLG	0.317634	0.746824	0.165	0.111	1
ENSG00000148019	CEP78	0.31783	1.62498	0.105	0.069	1
ENSG00000241549	GUSBP2	0.318055	-1.57422	0.09	0.118	1
ENSG00000085224	ATRX	0.318245	0.543492	0.12	0.16	1
ENSG00000111897	SERINC1	0.318374	-0.83033	0.2	0.236	1
ENSG00000152601	MBNL1	0.319023	-0.412143	0.17	0.236	1
ENSG00000262730	NA	0.319148	0.521739	0.385	0.312	1
ENSG00000184203	PPP1R2	0.319881	-0.536746	0.165	0.215	1
ENSG00000147677	EIF3H	0.320385	0.342094	0.34	0.285	1
ENSG00000135637	CCDC142	0.320668	1.06382	0.165	0.111	1
ENSG00000170043	TRAPPC1	0.32074	0.566256	0.405	0.326	1
ENSG00000130175	PRKCSH	0.32163	-0.719044	0.105	0.139	1
ENSG00000102103	PQBP1	0.321755	0.610501	0.18	0.125	1
ENSG00000010810	FYN	0.322582	-0.403665	0.155	0.208	1
ENSG00000267135	NA	0.322683	0.270309	0.975	0.958	1
ENSG00000139437	TCHP	0.323056	-0.798975	0.07	0.111	1
ENSG00000270882	H4C14	0.323186	0.891857	0.27	0.201	1
ENSG00000175197	DDIT3	0.323223	-0.531801	0.185	0.236	1
ENSG00000163939	PBRM1	0.324147	-0.774514	0.14	0.153	1
ENSG00000123562	MORF4L2	0.324511	0.41711	0.2	0.208	1
ENSG00000124228	DDX27	0.324541	-1.22848	0.09	0.139	1
ENSG00000111832	RWDD1	0.324569	0.716041	0.185	0.132	1
ENSG00000210196	NA	0.324746	-0.742768	0.235	0.299	1
ENSG00000226284	NA	0.325547	-1.02352	0.17	0.125	1
ENSG00000230592	RPSAP8	0.325891	0.276411	0.47	0.431	1
ENSG00000112110	MRPL18	0.326278	0.699624	0.17	0.146	1
ENSG00000134452	FBH1	0.32628	-1.42936	0.13	0.167	1
ENSG00000185710	SMG1P4	0.326589	-0.267226	0.425	0.347	1
ENSG00000232000	NA	0.326593	-0.293359	0.17	0.229	1
ENSG00000270276	H4C15	0.326599	0.998159	0.27	0.201	1
ENSG00000178537	SLC25A20	0.326606	-3.91574	0.185	0.215	1
ENSG00000128692	NA	0.327131	1.01114	0.13	0.111	1
ENSG00000163479	SSR2	0.327415	0.594668	0.255	0.188	1
ENSG00000198218	QRICH1	0.32748	-1.44368	0.06	0.104	1
ENSG00000255339	NA	0.327985	0.391233	0.13	0.132	1
ENSG00000107862	GBF1	0.327993	0.503907	0.155	0.118	1
ENSG00000198492	YTHDF2	0.32824	0.374509	0.12	0.139	1
ENSG00000272540	NA	0.328334	0.339804	0.135	0.09	1
ENSG00000010270	STARD3NL	0.32842	0.905177	0.11	0.076	1
ENSG00000066654	THUMPD1	0.328518	-0.338486	0.12	0.083	1
ENSG00000188786	MTF1	0.328907	0.782489	0.07	0.104	1
ENSG00000177885	GRB2	0.329008	0.739073	0.14	0.132	1
ENSG00000284981	UPK3BL2	0.329127	1.18857	0.115	0.09	1
ENSG00000105176	URI1	0.330049	0.691655	0.125	0.076	1
ENSG00000013306	SLC25A39	0.331391	-0.480348	0.19	0.257	1
ENSG00000141580	WDR45B	0.331459	-0.316595	0.16	0.139	1
ENSG00000198961	PJA2	0.331637	0.596626	0.11	0.118	1
ENSG00000092201	SUPT16H	0.331772	-0.480837	0.18	0.243	1
ENSG00000080608	PUM3	0.332251	1.75064	0.155	0.125	1
ENSG00000165813	CCDC186	0.332401	0.346263	0.07	0.104	1
ENSG00000128524	ATP6V1F	0.332742	0.638888	0.27	0.201	1
ENSG00000116918	TSNAX	0.333332	1.01992	0.215	0.153	1
ENSG00000134248	LAMTOR5	0.33372	0.440141	0.19	0.132	1
ENSG00000154767	XPC	0.334124	0.376158	0.17	0.153	1
ENSG00000169612	RAMAC	0.334143	1.11479	0.13	0.083	1
ENSG00000100815	TRIP11	0.33427	0.706841	0.125	0.076	1
ENSG00000124795	DEK	0.334981	0.770267	0.18	0.174	1
ENSG00000100813	ACIN1	0.33533	0.9151	0.205	0.208	1
ENSG00000111786	SRSF9	0.335368	0.819682	0.17	0.16	1
ENSG00000147601	TERF1	0.336045	-0.531697	0.13	0.146	1
ENSG00000016864	GLT8D1	0.336086	-1.56269	0.1	0.104	1
ENSG00000109180	OCIAD1	0.336328	1.65923	0.105	0.069	1
ENSG00000182173	TSEN54	0.336645	0.797423	0.08	0.111	1
ENSG00000117616	RSRP1	0.337724	0.519602	0.285	0.215	1
ENSG00000118363	SPCS2	0.33789	0.924751	0.115	0.104	1
ENSG00000125870	SNRPB2	0.33806	0.318623	0.15	0.16	1
ENSG00000174485	DENND4A	0.33823	-1.32518	0.095	0.146	1
ENSG00000126883	NUP214	0.33849	0.753545	0.135	0.09	1
ENSG00000143106	PSMA5	0.338782	0.464384	0.285	0.215	1
ENSG00000141551	CSNK1D	0.339329	1.43556	0.1	0.069	1
ENSG00000165637	VDAC2	0.340132	0.613676	0.33	0.285	1
ENSG00000116251	RPL22	0.340524	-0.435602	0.67	0.743	1
ENSG00000116586	LAMTOR2	0.340773	0.80474	0.175	0.153	1
ENSG00000125354	SEPTIN6	0.342046	-0.3735	0.16	0.222	1
ENSG00000166734	GOLM2	0.3422	-0.804469	0.16	0.174	1
ENSG00000089916	GPATCH2L	0.34241	0.858571	0.12	0.118	1
ENSG00000143401	ANP32E	0.342872	-0.638783	0.075	0.104	1
ENSG00000151923	TIAL1	0.343253	0.687039	0.115	0.069	1
ENSG00000185485	SDHAP1	0.343514	0.965103	0.155	0.174	1
ENSG00000188163	FAM166A	0.344003	1.00445	0.11	0.069	1
ENSG00000263276	NA	0.344185	1.55865	0.115	0.09	1
ENSG00000172590	MRPL52	0.34438	0.82636	0.11	0.125	1
ENSG00000167774	NA	0.34451	0.789229	0.14	0.139	1
ENSG00000121966	CXCR4	0.344799	0.435458	0.165	0.188	1
ENSG00000122958	VPS26A	0.344963	0.659629	0.145	0.125	1
ENSG00000164332	UBLCP1	0.345333	-1.0681	0.14	0.181	1
ENSG00000285942	LRRC57	0.345585	0.612683	0.19	0.139	1
ENSG00000153774	CFDP1	0.345772	-0.29067	0.1	0.146	1
ENSG00000229939	NA	0.346167	-0.323813	0.065	0.104	1
ENSG00000258289	CHURC1	0.346207	1.26295	0.18	0.16	1
ENSG00000213228	NA	0.346259	0.291604	0.665	0.611	1
ENSG00000198211	NA	0.346315	0.562906	0.105	0.09	1
ENSG00000224870	MRPL20-AS1	0.346346	0.590667	0.135	0.097	1
ENSG00000100220	RTCB	0.346384	-0.522165	0.105	0.132	1
ENSG00000169967	MAP3K2	0.346497	0.779129	0.14	0.09	1
ENSG00000154305	MIA3	0.34667	0.354009	0.155	0.215	1
ENSG00000266820	NA	0.346775	1.15151	0.185	0.153	1
ENSG00000119950	MXI1	0.347249	0.689418	0.115	0.069	1
ENSG00000145592	RPL37	0.347631	-0.258011	0.975	0.951	1
ENSG00000136167	LCP1	0.348515	0.297891	0.33	0.306	1
ENSG00000164466	SFXN1	0.34932	1.24065	0.175	0.132	1
ENSG00000139343	SNRPF	0.349927	0.599997	0.095	0.118	1
ENSG00000120699	EXOSC8	0.350116	1.30447	0.185	0.174	1
ENSG00000280012	RPL23AP61	0.350821	0.256626	0.67	0.625	1
ENSG00000140632	GLYR1	0.350958	1.13366	0.1	0.076	1
ENSG00000133193	FAM104A	0.350984	-0.44968	0.09	0.139	1
ENSG00000196268	ZNF493	0.35183	1.94213	0.105	0.062	1
ENSG00000167863	ATP5PD	0.352026	0.280626	0.31	0.299	1
ENSG00000187984	ANKRD19P	0.352617	0.902789	0.335	0.368	1
ENSG00000116830	TTF2	0.352718	0.655425	0.115	0.069	1
ENSG00000103018	CYB5B	0.352766	-0.473524	0.155	0.215	1
ENSG00000223374	NA	0.353171	0.526363	0.115	0.069	1
ENSG00000082996	RNF13	0.353177	-0.342993	0.075	0.104	1
ENSG00000106290	TAF6	0.35331	1.15505	0.115	0.104	1
ENSG00000127922	SEM1	0.353939	0.988372	0.205	0.146	1
ENSG00000133703	KRAS	0.354241	0.379819	0.145	0.097	1
ENSG00000143368	SF3B4	0.354308	0.284481	0.28	0.222	1
ENSG00000164040	PGRMC2	0.354498	1.63985	0.11	0.069	1
ENSG00000108010	GLRX3	0.354903	-0.267239	0.15	0.188	1
ENSG00000213470	RPL31P51	0.354987	-1.29761	0.1	0.069	1
ENSG00000165630	PRPF18	0.355161	0.949226	0.115	0.069	1
ENSG00000214067	NA	0.355201	-1.55427	0.1	0.09	1
ENSG00000263272	NA	0.35555	0.366064	0.33	0.264	1
ENSG00000197956	S100A6	0.355748	-0.655678	0.09	0.118	1
ENSG00000236191	RPS15AP25	0.35782	0.283971	0.475	0.493	1
ENSG00000012822	CALCOCO1	0.358687	-1.13938	0.14	0.188	1
ENSG00000128731	HERC2	0.35908	0.765397	0.17	0.229	1
ENSG00000009307	CSDE1	0.359253	0.393419	0.185	0.201	1
ENSG00000251118	NA	0.359496	-3.70018	0.125	0.174	1
ENSG00000204525	HLA-C	0.359631	0.467314	0.715	0.736	1
ENSG00000070061	ELP1	0.361047	-0.970322	0.115	0.16	1
ENSG00000100348	TXN2	0.361699	0.416386	0.095	0.118	1
ENSG00000143614	GATAD2B	0.361967	-0.373596	0.165	0.139	1
ENSG00000139726	DENR	0.362249	-0.301296	0.08	0.111	1
ENSG00000287387	NA	0.362288	0.639007	0.16	0.188	1
ENSG00000177943	MAMDC4	0.362605	1.22685	0.11	0.069	1
ENSG00000147274	RBMX	0.362638	-1.47002	0.12	0.153	1
ENSG00000101193	GID8	0.36288	-0.497984	0.09	0.139	1
ENSG00000106144	CASP2	0.363681	-1.06646	0.155	0.139	1
ENSG00000145687	SSBP2	0.36381	1.07318	0.105	0.062	1
ENSG00000110321	EIF4G2	0.363959	-0.357124	0.11	0.16	1
ENSG00000213707	NA	0.364123	-0.463825	0.145	0.194	1
ENSG00000278558	TMEM191B	0.364272	0.72969	0.115	0.111	1
ENSG00000140526	ABHD2	0.364696	0.644357	0.1	0.125	1
ENSG00000168038	ULK4	0.36488	1.41769	0.1	0.083	1
ENSG00000255112	CHMP1B	0.365389	0.416246	0.195	0.139	1
ENSG00000128340	RAC2	0.365534	0.826231	0.16	0.132	1
ENSG00000240622	NA	0.365759	0.295639	0.875	0.854	1
ENSG00000065809	FAM107B	0.366194	0.376873	0.1	0.139	1
ENSG00000268083	NA	0.366236	0.30876	0.145	0.16	1
ENSG00000184007	PTP4A2	0.366563	-0.599915	0.22	0.285	1
ENSG00000108828	VAT1	0.36668	-0.595231	0.13	0.167	1
ENSG00000197747	S100A10	0.367205	-0.536238	0.19	0.222	1
ENSG00000270629	NBPF14	0.368236	0.511073	0.46	0.444	1
ENSG00000124151	NCOA3	0.368352	-0.665672	0.115	0.125	1
ENSG00000086065	CHMP5	0.368822	-0.27924	0.085	0.132	1
ENSG00000229132	EIF4A1P10	0.369459	0.429141	0.235	0.208	1
ENSG00000164535	DAGLB	0.370126	0.45042	0.15	0.125	1
ENSG00000165782	PIP4P1	0.370291	0.696611	0.16	0.174	1
ENSG00000126456	IRF3	0.370732	0.829501	0.11	0.09	1
ENSG00000111596	CNOT2	0.371212	0.55329	0.145	0.174	1
ENSG00000130724	CHMP2A	0.371358	1.06749	0.125	0.111	1
ENSG00000134644	PUM1	0.371601	-1.36455	0.105	0.153	1
ENSG00000143443	C1orf56	0.371964	-0.430895	0.085	0.104	1
ENSG00000108669	CYTH1	0.372553	-0.341892	0.115	0.167	1
ENSG00000118418	HMGN3	0.373646	0.523559	0.2	0.167	1
ENSG00000219200	RNASEK	0.373743	0.487575	0.51	0.438	1
ENSG00000112659	CUL9	0.373758	-0.86237	0.12	0.174	1
ENSG00000198225	NA	0.373803	0.500372	0.185	0.167	1
ENSG00000158161	EYA3	0.373982	-1.53857	0.075	0.118	1
ENSG00000007129	CEACAM21	0.374035	2.12521	0.105	0.062	1
ENSG00000226950	DANCR	0.37444	0.812028	0.11	0.069	1
ENSG00000178913	TAF7	0.374525	0.553553	0.195	0.208	1
ENSG00000104412	EMC2	0.374716	1.05891	0.1	0.062	1
ENSG00000107581	EIF3A	0.374789	-0.334651	0.15	0.208	1
ENSG00000285628	NA	0.375067	1.42908	0.155	0.139	1
ENSG00000104129	DNAJC17	0.376269	0.883339	0.11	0.076	1
ENSG00000143384	MCL1	0.376382	-0.720022	0.08	0.125	1
ENSG00000277149	TYW1B	0.376663	-0.306893	0.11	0.16	1
ENSG00000102241	HTATSF1	0.377178	-0.265408	0.085	0.132	1
ENSG00000181577	C6orf223	0.377275	-0.286933	0.325	0.389	1
ENSG00000145779	TNFAIP8	0.377356	-0.421534	0.085	0.132	1
ENSG00000274756	RPS2P50	0.377489	1.81204	0.205	0.215	1
ENSG00000236830	CBR3-AS1	0.377547	0.933047	0.25	0.25	1
ENSG00000283761	NA	0.377668	-1.12668	0.09	0.125	1
ENSG00000105835	NAMPT	0.378003	-1.22814	0.08	0.125	1
ENSG00000168438	CDC40	0.378441	-0.271499	0.09	0.111	1
ENSG00000225484	NUTM2B-AS1	0.380048	-0.991607	0.125	0.174	1
ENSG00000240616	RPS6P25	0.380051	0.856201	0.675	0.743	1
ENSG00000162604	TM2D1	0.380063	-0.779858	0.075	0.111	1
ENSG00000204574	ABCF1	0.380198	0.253556	0.28	0.215	1
ENSG00000165898	ISCA2	0.380726	-0.854603	0.115	0.132	1
ENSG00000270149	NA	0.38095	-0.503984	0.165	0.222	1
ENSG00000111653	ING4	0.380999	1.72296	0.11	0.069	1
ENSG00000136381	IREB2	0.381376	-0.821435	0.065	0.104	1
ENSG00000221857	NA	0.381632	-0.312399	0.25	0.312	1
ENSG00000115368	WDR75	0.38166	-0.744016	0.07	0.111	1
ENSG00000047849	MAP4	0.381868	-0.622089	0.08	0.118	1
ENSG00000115540	MOB4	0.382098	-0.25554	0.075	0.118	1
ENSG00000198040	ZNF84	0.382537	-1.10281	0.065	0.104	1
ENSG00000162511	LAPTM5	0.382559	-1.13367	0.095	0.139	1
ENSG00000162599	NFIA	0.383382	1.16852	0.1	0.104	1
ENSG00000158711	ELK4	0.383916	0.977375	0.13	0.083	1
ENSG00000099901	RANBP1	0.385045	0.595994	0.16	0.146	1
ENSG00000145348	TBCK	0.385212	3.08609	0.145	0.104	1
ENSG00000213523	SRA1	0.385249	0.99973	0.13	0.083	1
ENSG00000185009	AP3M1	0.385588	-0.288829	0.115	0.132	1
ENSG00000235776	RPL7AP70	0.386142	0.362897	0.935	0.917	1
ENSG00000126581	BECN1	0.386412	-0.295053	0.31	0.257	1
ENSG00000089154	GCN1	0.386665	-1.79169	0.1	0.139	1
ENSG00000057252	SOAT1	0.38667	-0.735399	0.105	0.111	1
ENSG00000135253	KCP	0.387537	0.589727	0.27	0.208	1
ENSG00000025770	NCAPH2	0.387675	-1.45134	0.075	0.118	1
ENSG00000113712	CSNK1A1	0.388464	0.380207	0.135	0.188	1
ENSG00000173039	RELA	0.388885	0.542414	0.195	0.139	1
ENSG00000182196	ARL6IP4	0.389093	1.13735	0.12	0.09	1
ENSG00000268193	NA	0.389398	0.921172	0.19	0.153	1
ENSG00000166340	TPP1	0.389532	-0.44683	0.255	0.257	1
ENSG00000124226	RNF114	0.3896	-0.291586	0.165	0.215	1
ENSG00000198265	HELZ	0.389966	0.296689	0.205	0.236	1
ENSG00000127980	PEX1	0.389967	0.503492	0.1	0.125	1
ENSG00000228657	NA	0.390236	-1.38305	0.685	0.625	1
ENSG00000257103	LSM14A	0.390402	-0.850806	0.105	0.146	1
ENSG00000214199	NA	0.3905	-0.789512	0.965	0.986	1
ENSG00000185650	ZFP36L1	0.390695	-0.285776	0.115	0.167	1
ENSG00000132963	POMP	0.390896	0.913595	0.215	0.174	1
ENSG00000205765	RIMOC1	0.391128	1.31269	0.13	0.09	1
ENSG00000221914	PPP2R2A	0.391291	-0.545164	0.08	0.125	1
ENSG00000286223	NA	0.391693	0.776588	0.205	0.167	1
ENSG00000151461	UPF2	0.391862	0.296817	0.125	0.174	1
ENSG00000126858	RHOT1	0.392364	-1.2108	0.065	0.104	1
ENSG00000119878	CRIPT	0.392504	-0.711148	0.2	0.215	1
ENSG00000111144	LTA4H	0.393064	-0.819278	0.135	0.174	1
ENSG00000131626	PPFIA1	0.393564	0.575011	0.19	0.146	1
ENSG00000075711	DLG1	0.395144	-0.681495	0.07	0.111	1
ENSG00000117133	RPF1	0.3954	-0.292737	0.305	0.264	1
ENSG00000117862	TXNDC12	0.395701	-0.354762	0.11	0.16	1
ENSG00000115762	PLEKHB2	0.395775	0.753792	0.165	0.201	1
ENSG00000241973	PI4KA	0.396079	-0.755598	0.13	0.111	1
ENSG00000204822	MRPL53	0.396186	0.814927	0.135	0.104	1
ENSG00000183506	PI4KAP2	0.396408	-1.11014	0.095	0.104	1
ENSG00000065361	ERBB3	0.396474	1.43192	0.125	0.125	1
ENSG00000171634	BPTF	0.396587	-0.813281	0.075	0.118	1
ENSG00000119446	RBM18	0.396819	0.428499	0.09	0.104	1
ENSG00000141252	VPS53	0.397023	0.298273	0.485	0.549	1
ENSG00000105669	COPE	0.397094	0.882164	0.235	0.181	1
ENSG00000122862	SRGN	0.397337	-0.859724	0.09	0.132	1
ENSG00000137770	CTDSPL2	0.398564	0.527689	0.07	0.104	1
ENSG00000124659	TBCC	0.399385	0.730527	0.115	0.125	1
ENSG00000123975	CKS2	0.399926	0.564152	0.195	0.194	1
ENSG00000120742	SERP1	0.400046	0.466747	0.225	0.222	1
ENSG00000167635	ZNF146	0.400095	-1.303	0.095	0.111	1
ENSG00000250302	LINC01618	0.400339	0.88946	0.1	0.062	1
ENSG00000083312	TNPO1	0.40034	-0.493624	0.085	0.118	1
ENSG00000132432	SEC61G	0.400613	0.329211	0.17	0.118	1
ENSG00000078319	PMS2P1	0.40077	-0.75401	0.23	0.25	1
ENSG00000078668	VDAC3	0.401208	0.581151	0.215	0.181	1
ENSG00000175550	DRAP1	0.401274	0.656323	0.19	0.188	1
ENSG00000132646	PCNA	0.401311	0.932747	0.165	0.118	1
ENSG00000162885	B3GALNT2	0.401387	-1.27839	0.095	0.104	1
ENSG00000101546	RBFA	0.401647	-1.15612	0.07	0.104	1
ENSG00000152465	NMT2	0.401702	0.68539	0.185	0.201	1
ENSG00000213178	NA	0.402314	-0.547482	0.65	0.694	1
ENSG00000284482	MIR4680	0.402634	-0.370752	0.075	0.118	1
ENSG00000111581	NUP107	0.40465	0.740186	0.16	0.118	1
ENSG00000171735	CAMTA1	0.405161	-0.53438	0.165	0.215	1
ENSG00000153922	CHD1	0.405294	0.775731	0.105	0.132	1
ENSG00000183495	EP400	0.406353	1.55249	0.105	0.069	1
ENSG00000258016	NA	0.40646	0.38929	0.14	0.097	1
ENSG00000112514	CUTA	0.40684	0.564044	0.375	0.306	1
ENSG00000198740	ZNF652	0.408021	0.982543	0.1	0.062	1
ENSG00000148290	SURF1	0.408072	1.21856	0.145	0.097	1
ENSG00000185359	HGS	0.408224	0.643946	0.15	0.118	1
ENSG00000183208	GDPGP1	0.408386	0.505844	0.165	0.194	1
ENSG00000253439	NA	0.408433	0.321798	0.105	0.09	1
ENSG00000044574	HSPA5	0.408744	1.10055	0.125	0.083	1
ENSG00000174238	PITPNA	0.408895	-0.636555	0.135	0.181	1
ENSG00000198887	SMC5	0.409165	-0.259281	0.14	0.188	1
ENSG00000159199	ATP5MC1	0.409246	0.523221	0.255	0.194	1
ENSG00000134001	EIF2S1	0.410157	1.10639	0.145	0.16	1
ENSG00000236498	NA	0.41035	0.522383	0.24	0.181	1
ENSG00000271425	NBPF10	0.410693	0.665541	0.445	0.403	1
ENSG00000020633	RUNX3	0.410915	0.965317	0.11	0.111	1
ENSG00000239345	NA	0.411454	0.311218	0.075	0.104	1
ENSG00000283704	NA	0.411932	-0.457255	0.135	0.188	1
ENSG00000137817	PARP6	0.4123	-0.668804	0.065	0.104	1
ENSG00000162889	MAPKAPK2	0.412835	1.32037	0.095	0.111	1
ENSG00000226781	NA	0.413387	0.578086	0.16	0.125	1
ENSG00000183474	GTF2H2C	0.413504	0.431019	0.125	0.132	1
ENSG00000236698	NA	0.414275	-0.273822	0.07	0.111	1
ENSG00000198909	MAP3K3	0.41544	0.526069	0.095	0.111	1
ENSG00000157916	RER1	0.415886	0.649291	0.145	0.104	1
ENSG00000151665	PIGF	0.416454	0.925692	0.125	0.083	1
ENSG00000204842	ATXN2	0.416512	-0.334617	0.07	0.111	1
ENSG00000188223	NA	0.416906	0.646974	0.23	0.181	1
ENSG00000136908	DPM2	0.417723	0.645477	0.205	0.153	1
ENSG00000112312	GMNN	0.41821	0.524832	0.14	0.104	1
ENSG00000151657	KIN	0.420162	0.763558	0.12	0.09	1
ENSG00000116030	SUMO1	0.4202	0.605654	0.255	0.257	1
ENSG00000164985	PSIP1	0.422094	-0.293296	0.175	0.229	1
ENSG00000108384	RAD51C	0.422535	-0.424643	0.065	0.104	1
ENSG00000274020	LINC01138	0.423448	1.68161	0.11	0.069	1
ENSG00000108788	MLX	0.42359	-0.350143	0.105	0.09	1
ENSG00000163468	CCT3	0.423647	0.613924	0.19	0.139	1
ENSG00000267645	NA	0.424394	1.01212	0.425	0.403	1
ENSG00000167815	PRDX2	0.424717	0.383181	0.2	0.146	1
ENSG00000277147	LINC00869	0.425493	1.0705	0.18	0.146	1
ENSG00000054148	PHPT1	0.425526	1.26603	0.11	0.069	1
ENSG00000131373	HACL1	0.425541	-0.449343	0.135	0.139	1
ENSG00000104613	INTS10	0.425873	-0.386309	0.095	0.132	1
ENSG00000260192	LINC02240	0.425979	0.293623	0.675	0.66	1
ENSG00000242814	NA	0.426157	0.294122	0.675	0.66	1
ENSG00000205236	NA	0.426752	1.15137	0.125	0.083	1
ENSG00000219547	RPL17P25	0.427478	0.393024	0.35	0.299	1
ENSG00000230590	FTX	0.427827	-0.488067	0.63	0.59	1
ENSG00000157796	WDR19	0.427949	-0.918925	0.12	0.167	1
ENSG00000140299	BNIP2	0.428118	0.758206	0.205	0.16	1
ENSG00000147854	UHRF2	0.428338	1.63571	0.11	0.069	1
ENSG00000177105	RHOG	0.428723	0.945697	0.1	0.062	1
ENSG00000179335	CLK3	0.428885	-0.955489	0.11	0.125	1
ENSG00000269711	NA	0.42897	-0.352811	0.145	0.153	1
ENSG00000177646	ACAD9	0.429347	-2.02184	0.12	0.153	1
ENSG00000106554	CHCHD3	0.429425	-0.891495	0.86	0.833	1
ENSG00000277952	SNRPCP7	0.43023	1.079	0.11	0.076	1
ENSG00000156261	CCT8	0.430409	0.860541	0.29	0.25	1
ENSG00000122482	ZNF644	0.430957	1.28218	0.1	0.062	1
ENSG00000099800	TIMM13	0.431451	0.51382	0.115	0.083	1
ENSG00000167286	CD3D	0.431804	0.299231	0.11	0.083	1
ENSG00000146457	WTAP	0.432748	1.58295	0.155	0.118	1
ENSG00000286221	NA	0.432911	0.814043	0.175	0.125	1
ENSG00000184277	TM2D3	0.432928	0.649772	0.11	0.083	1
ENSG00000256500	NA	0.434175	-0.764275	0.095	0.139	1
ENSG00000272657	NA	0.434413	0.676138	0.23	0.208	1
ENSG00000100764	PSMC1	0.434508	-0.406441	0.115	0.16	1
ENSG00000239246	RPS10P26	0.434783	0.250584	0.925	0.938	1
ENSG00000279865	NA	0.434857	0.781659	0.9	0.917	1
ENSG00000169032	MAP2K1	0.435129	0.395674	0.1	0.069	1
ENSG00000029364	SLC39A9	0.435418	1.18056	0.17	0.201	1
ENSG00000234040	RPL10P12	0.435519	-2.45637	0.455	0.424	1
ENSG00000131051	RBM39	0.435594	-1.0314	0.205	0.222	1
ENSG00000106246	PTCD1	0.43653	-0.283835	0.35	0.417	1
ENSG00000167461	RAB8A	0.436986	0.429213	0.155	0.181	1
ENSG00000054282	SDCCAG8	0.437304	1.64965	0.16	0.125	1
ENSG00000122218	COPA	0.437353	-1.27362	0.12	0.153	1
ENSG00000170606	HSPA4	0.437377	1.61702	0.1	0.062	1
ENSG00000263001	GTF2I	0.437644	0.839675	0.145	0.104	1
ENSG00000126768	TIMM17B	0.43871	0.50119	0.195	0.146	1
ENSG00000197111	PCBP2	0.439136	0.485174	0.39	0.403	1
ENSG00000111348	ARHGDIB	0.439721	0.446835	0.2	0.16	1
ENSG00000142396	ERVK3-1	0.439974	0.555185	0.205	0.222	1
ENSG00000187764	SEMA4D	0.440156	-0.438471	0.3	0.306	1
ENSG00000114796	KLHL24	0.440191	0.349041	0.15	0.153	1
ENSG00000127481	UBR4	0.440834	-0.293113	0.28	0.299	1
ENSG00000100749	VRK1	0.441031	0.613993	0.155	0.125	1
ENSG00000268030	NA	0.441237	-1.04327	0.12	0.097	1
ENSG00000261716	H2BC20P	0.441565	0.900414	0.1	0.062	1
ENSG00000210117	NA	0.441675	-0.464256	0.58	0.528	1
ENSG00000111361	EIF2B1	0.442458	-1.31137	0.095	0.132	1
ENSG00000268230	NA	0.443902	0.425664	0.11	0.104	1
ENSG00000136003	ISCU	0.444248	0.40232	0.395	0.375	1
ENSG00000234222	LIX1L-AS1	0.444844	0.386892	0.3	0.264	1
ENSG00000130770	ATP5IF1	0.445366	-0.251474	0.21	0.236	1
ENSG00000172270	BSG	0.446156	0.281836	0.235	0.243	1
ENSG00000114353	GNAI2	0.449243	-0.811095	0.145	0.194	1
ENSG00000135913	USP37	0.450069	0.598908	0.115	0.125	1
ENSG00000245910	NA	0.45038	-0.302494	0.245	0.299	1
ENSG00000164104	HMGB2	0.45065	0.875263	0.13	0.111	1
ENSG00000120860	WASHC3	0.450835	-0.663588	0.08	0.111	1
ENSG00000270249	NA	0.450951	0.764905	0.44	0.396	1
ENSG00000126067	PSMB2	0.450991	0.642018	0.165	0.146	1
ENSG00000267062	NA	0.452085	0.408959	0.19	0.139	1
ENSG00000111605	CPSF6	0.452224	1.24348	0.11	0.09	1
ENSG00000169021	UQCRFS1	0.452545	-0.330236	0.115	0.16	1
ENSG00000105968	H2AZ2	0.453077	-0.272791	0.285	0.292	1
ENSG00000150753	CCT5	0.453354	-0.616478	0.085	0.125	1
ENSG00000214114	MYCBP	0.453533	0.388608	0.14	0.097	1
ENSG00000122643	NT5C3A	0.453818	0.640646	0.155	0.118	1
ENSG00000171109	MFN1	0.453922	1.19546	0.105	0.097	1
ENSG00000042753	AP2S1	0.453983	0.721475	0.295	0.257	1
ENSG00000173812	EIF1	0.455247	0.373499	0.76	0.743	1
ENSG00000189067	LITAF	0.45578	1.14181	0.1	0.062	1
ENSG00000099899	TRMT2A	0.455968	2.53561	0.11	0.118	1
ENSG00000122203	KIAA1191	0.456213	-0.833364	0.1	0.139	1
ENSG00000198730	CTR9	0.456522	0.75908	0.27	0.299	1
ENSG00000118900	UBN1	0.45662	1.55066	0.095	0.111	1
ENSG00000189403	HMGB1	0.457253	-0.348627	0.27	0.264	1
ENSG00000147687	TATDN1	0.457675	-0.486759	0.19	0.215	1
ENSG00000065427	KARS1	0.457799	0.362385	0.235	0.181	1
ENSG00000132570	PCBD2	0.46024	0.932183	0.125	0.09	1
ENSG00000140497	SCAMP2	0.46066	0.400605	0.11	0.118	1
ENSG00000081059	TCF7	0.461315	-0.729277	0.13	0.174	1
ENSG00000130429	ARPC1B	0.461347	1.05035	0.115	0.076	1
ENSG00000129460	NGDN	0.461559	0.277748	0.23	0.194	1
ENSG00000135387	CAPRIN1	0.462388	-0.533139	0.085	0.104	1
ENSG00000094916	CBX5	0.462747	0.565523	0.225	0.188	1
ENSG00000213639	PPP1CB	0.464088	-0.372368	0.175	0.229	1
ENSG00000122707	RECK	0.464182	0.527053	0.095	0.118	1
ENSG00000165527	ARF6	0.464806	-1.37969	0.145	0.167	1
ENSG00000156256	USP16	0.46544	0.336962	0.115	0.09	1
ENSG00000258947	TUBB3	0.465488	0.575187	0.11	0.083	1
ENSG00000103657	HERC1	0.466503	0.6135	0.295	0.34	1
ENSG00000173727	NA	0.466578	-0.339041	0.195	0.236	1
ENSG00000076513	ANKRD13A	0.467445	0.393044	0.135	0.104	1
ENSG00000274422	NA	0.468615	0.54622	0.14	0.097	1
ENSG00000130312	MRPL34	0.468944	0.571111	0.155	0.111	1
ENSG00000127054	INTS11	0.469049	0.923196	0.135	0.139	1
ENSG00000105373	NOP53	0.470361	-1.56681	0.11	0.09	1
ENSG00000287979	NA	0.470588	0.544447	0.115	0.076	1
ENSG00000162819	BROX	0.470639	0.666054	0.12	0.097	1
ENSG00000186395	KRT10	0.471807	0.657002	0.11	0.083	1
ENSG00000135269	TES	0.472034	-1.22416	0.115	0.153	1
ENSG00000174501	ANKRD36C	0.472706	-0.299683	0.29	0.236	1
ENSG00000134375	TIMM17A	0.472952	-1.0007	0.08	0.104	1
ENSG00000084693	AGBL5	0.473352	0.328811	0.525	0.458	1
ENSG00000282978	NA	0.473698	2.01275	0.235	0.236	1
ENSG00000198888	ND1	0.474651	0.264863	0.96	0.965	1
ENSG00000225022	NA	0.474807	0.311944	0.125	0.09	1
ENSG00000258427	NA	0.474879	0.699485	0.235	0.188	1
ENSG00000175216	CKAP5	0.476591	0.934072	0.24	0.222	1
ENSG00000228477	NA	0.476681	0.307952	0.625	0.639	1
ENSG00000244038	DDOST	0.476752	0.777754	0.11	0.097	1
ENSG00000143164	DCAF6	0.477045	0.504105	0.165	0.16	1
ENSG00000121749	TBC1D15	0.47745	0.767976	0.135	0.146	1
ENSG00000025800	KPNA6	0.477722	-0.333547	0.17	0.222	1
ENSG00000092203	TOX4	0.477899	-0.747782	0.305	0.312	1
ENSG00000198912	C1orf174	0.479036	0.662594	0.085	0.111	1
ENSG00000108582	CPD	0.479443	0.657374	0.11	0.097	1
ENSG00000101558	VAPA	0.479668	-0.439397	0.135	0.174	1
ENSG00000173726	TOMM20	0.481039	-0.319661	0.205	0.188	1
ENSG00000105819	PMPCB	0.481417	-0.782065	0.08	0.118	1
ENSG00000185658	BRWD1	0.481988	0.760899	0.315	0.257	1
ENSG00000230084	NA	0.482597	1.06961	0.155	0.111	1
ENSG00000116580	GON4L	0.483016	-0.495716	0.2	0.25	1
ENSG00000125166	GOT2	0.484379	0.55113	0.1	0.069	1
ENSG00000066855	MTFR1	0.484767	-1.00985	0.07	0.104	1
ENSG00000101596	SMCHD1	0.484859	-0.493612	0.245	0.278	1
ENSG00000204569	PPP1R10	0.485067	1.37609	0.105	0.069	1
ENSG00000057608	GDI2	0.485138	-0.354495	0.11	0.153	1
ENSG00000134250	NOTCH2	0.485475	0.290263	0.13	0.09	1
ENSG00000149311	ATM	0.486341	1.01865	0.17	0.125	1
ENSG00000088876	ZNF343	0.486556	0.332181	0.07	0.104	1
ENSG00000266302	NA	0.486767	0.736515	0.115	0.076	1
ENSG00000284707	NA	0.487333	-0.670565	0.09	0.111	1
ENSG00000181218	H2AW	0.487605	0.362974	0.115	0.076	1
ENSG00000088448	ANKRD10	0.488086	1.01931	0.155	0.111	1
ENSG00000114857	NKTR	0.488152	0.51021	0.515	0.458	1
ENSG00000130702	LAMA5	0.488378	-0.255455	0.09	0.104	1
ENSG00000121766	ZCCHC17	0.489758	0.759183	0.105	0.118	1
ENSG00000145819	ARHGAP26	0.489945	0.344187	0.08	0.118	1
ENSG00000230795	HLA-K	0.490113	1.17377	0.41	0.472	1
ENSG00000070081	NUCB2	0.490671	0.509405	0.12	0.083	1
ENSG00000112651	MRPL2	0.490902	0.560119	0.12	0.083	1
ENSG00000163597	SNHG16	0.491176	-0.358424	0.22	0.264	1
ENSG00000277406	NA	0.492148	1.55802	0.13	0.104	1
ENSG00000215021	PHB2	0.49248	1.05207	0.155	0.111	1
ENSG00000206140	TMEM191C	0.493001	0.875003	0.115	0.118	1
ENSG00000234329	RPL7AP16	0.493858	-0.336428	0.16	0.194	1
ENSG00000179008	C14orf39	0.493872	0.551126	0.205	0.167	1
ENSG00000170860	LSM3	0.49585	0.550058	0.185	0.139	1
ENSG00000138592	USP8	0.496149	0.663896	0.145	0.104	1
ENSG00000288564	NA	0.496281	0.562963	0.12	0.083	1
ENSG00000253119	HNRNPA3P7	0.496366	-1.58793	0.085	0.118	1
ENSG00000103363	ELOB	0.496405	0.337707	0.545	0.521	1
ENSG00000243753	HLA-L	0.497458	-1.2788	0.515	0.458	1
ENSG00000232938	RPL23AP87	0.497873	-3.26918	0.325	0.299	1
ENSG00000146425	DYNLT1	0.498941	0.524421	0.255	0.201	1
ENSG00000125952	MAX	0.499189	0.997044	0.17	0.139	1
ENSG00000126246	IGFLR1	0.49948	0.582078	0.1	0.076	1
ENSG00000115241	PPM1G	0.500816	-0.488273	0.12	0.16	1
ENSG00000022277	RTF2	0.501924	-0.312196	0.14	0.132	1
ENSG00000140259	MFAP1	0.502037	-0.937105	0.07	0.104	1
ENSG00000109270	LAMTOR3	0.502301	1.5005	0.13	0.09	1
ENSG00000174574	AKIRIN1	0.502618	-0.558532	0.12	0.146	1
ENSG00000135090	TAOK3	0.502819	0.785907	0.185	0.181	1
ENSG00000100345	MYH9	0.502849	0.262396	0.205	0.229	1
ENSG00000228049	POLR2J2	0.503493	0.744241	0.44	0.396	1
ENSG00000242607	RPS3AP34	0.503564	-2.20295	0.65	0.667	1
ENSG00000023287	RB1CC1	0.503834	0.517151	0.105	0.146	1
ENSG00000181524	RPL24P4	0.504461	0.25738	0.655	0.667	1
ENSG00000236872	PPIAP36	0.504683	-0.530026	0.115	0.146	1
ENSG00000113851	CRBN	0.505004	0.575639	0.29	0.236	1
ENSG00000144021	CIAO1	0.505207	0.721217	0.175	0.153	1
ENSG00000278943	NA	0.505231	-0.260417	0.07	0.104	1
ENSG00000168256	NKIRAS2	0.506223	-0.683817	0.08	0.111	1
ENSG00000115816	CEBPZ	0.506341	0.793104	0.265	0.215	1
ENSG00000132507	EIF5A	0.506974	0.518868	0.265	0.215	1
ENSG00000086758	HUWE1	0.507198	-0.794695	0.18	0.222	1
ENSG00000152332	UHMK1	0.507558	-0.473931	0.1	0.139	1
ENSG00000267165	NA	0.507803	0.400572	0.16	0.118	1
ENSG00000180764	PIPSL	0.508495	-4.20439	0.2	0.153	1
ENSG00000197312	DDI2	0.508765	0.813442	0.145	0.111	1
ENSG00000160201	U2AF1	0.510151	0.624857	0.17	0.167	1
ENSG00000105778	AVL9	0.510465	0.700619	0.105	0.069	1
ENSG00000288620	NA	0.51075	0.860394	0.13	0.09	1
ENSG00000144580	CNOT9	0.510807	0.576314	0.17	0.125	1
ENSG00000144028	SNRNP200	0.511883	0.589161	0.265	0.222	1
ENSG00000160688	FLAD1	0.51207	-0.458786	0.09	0.125	1
ENSG00000166451	CENPN	0.512134	0.465079	0.19	0.146	1
ENSG00000122591	FAM126A	0.512535	0.366935	0.125	0.167	1
ENSG00000214922	HLA-F-AS1	0.51264	0.559431	0.105	0.069	1
ENSG00000166337	TAF10	0.512648	1.34708	0.135	0.097	1
ENSG00000233369	GTF2IP4	0.516439	0.672186	0.125	0.097	1
ENSG00000114861	FOXP1	0.516856	0.819041	0.18	0.194	1
ENSG00000142188	TMEM50B	0.51725	-0.557952	0.135	0.174	1
ENSG00000176731	RBIS	0.517915	0.653417	0.205	0.174	1
ENSG00000135164	DMTF1	0.518125	-0.307469	0.13	0.174	1
ENSG00000234624	NA	0.518232	-0.250773	0.355	0.333	1
ENSG00000205238	SPDYE2	0.51856	-0.94056	0.09	0.118	1
ENSG00000165416	SUGT1	0.518671	0.307168	0.075	0.111	1
ENSG00000257511	LOC100420981	0.518949	1.77378	0.265	0.278	1
ENSG00000243265	RPL23AP55	0.519112	-2.32277	0.245	0.285	1
ENSG00000171453	POLR1C	0.519185	0.711671	0.115	0.111	1
ENSG00000270231	NBPF8	0.519651	0.579728	0.46	0.431	1
ENSG00000167797	CDK2AP2	0.521189	0.580086	0.37	0.368	1
ENSG00000111711	GOLT1B	0.5213	0.681347	0.145	0.104	1
ENSG00000230551	NA	0.521501	0.631718	0.115	0.153	1
ENSG00000118412	CASP8AP2	0.521525	0.489594	0.145	0.111	1
ENSG00000130755	GMFG	0.52154	-0.351398	0.095	0.118	1
ENSG00000165629	ATP5F1C	0.521951	0.257734	0.22	0.271	1
ENSG00000214575	CPEB1	0.522132	-1.38041	0.115	0.153	1
ENSG00000171862	PTEN	0.522142	-0.319854	0.13	0.174	1
ENSG00000152457	DCLRE1C	0.522659	-0.54325	0.105	0.097	1
ENSG00000100523	DDHD1	0.522696	0.912716	0.14	0.111	1
ENSG00000121410	A1BG	0.522801	0.568445	0.105	0.076	1
ENSG00000104660	LEPROTL1	0.522905	0.415189	0.18	0.215	1
ENSG00000146223	RPL7L1	0.522931	0.451706	0.135	0.097	1
ENSG00000132406	TMEM128	0.522978	0.532677	0.1	0.111	1
ENSG00000285839	NA	0.523309	-0.308723	0.12	0.153	1
ENSG00000169609	C15orf40	0.52344	0.438935	0.19	0.167	1
ENSG00000026025	VIM	0.523475	-0.723654	0.07	0.104	1
ENSG00000204843	DCTN1	0.52418	0.933262	0.115	0.09	1
ENSG00000119707	RBM25	0.524496	-0.299942	0.185	0.222	1
ENSG00000100578	KIAA0586	0.526151	-0.352532	0.205	0.208	1
ENSG00000166794	PPIB	0.526285	0.273024	0.33	0.278	1
ENSG00000270136	NA	0.526438	0.658896	0.2	0.153	1
ENSG00000267809	NA	0.526498	-0.324461	0.13	0.174	1
ENSG00000072110	ACTN1	0.526612	1.64155	0.26	0.236	1
ENSG00000196230	TUBB	0.527084	0.384255	0.2	0.153	1
ENSG00000153561	RMND5A	0.527114	-0.775547	0.115	0.146	1
ENSG00000267368	UPK3BL1	0.527488	1.18557	0.125	0.097	1
ENSG00000158793	NIT1	0.528306	-0.786146	0.085	0.104	1
[truncated: 793 more rows]

## Sheet: markers_MAST_Tat
Ensembl ID	Gene ID	p_val	avg_log2FC	pct.1	pct.2	p_val_adj
ENSG00000286122	LINC02964	1.48e-20	6.02089	0.691	0.093	1.7e-16
ENSG00000211725	TRBV5-5	3.54e-16	7.84313	0.32	0.065	4.07e-12
ENSG00000271503	CCL5	7.71e-16	1.61107	0.897	0.364	8.87e-12
ENSG00000275215	RNA5-8SN3	1.46e-12	-2.18766	0.144	0.626	1.68e-08
ENSG00000277739	5_8S_rRNA	1.46e-12	-2.18766	0.144	0.626	1.68e-08
ENSG00000278189	RNA5-8SN1	1.46e-12	-2.18766	0.144	0.626	1.68e-08
ENSG00000278233	RNA5-8SN2	1.46e-12	-2.18766	0.144	0.626	1.68e-08
ENSG00000273730	NA	1.48e-12	-2.18159	0.144	0.626	1.71e-08
ENSG00000274917	NA	1.48e-12	-2.18159	0.144	0.626	1.71e-08
ENSG00000275757	NA	1.48e-12	-2.18159	0.144	0.626	1.71e-08
ENSG00000276700	NA	1.48e-12	-2.18159	0.144	0.626	1.71e-08
ENSG00000177954	RPS27	4.69e-12	-0.975272	0.99	1	5.4e-08
ENSG00000227081	NA	1.19e-10	-1.22306	0.99	1	1.37e-06
ENSG00000253651	SOD1P3	1.52e-10	7.7111	0.33	0.028	1.75e-06
ENSG00000234287	NA	4.88e-10	-1.22023	0.99	1	5.62e-06
ENSG00000234268	NA	1.08e-09	-1.30921	0.99	1	1.24e-05
ENSG00000152348	ATG10	2.16e-09	-1.00984	0.464	0.86	2.49e-05
ENSG00000264577	NA	3.41e-09	-0.77113	0.845	1	3.92e-05
ENSG00000236439	NA	3.47e-09	-1.24874	0.99	1	3.99e-05
ENSG00000230629	RPS23P8	3.74e-09	-1.14264	0.433	0.841	4.3e-05
ENSG00000198242	RPL23A	4.48e-09	-0.78424	0.845	1	5.16e-05
ENSG00000186468	RPS23	4.54e-09	-0.970757	0.474	0.86	5.22e-05
ENSG00000269888	NA	5.11e-09	-0.756855	0.835	1	5.88e-05
ENSG00000228665	NA	6.33e-09	-1.36106	0.948	0.981	7.29e-05
ENSG00000240567	LINC02067	6.78e-09	-0.758855	0.825	1	7.8e-05
ENSG00000234851	RPL23AP42	8.36e-09	-0.791286	0.845	1	9.62e-05
ENSG00000230099	TRBV5-4	1.45e-08	-4.13314	0.289	0.065	0.000166689
ENSG00000145649	GZMA	1.59e-08	1.64193	0.464	0.103	0.000182787
ENSG00000225067	RPL23AP2	2.19e-08	-1.01671	0.825	1	0.00025211
ENSG00000267135	NA	2.63e-08	-0.999315	0.814	1	0.000302579
ENSG00000225338	RPL23AP18	2.88e-08	-1.10293	0.804	0.991	0.000331251
ENSG00000227063	RPL41P1	2.93e-08	-0.744693	0.907	1	0.000337435
ENSG00000225591	NA	3.12e-08	-1.32915	0.856	0.935	0.000359341
ENSG00000237729	NA	3.16e-08	-1.30412	0.99	1	0.00036323
ENSG00000185641	NA	3.48e-08	-1.28361	0.588	0.897	0.000399906
ENSG00000168685	IL7R	3.53e-08	-1.75404	0.371	0.692	0.000405641
ENSG00000243964	RPL23AP65	3.61e-08	-1.01644	0.814	1	0.000414743
ENSG00000118181	RPS25	4.32e-08	-1.13977	0.68	0.935	0.000496406
ENSG00000240231	RPS27P29	4.98e-08	-1.32759	0.979	0.991	0.000572543
ENSG00000244538	NA	6.37e-08	-1.35652	0.979	0.991	0.000732633
ENSG00000267449	NA	7.28e-08	-1.06396	0.804	0.981	0.000837484
ENSG00000227694	RPL23AP74	8.69e-08	-1.01558	0.814	0.991	0.000999979
ENSG00000234004	NA	1.09e-07	-1.22734	0.433	0.785	0.001249
ENSG00000279483	NA	1.14e-07	-0.708924	0.907	1	0.00130759
ENSG00000240759	RPS27P21	1.63e-07	-1.254	0.608	0.822	0.00187191
ENSG00000240729	NA	1.75e-07	-1.07652	0.495	0.832	0.00201433
ENSG00000240036	NA	1.8e-07	-1.34847	0.515	0.841	0.00207343
ENSG00000237749	NA	1.94e-07	-1.26473	0.959	0.991	0.00222806
ENSG00000285854	NA	3.17e-07	-1.67629	0.206	0.57	0.00364587
ENSG00000242088	NA	3.32e-07	-1.24265	0.763	0.888	0.00382206
ENSG00000169508	GPR183	3.73e-07	-2.5313	0.052	0.336	0.00428738
ENSG00000242747	NA	4.93e-07	-1.14817	0.711	0.944	0.00566667
ENSG00000149806	FAU	5.11e-07	-0.62108	0.598	0.907	0.00588321
ENSG00000243721	RPL23AP63	5.13e-07	-1.0521	0.722	0.963	0.00590604
ENSG00000283393	NA	5.13e-07	-1.0521	0.722	0.963	0.00590604
ENSG00000111716	LDHB	5.7e-07	-1.6752	0.227	0.57	0.00656028
ENSG00000223416	RPS26P15	6.59e-07	-1.13219	0.701	0.916	0.00757713
ENSG00000186166	CENATAC	7.12e-07	-0.290433	0.68	0.925	0.00818536
ENSG00000211715	TRBV5-3	7.96e-07	1.29404	0.299	0.037	0.00915718
ENSG00000242661	RPS3AP43	7.97e-07	-0.730403	0.567	0.888	0.00917154
ENSG00000213598	NA	8.72e-07	-1.02246	0.835	0.963	0.0100284
ENSG00000243071	NA	1.06e-06	-1.11342	0.845	0.953	0.0122438
ENSG00000122026	RPL21	1.21e-06	-0.747039	0.876	0.991	0.0139222
ENSG00000229117	RPL41	1.62e-06	-0.648531	0.938	1	0.0186022
ENSG00000179144	GIMAP7	1.62e-06	-1.91152	0.237	0.57	0.0186513
ENSG00000220793	RPL21P119	2.02e-06	-0.889188	0.866	0.991	0.0232618
ENSG00000213343	RPL21P18	2.14e-06	-1.12399	0.577	0.813	0.0246716
ENSG00000234797	RPS3AP6	2.44e-06	-0.757511	0.866	0.963	0.0280671
ENSG00000233913	RPL10P9	2.47e-06	-1.06242	0.598	0.888	0.0283742
ENSG00000229605	RPL21P93	2.63e-06	-1.05063	0.866	0.953	0.0302833
ENSG00000220842	RPL21P16	2.83e-06	-0.835031	0.876	0.991	0.0325466
ENSG00000071082	RPL31	2.84e-06	-0.783726	0.856	0.981	0.0326842
ENSG00000282420	TRBJ1-2	2.97e-06	3.11667	0.32	0.065	0.0341762
ENSG00000147403	RPL10	3.02e-06	-0.761914	0.649	0.916	0.034702
ENSG00000256338	RPL41P2	3.05e-06	-0.820313	0.918	1	0.0351144
ENSG00000227337	RPL23AP43	3.39e-06	-1.12958	0.722	0.925	0.0389834
ENSG00000196205	EEF1A1P5	3.52e-06	-0.746318	0.928	0.981	0.0404542
ENSG00000162298	SYVN1	3.53e-06	-0.743117	0.588	0.888	0.0406624
ENSG00000109686	SH3D19	3.55e-06	-0.759728	0.856	0.963	0.04083
ENSG00000212994	RPS26P6	3.64e-06	-1.06996	0.711	0.916	0.0418538
ENSG00000230076	RPL10P6	3.7e-06	-1.10124	0.598	0.879	0.0425897
ENSG00000225071	RPS26P58	4.21e-06	-1.14053	0.701	0.916	0.0484781
ENSG00000256393	RPL41P5	4.44e-06	-0.672388	0.897	1	0.0511245
ENSG00000213860	RPL21P75	5.51e-06	-0.828024	0.876	0.991	0.0634187
ENSG00000284378	MIR1244-1	5.63e-06	-0.69949	0.423	0.757	0.0647296
ENSG00000264281	NA	5.75e-06	-0.62377	0.907	1	0.0661414
ENSG00000219451	RPL23P8	5.84e-06	-0.62922	0.227	0.551	0.0671669
ENSG00000145425	RPS3A	5.91e-06	-0.730398	0.876	0.963	0.0680098
ENSG00000244021	NA	5.92e-06	-0.86953	0.845	0.991	0.0680975
ENSG00000211731	TRBV5-7	6.34e-06	1.21508	0.299	0.056	0.0729064
ENSG00000243004	NA	6.82e-06	-0.813314	0.845	0.981	0.0784912
ENSG00000132475	H3-3B	7.18e-06	-0.728019	0.289	0.617	0.0825982
ENSG00000233254	RPL21P134	7.56e-06	-1.11857	0.825	0.963	0.087006
ENSG00000234354	RPS26P47	8.7e-06	-1.09902	0.701	0.916	0.100124
ENSG00000235459	RPS26P31	9.45e-06	-1.13265	0.68	0.907	0.108696
ENSG00000178429	RPS3AP5	9.9e-06	-0.763675	0.825	0.963	0.11385
ENSG00000125691	RPL23	1.02e-05	-0.768665	0.381	0.692	0.117095
ENSG00000214389	RPS3AP26	1.11e-05	-0.7302	0.866	0.963	0.127609
ENSG00000114391	RPL24	1.14e-05	-1.01396	0.351	0.673	0.131255
ENSG00000283475	MIR1244-4	1.16e-05	-0.499639	0.392	0.72	0.132947
ENSG00000283498	MIR1244-2	1.21e-05	-0.569709	0.412	0.738	0.139026
ENSG00000239797	RPL21P39	1.22e-05	-0.973685	0.835	0.972	0.140892
ENSG00000236735	RPL31P63	1.36e-05	-1.0527	0.66	0.907	0.156365
ENSG00000002586	CD99	1.36e-05	1.95419	0.474	0.196	0.156773
ENSG00000126353	CCR7	1.46e-05	-7.80938	0.01	0.178	0.167965
ENSG00000178464	RPL10P16	1.48e-05	-1.03543	0.588	0.86	0.169716
ENSG00000135426	TESPA1	1.48e-05	-6.67556	0.031	0.187	0.170464
ENSG00000243538	RPS26P28	1.49e-05	-1.19312	0.629	0.841	0.171164
ENSG00000239344	NA	1.57e-05	-1.12693	0.557	0.794	0.180302
ENSG00000204652	RPS26P8	1.65e-05	-1.08385	0.711	0.916	0.189385
ENSG00000143184	XCL1	1.68e-05	6.12462	0.186	0.009	0.193266
ENSG00000231181	NA	1.7e-05	-1.06833	0.546	0.785	0.195332
ENSG00000250182	EEF1A1P13	1.81e-05	-0.86066	0.918	0.981	0.208084
ENSG00000232713	RPS12P3	1.84e-05	-0.918948	0.567	0.85	0.211985
ENSG00000140280	LYSMD2	1.85e-05	-7.2635	0.01	0.103	0.213012
ENSG00000197728	RPS26	2e-05	-0.894486	0.722	0.925	0.230152
ENSG00000196656	NA	2.11e-05	-1.01862	0.711	0.916	0.242451
ENSG00000230734	RPL10P3	2.11e-05	-1.06305	0.536	0.822	0.242552
ENSG00000112306	RPS12	2.16e-05	-0.771311	0.66	0.897	0.248506
ENSG00000212829	RPS26P3	2.27e-05	-1.12943	0.691	0.897	0.261234
ENSG00000162894	FCMR	2.31e-05	-3.18177	0.093	0.327	0.266046
ENSG00000140455	USP3	2.36e-05	-2.37098	0.041	0.252	0.271895
ENSG00000220749	RPL21P28	2.39e-05	-0.867675	0.856	0.981	0.274552
ENSG00000283429	MIR1244-3	2.43e-05	-0.606111	0.412	0.729	0.279793
ENSG00000211772	TRBC2	2.54e-05	-1.17864	0.845	0.916	0.292251
ENSG00000239470	NA	2.55e-05	-0.737601	0.814	0.972	0.293523
ENSG00000164070	HSPA4L	2.62e-05	-0.824338	0.814	0.972	0.301673
ENSG00000241429	EEF1A1P25	2.7e-05	-0.932796	0.918	0.972	0.310189
ENSG00000232176	NA	2.82e-05	-1.07391	0.588	0.757	0.32492
ENSG00000204387	SNHG32	2.95e-05	-2.51064	0.072	0.318	0.339878
ENSG00000214199	EEF1A1P12	2.98e-05	-0.895983	0.918	0.972	0.342558
ENSG00000233476	EEF1A1P6	2.99e-05	-0.726349	0.928	0.981	0.344424
ENSG00000188375	H3-5	3.14e-05	-1.00076	0.247	0.551	0.361789
ENSG00000243181	NA	3.23e-05	-1.0141	0.845	0.972	0.371208
ENSG00000219133	NA	3.24e-05	-1.03653	0.856	0.981	0.37264
ENSG00000254336	NA	3.3e-05	-0.666914	0.567	0.85	0.379936
ENSG00000178104	PDE4DIP	3.52e-05	-3.26113	0.021	0.168	0.404611
ENSG00000227615	NA	3.79e-05	-0.875999	0.598	0.85	0.436462
ENSG00000156508	EEF1A1	4.1e-05	-0.708823	0.969	0.981	0.471316
ENSG00000181524	RPL24P4	4.24e-05	-0.886671	0.289	0.598	0.488106
ENSG00000229503	RPL21P37	4.39e-05	-0.980217	0.835	0.953	0.505365
ENSG00000196126	HLA-DRB1	4.39e-05	1.91782	0.299	0.065	0.505512
ENSG00000198034	RPS4X	4.46e-05	-0.648073	0.412	0.72	0.513082
ENSG00000214784	RPS3AP21	4.72e-05	-0.772641	0.845	0.963	0.543385
ENSG00000204681	GABBR1	4.86e-05	-4.81648	0	0.121	0.559571
ENSG00000229391	HLA-DRB6	4.97e-05	1.02697	0.227	0.037	0.571528
ENSG00000232385	RPS3AP25	5.06e-05	-0.735146	0.814	0.944	0.582473
ENSG00000205871	RPS3AP47	5.27e-05	-0.713412	0.835	0.963	0.60616
ENSG00000213087	NA	5.37e-05	-0.757163	0.175	0.439	0.618107
ENSG00000228053	NA	5.42e-05	-1.04175	0.773	0.925	0.623584
ENSG00000257884	NA	6.05e-05	0.29061	0.01	0.103	0.69636
ENSG00000280012	RPL23AP61	6.24e-05	-1.04594	0.557	0.804	0.718264
ENSG00000280195	NA	6.28e-05	-0.749915	0.546	0.822	0.722494
ENSG00000227507	LTB	6.53e-05	-1.63068	0.175	0.458	0.750793
ENSG00000196933	RPS26P11	6.59e-05	-1.04454	0.67	0.888	0.758195
ENSG00000229862	EEF1A1-AS1	7.94e-05	-0.765694	0.753	0.925	0.913885
ENSG00000237550	NA	9.28e-05	-0.806334	0.68	0.869	1
ENSG00000204256	BRD2	9.57e-05	-5.66563	0.041	0.215	1
ENSG00000213216	NA	0.000103365	-0.895283	0.299	0.589	1
ENSG00000240392	RPL9P3	0.000105598	-1.13307	0.495	0.729	1
ENSG00000172005	MAL	0.000109864	-4.42727	0.01	0.168	1
ENSG00000243746	EEF1A1P10	0.000109931	-0.951057	0.691	0.869	1
ENSG00000259248	USP3-AS1	0.000112166	-2.20141	0.021	0.196	1
ENSG00000242970	NA	0.000119364	-1.10333	0.691	0.888	1
ENSG00000235225	RPL31P17	0.000119876	-1.04993	0.588	0.832	1
ENSG00000215093	EEF1A1P29	0.000121324	-0.909356	0.887	0.963	1
ENSG00000228502	EEF1A1P11	0.000122488	-0.820667	0.928	0.991	1
ENSG00000119917	IFIT3	0.000122969	-3.47005	0.041	0.159	1
ENSG00000241061	RPL5P1	0.000129037	-0.37782	0.371	0.645	1
ENSG00000232037	NA	0.000135183	-0.933273	0.784	0.953	1
ENSG00000277447	NA	0.000135653	-0.94292	0.371	0.664	1
ENSG00000213757	RPS3AP20	0.000137088	-0.78231	0.784	0.935	1
ENSG00000137154	RPS6	0.000137862	-0.832774	0.763	0.925	1
ENSG00000238103	RPL9P7	0.000139635	-0.823665	0.649	0.86	1
ENSG00000187514	PTMA	0.000151859	-0.672886	0.649	0.869	1
ENSG00000240622	RPL7P15	0.000152648	-0.861328	0.67	0.86	1
ENSG00000249264	EEF1A1P9	0.000158099	-0.901891	0.907	0.972	1
ENSG00000241352	NA	0.000162998	-1.0457	0.567	0.766	1
ENSG00000227525	RPL7P6	0.000168788	-0.917041	0.67	0.869	1
ENSG00000143185	XCL2	0.00017107	5.79199	0.155	0.009	1
ENSG00000163682	RPL9	0.000175776	-0.757134	0.691	0.869	1
ENSG00000243403	NA	0.000177874	-1.02626	0.649	0.869	1
ENSG00000236801	RPL24P8	0.000177915	-0.85172	0.237	0.514	1
ENSG00000127184	COX7C	0.000184692	-1.1103	0.216	0.486	1
ENSG00000198727	MT-CYB	0.00019798	0.676691	1	0.972	1
ENSG00000214760	RPL21P1	0.00020034	-0.998335	0.825	0.953	1
ENSG00000188404	SELL	0.000208823	-3.09383	0.041	0.215	1
ENSG00000240291	NA	0.000210934	-3.16843	0	0.103	1
ENSG00000230067	HSPD1P6	0.000210934	-0.642237	0	0.103	1
ENSG00000113583	C5orf15	0.000210934	-6.92365	0	0.103	1
ENSG00000215871	NA	0.000210934	-0.659412	0	0.103	1
ENSG00000288684	NA	0.000230758	-2.61053	0.093	0.243	1
ENSG00000196352	CD55	0.000241552	-2.0479	0.01	0.15	1
ENSG00000268222	EEF1A1P7	0.000242095	-0.917974	0.67	0.766	1
ENSG00000125686	MED1	0.000243709	-6.12772	0.031	0.121	1
ENSG00000171858	RPS21	0.000245451	-0.873645	0.505	0.757	1
ENSG00000242276	RPL5P3	0.000250875	-0.2624	0.299	0.57	1
ENSG00000218459	RPS27P15	0.000264491	-0.953753	0.567	0.71	1
ENSG00000228071	RPL7P47	0.000271208	-0.827264	0.67	0.879	1
ENSG00000112079	STK38	0.000274251	-1.49203	0.093	0.318	1
ENSG00000237973	MTCO1P12	0.000276608	0.526963	1	0.991	1
ENSG00000137970	RPL7P9	0.000278024	-0.814791	0.773	0.935	1
ENSG00000244363	RPL7P23	0.000285721	-0.824613	0.773	0.925	1
ENSG00000227586	RPS26P39	0.000290199	-1.09981	0.608	0.832	1
ENSG00000226439	NA	0.000297114	-0.892572	0.402	0.664	1
ENSG00000234513	NA	0.000304409	-1.1122	0.536	0.729	1
ENSG00000166441	RPL27A	0.000314284	-0.673116	0.784	0.935	1
ENSG00000242571	RPL21P11	0.000320104	-0.858446	0.505	0.729	1
ENSG00000269237	NA	0.000323343	-0.350962	0.01	0.121	1
ENSG00000242100	RPL9P32	0.000333832	-1.02571	0.577	0.785	1
ENSG00000215002	RPL23AP59	0.000337443	-0.995382	0.505	0.738	1
ENSG00000214485	RPL7P1	0.000348141	-0.789448	0.773	0.935	1
ENSG00000273136	NBPF26	0.000349025	1.85122	0.536	0.327	1
ENSG00000092531	SNAP23	0.000356031	-1.42384	0.01	0.14	1
ENSG00000034510	TMSB10	0.000356345	-0.615886	0.835	0.972	1
ENSG00000225971	RPS3AP51	0.000361696	-0.659848	0.649	0.869	1
ENSG00000239413	RPS27P23	0.000385723	-0.733947	0.227	0.477	1
ENSG00000214182	PTMAP5	0.000389309	-0.384721	0.588	0.832	1
ENSG00000241680	RPL31P49	0.000397336	-1.05931	0.351	0.607	1
ENSG00000259790	ANP32BP1	0.000397977	-0.63848	0.01	0.15	1
ENSG00000219481	NBPF1	0.000406069	-1.98666	0.351	0.168	1
ENSG00000267119	RPL10P15	0.000408324	-2.45481	0.381	0.645	1
ENSG00000281887	GIMAP1-GIMAP5	0.000410976	-1.81959	0.093	0.308	1
ENSG00000237875	NA	0.000411056	-0.689233	0.567	0.813	1
ENSG00000279865	NA	0.000419463	0.568336	0.928	0.944	1
ENSG00000196154	S100A4	0.000425303	1.15445	0.753	0.533	1
ENSG00000271793	NA	0.000431814	-1.21308	0.175	0.421	1
ENSG00000249855	EEF1A1P19	0.000435391	-0.775486	0.907	0.981	1
ENSG00000211728	TRBV5-6	0.000436033	0.867793	0.278	0.075	1
ENSG00000170889	RPS9	0.000447651	-1.57719	0.258	0.523	1
ENSG00000223529	EEF1A1P8	0.000452133	-0.900637	0.773	0.888	1
ENSG00000235297	FAUP1	0.000463302	-0.903001	0.495	0.72	1
ENSG00000144426	NBEAL1	0.000472217	-1.92676	0.351	0.598	1
ENSG00000184612	RPL7P26	0.000473453	-0.891886	0.701	0.879	1
ENSG00000196329	GIMAP5	0.000483798	-1.60981	0.082	0.29	1
ENSG00000243894	RPS3AP16	0.000483933	-0.703111	0.526	0.776	1
ENSG00000213684	LDHBP2	0.000495254	-0.686082	0.093	0.299	1
ENSG00000273716	NA	0.000531894	-0.86115	0.804	0.944	1
ENSG00000115268	RPS15	0.000540499	-0.601836	0.711	0.907	1
ENSG00000240919	NA	0.000553107	-1.11529	0.66	0.822	1
ENSG00000210164	MT-TG	0.000554239	0.40603	0.959	0.935	1
ENSG00000230199	NA	0.000554295	-0.859781	0.804	0.944	1
ENSG00000165502	RPL36AL	0.000559294	-0.353187	0.454	0.71	1
ENSG00000218426	NA	0.0005613	-0.66895	0.763	0.935	1
ENSG00000236523	NPM1P40	0.000563113	-0.698665	0.113	0.336	1
ENSG00000206503	HLA-A	0.000571013	-0.70159	0.825	0.935	1
ENSG00000225405	RPS15AP17	0.000573949	-0.957982	0.361	0.626	1
ENSG00000229567	NA	0.000583118	-0.949315	0.546	0.794	1
ENSG00000233762	RPS15P4	0.000583867	-0.555768	0.67	0.879	1
ENSG00000273189	NA	0.000589272	-0.467558	0.897	0.953	1
ENSG00000242028	HYPK	0.000617313	-4.04403	0.021	0.15	1
ENSG00000233057	EEF1A1P14	0.000622579	-0.890626	0.856	0.944	1
ENSG00000269242	NA	0.000623859	0.515475	0.546	0.794	1
ENSG00000245970	RPL30-AS1	0.000624201	-0.552009	0.825	0.963	1
ENSG00000156482	RPL30	0.000625671	-0.535238	0.825	0.963	1
ENSG00000242060	RPS3AP49	0.000632177	-0.790285	0.784	0.925	1
ENSG00000285565	NA	0.000633049	-1.53123	0.144	0.374	1
ENSG00000261684	NA	0.000677943	-1.42265	0.01	0.131	1
ENSG00000288663	NA	0.000686796	-0.93026	0.464	0.71	1
ENSG00000198918	RPL39	0.000688393	-0.545307	0.732	0.907	1
ENSG00000227887	RPS26P13	0.000691756	-0.675582	0.196	0.43	1
ENSG00000114942	EEF1B2	0.000711857	-1.11157	0.299	0.458	1
ENSG00000226721	EEF1DP2	0.00072683	-0.870621	0.134	0.308	1
ENSG00000288271	NA	0.00072683	-0.870621	0.134	0.308	1
ENSG00000171476	HOPX	0.000751771	2.71998	0.309	0.121	1
ENSG00000241464	RPL39P38	0.000815668	-0.957982	0.567	0.804	1
ENSG00000075131	TIPIN	0.000815885	0.582053	0.526	0.757	1
ENSG00000244604	NA	0.000816999	-1.12685	0.526	0.748	1
ENSG00000152601	MBNL1	0.000820995	-0.63752	0.227	0.477	1
ENSG00000213235	EEF1A1P16	0.000821042	-0.9438	0.732	0.879	1
ENSG00000122406	RPL5	0.000830953	-0.64634	0.526	0.692	1
ENSG00000267207	NA	0.000840371	-0.698156	0.742	0.879	1
ENSG00000204632	HLA-G	0.000855175	-1.35871	0.722	0.832	1
ENSG00000243824	RPL12P6	0.00086816	-0.746456	0.237	0.486	1
ENSG00000283809	NA	0.000888867	1.85863	0.021	0.131	1
ENSG00000231767	RPS27AP5	0.00091873	-0.725373	0.722	0.888	1
ENSG00000235644	RPL10P5	0.000957949	-0.686082	0.144	0.336	1
ENSG00000135316	SYNCRIP	0.000972466	1.14588	0.052	0.131	1
ENSG00000197958	RPL12	0.00100404	-0.645272	0.361	0.617	1
ENSG00000235174	RPL39P3	0.00100928	-0.530185	0.722	0.897	1
ENSG00000126709	IFI6	0.00102614	-2.00513	0.103	0.29	1
ENSG00000147604	RPL7	0.00102645	-0.72345	0.794	0.935	1
ENSG00000269987	NA	0.00103799	5.64421	0.124	0.009	1
ENSG00000139278	GLIPR1	0.00103835	1.29341	0.433	0.196	1
ENSG00000162892	IL24	0.00106064	-4.3936	0.031	0.103	1
ENSG00000130255	RPL36	0.0010758	-0.704401	0.68	0.869	1
ENSG00000240674	NA	0.00108852	-0.837072	0.289	0.514	1
ENSG00000198804	MT-CO1	0.00108868	0.459299	1	0.991	1
ENSG00000142541	RPL13A	0.00111477	-0.4863	0.969	0.981	1
ENSG00000233975	LINC02574	0.00112224	-1.93281	0.103	0.299	1
ENSG00000122566	HNRNPA2B1	0.00112418	-0.833988	0.247	0.495	1
ENSG00000224839	RPL12P17	0.00113765	-0.646942	0.124	0.336	1
ENSG00000236552	RPL13AP5	0.00117355	-0.46317	0.948	0.972	1
ENSG00000087365	SF3B2	0.00118212	-0.340198	0.072	0.206	1
ENSG00000226221	RPL26P19	0.00118293	-0.316216	0.423	0.673	1
ENSG00000231414	RPL39P15	0.00120311	-0.836859	0.371	0.626	1
ENSG00000263142	LRRC37A17P	0.00120928	-2.7135	0.082	0.103	1
ENSG00000089048	ESF1	0.00122308	-3.16018	0.031	0.14	1
ENSG00000257907	EEF1A1P17	0.00123092	-0.802658	0.351	0.533	1
ENSG00000251259	NA	0.0012364	-1.00697	0.144	0.364	1
ENSG00000232472	EEF1B2P3	0.00127409	-1.28368	0.247	0.43	1
ENSG00000278791	NA	0.00129126	0.313654	0.99	0.963	1
ENSG00000259612	EEF1A1P22	0.00129615	-0.946344	0.784	0.888	1
ENSG00000231006	RPL7P32	0.00131774	-0.764367	0.773	0.925	1
ENSG00000213939	NA	0.00132045	-0.837687	0.381	0.607	1
ENSG00000120885	CLU	0.00133489	1.75363	0.186	0.037	1
ENSG00000204622	HLA-J	0.00134245	-0.931674	0.711	0.869	1
ENSG00000071073	MGAT4A	0.00134595	-0.303406	0.062	0.215	1
ENSG00000185885	IFITM1	0.00136867	-1.63647	0.495	0.607	1
ENSG00000210151	MT-TS1	0.00136945	0.427284	0.99	0.991	1
ENSG00000213443	NPM1P7	0.00138768	1.42265	0.309	0.495	1
ENSG00000145741	BTF3	0.00139123	-0.831486	0.268	0.505	1
ENSG00000102524	TNFSF13B	0.00139813	-3.58413	0.021	0.159	1
ENSG00000210176	MT-TH	0.00139995	-1.28408	0.763	0.561	1
ENSG00000135074	ADAM19	0.00140513	-2.94984	0.01	0.131	1
ENSG00000239830	RPS4XP22	0.00143077	-0.960696	0.237	0.477	1
ENSG00000174501	ANKRD36C	0.00147013	2.91208	0.588	0.355	1
ENSG00000141748	ARL5C	0.00147049	-0.912981	0.423	0.673	1
ENSG00000280177	NA	0.00147049	-0.912981	0.423	0.673	1
ENSG00000205542	TMSB4X	0.00149837	-0.345516	1	1	1
ENSG00000275431	NA	0.00150303	0.397894	0.299	0.112	1
ENSG00000185834	RPL12P4	0.00151302	-1.01328	0.32	0.551	1
ENSG00000149531	FRG1BP	0.0015215	1.36474	0.351	0.15	1
ENSG00000228929	RPS13P2	0.00154139	-0.877539	0.588	0.813	1
ENSG00000274760	NA	0.00159261	-2.19221	0.041	0.196	1
ENSG00000204628	RACK1	0.00169638	-0.876696	0.351	0.598	1
ENSG00000115875	SRSF7	0.0017807	-1.1477	0.186	0.393	1
ENSG00000213753	CENPBD2P	0.00181679	3.92766	0.196	0.336	1
ENSG00000123636	BAZ2B	0.00183346	-0.904096	0.124	0.271	1
ENSG00000115760	BIRC6	0.00184914	2.67159	0.175	0.215	1
ENSG00000182383	RPL27AP5	0.00199222	-0.80149	0.351	0.533	1
ENSG00000286104	NA	0.00199312	3.91741	0.196	0.336	1
ENSG00000215492	HNRNPA1P7	0.00199894	-0.598536	0.175	0.374	1
ENSG00000069493	CLEC2D	0.00202047	0.841793	0.546	0.701	1
ENSG00000210154	MT-TD	0.0020267	1.53176	0.784	0.561	1
ENSG00000269637	RPL12P41	0.00203096	-0.518696	0.093	0.28	1
ENSG00000145736	GTF2H2	0.00204743	2.75982	0.041	0.103	1
ENSG00000279461	NA	0.0021005	-0.858446	0.629	0.804	1
ENSG00000181163	NPM1	0.00210466	-0.745478	0.371	0.598	1
ENSG00000242607	RPS3AP34	0.00211523	-2.5618	0.464	0.692	1
ENSG00000065357	DGKA	0.00213997	-1.67036	0.062	0.215	1
ENSG00000241612	NA	0.0021583	-0.906353	0.753	0.897	1
ENSG00000204196	RPL12P16	0.00218034	-0.955763	0.33	0.57	1
ENSG00000161970	RPL26	0.002309	-0.462028	0.464	0.701	1
ENSG00000123349	PFDN5	0.00234882	-0.861354	0.474	0.682	1
ENSG00000115216	NRBP1	0.00236385	2.77317	0.052	0.103	1
ENSG00000168066	SF1	0.00236525	-1.83482	0.072	0.243	1
ENSG00000225492	GBP1P1	0.00236529	-3.34967	0.031	0.159	1
ENSG00000266338	NBPF15	0.00236959	1.32369	0.536	0.299	1
ENSG00000143947	RPS27A	0.00237785	-0.487338	0.773	0.925	1
ENSG00000163923	RPL39L	0.00238617	2.50775	0.577	0.776	1
ENSG00000186854	TRABD2A	0.00239148	0.907478	0.825	0.944	1
ENSG00000214223	HNRNPA1P10	0.00239227	-0.658064	0.186	0.393	1
ENSG00000228078	HLA-U	0.00239933	-0.690989	0.175	0.393	1
ENSG00000213280	NA	0.00241667	-0.864678	0.495	0.729	1
ENSG00000283795	MIR4426	0.00243406	-0.696026	0.66	0.841	1
ENSG00000139239	RPL14P1	0.00244173	-0.70153	0.505	0.738	1
ENSG00000227854	NA	0.00250773	-0.740025	0.33	0.57	1
ENSG00000173598	NUDT4	0.00251434	-5.08744	0.031	0.103	1
ENSG00000214535	RPS15AP1	0.00253562	-0.605062	0.361	0.598	1
ENSG00000215349	MRPL3P1	0.00256525	0.253764	0.021	0.103	1
ENSG00000137959	IFI44L	0.00258743	-2.80791	0.082	0.243	1
ENSG00000241458	RPL7P19	0.00260209	-0.700451	0.742	0.897	1
ENSG00000196235	SUPT5H	0.00261592	-4.89663	0.093	0.168	1
ENSG00000006576	PHTF2	0.00261751	0.543067	0.031	0.131	1
ENSG00000108107	RPL28	0.00262383	-0.297784	0.454	0.664	1
ENSG00000245532	NEAT1	0.0026529	-0.980562	0.68	0.86	1
ENSG00000205045	SLFN12L	0.00265714	1.55876	0.175	0.037	1
ENSG00000164587	RPS14	0.00266688	-0.573839	0.918	0.972	1
ENSG00000173486	FKBP2	0.00271307	-5.21427	0.01	0.112	1
ENSG00000286264	NA	0.0027132	-5.21398	0.01	0.112	1
ENSG00000173114	LRRN3	0.00274981	-1.69172	0.01	0.112	1
ENSG00000197622	CDC42SE1	0.00277841	0.29795	0.814	0.673	1
ENSG00000135046	ANXA1	0.00278651	1.22619	0.546	0.364	1
ENSG00000083845	RPS5	0.00278729	-0.476639	0.309	0.533	1
ENSG00000167797	CDK2AP2	0.00283801	-2.333	0.031	0.168	1
ENSG00000126749	EMG1	0.00284049	-3.09745	0.031	0.159	1
ENSG00000237214	NA	0.00285296	-1.53253	0.206	0.421	1
ENSG00000145779	TNFAIP8	0.00287197	-1.34319	0.134	0.299	1
ENSG00000198744	MTCO3P12	0.00294696	0.403961	0.979	0.953	1
ENSG00000232083	RPL31P7	0.0029865	-0.959191	0.381	0.589	1
ENSG00000116824	CD2	0.00306011	0.493533	0.474	0.561	1
ENSG00000252835	SCARNA21	0.00308184	-2.15774	0.021	0.131	1
ENSG00000276953	TRBV12-4	0.00308843	-6.92574	0.01	0.103	1
ENSG00000232938	RPL23AP87	0.00310203	1.86628	0.186	0.346	1
ENSG00000162840	MT2P1	0.00314098	-0.741801	0.041	0.178	1
ENSG00000197961	ZNF121	0.00321464	6.3277	0.103	0.019	1
ENSG00000186648	CARMIL3	0.00322378	-0.456347	0.041	0.187	1
ENSG00000179131	NA	0.00322765	-0.25211	0.052	0.206	1
ENSG00000263809	NA	0.0032845	-0.437737	0.464	0.692	1
ENSG00000227766	NA	0.00333746	-1.11742	0.351	0.542	1
ENSG00000173145	NOC3L	0.00336346	-6.37483	0.031	0.103	1
ENSG00000233084	RPL23AP25	0.00336942	1.96909	0.186	0.346	1
ENSG00000111913	RIPOR2	0.00337803	-1.93548	0.299	0.477	1
ENSG00000130429	ARPC1B	0.00339737	1.03012	0.062	0.159	1
ENSG00000137642	SORL1	0.00343639	-1.52881	0.134	0.327	1
ENSG00000243829	NA	0.00350772	-1.39933	0.175	0.364	1
ENSG00000163297	ANTXR2	0.00351664	3.63328	0.144	0.093	1
ENSG00000198938	MT-CO3	0.00355012	0.630459	0.99	0.981	1
ENSG00000134419	RPS15A	0.00357256	-0.655215	0.526	0.692	1
ENSG00000139679	LPAR6	0.00365757	0.832597	0.464	0.243	1
ENSG00000109046	WSB1	0.00366684	-2.02416	0.031	0.159	1
ENSG00000131469	RPL27	0.00368805	-0.51916	0.588	0.692	1
ENSG00000119922	IFIT2	0.00371403	-0.723463	0.031	0.14	1
ENSG00000227770	RPL7P12	0.0037192	-0.599712	0.237	0.449	1
ENSG00000206341	HLA-H	0.00382203	-0.746319	0.794	0.925	1
ENSG00000214089	RPL9P21	0.00385285	-0.850584	0.34	0.551	1
ENSG00000167460	TPM4	0.00388738	1.25553	0.031	0.103	1
ENSG00000272368	NA	0.00396147	-0.689399	0.052	0.168	1
ENSG00000231389	HLA-DPA1	0.00397842	1.11673	0.371	0.168	1
ENSG00000189266	PNRC2	0.00403438	-1.89208	0.062	0.196	1
ENSG00000182831	C16orf72	0.00408944	-4.5149	0.041	0.131	1
ENSG00000261557	EEF1A1P38	0.0041177	-0.856942	0.804	0.897	1
ENSG00000270231	NBPF8	0.00415488	0.68462	0.505	0.28	1
ENSG00000267532	MIR497HG	0.00416363	-2.24353	0.021	0.14	1
ENSG00000271425	NBPF10	0.00422045	1.30622	0.515	0.299	1
ENSG00000225093	RPL3P7	0.00428379	-0.812107	0.351	0.551	1
ENSG00000219023	NA	0.00433451	-0.854844	0.454	0.673	1
ENSG00000211765	TRBJ2-2	0.00435867	-4.31576	0.021	0.131	1
ENSG00000111331	OAS3	0.00439613	-3.61647	0.031	0.15	1
ENSG00000213741	RPS29	0.0044129	-0.469419	0.907	0.991	1
ENSG00000164300	SERINC5	0.00447819	-2.88033	0.093	0.215	1
ENSG00000138642	HERC6	0.00447982	-4.82565	0.041	0.112	1
ENSG00000213261	EEF1B2P6	0.00449319	-1.28315	0.237	0.449	1
ENSG00000188846	RPL14	0.00451422	-0.572002	0.546	0.748	1
ENSG00000198502	HLA-DRB5	0.00463169	1.63097	0.206	0.056	1
ENSG00000236320	SLFN14	0.00463186	6.51791	0.113	0.019	1
ENSG00000133112	TPT1	0.0046596	-0.629286	0.68	0.813	1
ENSG00000224578	HNRNPA1L3	0.00472288	-0.954809	0.216	0.43	1
ENSG00000211724	TRBV6-6	0.00475372	-2.73331	0.01	0.103	1
ENSG00000231362	NA	0.00475416	-0.382605	0.062	0.215	1
ENSG00000235957	COX7CP1	0.00476268	-2.54767	0.134	0.318	1
ENSG00000205531	NAP1L4	0.0047704	-1.19266	0.144	0.327	1
ENSG00000129460	NGDN	0.00478337	-1.80668	0.021	0.131	1
ENSG00000258405	ZNF578	0.00478909	0.522459	0.072	0.131	1
ENSG00000104164	BLOC1S6	0.00483692	-6.69365	0.031	0.112	1
ENSG00000273149	NA	0.00491187	-0.53973	0.423	0.645	1
ENSG00000224114	NA	0.00493657	-0.517085	0.845	0.944	1
ENSG00000135486	HNRNPA1	0.00502629	-0.807682	0.268	0.486	1
ENSG00000224321	RPL12P14	0.00507971	-0.538045	0.124	0.308	1
ENSG00000167468	GPX4	0.00510163	-1.50006	0.093	0.262	1
ENSG00000134321	RSAD2	0.00517092	-0.671056	0.021	0.121	1
ENSG00000242295	NA	0.00517779	-0.282944	0.093	0.262	1
ENSG00000132274	TRIM22	0.00518827	-1.72328	0.196	0.355	1
ENSG00000218208	RPS27AP11	0.00528039	-0.633899	0.722	0.888	1
ENSG00000240898	NA	0.00528482	-0.910398	0.227	0.43	1
ENSG00000168090	COPS6	0.00532799	-5.30948	0.01	0.112	1
ENSG00000135390	ATP5MC2	0.00537696	-0.485897	0.268	0.486	1
ENSG00000270629	NBPF14	0.00542957	1.00333	0.526	0.308	1
ENSG00000213203	GIMAP1	0.00542968	-1.92162	0.062	0.215	1
ENSG00000240125	RPL23AP75	0.00543658	-0.867577	0.598	0.785	1
ENSG00000178449	COX14	0.00544402	-1.24434	0.052	0.187	1
ENSG00000240356	RPL23AP7	0.00547168	3.65285	0.186	0.336	1
ENSG00000120910	PPP3CC	0.00551784	-4.74508	0.01	0.103	1
ENSG00000272150	NBPF25P	0.00561653	0.796445	0.392	0.206	1
ENSG00000183486	MX2	0.00562186	-1.19519	0.052	0.196	1
ENSG00000163938	GNL3	0.00572406	-5.71236	0.041	0.14	1
ENSG00000090104	RGS1	0.00575777	3.47658	0.103	0.019	1
ENSG00000279115	NA	0.00579018	-0.807331	0.392	0.495	1
ENSG00000279274	NA	0.00579018	-0.807331	0.392	0.495	1
ENSG00000211836	TRAJ54	0.00582742	2.45969	0.186	0.047	1
ENSG00000235045	RPL7P8	0.0058521	-0.83116	0.67	0.822	1
ENSG00000173875	ZNF791	0.00585752	5.31603	0.103	0.009	1
ENSG00000234648	NA	0.00592416	-0.403651	0.423	0.645	1
ENSG00000226396	NA	0.00597324	-0.562872	0.804	0.85	1
ENSG00000163428	LRRC58	0.0061536	5.83308	0.113	0.019	1
ENSG00000227939	RPL3P2	0.00616164	-0.531945	0.567	0.757	1
ENSG00000232134	RPS15AP12	0.00623977	-0.980989	0.371	0.57	1
ENSG00000230191	IFITM3P4	0.00625901	-0.648992	0.113	0.243	1
ENSG00000242692	RPS27AP1	0.00627525	-0.612069	0.67	0.85	1
ENSG00000142599	RERE	0.00628863	2.08184	0.062	0.112	1
ENSG00000241343	RPL36A	0.00629152	-0.819625	0.598	0.794	1
ENSG00000242405	NA	0.00632186	-0.745129	0.309	0.486	1
ENSG00000198399	ITSN2	0.00633721	-4.11385	0.093	0.159	1
ENSG00000178075	GRAMD1C	0.00635239	6.22539	0.124	0.028	1
ENSG00000110700	RPS13	0.00635639	-0.347917	0.639	0.822	1
ENSG00000225912	RPL26P36	0.0063933	-0.592954	0.351	0.57	1
ENSG00000139675	HNRNPA1L2	0.00651191	-1.69613	0.216	0.402	1
ENSG00000228217	PNRC2P1	0.00670567	-1.05622	0.031	0.14	1
ENSG00000244038	DDOST	0.00673513	-1.1008	0.062	0.206	1
ENSG00000244582	RPL21P120	0.00675749	-0.835962	0.495	0.617	1
ENSG00000115947	ORC4	0.00682037	-2.4419	0.031	0.15	1
ENSG00000196850	PPTC7	0.00684615	0.374965	0.021	0.112	1
ENSG00000176083	ZNF683	0.00684844	3.36563	0.144	0.028	1
ENSG00000224631	RPS27AP16	0.00685761	-0.5728	0.753	0.897	1
ENSG00000219470	NA	0.00685914	-0.45509	0.247	0.439	1
ENSG00000182899	RPL35A	0.00685941	-0.370444	0.536	0.729	1
ENSG00000281450	PANDAR	0.00687682	-0.351854	0.01	0.103	1
ENSG00000225616	NA	0.00687828	-0.716831	0.351	0.57	1
ENSG00000197157	SND1	0.00689913	-2.62516	0.01	0.103	1
ENSG00000213500	LAP3P2	0.00691741	-0.405934	0.01	0.103	1
ENSG00000287387	NA	0.00702277	-0.275165	0.186	0.364	1
ENSG00000100097	LGALS1	0.00704472	1.20103	0.361	0.168	1
ENSG00000211721	TRBV6-5	0.0070628	-6.81546	0.021	0.112	1
ENSG00000245164	LINC00861	0.0070688	1.63829	0.649	0.467	1
ENSG00000223668	EEF1A1P24	0.00707397	-0.819157	0.67	0.766	1
ENSG00000237248	LINC00987	0.00708047	-0.596144	0.392	0.607	1
ENSG00000089289	IGBP1	0.00712777	-1.36188	0.021	0.121	1
ENSG00000211698	TRGV4	0.00720606	-0.342464	0.155	0.037	1
ENSG00000241511	RPS15AP24	0.00721798	-0.627371	0.144	0.327	1
ENSG00000142534	RPS11	0.0073586	-0.460571	0.66	0.785	1
ENSG00000213942	NA	0.00741894	-0.720489	0.361	0.57	1
ENSG00000255439	NA	0.00745034	2.55979	0.124	0.028	1
ENSG00000115687	PASK	0.00751373	-1.59345	0.052	0.187	1
ENSG00000163918	RFC4	0.00752492	-5.00561	0.186	0.374	1
ENSG00000224011	RPL36AP46	0.00755374	-0.400874	0.371	0.579	1
ENSG00000229965	RPS3AP7	0.0076113	-0.633255	0.639	0.804	1
ENSG00000128609	NDUFA5	0.00761285	-1.65305	0.062	0.206	1
ENSG00000163191	S100A11	0.00763661	-0.605655	0.309	0.523	1
ENSG00000184319	RPL23AP82	0.00763906	2.95168	0.186	0.346	1
ENSG00000124614	RPS10	0.00772942	-0.542172	0.649	0.785	1
ENSG00000247151	CSTF3-DT	0.00773832	1.03285	0.041	0.14	1
ENSG00000117226	GBP3	0.00775986	-0.608911	0.052	0.178	1
ENSG00000244398	RPL36AP37	0.00782036	-0.838348	0.536	0.729	1
ENSG00000226646	RPL7P37	0.00784894	-0.456119	0.144	0.308	1
ENSG00000211814	TRAV35	0.00786444	3.16186	0.155	0.037	1
ENSG00000101596	SMCHD1	0.0079706	-1.91634	0.278	0.421	1
ENSG00000237668	RPS15AP38	0.00804078	-0.77535	0.175	0.355	1
ENSG00000180172	RPS12P23	0.00809368	-0.690718	0.392	0.57	1
ENSG00000280160	NA	0.0080975	2.78695	0.113	0.028	1
ENSG00000275740	NA	0.00813871	-1.86869	0.062	0.206	1
ENSG00000236330	RPL5P9	0.00814429	-0.268954	0.32	0.533	1
ENSG00000197744	PTMAP2	0.00829542	-0.497723	0.546	0.748	1
ENSG00000225695	HNRNPA1P35	0.00834526	-0.52069	0.175	0.355	1
ENSG00000285106	NA	0.00834742	-2.84415	0.062	0.168	1
ENSG00000210100	MT-TI	0.00838632	1.02433	0.835	0.664	1
ENSG00000211714	TRBV7-3	0.00857505	-2.90373	0.01	0.103	1
ENSG00000228501	RPL15P18	0.00860531	-0.64175	0.567	0.748	1
ENSG00000110330	BIRC2	0.00862779	-1.96607	0.031	0.15	1
ENSG00000215548	FRG1JP	0.00866045	1.60024	0.32	0.14	1
ENSG00000117899	MESD	0.00866903	-0.332776	0.031	0.121	1
ENSG00000117228	GBP1	0.00871759	-3.45155	0.093	0.215	1
ENSG00000145348	TBCK	0.00879447	-1.58543	0.093	0.206	1
ENSG00000167397	VKORC1	0.0088671	2.51428	0.113	0.028	1
ENSG00000211812	TRAV26-2	0.00893567	3.75692	0.124	0.028	1
ENSG00000183323	CCDC125	0.00894496	-4.36326	0.031	0.15	1
ENSG00000242640	RPS29P11	0.00895451	-0.310434	0.082	0.234	1
ENSG00000255112	CHMP1B	0.00901968	1.12169	0.031	0.103	1
ENSG00000136938	ANP32B	0.00904516	-2.27623	0.052	0.168	1
ENSG00000177410	ZFAS1	0.00905649	-2.26104	0.093	0.215	1
ENSG00000236191	RPS15AP25	0.00906108	-0.941435	0.247	0.402	1
ENSG00000213864	EEF1B2P2	0.00925573	-1.06037	0.196	0.383	1
ENSG00000240616	RPS6P25	0.00926508	-0.815769	0.515	0.626	1
ENSG00000213302	NA	0.00929633	-0.305053	0.093	0.252	1
ENSG00000230521	NA	0.00943284	-1.00077	0.155	0.336	1
ENSG00000183354	KIAA2026	0.00950429	-4.47136	0.062	0.131	1
ENSG00000224282	NA	0.00952057	-0.838728	0.402	0.589	1
ENSG00000159256	MORC3	0.00968598	-2.82864	0.031	0.121	1
ENSG00000242660	NA	0.00977024	-0.738982	0.495	0.701	1
ENSG00000114861	FOXP1	0.00981629	-1.44876	0.155	0.336	1
ENSG00000148908	RGS10	0.00984486	-0.266338	0.103	0.224	1
ENSG00000116251	RPL22	0.00986222	-0.356657	0.34	0.533	1
ENSG00000228887	EEF1DP1	0.00993562	-0.902538	0.175	0.327	1
ENSG00000104408	EIF3E	0.0099479	-1.96453	0.093	0.224	1
ENSG00000238003	RPL10P4	0.00994987	-0.976985	0.392	0.579	1
ENSG00000179134	SAMD4B	0.00998328	2.04885	0.021	0.103	1
ENSG00000135404	CD63	0.0102267	2.75762	0.124	0.056	1
ENSG00000236140	NA	0.0102934	3.32061	0.144	0.037	1
ENSG00000229742	NA	0.0103461	-0.792858	0.392	0.598	1
ENSG00000235508	RPS2P7	0.0104103	-0.498229	0.351	0.561	1
ENSG00000273784	NA	0.0104883	-1.94886	0.237	0.411	1
ENSG00000136732	GYPC	0.0106421	2.36785	0.175	0.047	1
ENSG00000241411	NA	0.0106429	-0.493161	0.103	0.262	1
ENSG00000136819	C9orf78	0.0106481	-0.779611	0.175	0.215	1
ENSG00000117139	KDM5B	0.0108406	-2.17793	0.031	0.14	1
ENSG00000240889	NDUFB2-AS1	0.0108469	0.948272	0.206	0.206	1
ENSG00000086189	DIMT1	0.0109412	-1.10219	0.144	0.318	1
ENSG00000197756	RPL37A	0.0109584	-0.32357	0.784	0.925	1
ENSG00000270084	GAS5-AS1	0.0109645	-0.893718	0.165	0.346	1
ENSG00000110321	EIF4G2	0.0109826	-1.59995	0.186	0.355	1
ENSG00000214922	HLA-F-AS1	0.0110014	2.93826	0.093	0.121	1
ENSG00000212802	RPL15P3	0.0110995	-0.559932	0.742	0.879	1
ENSG00000166579	NDEL1	0.0112009	-1.43751	0.031	0.131	1
ENSG00000213885	RPL13AP7	0.0112254	-0.487813	0.938	0.981	1
ENSG00000234031	RPS3AP44	0.0114189	-0.799425	0.536	0.701	1
ENSG00000187653	TMSB4XP8	0.0114446	-0.361226	1	1	1
ENSG00000145287	PLAC8	0.0114779	-1.17925	0.031	0.131	1
ENSG00000230795	HLA-K	0.0114995	-0.671611	0.443	0.636	1
ENSG00000227077	NA	0.0117253	-0.742877	0.598	0.766	1
ENSG00000176809	LRRC37A3	0.0117814	-2.50522	0.093	0.15	1
ENSG00000239198	RPL5P22	0.0118381	-0.302599	0.32	0.514	1
ENSG00000008324	SS18L2	0.0119871	-1.29693	0.072	0.206	1
ENSG00000257511	NA	0.0120115	-1.12058	0.082	0.224	1
ENSG00000225131	PSME2P2	0.0120236	-1.34065	0.082	0.196	1
ENSG00000270800	RPS10-NUDT3	0.012048	-0.508253	0.649	0.785	1
ENSG00000103194	USP10	0.0121149	-1.472	0.031	0.112	1
ENSG00000230043	TMSB4XP6	0.0121528	-0.423123	0.948	1	1
ENSG00000130640	TUBGCP2	0.0121812	0.432609	0.031	0.103	1
ENSG00000064666	CNN2	0.0122954	0.447874	0.093	0.224	1
ENSG00000153283	CD96	0.0123332	0.498669	0.361	0.215	1
ENSG00000239323	NA	0.0124395	-0.619029	0.361	0.561	1
ENSG00000243504	RPS23P1	0.0124773	-0.658368	0.196	0.383	1
ENSG00000132823	OSER1	0.012489	-1.47064	0.021	0.112	1
ENSG00000213881	NPM1P6	0.0125205	-0.824437	0.268	0.467	1
ENSG00000211751	TRBC1	0.0125534	0.593572	0.835	0.935	1
ENSG00000124243	BCAS4	0.0126007	-0.603199	0.99	1	1
ENSG00000225471	TPT1P15	0.0126031	-0.332377	0.103	0.252	1
ENSG00000278487	NA	0.0126137	-1.12216	0.186	0.364	1
ENSG00000231409	RPL36AP8	0.0126238	-0.749871	0.495	0.692	1
ENSG00000187109	NAP1L1	0.0126256	-0.550957	0.351	0.43	1
ENSG00000254741	NA	0.0126728	-1.09844	0.216	0.402	1
ENSG00000169567	HINT1	0.012757	-0.813278	0.268	0.449	1
ENSG00000122694	GLIPR2	0.0127628	5.45237	0.103	0.037	1
ENSG00000232341	RPL4P2	0.0129844	-0.773676	0.34	0.411	1
ENSG00000186810	CXCR3	0.0130046	2.19943	0.155	0.037	1
ENSG00000128185	DGCR6L	0.0130292	-2.70358	0.031	0.121	1
ENSG00000223865	HLA-DPB1	0.0131282	1.98561	0.32	0.15	1
ENSG00000283782	NA	0.0132391	-1.0479	0.072	0.196	1
ENSG00000185596	WASH3P	0.0132561	-1.19689	0.052	0.168	1
ENSG00000224985	NA	0.0132794	-0.849135	0.041	0.14	1
ENSG00000168016	TRANK1	0.0133184	0.461861	0.124	0.262	1
ENSG00000225159	NPM1P39	0.0133998	-0.847666	0.278	0.477	1
ENSG00000120963	ZNF706	0.0134448	-1.49497	0.052	0.178	1
ENSG00000213782	DDX47	0.0135192	-1.47482	0.021	0.121	1
ENSG00000099622	CIRBP	0.0135306	-0.746829	0.093	0.243	1
ENSG00000174748	RPL15	0.0135489	-0.483485	0.763	0.907	1
ENSG00000176390	CRLF3	0.0136361	-0.737201	0.062	0.196	1
ENSG00000277998	NA	0.0136918	-1.22652	0.062	0.178	1
ENSG00000214914	RPL23AP3	0.0137956	-0.809258	0.402	0.561	1
ENSG00000165219	GAPVD1	0.013978	-1.97812	0.443	0.645	1
ENSG00000005893	LAMP2	0.0139969	-1.79498	0.031	0.112	1
ENSG00000232346	NA	0.0141034	-0.274479	0.361	0.533	1
ENSG00000247317	LY6E-DT	0.0141429	-2.54045	0.021	0.121	1
ENSG00000267047	NA	0.0142046	-1.38709	0.041	0.159	1
ENSG00000274012	RN7SL2	0.014271	1.22088	0.216	0.196	1
ENSG00000198712	MT-CO2	0.0143027	0.272632	1	0.981	1
ENSG00000224712	NPIPA3	0.0143215	3.42532	0.175	0.103	1
ENSG00000100316	RPL3	0.0143488	-0.678737	0.67	0.813	1
ENSG00000206228	HNRNPA1P4	0.0143503	-0.604615	0.175	0.346	1
ENSG00000143368	SF3B4	0.0143691	-1.64636	0.021	0.112	1
ENSG00000108654	DDX5	0.0144545	-0.598405	0.546	0.701	1
ENSG00000220157	HNRNPA1P12	0.0145152	-0.689764	0.144	0.308	1
ENSG00000232368	FTLP2	0.0145382	-0.864705	0.515	0.673	1
ENSG00000134453	RBM17	0.0146211	0.271811	0.062	0.14	1
ENSG00000213432	RPL17P34	0.0146591	-0.456151	0.392	0.579	1
ENSG00000235954	TTC28-AS1	0.0146631	5.55981	0.103	0.019	1
ENSG00000258613	RPL21P7	0.0147257	-0.556679	0.268	0.458	1
ENSG00000229142	HCG4P8	0.0148674	-2.57909	0.113	0.262	1
ENSG00000232573	RPL3P4	0.0149059	-0.575136	0.649	0.776	1
ENSG00000241282	RPL34P33	0.0149709	-0.778829	0.34	0.523	1
ENSG00000052841	TTC17	0.0149948	-2.12054	0.113	0.178	1
ENSG00000169253	RPL36P14	0.0150005	-0.772928	0.268	0.393	1
ENSG00000236976	RPL6P20	0.0150241	-0.413246	0.443	0.645	1
ENSG00000285016	NA	0.0150336	-2.96411	0.113	0.065	1
ENSG00000105939	ZC3HAV1	0.0150832	-1.73449	0.134	0.299	1
ENSG00000229700	NA	0.0151561	-0.35115	0.113	0.271	1
ENSG00000243730	RPL29P3	0.0151561	-0.35115	0.113	0.271	1
ENSG00000268027	NA	0.0152084	2.30006	0.247	0.112	1
ENSG00000119335	SET	0.0152327	-0.945932	0.309	0.486	1
ENSG00000240366	RPL36AP45	0.0154376	-0.663599	0.361	0.561	1
ENSG00000237669	NA	0.0156225	-0.404728	0.052	0.178	1
ENSG00000197061	H4C3	0.0157307	-1.13691	0.052	0.159	1
ENSG00000133574	GIMAP4	0.0157613	-1.04	0.216	0.402	1
ENSG00000213761	MT1P1	0.0157876	-0.266324	0.031	0.14	1
ENSG00000244716	NA	0.0158032	-0.313844	0.546	0.738	1
ENSG00000226084	NA	0.0158591	-0.304342	0.557	0.748	1
ENSG00000255582	OR10G2	0.0158953	-1.08253	0.062	0.178	1
ENSG00000216854	RPL17P26	0.0159002	-0.387012	0.443	0.626	1
ENSG00000231884	NDUFB1P1	0.0160724	0.25961	0.093	0.112	1
ENSG00000186812	ZNF397	0.0160933	1.51143	0.144	0.037	1
ENSG00000282978	NA	0.0161057	-0.371	0.144	0.299	1
ENSG00000285641	NA	0.0161178	2.85498	0.144	0.056	1
ENSG00000236603	RANP1	0.0161201	-0.482259	0.124	0.262	1
ENSG00000212664	NA	0.016207	-0.410206	0.536	0.729	1
ENSG00000204592	HLA-E	0.016216	-0.7942	0.866	0.925	1
ENSG00000119285	HEATR1	0.0162259	-0.838197	0.041	0.131	1
ENSG00000229806	RPS15P5	0.0162573	-0.602501	0.464	0.598	1
ENSG00000203875	SNHG5	0.0162789	-1.66446	0.155	0.318	1
ENSG00000263563	UBBP4	0.0163558	0.966366	0.505	0.374	1
ENSG00000237343	NA	0.0163708	1.84021	0.113	0.019	1
ENSG00000185745	IFIT1	0.0164634	-1.70247	0.041	0.159	1
ENSG00000234702	VDAC1P3	0.0164646	-0.338189	0.021	0.112	1
ENSG00000234118	RPL13AP6	0.016472	-0.532986	0.887	0.953	1
ENSG00000231503	PTMAP4	0.0165149	-0.552738	0.371	0.57	1
ENSG00000153179	RASSF3	0.0165182	-1.83395	0.144	0.308	1
ENSG00000228981	NA	0.0165387	-0.419102	0.33	0.523	1
ENSG00000177350	RPL13AP3	0.0165722	-0.55395	0.763	0.869	1
ENSG00000020633	RUNX3	0.0165801	3.50116	0.186	0.14	1
ENSG00000213309	RPL9P18	0.0166285	-0.63818	0.412	0.579	1
ENSG00000265590	CFAP298-TCP10L	0.0166728	-2.696	0.082	0.206	1
ENSG00000242262	NA	0.0167604	-0.508816	0.711	0.86	1
ENSG00000172803	SNX32	0.016789	-0.489435	0.371	0.57	1
ENSG00000136149	RPL13AP25	0.0171217	-0.433247	0.948	0.972	1
ENSG00000213178	RPL22P1	0.0172078	-0.551709	0.309	0.495	1
ENSG00000249353	NPM1P27	0.0172981	0.251217	0.309	0.505	1
ENSG00000166619	BLCAP	0.017568	-0.309867	0.031	0.112	1
ENSG00000277734	TRAC	0.0176787	-0.587376	0.629	0.804	1
ENSG00000197747	S100A10	0.01768	0.56018	0.309	0.336	1
ENSG00000286185	NA	0.0176948	0.922445	0.485	0.299	1
ENSG00000136918	WDR38	0.0179734	-0.382942	0.474	0.664	1
ENSG00000229251	HNRNPA1P8	0.0179975	-0.484306	0.175	0.336	1
ENSG00000187608	ISG15	0.018063	-1.3234	0.227	0.318	1
ENSG00000188765	TMSB4XP2	0.0183198	-0.428707	0.918	0.991	1
ENSG00000248527	MTATP6P1	0.0185092	0.573811	0.99	0.963	1
ENSG00000136628	EPRS1	0.0185596	3.50971	0.144	0.084	1
ENSG00000229881	NA	0.0185948	-0.317877	0.175	0.346	1
ENSG00000184009	ACTG1	0.0188695	-0.680934	0.608	0.72	1
ENSG00000263917	NA	0.0189887	-1.71052	0.021	0.112	1
ENSG00000234619	RPL7P11	0.0189995	-0.571784	0.402	0.57	1
ENSG00000116489	CAPZA1	0.0191672	-0.788566	0.227	0.374	1
ENSG00000188873	RPL10AP2	0.0192365	-0.700566	0.33	0.514	1
ENSG00000105372	RPS19	0.019247	0.274983	0.948	0.991	1
ENSG00000253995	RPL10P18	0.019369	-0.575716	0.175	0.327	1
ENSG00000214078	CPNE1	0.0193881	0.922694	0.237	0.103	1
ENSG00000100650	SRSF5	0.0194652	-0.603791	0.412	0.598	1
ENSG00000231169	EEF1B2P1	0.0194825	-0.801862	0.186	0.355	1
ENSG00000212695	NA	0.0194831	-0.32483	0.629	0.458	1
ENSG00000262633	NA	0.0195062	-5.39513	0.062	0.103	1
ENSG00000186469	GNG2	0.0195305	1.3624	0.196	0.075	1
ENSG00000234741	GAS5	0.0195739	-0.825377	0.351	0.467	1
ENSG00000204677	FAM153CP	0.0195776	-0.830938	0.639	0.776	1
ENSG00000113240	CLK4	0.0195839	2.25726	0.134	0.084	1
ENSG00000183918	SH2D1A	0.0196531	-2.24435	0.093	0.196	1
ENSG00000187504	RPL7P48	0.0196702	-0.655283	0.588	0.748	1
ENSG00000230021	NA	0.0197049	0.414801	1	0.991	1
ENSG00000172717	GARIN2	0.019713	-0.663798	0.021	0.112	1
ENSG00000254852	NPIPA2	0.0197814	3.36613	0.186	0.103	1
ENSG00000213253	RPL12P42	0.0200508	-0.494171	0.155	0.308	1
ENSG00000145220	LYAR	0.0201939	1.14044	0.381	0.206	1
ENSG00000170315	UBB	0.0202124	0.854536	0.526	0.402	1
ENSG00000213448	RPS23P2	0.0202125	-0.652394	0.206	0.383	1
ENSG00000100519	PSMC6	0.0202158	-1.87923	0.052	0.168	1
ENSG00000286259	NA	0.0202796	-0.562461	0.196	0.364	1
ENSG00000008988	RPS20	0.0202813	-0.355866	0.608	0.785	1
ENSG00000146278	PNRC1	0.0202917	-0.547998	0.072	0.206	1
ENSG00000086062	B4GALT1	0.020301	-1.61072	0.093	0.234	1
ENSG00000227097	RPS28P7	0.020407	-0.571663	0.619	0.785	1
ENSG00000265401	NA	0.0204973	0.82897	0.526	0.402	1
ENSG00000226624	NA	0.0205406	-0.554725	0.423	0.617	1
ENSG00000250321	NA	0.0205605	-0.455234	0.247	0.43	1
ENSG00000156587	UBE2L6	0.0205821	-1.08138	0.113	0.252	1
ENSG00000242208	RPL5P29	0.0206449	-0.376639	0.258	0.439	1
ENSG00000263956	NBPF11	0.0206906	0.308875	0.433	0.252	1
ENSG00000103978	TMEM87A	0.0207152	2.61033	0.124	0.075	1
ENSG00000170860	LSM3	0.0208275	-2.36359	0.021	0.112	1
ENSG00000237039	RPS28P4	0.0210207	-0.625045	0.608	0.748	1
ENSG00000111615	KRR1	0.0210881	1.14011	0.412	0.234	1
ENSG00000234782	TPT1P9	0.0211063	-0.747415	0.361	0.542	1
ENSG00000186184	POLR1D	0.021196	0.408676	0.124	0.168	1
ENSG00000288681	NA	0.021428	-1.30342	0.495	0.617	1
ENSG00000198134	PTMAP9	0.0216233	-0.598338	0.351	0.542	1
ENSG00000105063	PPP6R1	0.0217327	3.767	0.103	0.019	1
ENSG00000214541	RPS4XP3	0.0217342	-0.596778	0.289	0.477	1
ENSG00000279605	NA	0.0218724	-1.02093	0.237	0.402	1
ENSG00000132485	ZRANB2	0.0219077	-0.960835	0.227	0.393	1
ENSG00000104529	EEF1D	0.0219596	-1.02791	0.237	0.402	1
ENSG00000104388	RAB2A	0.0220386	2.50542	0.144	0.037	1
ENSG00000276712	MIR7111	0.0220746	-1.18972	0.351	0.523	1
ENSG00000009307	CSDE1	0.022193	-1.09127	0.155	0.308	1
ENSG00000265091	NA	0.0222053	-1.39186	0.557	0.692	1
ENSG00000161405	IKZF3	0.0224886	3.20904	0.299	0.15	1
ENSG00000111775	COX6A1	0.0226827	0.938742	0.247	0.215	1
ENSG00000167635	ZNF146	0.0226998	-3.00753	0.041	0.15	1
ENSG00000250461	NA	0.0227688	1.5749	0.144	0.047	1
ENSG00000204469	PRRC2A	0.0227747	0.60061	0.237	0.402	1
ENSG00000232442	MHENCR	0.0229427	-0.575802	0.124	0.056	1
ENSG00000257529	RPL36A-HNRNPH2	0.022971	-0.736986	0.629	0.785	1
ENSG00000030066	NUP160	0.0230824	2.5103	0.144	0.037	1
ENSG00000234040	RPL10P12	0.0231005	2.61153	0.299	0.486	1
ENSG00000228007	RPL36AP7	0.0231223	0.377864	0.495	0.682	1
ENSG00000248578	NPM1P21	0.0231593	-0.839337	0.227	0.402	1
ENSG00000204642	HLA-F	0.023219	-0.525614	0.701	0.841	1
ENSG00000226360	RPL10AP6	0.0232616	-0.828699	0.371	0.523	1
ENSG00000239246	NA	0.0233034	-0.821205	0.567	0.748	1
ENSG00000224004	ATP5F1CP1	0.0233328	-0.808693	0.072	0.131	1
ENSG00000233565	NA	0.0233538	-0.336809	0.134	0.29	1
ENSG00000254012	RPL10P8	0.0234389	-0.888608	0.412	0.589	1
ENSG00000244313	NA	0.0234452	-0.706645	0.608	0.757	1
ENSG00000277967	NA	0.0236129	-1.98488	0.052	0.168	1
ENSG00000239374	NA	0.0236308	-0.707282	0.412	0.57	1
ENSG00000235354	RPS29P16	0.023749	-0.595411	0.412	0.439	1
ENSG00000224078	SNHG14	0.0238098	1.21682	0.351	0.215	1
ENSG00000250144	EEF1A1P35	0.0238516	-0.66299	0.722	0.841	1
ENSG00000136942	RPL35	0.0239065	-0.348076	0.495	0.682	1
ENSG00000236773	NA	0.0239396	-1.46613	0.041	0.15	1
ENSG00000244295	RPS20P21	0.0239449	2.12987	0.041	0.121	1
ENSG00000217716	RPS10P3	0.0239593	-0.661109	0.567	0.748	1
ENSG00000117625	RCOR3	0.0240339	-3.71632	0.041	0.14	1
ENSG00000188313	PLSCR1	0.0240546	-1.60818	0.082	0.15	1
ENSG00000128335	APOL2	0.0242941	1.36829	0.031	0.121	1
ENSG00000138326	RPS24	0.0243783	-0.524054	0.577	0.71	1
ENSG00000122068	FYTTD1	0.0243876	-0.627446	0.062	0.168	1
ENSG00000196912	ANKRD36B	0.0245359	0.766871	0.577	0.402	1
ENSG00000129515	SNX6	0.0247073	-0.98825	0.052	0.159	1
ENSG00000273658	NA	0.0247626	-2.4674	0.021	0.112	1
ENSG00000282977	PCBP2-OT1	0.0247626	-2.4674	0.021	0.112	1
ENSG00000133997	MED6	0.0247932	-1.6631	0.031	0.131	1
ENSG00000162757	C1orf74	0.0249022	-0.784644	0.247	0.29	1
ENSG00000102934	PLLP	0.0249283	-0.313367	0.041	0.121	1
ENSG00000213399	RPS2P17	0.0250712	-0.494128	0.196	0.364	1
ENSG00000075568	TMEM131	0.0250931	2.88877	0.124	0.028	1
ENSG00000258846	EEF1A1P33	0.0251415	-0.781825	0.485	0.626	1
ENSG00000271869	DCTN6-DT	0.0252639	3.00242	0.124	0.047	1
ENSG00000256977	LIMS3	0.0253397	-1.02628	0.041	0.15	1
ENSG00000131143	COX4I1	0.0256421	-0.568004	0.299	0.467	1
ENSG00000166562	SEC11C	0.0258578	-1.73453	0.041	0.121	1
ENSG00000214753	HNRNPUL2	0.0260833	0.860313	0.062	0.103	1
ENSG00000231164	RPL7P56	0.0261806	-0.683359	0.423	0.561	1
ENSG00000102572	STK24	0.0262099	-3.31322	0.031	0.131	1
ENSG00000123908	AGO2	0.0262273	3.41416	0.155	0.056	1
ENSG00000225918	RPL7P59	0.0262675	-0.520813	0.258	0.383	1
ENSG00000215311	NPM1P12	0.0262718	-0.958513	0.247	0.421	1
ENSG00000236887	NA	0.0263666	-0.483486	0.278	0.449	1
ENSG00000128000	ZNF780B	0.0264437	4.18699	0.103	0.028	1
ENSG00000110344	UBE4A	0.0264515	-1.28093	0.072	0.196	1
ENSG00000215039	CD27-AS1	0.026457	-1.45505	0.175	0.224	1
ENSG00000106952	TNFSF8	0.0264883	2.621	0.134	0.056	1
ENSG00000236814	NA	0.0265001	-1.88869	0.031	0.131	1
ENSG00000215063	RPL21P2	0.026532	-0.512671	0.196	0.346	1
ENSG00000034693	PEX3	0.0265479	-2.38377	0.052	0.103	1
ENSG00000181126	HLA-V	0.0265813	-0.803048	0.196	0.364	1
ENSG00000285437	POLR2J3	0.0266373	1.26987	0.206	0.159	1
ENSG00000241431	RPL37P6	0.026902	-0.675771	0.546	0.617	1
ENSG00000158062	UBXN11	0.0269145	0.310482	0.907	0.925	1
ENSG00000162923	WDR26	0.0271458	1.87656	0.124	0.084	1
ENSG00000263244	NA	0.027191	-4.01259	0.031	0.103	1
ENSG00000244390	RPS6P22	0.0273925	-0.409856	0.175	0.318	1
ENSG00000211697	TRGV5	0.02761	3.21052	0.134	0.037	1
ENSG00000136485	DCAF7	0.0276672	2.6345	0.113	0.037	1
ENSG00000233586	NA	0.0277696	1.41562	0.103	0.019	1
ENSG00000232888	RPS11P5	0.0278161	-0.598632	0.289	0.467	1
ENSG00000226976	COX6A1P2	0.0279953	0.884717	0.247	0.206	1
ENSG00000282804	NA	0.0280573	-4.87827	0.041	0.112	1
ENSG00000108424	KPNB1	0.0281349	-2.52833	0.144	0.234	1
ENSG00000226525	RPS7P10	0.0282832	-0.535602	0.464	0.645	1
ENSG00000268061	NAPA-AS1	0.0285428	-1.38985	0.031	0.121	1
ENSG00000235290	HLA-W	0.0286057	-0.858446	0.474	0.57	1
ENSG00000284564	MIR3064	0.028691	-0.357666	0.289	0.467	1
ENSG00000147679	UTP23	0.0287442	-3.45765	0.062	0.159	1
ENSG00000217027	TPT1P4	0.0287615	-0.65135	0.299	0.467	1
ENSG00000196367	TRRAP	0.0288836	1.05161	0.165	0.065	1
ENSG00000235449	NA	0.0289157	-0.439429	0.103	0.243	1
ENSG00000153827	TRIP12	0.0289582	-2.54093	0.052	0.131	1
ENSG00000175886	RPL7AP66	0.0290374	-0.540296	0.34	0.514	1
ENSG00000100836	PABPN1	0.0291701	-2.54358	0.103	0.093	1
ENSG00000143222	UFC1	0.0292063	-0.60427	0.062	0.15	1
ENSG00000117410	ATP6V0B	0.0293926	-2.89987	0.021	0.103	1
ENSG00000102931	ARL2BP	0.029454	-0.304125	0.041	0.112	1
ENSG00000108671	PSMD11	0.0295555	-0.699933	0.041	0.14	1
ENSG00000211771	TRBJ2-7	0.029577	-2.24563	0.113	0.234	1
ENSG00000102317	RBM3	0.0296285	-0.358357	0.093	0.187	1
ENSG00000211699	TRGV3	0.0297969	3.48049	0.134	0.037	1
ENSG00000266028	SRGAP2	0.0300491	-4.36813	0.072	0.14	1
ENSG00000232568	RPL23AP35	0.0300996	-0.760686	0.32	0.458	1
ENSG00000136436	CALCOCO2	0.0301137	-0.792993	0.175	0.112	1
ENSG00000153187	HNRNPU	0.0301909	0.876557	0.289	0.355	1
ENSG00000242697	RPL5P12	0.0302751	-0.353973	0.237	0.402	1
ENSG00000213228	RPL12P38	0.0303355	-0.686903	0.371	0.551	1
ENSG00000079785	DDX1	0.0303657	-1.5112	0.052	0.159	1
ENSG00000090266	NDUFB2	0.0304111	1.2244	0.237	0.234	1
ENSG00000236312	RPL34P34	0.0304988	-0.723419	0.598	0.757	1
ENSG00000218069	RSL24D1P1	0.0306201	-0.464909	0.072	0.103	1
ENSG00000008128	CDK11A	0.0306577	0.590177	0.155	0.187	1
ENSG00000271383	NBPF19	0.0307605	0.912365	0.454	0.28	1
ENSG00000164051	CCDC51	0.0308317	0.708441	0.567	0.607	1
ENSG00000065518	NDUFB4	0.0308449	-0.840813	0.072	0.196	1
ENSG00000214917	NA	0.0309875	-2.75442	0.113	0.252	1
ENSG00000187984	ANKRD19P	0.0311085	1.5228	0.155	0.308	1
ENSG00000269621	NA	0.0311837	-1.48472	0.041	0.14	1
ENSG00000235605	NA	0.0312177	-0.500894	0.577	0.738	1
ENSG00000225224	RPS27AP12	0.0313614	-0.706443	0.505	0.617	1
ENSG00000229852	KHDC1-AS1	0.0318223	-0.402381	0.062	0.178	1
ENSG00000148303	RPL7A	0.0319791	-0.618881	0.371	0.551	1
ENSG00000227311	NA	0.0320313	-0.866223	0.433	0.551	1
ENSG00000214362	RPS3AP36	0.0323901	-0.485892	0.309	0.486	1
ENSG00000105483	CARD8	0.0325683	1.76364	0.268	0.131	1
ENSG00000240509	RPL34P18	0.0327685	-0.763412	0.814	0.916	1
ENSG00000169020	ATP5ME	0.0328237	-0.532704	0.186	0.327	1
ENSG00000225783	MIAT	0.0329585	1.1383	0.464	0.308	1
ENSG00000124399	NDUFB4P12	0.0330057	-0.462517	0.062	0.178	1
ENSG00000224800	RPS27AP6	0.0331041	-0.618183	0.351	0.523	1
ENSG00000234624	NA	0.0331452	1.84147	0.186	0.346	1
ENSG00000236058	RPL17P36	0.0331605	-0.546589	0.505	0.682	1
ENSG00000233873	RPL7P44	0.0332471	-0.719682	0.515	0.654	1
ENSG00000110934	BIN2	0.0332476	-0.895794	0.113	0.252	1
ENSG00000219863	RPL31P28	0.0332529	-0.716427	0.454	0.626	1
ENSG00000235175	RPL26P37	0.0332533	-0.336809	0.134	0.28	1
ENSG00000204623	ZNRD1ASP	0.0333244	-0.549425	0.639	0.766	1
ENSG00000244086	NA	0.0334839	-0.470375	0.577	0.748	1
ENSG00000225972	MTND1P23	0.033537	0.410927	0.928	0.879	1
ENSG00000233747	RPL36AP13	0.0335679	-0.700905	0.32	0.486	1
ENSG00000169180	XPO6	0.033632	1.46813	0.062	0.131	1
ENSG00000173436	MICOS10	0.0336442	1.22032	0.206	0.084	1
ENSG00000188001	TPRG1	0.0336685	1.62689	0.196	0.075	1
ENSG00000136527	TRA2B	0.0336885	-1.5194	0.072	0.187	1
ENSG00000276291	FRG1HP	0.0340371	2.26754	0.289	0.15	1
ENSG00000283856	MIR7703	0.0341056	-1.36222	0.093	0.224	1
ENSG00000168653	NDUFS5	0.0341243	1.34427	0.196	0.121	1
ENSG00000240395	RPL5P23	0.0341491	-0.397219	0.258	0.421	1
ENSG00000227663	RPL7P2	0.0342118	-0.738864	0.505	0.654	1
ENSG00000277406	SEC22B4P	0.0342676	3.31315	0.186	0.075	1
ENSG00000011304	PTBP1	0.0343716	-0.733212	0.021	0.103	1
ENSG00000228477	NA	0.0344226	-0.61468	0.258	0.43	1
ENSG00000241741	RPL7AP30	0.0344309	-0.443408	0.309	0.486	1
ENSG00000169057	MECP2	0.0345684	-0.47344	0.062	0.168	1
ENSG00000267009	NA	0.034777	0.856367	0.041	0.121	1
ENSG00000131508	UBE2D2	0.0348197	-0.424226	0.165	0.318	1
ENSG00000078674	PCM1	0.0349051	0.749085	0.196	0.327	1
ENSG00000107201	DDX58	0.0349132	-2.96532	0.052	0.15	1
ENSG00000138767	CNOT6L	0.0349628	-1.36601	0.062	0.178	1
ENSG00000100911	PSME2	0.0349699	-1.14653	0.103	0.224	1
ENSG00000233778	NA	0.0350148	-0.741801	0.423	0.589	1
ENSG00000228974	NA	0.0351136	-0.595411	0.196	0.308	1
ENSG00000075292	ZNF638	0.0352979	-1.62558	0.082	0.196	1
ENSG00000174720	LARP7	0.0353516	4.37888	0.103	0.056	1
ENSG00000093000	NUP50	0.0353525	-1.51152	0.062	0.168	1
ENSG00000239713	APOBEC3G	0.0353859	2.08491	0.165	0.056	1
ENSG00000213891	RPL3P6	0.0354238	-0.59211	0.361	0.533	1
ENSG00000170935	NCBP2L	0.0356134	-0.267086	0.031	0.112	1
ENSG00000088387	DOCK9	0.0356776	1.33715	0.062	0.159	1
ENSG00000255508	NA	0.0358196	-0.329837	0.526	0.701	1
ENSG00000254772	EEF1G	0.0358246	-0.330188	0.526	0.701	1
ENSG00000172809	RPL38	0.0360035	-0.581296	0.515	0.692	1
ENSG00000259431	THTPA	0.0361626	-0.958864	0.031	0.103	1
ENSG00000240914	RPL15P2	0.0361779	-0.493475	0.722	0.86	1
ENSG00000102921	N4BP1	0.0361953	2.30829	0.124	0.084	1
ENSG00000183426	NPIPA1	0.0364814	3.68724	0.165	0.065	1
ENSG00000143436	MRPL9	0.0365013	-0.972309	0.041	0.14	1
ENSG00000103479	RBL2	0.0365739	1.30842	0.423	0.262	1
ENSG00000132570	PCBD2	0.036581	-1.85403	0.237	0.14	1
ENSG00000169208	OR10G3	0.0366225	-0.816276	0.052	0.159	1
ENSG00000273586	OR10G1P	0.0366225	-0.816276	0.052	0.159	1
ENSG00000162852	CNST	0.0366335	-0.606345	0.031	0.112	1
ENSG00000219085	NPM1P37	0.036641	0.895254	0.268	0.439	1
ENSG00000197442	MAP3K5	0.0366779	-1.98195	0.021	0.103	1
ENSG00000279457	WASH9P	0.0367988	-2.14035	0.041	0.131	1
ENSG00000269893	SNHG8	0.036846	1.81997	0.268	0.206	1
ENSG00000170876	TMEM43	0.0369268	-0.644816	0.041	0.112	1
ENSG00000183291	SELENOF	0.0369421	1.42838	0.155	0.131	1
ENSG00000166734	GOLM2	0.0370854	0.567561	0.052	0.103	1
ENSG00000160305	DIP2A	0.037132	-1.33384	0.052	0.159	1
ENSG00000243517	NA	0.0374147	-0.431025	0.866	0.944	1
ENSG00000139193	CD27	0.037423	-1.55117	0.041	0.14	1
ENSG00000224094	RPS24P8	0.037568	-0.564768	0.495	0.664	1
ENSG00000213970	NA	0.0376088	-0.529382	0.454	0.617	1
ENSG00000226493	RPL26P27	0.0376392	-0.263702	0.124	0.262	1
ENSG00000162520	SYNC	0.0377766	-1.78573	0.093	0.159	1
ENSG00000253352	TUG1	0.0377897	2.09926	0.165	0.065	1
ENSG00000226608	FTLP3	0.0377901	-0.64861	0.814	0.869	1
ENSG00000175305	CCNE2	0.03781	-2.43712	0.021	0.103	1
ENSG00000109475	RPL34	0.0378535	-0.418834	0.876	0.944	1
ENSG00000111780	NA	0.038121	0.847301	0.247	0.215	1
ENSG00000113522	RAD50	0.0381595	-0.767238	0.031	0.103	1
ENSG00000092931	MFSD11	0.0382049	1.31382	0.072	0.103	1
ENSG00000166971	AKTIP	0.038228	2.5148	0.299	0.168	1
ENSG00000118816	CCNI	0.0382659	-0.714762	0.237	0.393	1
ENSG00000226972	RPL12P19	0.0382723	-0.454904	0.144	0.29	1
ENSG00000282961	PRNCR1	0.0383289	0.651382	0.082	0.121	1
ENSG00000148175	STOM	0.0386327	0.731532	0.227	0.234	1
ENSG00000170852	KBTBD2	0.0389653	1.84017	0.103	0.075	1
ENSG00000152767	FARP1	0.0389721	-3.28972	0.031	0.121	1
ENSG00000262879	NA	0.0389995	-3.05492	0.113	0.178	1
ENSG00000123066	MED13L	0.0391236	0.338404	0.082	0.131	1
ENSG00000243663	RPS4XP14	0.0393816	-0.332377	0.103	0.215	1
ENSG00000271581	NA	0.0394117	-0.547974	0.443	0.607	1
ENSG00000239719	NA	0.0395193	-0.664938	0.412	0.589	1
ENSG00000238000	PSME2P1	0.039541	-1.11457	0.082	0.196	1
ENSG00000227207	RPL31P12	0.0395668	-0.370508	0.144	0.28	1
ENSG00000084463	WBP11	0.03963	1.84	0.155	0.056	1
ENSG00000254252	RPL7P20	0.0396562	-0.624521	0.381	0.523	1
ENSG00000240785	RPL36AP21	0.0397213	-0.622818	0.402	0.579	1
ENSG00000256671	LIMS4	0.0397618	-1.00974	0.041	0.14	1
ENSG00000257207	NA	0.0397618	-1.00974	0.041	0.14	1
ENSG00000157978	LDLRAP1	0.0398645	-2.72702	0.031	0.121	1
ENSG00000124222	STX16	0.039886	-0.699361	0.031	0.112	1
ENSG00000084676	NCOA1	0.0399234	0.367476	0.052	0.131	1
ENSG00000227232	WASH7P	0.0399591	-1.69958	0.052	0.159	1
ENSG00000108298	RPL19	0.0401026	-0.419078	0.701	0.822	1
ENSG00000243167	RPS10P28	0.0402686	-0.730061	0.433	0.607	1
ENSG00000231369	NA	0.0406672	-0.580912	0.536	0.692	1
ENSG00000142676	RPL11	0.0409923	-0.535234	0.742	0.85	1
ENSG00000242951	NA	0.041219	-0.536518	0.165	0.299	1
ENSG00000284337	NA	0.0412705	-1.00814	0.041	0.14	1
ENSG00000249072	NA	0.0414308	0.660021	0.897	0.822	1
ENSG00000129235	TXNDC17	0.0414936	-0.410513	0.072	0.159	1
ENSG00000255432	NA	0.0416365	-1.90013	0.021	0.103	1
ENSG00000227008	RPS24P19	0.0418648	-0.594073	0.495	0.654	1
ENSG00000181381	DDX60L	0.0420768	-1.85793	0.093	0.215	1
ENSG00000091009	RBM27	0.0420841	-1.79544	0.124	0.243	1
ENSG00000163513	TGFBR2	0.0421431	1.09482	0.206	0.084	1
ENSG00000231167	YBX1P2	0.0423513	-0.336493	0.041	0.14	1
ENSG00000236539	HNRNPA1P54	0.0424285	-0.6475	0.175	0.327	1
ENSG00000270136	MICOS10-NBL1	0.0424378	1.17868	0.206	0.084	1
ENSG00000242071	RPL7AP6	0.0425137	-0.505985	0.351	0.505	1
ENSG00000184613	NELL2	0.0427342	-2.88271	0.031	0.121	1
ENSG00000128463	EMC4	0.0428416	-1.48573	0.072	0.14	1
ENSG00000158411	MITD1	0.0428752	-1.50038	0.134	0.112	1
ENSG00000269713	NBPF9	0.0429035	0.783996	0.474	0.308	1
ENSG00000133106	EPSTI1	0.0429614	-1.45891	0.041	0.14	1
ENSG00000173812	EIF1	0.0429634	0.326838	0.546	0.636	1
ENSG00000235776	RPL7AP70	0.0433687	-0.532183	0.351	0.523	1
ENSG00000204131	NHSL2	0.0436867	2.16747	0.144	0.271	1
ENSG00000211861	TRAJ28	0.0438937	2.10121	0.124	0.047	1
ENSG00000233045	RPL15P5	0.0440324	-0.388088	0.722	0.86	1
ENSG00000117090	SLAMF1	0.0440685	0.929326	0.062	0.112	1
ENSG00000143543	JTB	0.0441068	2.87362	0.165	0.075	1
ENSG00000215003	RPL15P20	0.0441126	-0.527973	0.505	0.673	1
ENSG00000167476	JSRP1	0.0441357	0.549016	0.412	0.374	1
ENSG00000273734	NA	0.0441357	0.549016	0.412	0.374	1
ENSG00000211769	TRBJ2-5	0.0441983	-2.70903	0.052	0.15	1
ENSG00000164163	ABCE1	0.0443301	-2.55542	0.031	0.121	1
ENSG00000196323	ZBTB44	0.0443478	-2.59688	0.082	0.159	1
ENSG00000273748	NA	0.0444302	-0.485743	0.175	0.103	1
ENSG00000038274	MAT2B	0.044464	-0.788612	0.155	0.271	1
ENSG00000111011	RSRC2	0.0444953	1.82913	0.227	0.159	1
ENSG00000234742	NA	0.044942	-0.318113	0.485	0.654	1
ENSG00000198755	RPL10A	0.0451658	-0.799623	0.381	0.551	1
ENSG00000244527	NA	0.0451703	-0.467861	0.258	0.421	1
ENSG00000110713	NUP98	0.0451966	0.378203	0.062	0.131	1
ENSG00000178878	APOLD1	0.0453795	-1.41497	0.113	0.224	1
ENSG00000198888	MT-ND1	0.0454075	0.541825	0.938	0.907	1
ENSG00000166946	CCNDBP1	0.0454101	2.08849	0.268	0.15	1
ENSG00000155307	SAMSN1	0.0454482	-1.04188	0.082	0.187	1
ENSG00000258245	RPL10P13	0.0457948	-0.375664	0.124	0.234	1
ENSG00000164164	OTUD4	0.0460086	-2.80691	0.041	0.131	1
ENSG00000074266	EED	0.0461212	0.983149	0.093	0.121	1
ENSG00000242858	NA	0.0463251	-0.531184	0.639	0.776	1
ENSG00000239983	NA	0.0463537	-0.595411	0.371	0.533	1
ENSG00000105254	TBCB	0.0463618	-0.351798	0.103	0.224	1
ENSG00000213755	NA	0.0464793	-0.371785	0.144	0.28	1
ENSG00000108883	EFTUD2	0.0467458	5.6578	0.103	0.028	1
ENSG00000168026	TTC21A	0.047043	2.2925	0.299	0.439	1
ENSG00000135272	MDFIC	0.0472055	0.872951	0.052	0.131	1
ENSG00000182484	WASH6P	0.047551	-2.94308	0.041	0.131	1
ENSG00000168003	SLC3A2	0.047559	-2.52636	0.041	0.121	1
ENSG00000204438	GPANK1	0.0475999	2.77094	0.124	0.084	1
ENSG00000213315	NA	0.0476622	-0.427658	0.784	0.879	1
ENSG00000170791	CHCHD7	0.0481155	-0.995287	0.124	0.103	1
ENSG00000228657	RPL23AP58	0.0481869	-0.791591	0.598	0.692	1
ENSG00000283041	NA	0.048251	-0.338917	0.515	0.682	1
ENSG00000258643	BCL2L2-PABPN1	0.0482828	-2.52957	0.103	0.093	1
ENSG00000047644	WWC3	0.0482894	2.57931	0.113	0.028	1
ENSG00000234545	FAM133B	0.0482939	2.02912	0.196	0.112	1
ENSG00000284554	NA	0.048439	2.5506	0.113	0.028	1
ENSG00000068796	KIF2A	0.0485059	-1.27181	0.186	0.336	1
ENSG00000284135	MIR3654	0.0486261	-0.388268	0.474	0.645	1
ENSG00000179912	R3HDM2	0.0486933	-1.79092	0.144	0.187	1
ENSG00000236992	RPL12P12	0.0488753	-0.597181	0.227	0.383	1
ENSG00000240003	RPL7P24	0.0491852	-0.551585	0.67	0.776	1
ENSG00000231827	NA	0.0493457	-0.354872	0.113	0.224	1
ENSG00000154642	C21orf91	0.0495031	0.406098	0.052	0.103	1
ENSG00000186834	HEXIM1	0.0495232	2.19568	0.124	0.056	1
ENSG00000256100	NA	0.0496504	-0.447463	0.186	0.327	1
ENSG00000112245	PTP4A1	0.0498253	-1.34845	0.031	0.112	1
ENSG00000285976	NA	0.0498253	-1.34845	0.031	0.112	1
ENSG00000234745	HLA-B	0.0498451	-0.323681	0.938	0.991	1
ENSG00000162825	NBPF20	0.0500556	1.06132	0.392	0.234	1
ENSG00000233380	RPS2P48	0.0501323	-0.456892	0.165	0.308	1
ENSG00000225369	CAPZA1P2	0.0502094	0.809807	0.062	0.103	1
ENSG00000178252	WDR6	0.0502332	-0.454798	0.103	0.056	1
ENSG00000157514	TSC22D3	0.0502336	-1.33473	0.082	0.187	1
ENSG00000073614	KDM5A	0.0502689	-1.28511	0.155	0.131	1
ENSG00000244245	NA	0.0503907	-0.488682	0.567	0.729	1
ENSG00000228861	RPL23AP12	0.0504009	-0.447377	0.216	0.318	1
ENSG00000234568	BIN2P1	0.0506444	-0.394499	0.052	0.14	1
ENSG00000172667	ZMAT3	0.0506478	4.50481	0.124	0.037	1
ENSG00000137501	SYTL2	0.0506503	-1.28068	0.113	0.065	1
ENSG00000234498	RPL13AP20	0.0511576	-0.444097	0.928	0.972	1
ENSG00000013725	CD6	0.0511589	1.68596	0.093	0.121	1
ENSG00000023516	AKAP11	0.051198	-0.493166	0.041	0.131	1
ENSG00000218227	NA	0.0512704	-0.606831	0.619	0.757	1
ENSG00000257074	RPL29P33	0.0514834	-0.675582	0.392	0.514	1
ENSG00000203326	ZNF525	0.0517114	2.97417	0.361	0.514	1
ENSG00000138795	LEF1	0.0517521	-1.04153	0.103	0.224	1
ENSG00000243199	RPL6P10	0.0519151	-0.62027	0.588	0.738	1
ENSG00000211787	TRAV8-3	0.0523437	-1.86183	0.031	0.112	1
ENSG00000143384	MCL1	0.0523499	-1.36901	0.052	0.14	1
ENSG00000127152	BCL11B	0.05235	-0.36289	0.062	0.168	1
ENSG00000167208	SNX20	0.052351	0.367168	0.144	0.075	1
ENSG00000169627	BOLA2B	0.0524037	0.564992	0.165	0.178	1
ENSG00000196268	ZNF493	0.0524945	3.32101	0.124	0.14	1
ENSG00000230562	FAM133DP	0.0525248	0.582926	0.144	0.047	1
ENSG00000115677	HDLBP	0.0525884	3.11437	0.113	0.047	1
ENSG00000239881	RPS27P25	0.0526065	-0.509599	0.33	0.486	1
ENSG00000217026	RPL10P1	0.0526976	-0.70754	0.32	0.467	1
ENSG00000237991	RPL35P1	0.0527859	-0.482243	0.402	0.57	1
ENSG00000125351	UPF3B	0.053014	-4.32331	0.052	0.131	1
ENSG00000213371	NAP1L1P3	0.0534019	-0.527973	0.113	0.196	1
ENSG00000185088	RPS27L	0.0534278	-0.675557	0.165	0.206	1
ENSG00000182196	ARL6IP4	0.0536491	-0.597619	0.062	0.15	1
ENSG00000065413	ANKRD44	0.0538442	-0.547995	0.196	0.346	1
ENSG00000139163	ETNK1	0.0540385	-2.1151	0.093	0.187	1
ENSG00000262526	NA	0.0542562	0.3007	0.392	0.449	1
ENSG00000233893	EZR-AS1	0.0542902	-1.16921	0.082	0.121	1
ENSG00000135899	SP110	0.0546833	-0.580039	0.093	0.206	1
ENSG00000173660	UQCRH	0.0547588	0.586882	0.206	0.103	1
ENSG00000285779	NA	0.0550975	1.57201	0.175	0.084	1
ENSG00000118503	TNFAIP3	0.0552991	3.66699	0.134	0.065	1
ENSG00000219932	RPL12P8	0.0554314	-0.51986	0.237	0.393	1
ENSG00000220583	RPL35P2	0.055497	-0.492574	0.423	0.589	1
ENSG00000092108	SCFD1	0.0557392	-2.34398	0.041	0.131	1
ENSG00000166164	BRD7	0.0558091	-2.3148	0.041	0.131	1
ENSG00000116095	PLEKHA3	0.0558286	-0.510977	0.031	0.112	1
ENSG00000114416	FXR1	0.0559442	4.72719	0.124	0.047	1
ENSG00000284722	NA	0.0560033	-0.536518	0.278	0.439	1
ENSG00000259529	NA	0.0560573	-0.593751	0.052	0.121	1
ENSG00000243753	HLA-L	0.0560666	-0.619208	0.639	0.757	1
ENSG00000135535	CD164	0.0561135	-0.487165	0.134	0.262	1
ENSG00000219135	RPL23AP48	0.0562464	-0.616473	0.309	0.411	1
ENSG00000141480	ARRB2	0.0562677	1.503	0.155	0.14	1
ENSG00000182888	RPS27AP20	0.0564596	-0.303231	0.113	0.215	1
ENSG00000163683	SMIM14	0.0565721	-2.48815	0.052	0.15	1
ENSG00000142089	IFITM3	0.0565876	-0.73095	0.402	0.561	1
ENSG00000175567	UCP2	0.0567303	-1.49981	0.103	0.215	1
ENSG00000287952	NA	0.0567832	1.0836	0.196	0.187	1
ENSG00000229752	RPL7P10	0.0568735	-0.539916	0.34	0.495	1
ENSG00000196183	RPS2P4	0.0570656	-0.625132	0.278	0.43	1
ENSG00000224315	RPL7P7	0.0571412	-0.410544	0.258	0.402	1
ENSG00000162654	GBP4	0.057255	2.12377	0.062	0.112	1
ENSG00000132530	XAF1	0.0574487	0.416616	0.082	0.187	1
ENSG00000099624	ATP5F1D	0.0574698	-3.32672	0.031	0.103	1
ENSG00000026025	VIM	0.0576389	0.412401	0.33	0.421	1
ENSG00000025800	KPNA6	0.0577052	3.05281	0.186	0.075	1
ENSG00000241556	NA	0.0577221	-0.58389	0.412	0.551	1
ENSG00000244879	GABPB1-AS1	0.0578461	1.22814	0.309	0.168	1
ENSG00000010818	HIVEP2	0.0579142	0.62336	0.093	0.168	1
ENSG00000173757	STAT5B	0.0580701	-1.06265	0.052	0.15	1
ENSG00000230037	UBBP1	0.0581546	0.54873	0.505	0.346	1
ENSG00000134108	ARL8B	0.0582919	1.39048	0.072	0.121	1
ENSG00000213183	RPS7P8	0.0587846	-0.566091	0.289	0.449	1
ENSG00000114423	CBLB	0.0587917	4.91236	0.134	0.047	1
ENSG00000112339	HBS1L	0.0591543	1.04329	0.082	0.103	1
ENSG00000261588	NA	0.0593681	-0.519644	0.258	0.374	1
ENSG00000249987	RPS4XP20	0.0593778	-0.304246	0.124	0.252	1
ENSG00000228328	PGK1P1	0.0597993	-0.387913	0.052	0.14	1
ENSG00000239559	RPL37P2	0.0598031	-0.583307	0.711	0.766	1
ENSG00000248794	NA	0.0598108	-0.253305	0.103	0.215	1
ENSG00000174953	DHX36	0.0600378	-2.02759	0.113	0.187	1
ENSG00000237049	RPL34P1	0.0601553	-0.332377	0.113	0.224	1
ENSG00000173786	CNP	0.0602185	3.2927	0.124	0.037	1
ENSG00000197579	TOPORS	0.0603861	-2.28684	0.062	0.15	1
ENSG00000152332	UHMK1	0.0604417	2.20233	0.196	0.103	1
ENSG00000146285	SCML4	0.0607029	0.817298	0.196	0.084	1
ENSG00000062194	GPBP1	0.0607705	0.516338	0.134	0.196	1
ENSG00000242299	NA	0.0608363	-0.381365	0.866	0.944	1
ENSG00000210049	MT-TF	0.0609578	-2.75084	0.186	0.178	1
ENSG00000269243	NA	0.0611187	1.17968	0.093	0.103	1
ENSG00000271029	NA	0.0613561	-0.402068	0.247	0.393	1
ENSG00000226210	WASH8P	0.0613635	-1.52633	0.052	0.15	1
ENSG00000184900	SUMO3	0.0614667	-1.74355	0.041	0.103	1
ENSG00000198431	TXNRD1	0.0615603	-3.28713	0.052	0.112	1
ENSG00000198839	ZNF277	0.061787	-4.11182	0.041	0.121	1
ENSG00000196230	TUBB	0.061803	-1.317	0.052	0.15	1
ENSG00000231130	HLA-T	0.0618222	-0.556417	0.237	0.346	1
ENSG00000183878	UTY	0.0618625	-2.7937	0.082	0.121	1
ENSG00000163947	ARHGEF3	0.0618804	-1.71768	0.052	0.15	1
ENSG00000157916	RER1	0.0619627	-1.55068	0.031	0.112	1
ENSG00000214013	GANC	0.0620786	2.63069	0.103	0.028	1
ENSG00000077097	TOP2B	0.062332	-1.24064	0.124	0.206	1
ENSG00000160888	IER2	0.0624528	-2.69248	0.041	0.112	1
ENSG00000089327	FXYD5	0.0624608	-0.859719	0.258	0.411	1
ENSG00000170144	HNRNPA3	0.0626272	-1.84445	0.144	0.234	1
ENSG00000126432	PRDX5	0.0628841	1.38121	0.196	0.084	1
ENSG00000265936	NA	0.0629997	-0.628148	0.299	0.458	1
ENSG00000147162	OGT	0.0631061	0.637905	0.557	0.393	1
ENSG00000124193	SRSF6	0.063117	-0.852124	0.196	0.224	1
ENSG00000213333	NPM1P50	0.0632711	-0.40508	0.227	0.374	1
ENSG00000112309	B3GAT2	0.0636312	2.25065	0.062	0.112	1
ENSG00000171566	PLRG1	0.0636331	-2.63616	0.031	0.103	1
ENSG00000224411	HSP90AA2P	0.0636561	0.768877	0.206	0.271	1
ENSG00000144354	CDCA7	0.0638936	1.32615	0.155	0.056	1
ENSG00000107771	CCSER2	0.0639449	-0.696672	0.103	0.215	1
ENSG00000174738	NR1D2	0.0641236	-0.332177	0.031	0.112	1
ENSG00000232388	SMIM26	0.0642786	-1.0469	0.124	0.15	1
ENSG00000091527	CDV3	0.06456	-0.255197	0.052	0.131	1
ENSG00000267809	NDUFV2P1	0.0649628	-1.09349	0.062	0.159	1
ENSG00000236358	NA	0.065154	-0.549537	0.515	0.664	1
ENSG00000168214	RBPJ	0.0651695	1.49636	0.093	0.15	1
ENSG00000104814	MAP4K1	0.065697	1.02096	0.196	0.084	1
ENSG00000145495	MARCHF6	0.0657956	0.345865	0.155	0.252	1
ENSG00000066777	ARFGEF1	0.0660999	-0.794013	0.093	0.187	1
ENSG00000255444	CYCSP27	0.0663981	0.581466	0.103	0.047	1
ENSG00000178573	MAF	0.0665937	-2.03562	0.113	0.103	1
ENSG00000271982	SNORD58B	0.0668407	2.36154	0.124	0.037	1
ENSG00000227339	THRAP3P1	0.0668609	-0.293383	0.041	0.131	1
ENSG00000127084	FGD3	0.0671381	-0.995623	0.103	0.159	1
ENSG00000267680	ZNF224	0.0672263	-1.40851	0.031	0.112	1
ENSG00000198618	PPIAP22	0.0672349	-0.394802	0.351	0.486	1
ENSG00000278615	C11orf98	0.0673839	-1.83368	0.031	0.112	1
ENSG00000242445	RPL7AP11	0.0675373	-0.431525	0.351	0.495	1
ENSG00000049860	HEXB	0.067782	-1.5873	0.041	0.131	1
ENSG00000162599	NFIA	0.0679872	2.68594	0.103	0.028	1
ENSG00000164776	PHKG1	0.0681897	-2.35267	0.062	0.159	1
ENSG00000224557	HLA-DPB2	0.0682468	1.38379	0.165	0.084	1
ENSG00000214413	BBIP1	0.0682712	1.98083	0.32	0.29	1
ENSG00000156256	USP16	0.0685311	-1.35325	0.093	0.168	1
ENSG00000062582	MRPS24	0.0686627	-0.469051	0.041	0.103	1
ENSG00000241069	NA	0.0688877	0.841696	0.32	0.477	1
ENSG00000216866	RPS2P55	0.0689081	-0.508174	0.381	0.542	1
ENSG00000229638	RPL4P4	0.0689339	-0.564915	0.485	0.645	1
ENSG00000278817	NA	0.0691712	0.493995	0.031	0.112	1
ENSG00000231066	NPM1P9	0.0691854	-0.443408	0.165	0.299	1
ENSG00000104904	OAZ1	0.0692301	0.48282	0.485	0.514	1
ENSG00000128394	APOBEC3F	0.0692525	2.31962	0.186	0.103	1
ENSG00000183889	NPIPA9	0.0693064	3.47515	0.165	0.065	1
ENSG00000233406	NA	0.069343	-0.355946	0.247	0.393	1
ENSG00000267575	LINC02987	0.0693754	1.52227	0.113	0.037	1
ENSG00000106829	TLE4	0.0699384	3.20956	0.103	0.075	1
ENSG00000231747	NA	0.069946	-0.517998	0.546	0.701	1
ENSG00000215301	DDX3X	0.0699558	0.363397	0.175	0.308	1
ENSG00000158747	NBL1	0.0701719	1.2608	0.186	0.084	1
ENSG00000213075	RPL31P11	0.070241	-0.334474	0.134	0.243	1
ENSG00000281383	NA	0.0705165	0.340049	1	1	1
ENSG00000134250	NOTCH2	0.0707201	-0.441328	0.175	0.112	1
ENSG00000125247	TMTC4	0.0707679	-2.31928	0.031	0.112	1
ENSG00000140497	SCAMP2	0.0708016	-0.567509	0.052	0.131	1
ENSG00000242899	RPL7P16	0.0708374	-0.582385	0.381	0.486	1
ENSG00000196911	KPNA5	0.0710286	2.09944	0.134	0.103	1
ENSG00000217239	NA	0.0710548	-0.758141	0.485	0.579	1
ENSG00000136536	MARCHF7	0.0711241	-0.700598	0.113	0.234	1
ENSG00000264558	NA	0.0711508	-2.8803	0.041	0.103	1
ENSG00000255339	NA	0.0711764	-0.593155	0.175	0.187	1
ENSG00000232952	NA	0.0712347	-0.306803	0.031	0.112	1
ENSG00000161010	MRNIP	0.0713338	-0.625253	0.082	0.178	1
ENSG00000260342	NA	0.071353	-0.354929	0.588	0.692	1
ENSG00000230202	NA	0.0715452	-0.527664	0.474	0.598	1
ENSG00000230364	RPL4P3	0.0717644	-0.613692	0.392	0.542	1
ENSG00000233927	RPS28	0.0720075	-0.343987	0.691	0.813	1
ENSG00000178127	NDUFV2	0.0721042	-1.41687	0.093	0.206	1
ENSG00000214967	NPIPA7	0.0725736	2.82117	0.165	0.065	1
ENSG00000236848	RPL23AP95	0.0726164	-0.783857	0.577	0.682	1
ENSG00000170606	HSPA4	0.0726939	-3.64411	0.031	0.103	1
ENSG00000234718	NA	0.0728882	-3.80426	0.165	0.252	1
ENSG00000146842	TMEM209	0.0730183	-4.32877	0.031	0.103	1
ENSG00000101745	ANKRD12	0.0733244	1.19687	0.402	0.28	1
ENSG00000138594	TMOD3	0.0733816	0.783852	0.113	0.14	1
ENSG00000236285	NPM1P8	0.0735991	-0.858446	0.247	0.374	1
ENSG00000175348	TMEM9B	0.0736301	0.31178	0.082	0.121	1
ENSG00000119004	CYP20A1	0.0736308	-1.73567	0.072	0.121	1
ENSG00000122257	RBBP6	0.0736341	0.342568	0.165	0.131	1
ENSG00000243811	APOBEC3D	0.0739464	3.29192	0.103	0.028	1
ENSG00000162231	NXF1	0.0743087	-1.74411	0.093	0.131	1
ENSG00000115524	SF3B1	0.0743244	1.17426	0.32	0.327	1
ENSG00000189159	JPT1	0.0744403	0.622775	0.309	0.308	1
ENSG00000266086	NA	0.0744542	0.331621	0.165	0.084	1
ENSG00000240371	RPS4XP13	0.0745873	-0.723696	0.268	0.402	1
ENSG00000227262	HCG4B	0.0746417	-0.484281	0.113	0.215	1
ENSG00000132341	RAN	0.074662	-0.334488	0.175	0.308	1
ENSG00000249485	RBBP4P1	0.0746951	-1.33051	0.041	0.121	1
ENSG00000136147	PHF11	0.0748221	-0.649002	0.093	0.206	1
ENSG00000054118	THRAP3	0.0750715	-1.95106	0.144	0.271	1
ENSG00000102096	PIM2	0.0751528	-0.43112	0.124	0.243	1
ENSG00000231500	RPS18	0.0751715	-0.289308	0.876	0.944	1
ENSG00000237757	EEF1A1P30	0.0753367	-0.30672	0.216	0.224	1
ENSG00000215252	GOLGA8B	0.0754211	1.16626	0.196	0.271	1
ENSG00000178562	CD28	0.075473	-1.05338	0.062	0.159	1
ENSG00000210144	MT-TY	0.0756615	0.510294	0.763	0.617	1
ENSG00000187764	SEMA4D	0.075761	1.26232	0.206	0.215	1
ENSG00000170089	NA	0.0758377	-1.57975	0.052	0.103	1
ENSG00000140526	ABHD2	0.075943	4.99681	0.124	0.084	1
ENSG00000214593	NA	0.0759509	-0.825968	0.402	0.561	1
ENSG00000164308	ERAP2	0.075972	-0.710103	0.052	0.121	1
ENSG00000136156	ITM2B	0.0760278	-0.42623	0.33	0.486	1
ENSG00000235453	SMIM27	0.0762109	-1.47002	0.041	0.121	1
ENSG00000247556	OIP5-AS1	0.076264	0.979695	0.175	0.196	1
ENSG00000279765	NA	0.0765124	-1.25992	0.093	0.196	1
ENSG00000211746	TRBV19	0.07683	0.93356	0.175	0.075	1
ENSG00000126267	COX6B1	0.0768798	-0.378732	0.247	0.383	1
ENSG00000117242	PINK1-AS	0.077048	-0.98706	0.082	0.178	1
ENSG00000165264	NDUFB6	0.0771913	-0.482355	0.093	0.187	1
ENSG00000215126	CBWD6	0.0772782	0.678637	0.299	0.196	1
ENSG00000172757	CFL1	0.0776484	-0.446347	0.464	0.598	1
ENSG00000007129	CEACAM21	0.0782371	2.70396	0.216	0.112	1
ENSG00000219928	NA	0.0787008	-0.732915	0.845	0.907	1
ENSG00000133872	SARAF	0.0787461	-0.650332	0.423	0.495	1
ENSG00000146433	TMEM181	0.0787551	-1.37889	0.103	0.103	1
ENSG00000109944	JHY	0.0788738	4.2013	0.093	0.103	1
ENSG00000239528	RPS14P8	0.0789923	-0.672542	0.454	0.533	1
ENSG00000268575	NA	0.079031	0.550871	0.175	0.234	1
ENSG00000242288	BMS1P4-AGAP5	0.0791277	2.36063	0.134	0.047	1
ENSG00000183793	NPIPA5	0.0796273	3.37934	0.165	0.084	1
ENSG00000128534	LSM8	0.0802106	0.812441	0.124	0.14	1
ENSG00000229022	RPL6P3	0.0803735	-0.291405	0.175	0.308	1
ENSG00000012660	ELOVL5	0.0803919	-1.17493	0.072	0.168	1
ENSG00000118705	RPN2	0.0803993	-1.46219	0.124	0.243	1
ENSG00000001631	KRIT1	0.0804333	3.0157	0.124	0.075	1
ENSG00000283944	MIR4709	0.0807887	-1.159	0.082	0.159	1
ENSG00000137504	CREBZF	0.0811142	0.353373	0.103	0.159	1
ENSG00000261915	NA	0.0813609	-0.677728	0.134	0.15	1
ENSG00000261552	NA	0.0813933	-0.558284	0.072	0.159	1
ENSG00000249617	NA	0.0817351	-0.266531	0.072	0.168	1
ENSG00000162695	SLC30A7	0.0819299	-1.12329	0.093	0.121	1
ENSG00000198301	SDAD1	0.0819684	-0.668098	0.062	0.159	1
ENSG00000213979	RPL7AP14	0.0820034	-0.254375	0.216	0.346	1
ENSG00000267422	NA	0.082092	-0.276672	0.031	0.103	1
ENSG00000213290	PGK1P2	0.0820954	-0.282944	0.052	0.14	1
ENSG00000204287	HLA-DRA	0.0827839	1.19317	0.103	0.028	1
ENSG00000085117	CD82	0.0828062	0.269616	0.165	0.075	1
ENSG00000267458	NA	0.0829912	-0.468499	0.165	0.28	1
ENSG00000146556	WASH2P	0.0829941	-1.87367	0.052	0.131	1
ENSG00000106603	COA1	0.083026	1.94006	0.113	0.065	1
ENSG00000154945	ANKRD40	0.0831167	-1.29828	0.052	0.14	1
ENSG00000142188	TMEM50B	0.083406	0.883824	0.103	0.093	1
ENSG00000229474	PATL2	0.0834591	1.35977	0.124	0.065	1
ENSG00000251356	RAB5CP2	0.0840558	0.443018	0.113	0.037	1
ENSG00000233306	TRGV2	0.084188	1.68264	0.134	0.047	1
ENSG00000175054	ATR	0.0844974	2.94289	0.103	0.075	1
ENSG00000105374	NKG7	0.0845057	-1.42126	0.072	0.168	1
ENSG00000107742	SPOCK2	0.0845646	1.45052	0.124	0.15	1
ENSG00000241468	ATP5MF	0.0849443	1.41591	0.206	0.14	1
ENSG00000179344	HLA-DQB1	0.0852948	2.81956	0.113	0.037	1
ENSG00000064601	CTSA	0.0854796	-1.83534	0.041	0.121	1
ENSG00000150967	ABCB9	0.0855542	-1.24244	0.062	0.15	1
ENSG00000267652	NPM1P1	0.0856146	-0.740923	0.237	0.336	1
ENSG00000230897	RPS18P12	0.0857187	-0.429152	0.753	0.85	1
ENSG00000242588	NA	0.085978	1.08276	0.031	0.103	1
ENSG00000213609	RPL7AP50	0.0861191	-0.504367	0.361	0.505	1
ENSG00000135114	OASL	0.0862846	0.422688	0.072	0.121	1
ENSG00000186010	NDUFA13	0.0863768	0.503749	0.216	0.234	1
ENSG00000236468	EEF1A1P44	0.0864621	-0.317877	0.186	0.318	1
ENSG00000181222	POLR2A	0.0865799	-2.13109	0.124	0.196	1
ENSG00000181404	WASHC1	0.0866844	-1.52303	0.052	0.14	1
ENSG00000283764	MIR6850	0.0868017	-0.256243	0.443	0.57	1
ENSG00000238172	RPS2P35	0.0869298	-0.668571	0.299	0.449	1
ENSG00000219274	RPS20P2	0.0870012	-0.615469	0.515	0.636	1
ENSG00000106733	NMRK1	0.0873737	-0.98388	0.082	0.178	1
ENSG00000165322	ARHGAP12	0.0875294	-0.25324	0.041	0.103	1
ENSG00000258674	NA	0.087618	0.499476	0.216	0.234	1
ENSG00000224858	RPL29P11	0.0876885	-0.501033	0.474	0.598	1
ENSG00000112308	C6orf62	0.0877082	-1.39695	0.216	0.29	1
ENSG00000226701	RPL15P14	0.0879336	-0.437638	0.577	0.72	1
ENSG00000214093	NA	0.0880756	-1.82719	0.072	0.168	1
ENSG00000241255	NA	0.0884081	-0.482937	0.227	0.364	1
ENSG00000176340	COX8A	0.0886344	-0.286336	0.155	0.243	1
ENSG00000105821	DNAJC2	0.0886695	-2.33362	0.062	0.131	1
ENSG00000101353	MROH8	0.0887895	-1.13549	0.082	0.187	1
ENSG00000082074	FYB1	0.0888451	-1.00338	0.371	0.505	1
ENSG00000171988	JMJD1C	0.0889095	-0.626633	0.093	0.187	1
ENSG00000056586	RC3H2	0.089042	1.86405	0.082	0.103	1
ENSG00000231925	TAPBP	0.0890857	-0.778925	0.186	0.234	1
ENSG00000230284	NA	0.0891329	-0.253855	0.134	0.243	1
ENSG00000279861	NA	0.0892058	-1.11858	0.062	0.15	1
ENSG00000234329	RPL7AP16	0.0894161	-2.87795	0.041	0.121	1
ENSG00000181350	LRRC75A	0.0897328	-0.774139	0.216	0.355	1
ENSG00000129559	NEDD8	0.0897775	0.288122	0.144	0.196	1
ENSG00000034677	RNF19A	0.0898477	-2.00855	0.113	0.15	1
ENSG00000175061	SNHG29	0.0898886	-0.683181	0.216	0.355	1
ENSG00000128524	ATP6V1F	0.0904095	1.07951	0.216	0.159	1
ENSG00000133943	DGLUCY	0.0907337	-2.00187	0.082	0.103	1
ENSG00000107341	UBE2R2	0.090826	-4.57707	0.041	0.103	1
ENSG00000125148	MT2A	0.0911381	-1.43002	0.134	0.224	1
ENSG00000178715	NA	0.0913383	-0.556326	0.495	0.533	1
ENSG00000175606	TMEM70	0.0913887	1.26642	0.082	0.121	1
ENSG00000080371	RAB21	0.0915717	-1.44466	0.052	0.14	1
ENSG00000119541	VPS4B	0.0917825	-1.72432	0.052	0.14	1
ENSG00000167106	FAM102A	0.0926279	-1.20884	0.052	0.14	1
ENSG00000213509	PPIAP16	0.0927594	-0.645974	0.247	0.355	1
ENSG00000244076	NA	0.0930332	-0.290397	0.093	0.187	1
ENSG00000262967	NA	0.0931339	-1.71359	0.052	0.14	1
ENSG00000141556	TBCD	0.0931684	6.57904	0.103	0.047	1
ENSG00000064313	TAF2	0.0932686	2.26732	0.124	0.056	1
ENSG00000279753	NA	0.0932734	-0.255742	0.082	0.168	1
ENSG00000111335	OAS2	0.0932836	-1.26872	0.103	0.187	1
ENSG00000105402	NAPA	0.0936481	-1.21789	0.072	0.168	1
ENSG00000145907	G3BP1	0.093688	0.661827	0.237	0.178	1
ENSG00000233024	NPIPA9	0.0952254	3.41159	0.155	0.065	1
ENSG00000235828	RPL36AP26	0.0954764	-0.697623	0.433	0.551	1
ENSG00000223864	NPM1P19	0.0956954	-0.574992	0.227	0.364	1
ENSG00000169756	LIMS1	0.0958233	-0.821769	0.113	0.196	1
ENSG00000271601	LIX1L	0.095842	-0.856652	0.155	0.103	1
ENSG00000095015	MAP3K1	0.0959609	-3.5633	0.052	0.131	1
ENSG00000242477	NA	0.0959975	-0.771937	0.309	0.421	1
ENSG00000141452	RMC1	0.0960066	-1.17307	0.093	0.112	1
ENSG00000217130	NA	0.0961802	-0.817725	0.546	0.692	1
ENSG00000236287	ZBED5	0.0965755	-0.453265	0.072	0.159	1
ENSG00000065809	FAM107B	0.0966825	1.54852	0.124	0.112	1
ENSG00000198899	MT-ATP6	0.0966931	0.469234	1	0.981	1
ENSG00000213950	RPS10P2	0.0974124	-0.593434	0.289	0.402	1
ENSG00000189043	NDUFA4	0.0975519	1.41519	0.278	0.187	1
ENSG00000239917	RPS10P16	0.0977468	-0.926446	0.423	0.542	1
ENSG00000146757	ZNF92	0.0977694	-1.02729	0.113	0.056	1
ENSG00000273221	NA	0.0978921	-1.90551	0.041	0.121	1
ENSG00000264058	NA	0.097921	-1.81749	0.041	0.121	1
ENSG00000240854	PSMC2P1	0.0981132	-0.574653	0.031	0.103	1
ENSG00000130985	UBA1	0.098742	4.68083	0.113	0.047	1
ENSG00000171453	POLR1C	0.0987485	-2.93488	0.031	0.103	1
ENSG00000265298	NA	0.098892	1.60197	0.062	0.121	1
ENSG00000127481	UBR4	0.0991883	2.00615	0.175	0.084	1
ENSG00000117091	CD48	0.0992791	-0.694604	0.186	0.243	1
ENSG00000235065	RPL24P2	0.0993968	-0.775984	0.196	0.308	1
ENSG00000224861	YBX1P1	0.0997703	-1.00654	0.052	0.131	1
ENSG00000215375	MYL5	0.100362	-0.619499	0.186	0.308	1
ENSG00000136631	VPS45	0.100495	0.308825	0.124	0.056	1
ENSG00000019582	CD74	0.100989	0.985248	0.454	0.308	1
ENSG00000134644	PUM1	0.101076	-2.97327	0.124	0.112	1
ENSG00000014641	MDH1	0.101089	-1.06096	0.093	0.196	1
ENSG00000276102	MIR6747	0.101293	-0.31553	0.371	0.514	1
ENSG00000234080	NA	0.101366	-0.528297	0.196	0.327	1
ENSG00000243802	NA	0.101625	-0.498798	0.557	0.701	1
ENSG00000225855	RUSC1-AS1	0.101814	1.87115	0.113	0.075	1
ENSG00000228399	NA	0.101879	-0.250133	0.113	0.206	1
ENSG00000235082	SUMO1P3	0.101925	-0.676999	0.041	0.121	1
ENSG00000234825	XRCC6P2	0.101949	-0.364478	0.072	0.168	1
ENSG00000166822	TMEM170A	0.102163	0.840041	0.144	0.056	1
ENSG00000102879	CORO1A	0.102438	-0.881512	0.134	0.224	1
ENSG00000169905	TOR1AIP2	0.102443	2.62784	0.113	0.093	1
ENSG00000134759	ELP2	0.102594	-1.44853	0.082	0.178	1
ENSG00000180867	PDIA3P1	0.102869	2.0961	0.103	0.187	1
ENSG00000118058	KMT2A	0.102945	-1.10852	0.206	0.224	1
ENSG00000120437	ACAT2	0.103347	0.56601	0.082	0.121	1
ENSG00000162244	RPL29	0.103645	-0.664045	0.505	0.636	1
ENSG00000234109	RPL7P36	0.103815	-0.39562	0.216	0.346	1
ENSG00000197930	ERO1A	0.1039	0.353475	0.072	0.15	1
ENSG00000139192	TAPBPL	0.103992	-3.38445	0.072	0.168	1
ENSG00000121858	TNFSF10	0.104159	-1.53577	0.072	0.159	1
ENSG00000166501	PRKCB	0.104314	0.868408	0.155	0.121	1
ENSG00000235555	SUMO1P4	0.104326	-0.512356	0.041	0.121	1
ENSG00000214940	NPIPA8	0.104661	2.88809	0.155	0.065	1
ENSG00000063046	EIF4B	0.104851	-0.668603	0.196	0.299	1
ENSG00000258315	C17orf49	0.105518	-1.24677	0.33	0.383	1
ENSG00000158604	TMED4	0.105575	1.27566	0.186	0.215	1
ENSG00000215845	TSTD1	0.105714	-0.447291	0.082	0.178	1
ENSG00000267120	NA	0.105755	-1.09796	0.072	0.15	1
ENSG00000174446	SNAPC5	0.10576	-1.39411	0.052	0.112	1
ENSG00000244251	NA	0.105785	-0.322393	0.175	0.28	1
ENSG00000224993	RPL29P12	0.105999	-0.386963	0.34	0.486	1
ENSG00000094916	CBX5	0.10602	1.63937	0.155	0.14	1
ENSG00000134242	PTPN22	0.106134	2.37449	0.113	0.037	1
ENSG00000172673	THEMIS	0.10628	-1.58249	0.062	0.15	1
ENSG00000119314	PTBP3	0.106339	0.577459	0.124	0.168	1
ENSG00000277978	NA	0.106363	1.21137	0.227	0.121	1
ENSG00000217555	CKLF	0.106425	0.844899	0.258	0.14	1
ENSG00000111530	CAND1	0.106545	2.58348	0.134	0.084	1
ENSG00000213152	RPL7AP60	0.106671	-0.256995	0.113	0.206	1
ENSG00000277053	GTF2IP1	0.107063	1.14446	0.124	0.112	1
ENSG00000282826	FRG1CP	0.10761	0.398451	0.289	0.187	1
ENSG00000241088	RPL17P44	0.107654	-0.519357	0.247	0.383	1
ENSG00000104218	CSPP1	0.107947	1.31522	0.155	0.065	1
ENSG00000135297	MTO1	0.108119	0.688672	0.052	0.131	1
ENSG00000285628	NA	0.108217	2.94136	0.155	0.065	1
ENSG00000158711	ELK4	0.108349	2.95886	0.196	0.093	1
ENSG00000244509	APOBEC3C	0.108561	1.25007	0.144	0.178	1
ENSG00000138750	NUP54	0.108572	2.27146	0.113	0.047	1
ENSG00000151303	NA	0.108725	0.394197	0.113	0.037	1
ENSG00000103365	GGA2	0.108758	0.66922	0.113	0.037	1
ENSG00000211701	TRGV1	0.108907	1.26165	0.113	0.037	1
ENSG00000127589	TUBBP1	0.109117	-1.14516	0.031	0.103	1
ENSG00000102144	PGK1	0.109467	-0.894512	0.144	0.262	1
ENSG00000175550	DRAP1	0.109648	0.647131	0.113	0.121	1
ENSG00000230837	RPL31P2	0.110427	-0.545856	0.34	0.467	1
ENSG00000282173	TRBJ1-5	0.110696	0.982856	0.258	0.15	1
ENSG00000116690	PRG4	0.111505	-1.23338	0.052	0.103	1
ENSG00000225416	RPL36AP28	0.111973	-0.507689	0.258	0.374	1
ENSG00000135968	GCC2	0.112179	-1.43199	0.175	0.299	1
ENSG00000160593	JAML	0.112327	1.48668	0.278	0.159	1
ENSG00000234253	RPL7P13	0.112413	-0.487608	0.34	0.439	1
ENSG00000125347	IRF1	0.112555	-2.29189	0.134	0.234	1
ENSG00000214425	LRRC37A4P	0.112994	-5.214	0.093	0.131	1
ENSG00000092010	PSME1	0.113039	-0.57584	0.371	0.364	1
ENSG00000220744	RPL5P18	0.113068	-0.285617	0.196	0.318	1
ENSG00000180879	SSR4	0.113231	0.29923	0.216	0.243	1
ENSG00000110075	PPP6R3	0.113434	-2.25292	0.072	0.159	1
ENSG00000228589	SPCS2P4	0.11365	-1.20549	0.113	0.15	1
ENSG00000243779	RPL36AP49	0.113771	-0.474742	0.278	0.411	1
ENSG00000110848	CD69	0.113792	-1.48917	0.052	0.131	1
ENSG00000153933	DGKE	0.114033	2.36763	0.103	0.037	1
ENSG00000165487	MICU2	0.114334	-0.469117	0.062	0.15	1
ENSG00000165929	TC2N	0.114385	-0.391059	0.34	0.271	1
ENSG00000141252	VPS53	0.114512	-0.646038	0.247	0.374	1
ENSG00000167770	OTUB1	0.114517	-1.54027	0.103	0.178	1
ENSG00000121350	PYROXD1	0.114703	1.34789	0.113	0.112	1
ENSG00000228347	FTLP17	0.114937	-0.298358	0.155	0.262	1
ENSG00000277402	MIR6891	0.115081	-0.449451	0.619	0.701	1
ENSG00000108587	GOSR1	0.115638	-0.392224	0.052	0.131	1
ENSG00000157306	ZFHX2-AS1	0.116137	-0.90348	0.041	0.112	1
ENSG00000065427	KARS1	0.116356	0.708184	0.124	0.131	1
ENSG00000272211	NA	0.117022	-1.99001	0.062	0.131	1
ENSG00000011052	NME1-NME2	0.117148	-1.15077	0.093	0.15	1
ENSG00000165782	PIP4P1	0.117302	-2.13028	0.041	0.103	1
ENSG00000159086	PAXBP1	0.117325	-0.629627	0.052	0.121	1
ENSG00000005844	ITGAL	0.118208	0.60653	0.34	0.224	1
ENSG00000135269	TES	0.118297	-1.94666	0.052	0.131	1
ENSG00000213370	RANP6	0.118488	-0.312477	0.113	0.215	1
ENSG00000274425	NA	0.118964	-0.615329	0.072	0.14	1
ENSG00000279504	NA	0.119005	-1.91002	0.041	0.103	1
ENSG00000281181	NA	0.119166	0.305269	1	1	1
ENSG00000029364	SLC39A9	0.119394	-1.03556	0.062	0.15	1
ENSG00000280800	NA	0.11952	0.30492	1	1	1
ENSG00000280614	NA	0.119531	0.304982	1	1	1
ENSG00000213275	IFITM9P	0.11954	-0.494171	0.165	0.243	1
ENSG00000100345	MYH9	0.120033	-0.354178	0.196	0.262	1
ENSG00000211768	TRBJ2-4	0.120169	1.10494	0.113	0.047	1
ENSG00000244073	RPS4XP6	0.120657	-0.566983	0.299	0.393	1
ENSG00000130770	ATP5IF1	0.12072	-0.796165	0.124	0.234	1
ENSG00000244097	RPS4XP17	0.121025	-0.457908	0.227	0.346	1
ENSG00000255723	NA	0.12117	-0.281924	0.062	0.112	1
ENSG00000076662	ICAM3	0.121334	-0.593604	0.072	0.14	1
ENSG00000213260	YWHAZP5	0.1215	-0.608085	0.155	0.271	1
ENSG00000243678	NME2	0.121536	-1.12737	0.093	0.15	1
ENSG00000204619	PPP1R11	0.122458	-0.878708	0.052	0.121	1
ENSG00000258677	NA	0.122473	2.49031	0.124	0.056	1
ENSG00000163714	U2SURP	0.122991	-0.780577	0.175	0.215	1
ENSG00000229893	TAX1BP1-AS1	0.123011	-1.13875	0.113	0.187	1
ENSG00000243904	RPSAP5	0.123251	-0.542142	0.237	0.318	1
ENSG00000047056	WDR37	0.123426	3.91049	0.113	0.056	1
ENSG00000120071	KANSL1	0.123658	-1.65749	0.144	0.131	1
ENSG00000173221	GLRX	0.123685	-0.905983	0.082	0.178	1
ENSG00000230291	NA	0.124062	-0.250763	0.216	0.336	1
ENSG00000130338	TULP4	0.124152	-0.898202	0.103	0.075	1
ENSG00000115415	STAT1	0.124615	-0.734536	0.268	0.318	1
ENSG00000177889	UBE2N	0.12482	-0.82471	0.082	0.178	1
ENSG00000144713	RPL32	0.125067	-0.298534	0.773	0.879	1
ENSG00000168264	IRF2BP2	0.125092	1.06487	0.072	0.112	1
ENSG00000113580	NR3C1	0.125242	1.44689	0.237	0.159	1
ENSG00000197013	ZNF429	0.125313	2.16145	0.103	0.065	1
ENSG00000117862	TXNDC12	0.125423	-1.5854	0.062	0.103	1
ENSG00000004534	RBM6	0.125744	-0.714673	0.134	0.243	1
ENSG00000225921	NOL7	0.125978	-1.39527	0.103	0.206	1
ENSG00000226067	LINC00623	0.12628	-0.922353	0.34	0.262	1
ENSG00000100354	TNRC6B	0.126294	0.851941	0.34	0.439	1
ENSG00000153037	SRP19	0.126652	2.79068	0.134	0.056	1
ENSG00000124831	LRRFIP1	0.127003	-1.1508	0.196	0.224	1
ENSG00000154518	ATP5MC3	0.127309	0.875422	0.155	0.159	1
ENSG00000131018	SYNE1	0.127348	1.16784	0.371	0.271	1
ENSG00000248919	ATP5MF-PTCD1	0.128469	1.07291	0.206	0.14	1
ENSG00000214889	RPS9P1	0.128807	-0.503351	0.103	0.178	1
ENSG00000108669	CYTH1	0.129807	-1.10914	0.144	0.243	1
ENSG00000242457	RBBP4P2	0.130031	-0.583439	0.041	0.112	1
ENSG00000164331	ANKRA2	0.130176	-1.55806	0.113	0.075	1
ENSG00000113712	CSNK1A1	0.130181	0.830774	0.155	0.243	1
ENSG00000223496	EXOSC6	0.130197	2.36643	0.072	0.14	1
ENSG00000213763	ACTBP2	0.130417	-0.514306	0.619	0.701	1
ENSG00000234277	LINC01641	0.13065	-0.521411	0.392	0.467	1
ENSG00000263266	RPS7P1	0.131019	-0.519697	0.536	0.654	1
ENSG00000223745	CCDC18-AS1	0.131131	-0.250956	0.186	0.121	1
ENSG00000223825	DAZAP2P1	0.131367	-0.786893	0.206	0.308	1
ENSG00000223803	RPS20P14	0.131703	-0.60444	0.526	0.645	1
ENSG00000258424	NA	0.131801	-0.566063	0.165	0.28	1
ENSG00000163219	ARHGAP25	0.132215	-1.21111	0.113	0.206	1
ENSG00000074219	TEAD2	0.132316	1.05616	0.216	0.178	1
ENSG00000117523	PRRC2C	0.132582	1.37612	0.371	0.439	1
ENSG00000095139	ARCN1	0.13261	1.73512	0.124	0.047	1
ENSG00000185359	HGS	0.132642	4.11688	0.113	0.084	1
ENSG00000226945	NA	0.132799	-0.488165	0.536	0.654	1
ENSG00000112304	ACOT13	0.13287	-0.640624	0.134	0.243	1
ENSG00000013441	CLK1	0.133333	-0.721436	0.247	0.374	1
ENSG00000089127	OAS1	0.133602	-1.61381	0.072	0.159	1
ENSG00000163600	ICOS	0.133998	0.464581	0.052	0.131	1
ENSG00000234785	EEF1GP5	0.134746	-0.516575	0.351	0.393	1
ENSG00000240540	RPL3P9	0.134945	-0.522083	0.474	0.598	1
ENSG00000104133	SPG11	0.13501	1.43622	0.216	0.131	1
ENSG00000008513	ST3GAL1	0.135331	1.35053	0.113	0.065	1
ENSG00000213866	YBX1P10	0.13538	-0.467656	0.041	0.112	1
ENSG00000105851	PIK3CG	0.135606	1.35234	0.103	0.037	1
ENSG00000260032	NORAD	0.135786	0.543873	0.155	0.15	1
ENSG00000262481	TMEM256-PLSCR3	0.135833	-2.18927	0.041	0.112	1
ENSG00000210140	MT-TC	0.136084	0.415014	0.742	0.617	1
ENSG00000213592	PPIAP42	0.136227	-0.481678	0.196	0.252	1
ENSG00000126246	IGFLR1	0.136618	-1.64028	0.082	0.14	1
ENSG00000285625	NA	0.136801	-0.584242	0.186	0.299	1
ENSG00000204516	MICB	0.136905	3.02891	0.371	0.486	1
ENSG00000213058	NA	0.137178	-0.617331	0.412	0.551	1
ENSG00000164597	COG5	0.137609	1.24797	0.134	0.15	1
ENSG00000151553	FHIP2A	0.137613	-1.03293	0.052	0.103	1
ENSG00000118418	HMGN3	0.138132	1.72561	0.227	0.15	1
ENSG00000105193	RPS16	0.138151	-0.289606	0.732	0.841	1
ENSG00000125772	GPCPD1	0.138308	-1.71552	0.052	0.121	1
ENSG00000008018	PSMB1	0.138409	0.849914	0.186	0.15	1
ENSG00000236862	RPS20P24	0.138941	-0.625247	0.33	0.449	1
ENSG00000156170	NDUFAF6	0.13907	0.986071	0.113	0.047	1
ENSG00000152942	RAD17	0.139123	1.73142	0.113	0.103	1
ENSG00000100811	YY1	0.139254	0.611015	0.082	0.14	1
ENSG00000213131	YWHAZP4	0.13943	-0.256205	0.103	0.196	1
ENSG00000214807	NPM1P31	0.139553	-0.381012	0.144	0.252	1
ENSG00000161547	SRSF2	0.139556	0.946208	0.216	0.243	1
ENSG00000148019	CEP78	0.139984	-0.425024	0.052	0.121	1
ENSG00000211882	TRAJ7	0.140477	-2.52618	0.103	0.047	1
ENSG00000186676	EEF1GP1	0.141123	-2.34248	0.103	0.196	1
ENSG00000285171	NA	0.141901	-0.595987	0.299	0.374	1
ENSG00000205981	DNAJC19	0.142154	0.72557	0.093	0.112	1
ENSG00000162368	CMPK1	0.142233	0.82749	0.113	0.131	1
ENSG00000204618	RNF39	0.1423	-1.06536	0.041	0.112	1
ENSG00000117133	RPF1	0.142612	-0.302619	0.175	0.28	1
ENSG00000234751	NA	0.142801	-0.465015	0.433	0.57	1
ENSG00000166913	YWHAB	0.143012	-0.373579	0.237	0.308	1
ENSG00000157601	MX1	0.14309	-1.39244	0.093	0.178	1
ENSG00000254788	CKLF-CMTM1	0.143297	0.888981	0.237	0.131	1
ENSG00000237676	RPL30P4	0.143362	-0.5769	0.567	0.682	1
ENSG00000185946	RNPC3	0.143466	1.67259	0.227	0.14	1
ENSG00000213516	RBMXL1	0.143796	-4.36782	0.082	0.131	1
ENSG00000065883	CDK13	0.14401	1.09524	0.113	0.121	1
ENSG00000005022	SLC25A5	0.144146	-0.425454	0.082	0.15	1
ENSG00000162434	JAK1	0.144162	-0.50134	0.32	0.252	1
ENSG00000281741	NA	0.144172	-0.999712	0.258	0.196	1
ENSG00000185304	RGPD2	0.144194	-0.820097	0.144	0.252	1
ENSG00000235576	LINC01871	0.144206	0.547571	0.268	0.159	1
ENSG00000134954	ETS1	0.144271	-0.719942	0.144	0.252	1
ENSG00000134248	LAMTOR5	0.144418	1.22612	0.124	0.075	1
ENSG00000145592	RPL37	0.14444	-0.392896	0.794	0.888	1
ENSG00000215899	EEF1A1P46	0.144517	-0.615589	0.32	0.411	1
ENSG00000213626	LBH	0.144655	1.38585	0.196	0.131	1
ENSG00000103363	ELOB	0.144938	0.303542	0.278	0.308	1
ENSG00000238083	LRRC37A2	0.145013	-1.08649	0.155	0.262	1
ENSG00000270580	PKD1P6-NPIPP1	0.145104	2.58115	0.113	0.056	1
ENSG00000187627	RGPD1	0.145182	-1.03237	0.144	0.252	1
ENSG00000198408	OGA	0.145384	1.63383	0.309	0.196	1
ENSG00000177700	POLR2L	0.145578	0.59862	0.289	0.206	1
ENSG00000114127	XRN1	0.14588	-1.05403	0.155	0.262	1
ENSG00000243422	RPL23AP49	0.146028	-0.51851	0.268	0.336	1
ENSG00000147140	NONO	0.146048	-0.39773	0.093	0.168	1
ENSG00000136878	USP20	0.14634	-0.529689	0.134	0.206	1
ENSG00000198521	ZNF43	0.146344	-3.94273	0.062	0.121	1
ENSG00000267469	NA	0.14644	-0.909633	0.134	0.224	1
ENSG00000070961	ATP2B1	0.146666	0.906996	0.216	0.14	1
ENSG00000215105	TTC3P1	0.146677	-0.285261	0.082	0.168	1
ENSG00000049618	ARID1B	0.147201	-2.09838	0.113	0.187	1
ENSG00000149932	TMEM219	0.147486	-1.75922	0.072	0.15	1
ENSG00000188599	NPIPP1	0.147673	2.58287	0.165	0.084	1
ENSG00000196301	HLA-DRB9	0.147917	0.649241	0.113	0.047	1
ENSG00000114850	SSR3	0.147984	1.62938	0.144	0.14	1
ENSG00000198874	TYW1	0.148252	-1.33798	0.062	0.14	1
ENSG00000089737	DDX24	0.148433	-1.23265	0.144	0.178	1
ENSG00000276168	RN7SL1	0.148479	2.40927	0.237	0.159	1
ENSG00000164543	STK17A	0.148829	0.903726	0.165	0.15	1
ENSG00000168876	ANKRD49	0.148862	-0.900162	0.113	0.112	1
ENSG00000176386	CDC26	0.14912	0.870119	0.113	0.093	1
ENSG00000270264	NDUFB8P2	0.149147	-0.306803	0.062	0.121	1
ENSG00000166226	CCT2	0.149182	-1.10329	0.072	0.159	1
ENSG00000172175	MALT1	0.149254	-1.82826	0.041	0.112	1
ENSG00000161057	PSMC2	0.149388	-0.92656	0.072	0.159	1
ENSG00000089063	TMEM230	0.150088	-0.883122	0.103	0.159	1
ENSG00000188021	UBQLN2	0.150386	-2.73156	0.041	0.112	1
ENSG00000157734	SNX22	0.150886	0.534273	0.268	0.262	1
ENSG00000132463	GRSF1	0.151162	-1.5744	0.062	0.14	1
ENSG00000114686	MRPL3	0.151386	-1.04277	0.041	0.112	1
ENSG00000105559	PLEKHA4	0.15168	-0.505123	0.351	0.467	1
ENSG00000105258	POLR2I	0.151817	-1.77986	0.041	0.103	1
ENSG00000213542	RPL7AP43	0.151866	-0.874506	0.165	0.271	1
ENSG00000253945	NA	0.151872	-0.41193	0.237	0.355	1
ENSG00000115548	KDM3A	0.152219	-1.02893	0.041	0.103	1
ENSG00000115165	CYTIP	0.152309	-0.648771	0.124	0.224	1
ENSG00000215086	NPM1P24	0.152452	-0.688074	0.268	0.393	1
ENSG00000177855	CACYBPP2	0.153019	-2.09782	0.052	0.112	1
ENSG00000100979	PLTP	0.153056	-1.87522	0.041	0.112	1
ENSG00000134107	BHLHE40	0.153138	1.76901	0.113	0.065	1
ENSG00000075415	SLC25A3	0.15317	0.480896	0.144	0.224	1
ENSG00000230207	RPL4P5	0.153258	-0.576856	0.454	0.589	1
ENSG00000251062	NA	0.153651	-0.537778	0.237	0.336	1
ENSG00000162819	BROX	0.15378	1.31636	0.227	0.15	1
ENSG00000260335	NA	0.153842	0.627939	0.124	0.178	1
ENSG00000183628	DGCR6	0.15429	0.268715	0.041	0.112	1
ENSG00000163644	PPM1K	0.154719	-2.44514	0.093	0.168	1
ENSG00000101278	RPS10P5	0.154855	-0.853645	0.464	0.598	1
ENSG00000278259	MYO19	0.155009	-1.57362	0.041	0.112	1
ENSG00000259000	DOCK11P1	0.155142	-0.561464	0.041	0.112	1
ENSG00000231340	ACTG1P10	0.155227	-0.531945	0.515	0.617	1
ENSG00000111224	PARP11	0.155896	-1.49207	0.041	0.112	1
ENSG00000180764	PIPSL	0.155901	-0.261802	0.052	0.112	1
ENSG00000127824	TUBA4A	0.156009	1.24901	0.103	0.075	1
ENSG00000125633	CCDC93	0.156366	-0.329573	0.134	0.056	1
ENSG00000112701	SENP6	0.156685	1.01076	0.062	0.121	1
ENSG00000116679	IVNS1ABP	0.156686	1.14996	0.186	0.187	1
ENSG00000243265	RPL23AP55	0.156689	-0.351486	0.309	0.308	1
ENSG00000232112	TMA7	0.156869	0.433751	0.577	0.607	1
ENSG00000185880	TRIM69	0.157249	-0.733536	0.052	0.103	1
ENSG00000108622	ICAM2	0.15747	-0.716715	0.144	0.168	1
ENSG00000164022	AIMP1	0.158067	-0.960455	0.072	0.14	1
ENSG00000256843	NA	0.158544	0.541405	0.113	0.103	1
ENSG00000110324	IL10RA	0.158722	1.3348	0.237	0.14	1
ENSG00000163806	SPDYA	0.158738	-1.06972	0.052	0.121	1
ENSG00000079263	SP140	0.159033	1.35879	0.113	0.065	1
ENSG00000255213	NPM1P35	0.159151	-0.590058	0.216	0.336	1
ENSG00000236830	CBR3-AS1	0.159303	3.59241	0.144	0.234	1
ENSG00000075142	SRI	0.159492	0.358874	0.072	0.103	1
ENSG00000284108	MIR611	0.159503	-0.891562	0.206	0.308	1
ENSG00000255836	NA	0.159746	0.792105	0.186	0.14	1
ENSG00000067560	RHOA	0.160308	0.847178	0.237	0.252	1
ENSG00000163346	PBXIP1	0.160758	-1.48352	0.144	0.159	1
ENSG00000235001	EIF4A1P2	0.160807	-0.494855	0.113	0.206	1
ENSG00000224427	NA	0.160835	-0.639806	0.258	0.336	1
ENSG00000139436	GIT2	0.160901	-0.822063	0.082	0.168	1
ENSG00000223396	RPS10P7	0.161243	-0.697254	0.474	0.607	1
ENSG00000100225	FBXO7	0.1613	0.341471	0.124	0.15	1
ENSG00000123353	ORMDL2	0.16135	-0.673753	0.052	0.121	1
ENSG00000113658	SMAD5	0.161408	4.08274	0.113	0.047	1
ENSG00000263272	NA	0.16169	0.485863	0.144	0.196	1
ENSG00000238072	CDC26P1	0.161736	0.836013	0.113	0.093	1
ENSG00000213385	RPL7AP39	0.161782	-0.443408	0.165	0.271	1
ENSG00000158092	NCK1	0.161851	-0.457633	0.072	0.15	1
ENSG00000105835	NAMPT	0.161949	1.38328	0.113	0.047	1
ENSG00000101161	PRPF6	0.161986	0.64616	0.072	0.121	1
ENSG00000224281	SLC25A5-AS1	0.162463	-0.7487	0.052	0.112	1
ENSG00000213862	RPL7AP62	0.162827	-0.37828	0.278	0.402	1
ENSG00000005059	MCUB	0.163007	-0.502215	0.124	0.224	1
ENSG00000131467	PSME3	0.163035	-2.03123	0.052	0.103	1
ENSG00000177311	ZBTB38	0.16308	-0.562779	0.062	0.14	1
ENSG00000010932	FMO1	0.163234	-0.340315	0.134	0.187	1
ENSG00000280987	MATR3	0.163533	-1.50383	0.165	0.262	1
ENSG00000254170	NA	0.164071	-0.504071	0.371	0.486	1
ENSG00000213326	RPS7P11	0.164662	-0.569966	0.536	0.654	1
ENSG00000164754	RAD21	0.164813	-1.74554	0.155	0.168	1
ENSG00000164323	CFAP97	0.165305	-1.49413	0.072	0.103	1
ENSG00000158710	TAGLN2	0.16538	0.768359	0.206	0.215	1
ENSG00000235903	CPB2-AS1	0.165617	-0.539796	0.144	0.234	1
ENSG00000134109	EDEM1	0.165674	0.262276	0.082	0.15	1
ENSG00000230916	MTCO1P53	0.165948	-0.291707	0.536	0.449	1
ENSG00000135040	NAA35	0.166465	3.29533	0.103	0.047	1
ENSG00000109854	HTATIP2	0.166712	-0.294904	0.052	0.103	1
ENSG00000120616	EPC1	0.167328	-0.794811	0.093	0.159	1
ENSG00000260928	SPCS2P1	0.167341	-0.285556	0.052	0.121	1
ENSG00000087086	FTL	0.167418	-0.35174	0.856	0.925	1
ENSG00000185627	PSMD13	0.167791	2.10257	0.113	0.084	1
ENSG00000100632	ERH	0.167806	-1.6908	0.052	0.121	1
ENSG00000241923	RPL14P3	0.167836	-0.622892	0.309	0.374	1
ENSG00000235162	C12orf75	0.168146	1.12516	0.113	0.047	1
ENSG00000171843	MLLT3	0.168212	-1.40947	0.062	0.14	1
ENSG00000167895	TMC8	0.168841	0.903339	0.124	0.15	1
ENSG00000007168	PAFAH1B1	0.168997	-1.95444	0.062	0.14	1
ENSG00000147669	POLR2K	0.169004	-0.362178	0.062	0.112	1
ENSG00000198931	APRT	0.169013	-0.792828	0.103	0.159	1
ENSG00000232593	KANTR	0.169139	-2.3332	0.526	0.626	1
ENSG00000265735	RN7SL5P	0.169431	1.26238	0.206	0.159	1
ENSG00000197323	TRIM33	0.169659	0.832562	0.206	0.112	1
ENSG00000099204	ABLIM1	0.16987	0.893724	0.206	0.15	1
ENSG00000256028	NA	0.169871	-0.569863	0.082	0.159	1
ENSG00000011295	TTC19	0.170504	2.29097	0.124	0.159	1
ENSG00000153029	MR1	0.170613	2.35151	0.103	0.037	1
ENSG00000249209	NA	0.170658	-0.412595	0.196	0.234	1
ENSG00000285839	NA	0.170866	-1.05196	0.062	0.112	1
ENSG00000275023	MLLT6	0.171438	-0.472455	0.113	0.084	1
ENSG00000219547	RPL17P25	0.171986	-0.250763	0.134	0.215	1
ENSG00000172794	RAB37	0.172023	1.01661	0.113	0.047	1
ENSG00000236189	RPL18AP15	0.172039	-0.459896	0.577	0.523	1
ENSG00000270617	URGCP-MRPS24	0.17208	-0.383434	0.052	0.103	1
ENSG00000067082	KLF6	0.172165	0.761885	0.351	0.234	1
ENSG00000117859	OSBPL9	0.172173	-0.738595	0.103	0.056	1
ENSG00000198753	PLXNB3	0.172192	0.388287	0.206	0.224	1
ENSG00000163840	DTX3L	0.172301	-1.61073	0.082	0.168	1
ENSG00000196531	NACA	0.172502	-0.402011	0.289	0.402	1
ENSG00000271880	NA	0.173005	0.398712	0.103	0.037	1
ENSG00000099977	DDT	0.174025	-1.07121	0.052	0.121	1
ENSG00000285762	NA	0.174025	-1.07121	0.052	0.121	1
ENSG00000282885	NA	0.174778	0.490915	0.227	0.215	1
ENSG00000226327	RPSAP49	0.174994	-0.409985	0.196	0.262	1
ENSG00000097033	SH3GLB1	0.175263	0.409337	0.103	0.15	1
ENSG00000154582	ELOC	0.17546	1.10956	0.144	0.084	1
ENSG00000123136	DDX39A	0.175561	-3.22461	0.041	0.103	1
ENSG00000109390	NDUFC1	0.175805	1.6976	0.175	0.131	1
ENSG00000162521	RBBP4	0.176585	-1.48059	0.134	0.215	1
ENSG00000133706	LARS1	0.176815	0.925694	0.134	0.168	1
ENSG00000254732	NA	0.176958	-1.3018	0.072	0.15	1
ENSG00000259137	NA	0.177111	-0.394878	0.082	0.168	1
ENSG00000283103	NA	0.177135	2.5034	0.155	0.075	1
ENSG00000111790	FGFR1OP2	0.177711	1.00079	0.082	0.103	1
ENSG00000116497	S100PBP	0.178163	-2.49941	0.052	0.121	1
ENSG00000242358	RPS21P4	0.178306	-0.317877	0.113	0.196	1
ENSG00000210195	MT-TT	0.178382	-0.452322	0.351	0.262	1
ENSG00000243680	RPL37P23	0.178819	-0.52221	0.526	0.505	1
ENSG00000228149	RPL3P1	0.178894	-0.49517	0.278	0.383	1
ENSG00000048162	NOP16	0.179873	0.311047	0.175	0.187	1
ENSG00000169249	ZRSR2	0.180008	1.15829	0.113	0.047	1
ENSG00000228224	NACA4P	0.180255	-0.44146	0.206	0.318	1
ENSG00000162777	DENND2D	0.181236	-1.00082	0.103	0.168	1
ENSG00000224699	LAMTOR5-AS1	0.181349	1.27675	0.124	0.056	1
ENSG00000242052	RPL10P7	0.182346	-0.418746	0.175	0.262	1
ENSG00000009413	REV3L	0.182416	-1.69733	0.062	0.131	1
ENSG00000147677	EIF3H	0.182488	-0.659544	0.103	0.187	1
ENSG00000171940	ZNF217	0.183464	0.837295	0.103	0.084	1
ENSG00000116161	CACYBP	0.183651	-0.93961	0.072	0.15	1
ENSG00000146247	PHIP	0.183694	-1.14426	0.103	0.187	1
ENSG00000231501	MTND4LP1	0.183769	-0.42265	0.371	0.327	1
ENSG00000168610	STAT3	0.184373	1.65955	0.113	0.056	1
ENSG00000270781	NA	0.18505	-0.322102	0.216	0.318	1
ENSG00000120727	PAIP2	0.185158	1.42071	0.186	0.159	1
ENSG00000241746	NA	0.185343	-0.362918	0.268	0.308	1
ENSG00000167258	CDK12	0.18585	-0.743104	0.052	0.112	1
ENSG00000243592	RPL17P22	0.187009	-0.448025	0.371	0.495	1
ENSG00000255074	NA	0.187563	-0.441149	0.515	0.626	1
ENSG00000186197	EDARADD	0.187905	1.18772	0.103	0.103	1
ENSG00000005700	IBTK	0.188473	-1.77446	0.041	0.103	1
ENSG00000134352	IL6ST	0.189378	-1.03379	0.072	0.14	1
ENSG00000253676	TAGLN2P1	0.189877	0.440521	0.165	0.112	1
ENSG00000139697	SBNO1	0.190211	1.08252	0.113	0.15	1
ENSG00000164048	ZNF589	0.190328	1.71399	0.041	0.103	1
ENSG00000166181	API5	0.19061	0.78123	0.113	0.084	1
ENSG00000137776	SLTM	0.191007	-0.423244	0.144	0.243	1
ENSG00000259918	NDUFA5P11	0.191327	-0.322393	0.052	0.121	1
ENSG00000227376	FTH1P16	0.191482	-0.512623	0.495	0.523	1
ENSG00000135845	PIGC	0.19159	1.58821	0.113	0.047	1
ENSG00000115234	SNX17	0.191668	0.517768	0.082	0.103	1
ENSG00000159592	GPBP1L1	0.192342	-1.21731	0.093	0.15	1
ENSG00000138698	RAP1GDS1	0.192352	-1.63821	0.124	0.093	1
ENSG00000229932	YWHAZP3	0.192416	-0.682958	0.227	0.29	1
ENSG00000229676	ZNF492	0.192448	-1.16657	0.062	0.131	1
ENSG00000219257	NPM1P38	0.192566	-0.302748	0.144	0.243	1
ENSG00000232823	TXNP1	0.192627	0.274192	0.113	0.112	1
ENSG00000125827	TMX4	0.193357	0.410747	0.216	0.131	1
ENSG00000074201	CLNS1A	0.193646	0.285949	0.082	0.131	1
ENSG00000142546	NOSIP	0.194032	-1.12775	0.082	0.131	1
ENSG00000241859	ANOS2P	0.194137	-1.3081	0.474	0.523	1
ENSG00000154781	CCDC174	0.194304	-3.00436	0.082	0.159	1
ENSG00000112237	CCNC	0.194482	-1.93556	0.072	0.15	1
ENSG00000180035	ZNF48	0.19468	-0.772124	0.113	0.206	1
ENSG00000242067	RPL9P28	0.194764	-0.297731	0.186	0.271	1
ENSG00000228049	POLR2J2	0.19502	0.842374	0.144	0.084	1
ENSG00000062485	CS	0.195098	-1.00373	0.103	0.112	1
ENSG00000231821	NPM1P48	0.195159	-0.361614	0.165	0.262	1
ENSG00000136161	RCBTB2	0.195905	0.720437	0.227	0.131	1
ENSG00000126883	NUP214	0.195906	0.675102	0.124	0.056	1
ENSG00000248966	BCLAF1P1	0.195907	0.276484	0.072	0.131	1
ENSG00000254893	RAP1BL	0.196225	-0.499864	0.072	0.15	1
ENSG00000272256	NA	0.196386	-0.365205	0.227	0.327	1
ENSG00000154620	TMSB4Y	0.196492	-1.53394	0.474	0.523	1
ENSG00000124201	ZNFX1	0.196611	-0.740102	0.082	0.131	1
ENSG00000242814	NA	0.196634	-0.665801	0.351	0.449	1
ENSG00000260192	LINC02240	0.196634	-0.665801	0.351	0.449	1
ENSG00000153147	SMARCA5	0.197366	-2.64082	0.052	0.121	1
ENSG00000167004	PDIA3	0.197733	-0.701152	0.186	0.262	1
ENSG00000138398	PPIG	0.197925	0.460688	0.124	0.14	1
ENSG00000051596	THOC3	0.198233	-1.35913	0.041	0.103	1
ENSG00000228863	NA	0.198243	-0.710802	0.175	0.28	1
ENSG00000196199	MPHOSPH8	0.198345	1.20602	0.309	0.215	1
ENSG00000146425	DYNLT1	0.199066	-1.10948	0.144	0.224	1
ENSG00000219149	PPIAP87	0.199291	-0.440133	0.268	0.271	1
ENSG00000139168	ZCRB1	0.19938	-0.968856	0.093	0.178	1
ENSG00000275302	CCL4	0.199641	1.64884	0.124	0.056	1
ENSG00000115419	GLS	0.200181	-1.60214	0.206	0.262	1
ENSG00000134255	CEPT1	0.200248	0.59236	0.134	0.196	1
ENSG00000228499	TMSB10P1	0.20025	-0.418625	0.309	0.383	1
ENSG00000256385	UBE2NP1	0.200554	0.263299	0.052	0.103	1
ENSG00000227969	NPM1P22	0.200697	-0.374146	0.155	0.252	1
ENSG00000142168	SOD1	0.200869	0.56408	0.402	0.29	1
ENSG00000235420	RPL29P30	0.200995	-0.346732	0.175	0.28	1
ENSG00000171608	PIK3CD	0.201003	0.834493	0.124	0.131	1
ENSG00000126264	HCST	0.201088	0.822104	0.299	0.196	1
ENSG00000152291	TGOLN2	0.201118	0.597701	0.216	0.178	1
ENSG00000280194	NA	0.201347	0.819105	0.289	0.187	1
ENSG00000073584	SMARCE1	0.201574	-1.50698	0.062	0.131	1
ENSG00000111796	KLRB1	0.20168	-1.05634	0.072	0.15	1
ENSG00000116030	SUMO1	0.201916	-0.764577	0.072	0.14	1
ENSG00000164924	YWHAZ	0.202255	-0.290782	0.402	0.523	1
ENSG00000257379	NA	0.202668	-0.325696	0.289	0.402	1
ENSG00000164751	PEX2	0.203272	-0.286198	0.052	0.112	1
ENSG00000124226	RNF114	0.20348	-0.599364	0.072	0.14	1
ENSG00000104131	EIF3J	0.203607	2.7973	0.144	0.093	1
ENSG00000104964	TLE5	0.203682	-0.533302	0.134	0.224	1
ENSG00000205268	PDE7A	0.203721	1.28606	0.206	0.14	1
ENSG00000239557	PPP2R5CP	0.203751	-0.388961	0.093	0.178	1
ENSG00000163349	HIPK1	0.204191	-2.85001	0.062	0.103	1
ENSG00000243099	NA	0.204269	-0.603751	0.361	0.467	1
ENSG00000120137	PANK3	0.204738	1.90164	0.113	0.047	1
ENSG00000144021	CIAO1	0.205278	-1.03593	0.103	0.056	1
ENSG00000149273	RPS3	0.205683	-0.309745	0.835	0.916	1
ENSG00000273611	ZNHIT3	0.206219	-1.64433	0.041	0.103	1
ENSG00000174946	GPR171	0.206888	0.890716	0.247	0.15	1
ENSG00000135387	CAPRIN1	0.208263	-0.858225	0.124	0.159	1
ENSG00000173575	CHD2	0.20853	0.799928	0.237	0.29	1
ENSG00000105819	PMPCB	0.209192	-0.990887	0.072	0.15	1
ENSG00000124659	TBCC	0.209366	-0.321061	0.072	0.131	1
ENSG00000113441	LNPEP	0.209378	1.94872	0.175	0.093	1
ENSG00000132522	GPS2	0.209534	-0.461134	0.206	0.243	1
ENSG00000272391	POM121C	0.210473	2.30038	0.155	0.131	1
ENSG00000167615	LENG8	0.210531	1.39624	0.165	0.084	1
ENSG00000177565	TBL1XR1	0.210605	-0.393203	0.144	0.234	1
ENSG00000151500	THYN1	0.210836	0.510416	0.072	0.103	1
ENSG00000233369	GTF2IP4	0.211196	0.957824	0.124	0.093	1
ENSG00000213239	NPM1P32	0.21131	-0.62346	0.227	0.318	1
ENSG00000143815	LBR	0.211862	0.98521	0.113	0.103	1
ENSG00000270230	MTND6P22	0.2122	-0.41753	0.258	0.234	1
ENSG00000210184	MT-TS2	0.212315	-1.35094	0.072	0.121	1
ENSG00000100461	RBM23	0.212363	3.09506	0.103	0.047	1
ENSG00000189180	ZNF33A	0.212448	0.714807	0.134	0.187	1
ENSG00000088451	TGDS	0.212852	-0.273247	0.041	0.103	1
ENSG00000130312	MRPL34	0.213087	1.76621	0.113	0.065	1
ENSG00000268785	RPL7P50	0.213251	-0.529823	0.247	0.318	1
ENSG00000228331	RPL17P43	0.213682	-0.547517	0.412	0.514	1
ENSG00000196262	PPIA	0.213967	-0.342236	0.412	0.533	1
ENSG00000189091	SF3B3	0.213994	-0.402723	0.062	0.131	1
ENSG00000083312	TNPO1	0.2141	-1.84024	0.041	0.103	1
ENSG00000188452	CERKL	0.214334	0.729255	0.186	0.14	1
ENSG00000283515	NA	0.2155	2.44043	0.155	0.093	1
ENSG00000128383	APOBEC3A	0.215503	0.28878	0.103	0.065	1
ENSG00000134049	IER3IP1	0.215785	-0.917509	0.052	0.112	1
ENSG00000186298	PPP1CC	0.216227	-1.41671	0.093	0.14	1
ENSG00000107625	DDX50	0.216334	0.611521	0.103	0.065	1
ENSG00000257621	PSMA3-AS1	0.216435	1.62528	0.258	0.308	1
ENSG00000215236	RPL7P33	0.216961	-0.354215	0.299	0.318	1
ENSG00000223822	EEF1A1P1	0.218028	-0.466439	0.361	0.439	1
ENSG00000160588	MPZL3	0.218039	0.892682	0.196	0.15	1
ENSG00000267216	ZNF8-ERVK3-1	0.218262	2.435	0.155	0.093	1
ENSG00000076928	ARHGEF1	0.218562	-0.701079	0.103	0.187	1
ENSG00000103994	ZNF106	0.218652	1.29673	0.124	0.121	1
ENSG00000166377	ATP9B	0.218674	1.97487	0.103	0.131	1
ENSG00000286192	NA	0.218851	1.45235	0.124	0.075	1
ENSG00000234961	NA	0.218923	0.451213	0.237	0.215	1
ENSG00000204177	BMS1P1	0.219042	0.610699	0.113	0.056	1
ENSG00000089157	RPLP0	0.219292	-0.308392	0.701	0.804	1
ENSG00000175354	PTPN2	0.219505	-2.24363	0.062	0.103	1
ENSG00000155926	SLA	0.219549	2.19473	0.134	0.084	1
ENSG00000198211	NA	0.219629	-0.508503	0.041	0.103	1
ENSG00000214810	CYCSP55	0.220091	1.00807	0.103	0.065	1
ENSG00000206147	RPL23AP57	0.220384	-0.492318	0.371	0.486	1
ENSG00000160613	PCSK7	0.220558	0.775363	0.186	0.121	1
ENSG00000255443	CD44-AS1	0.221421	0.432792	0.155	0.084	1
ENSG00000172613	RAD9A	0.221468	-0.423773	0.103	0.159	1
ENSG00000178567	EPM2AIP1	0.221646	1.54594	0.175	0.093	1
ENSG00000234975	FTH1P2	0.221791	-0.415154	0.567	0.626	1
ENSG00000229124	VIM-AS1	0.221898	0.485227	0.175	0.168	1
ENSG00000113263	ITK	0.222027	-0.790373	0.155	0.252	1
ENSG00000166479	TMX3	0.222906	0.555515	0.124	0.065	1
ENSG00000101577	LPIN2	0.223536	0.300125	0.072	0.103	1
ENSG00000076641	PAG1	0.223585	1.17561	0.227	0.196	1
ENSG00000141568	FOXK2	0.223797	-2.95108	0.041	0.103	1
ENSG00000182149	IST1	0.224084	-0.377911	0.196	0.14	1
ENSG00000103351	CLUAP1	0.224812	1.00799	0.113	0.056	1
ENSG00000234589	NA	0.225464	-0.443408	0.825	0.86	1
ENSG00000243445	NA	0.225617	1.93181	0.196	0.299	1
ENSG00000214653	HNRNPA3P3	0.225932	-0.86374	0.041	0.103	1
ENSG00000275066	SYNRG	0.226692	1.74571	0.165	0.206	1
ENSG00000152256	PDK1	0.226754	-1.32989	0.052	0.103	1
ENSG00000129518	EAPP	0.226977	0.389898	0.124	0.065	1
ENSG00000068912	ERLEC1	0.227548	3.24336	0.124	0.065	1
ENSG00000243317	STMP1	0.227791	-0.939446	0.041	0.103	1
ENSG00000276418	NA	0.227818	-0.85706	0.041	0.103	1
ENSG00000144895	EIF2A	0.228092	-1.75722	0.062	0.103	1
ENSG00000249119	MTND6P4	0.228603	-0.285867	0.629	0.738	1
ENSG00000125991	ERGIC3	0.228617	-0.272735	0.072	0.121	1
ENSG00000138777	PPA2	0.228644	-0.277355	0.041	0.103	1
ENSG00000169375	SIN3A	0.228758	1.98948	0.124	0.056	1
ENSG00000211786	TRAV8-2	0.22917	-1.51167	0.041	0.103	1
ENSG00000100450	GZMH	0.229445	1.50212	0.103	0.075	1
ENSG00000169220	RGS14	0.230009	-2.69963	0.052	0.103	1
ENSG00000256427	NA	0.230315	2.29211	0.124	0.065	1
ENSG00000129347	KRI1	0.230399	0.254476	0.124	0.056	1
ENSG00000136490	LIMD2	0.230559	-0.276072	0.165	0.234	1
ENSG00000270149	NA	0.230957	0.406043	0.082	0.159	1
ENSG00000231043	NA	0.230959	-0.535311	0.186	0.196	1
ENSG00000079335	CDC14A	0.231962	0.607392	0.082	0.159	1
ENSG00000108559	NUP88	0.232064	-0.701733	0.082	0.15	1
ENSG00000167699	GLOD4	0.232508	1.29349	0.134	0.14	1
ENSG00000109452	INPP4B	0.232767	-1.19396	0.103	0.187	1
ENSG00000254759	NAP1L1P1	0.232781	-0.39227	0.103	0.187	1
ENSG00000251474	RPL32P3	0.233534	3.68642	0.124	0.084	1
ENSG00000139746	RBM26	0.234195	-1.2398	0.113	0.196	1
ENSG00000180370	PAK2	0.234338	-0.63708	0.144	0.15	1
ENSG00000089248	ERP29	0.235142	-0.964109	0.082	0.159	1
ENSG00000138757	G3BP2	0.236093	-1.19632	0.072	0.14	1
ENSG00000166136	NDUFB8	0.2364	-0.745799	0.165	0.215	1
ENSG00000263001	GTF2I	0.236818	1.08319	0.144	0.121	1
ENSG00000215837	SDHAP2	0.237239	0.828783	0.072	0.112	1
ENSG00000223583	NA	0.237267	-0.36746	0.216	0.308	1
ENSG00000236148	RPL23AP37	0.237803	-0.273483	0.33	0.299	1
ENSG00000268400	NA	0.237814	-0.293821	0.175	0.206	1
ENSG00000243927	MRPS6	0.238035	-0.41003	0.144	0.224	1
ENSG00000241837	ATP5PO	0.238107	-0.5773	0.113	0.196	1
ENSG00000015479	MATR3	0.238361	-1.48797	0.196	0.271	1
ENSG00000115904	SOS1	0.238814	2.33774	0.144	0.112	1
ENSG00000169100	SLC25A6	0.240158	-0.987969	0.093	0.168	1
ENSG00000123009	NME2P1	0.240172	-0.492574	0.072	0.131	1
ENSG00000161011	SQSTM1	0.240177	-0.272625	0.082	0.159	1
ENSG00000255857	PXN-AS1	0.240965	1.986	0.093	0.121	1
ENSG00000256771	ZNF253	0.241332	-4.20956	0.165	0.121	1
ENSG00000096060	FKBP5	0.241604	1.2007	0.093	0.159	1
ENSG00000143401	ANP32E	0.241626	1.10264	0.093	0.14	1
ENSG00000130305	NSUN5	0.241639	1.03496	0.134	0.075	1
ENSG00000198818	SFT2D1	0.241874	-0.944319	0.082	0.159	1
ENSG00000204406	MBD5	0.241991	2.21475	0.103	0.047	1
ENSG00000196873	CBWD3	0.242298	0.453546	0.299	0.215	1
ENSG00000225770	RPS29P3	0.242316	-0.302748	0.196	0.271	1
ENSG00000118579	MED28	0.242823	1.83772	0.134	0.065	1
ENSG00000149357	LAMTOR1	0.242857	0.69437	0.144	0.084	1
ENSG00000127603	MACF1	0.243067	0.550397	0.247	0.308	1
ENSG00000042445	RETSAT	0.243294	-2.28112	0.082	0.15	1
ENSG00000108010	GLRX3	0.244199	-0.666714	0.062	0.131	1
ENSG00000073969	NSF	0.244649	-0.255334	0.134	0.075	1
ENSG00000114354	TFG	0.244859	-2.23337	0.062	0.103	1
ENSG00000244380	NA	0.245557	0.409169	0.577	0.598	1
ENSG00000135842	NIBAN1	0.246226	0.809545	0.144	0.075	1
ENSG00000186395	KRT10	0.246905	2.35796	0.134	0.065	1
ENSG00000229349	ACTG1P9	0.246928	-0.276511	0.113	0.196	1
ENSG00000232858	RPL34P27	0.247398	-0.780058	0.639	0.71	1
ENSG00000113312	TTC1	0.248157	-0.555967	0.052	0.112	1
ENSG00000277072	STAG3L2	0.248323	0.759629	0.103	0.075	1
ENSG00000243256	RPL30P14	0.248323	-0.369607	0.227	0.318	1
ENSG00000116001	TIA1	0.249457	-0.940093	0.113	0.112	1
ENSG00000055130	CUL1	0.249752	0.775758	0.134	0.065	1
ENSG00000253729	PRKDC	0.250145	1.13698	0.155	0.187	1
ENSG00000231416	NA	0.250175	-0.286979	0.309	0.262	1
ENSG00000196419	XRCC6	0.250312	-0.69931	0.134	0.206	1
ENSG00000265118	NA	0.250335	-0.4479	0.216	0.28	1
ENSG00000135905	DOCK10	0.250661	-1.14388	0.103	0.14	1
ENSG00000230449	RPL7P4	0.251186	-0.339251	0.268	0.308	1
ENSG00000213300	HNRNPA3P6	0.251603	-1.4286	0.062	0.112	1
ENSG00000168291	PDHB	0.251751	0.410159	0.103	0.14	1
ENSG00000166949	SMAD3	0.251951	1.31105	0.206	0.121	1
ENSG00000234093	RPS15AP11	0.252214	-0.353577	0.196	0.28	1
ENSG00000112200	ZNF451	0.252445	-1.3958	0.124	0.15	1
ENSG00000060339	CCAR1	0.252811	-1.31155	0.082	0.112	1
ENSG00000023445	BIRC3	0.253026	-0.319454	0.32	0.28	1
ENSG00000153201	RANBP2	0.253443	0.61451	0.258	0.243	1
ENSG00000204267	TAP2	0.254298	1.13493	0.062	0.103	1
ENSG00000210135	MT-TN	0.254589	0.377292	0.711	0.617	1
ENSG00000198743	SLC5A3	0.254857	-0.688938	0.165	0.234	1
ENSG00000163635	ATXN7	0.254926	-0.689974	0.175	0.234	1
ENSG00000214460	TPT1P6	0.255	-0.415574	0.289	0.336	1
ENSG00000164031	DNAJB14	0.255012	1.86918	0.165	0.103	1
ENSG00000114331	ACAP2	0.255232	1.27628	0.237	0.15	1
ENSG00000162194	LBHD1	0.255261	-1.17257	0.072	0.131	1
ENSG00000225558	UBE2D3P2	0.255307	-0.430808	0.093	0.14	1
[truncated: 1,592 more rows]
