# Supplementary material for: Potent latency reversal by Tat RNA-containing nanoparticle enables multi-omic analysis of the HIV-1 reservoir
Source: Nat Commun. 2023 Dec 18;14:8397. doi: 10.1038/s41467-023-44020-5 (PMC10728105; doi:10.1038/s41467-023-44020-5)
Supplement: Supplementary file 9 — Supplementary Data 6 [file 41467_2023_44020_MOESM9_ESM.xlsx]

## Sheet: GSEA_GO
	setSize	enrichmentScore	NES	pvalue	p.adjust	qvalue	rank	leading_edge	core_enrichment
GOBP_CYTOPLASMIC_TRANSLATION	131	-0.862227	-2.54898	1e-10	1.0215e-07	9.71053e-08	432	tags=57%, list=4%, signal=56%	ENSG00000149273/ENSG00000156976/ENSG00000168028/ENSG00000213741/ENSG00000142541/ENSG00000145592/ENSG00000177954/ENSG00000231500/ENSG00000009307/ENSG00000109475/ENSG00000089157/ENSG00000063046/ENSG00000144713/ENSG00000105193/ENSG00000197756/ENSG00000161016/ENSG00000164587/ENSG00000142937/ENSG00000233927/ENSG00000116251/ENSG00000108107/ENSG00000063177/ENSG00000182774/ENSG00000174444/ENSG00000229117…
GOBP_PEPTIDE_BIOSYNTHETIC_PROCESS	471	-0.613393	-1.90025	1e-10	1.0215e-07	9.71053e-08	1637	tags=33%, list=14%, signal=29%	ENSG00000063854/ENSG00000134146/ENSG00000205609/ENSG00000140694/ENSG00000070785/ENSG00000096080/ENSG00000166986/ENSG00000170515/ENSG00000137288/ENSG00000179115/ENSG00000066044/ENSG00000090861/ENSG00000149100/ENSG00000165525/ENSG00000102317/ENSG00000134684/ENSG00000130813/ENSG00000114503/ENSG00000164347/ENSG00000062582/ENSG00000055917/ENSG00000174173/ENSG00000111640/ENSG00000112110/ENSG00000185728…
GOBP_RIBOSOME_ASSEMBLY	45	-0.807727	-2.13742	6.13425e-10	2.54456e-07	2.4189e-07	1142	tags=51%, list=10%, signal=46%	ENSG00000144895/ENSG00000126524/ENSG00000213553/ENSG00000215301/ENSG00000079246/ENSG00000185088/ENSG00000132603/ENSG00000168028/ENSG00000177954/ENSG00000089157/ENSG00000164587/ENSG00000233927/ENSG00000172809/ENSG00000089009/ENSG00000142676/ENSG00000083845/ENSG00000100316/ENSG00000115268/ENSG00000198242/ENSG00000122406/ENSG00000181163/ENSG00000114391/ENSG00000147403
GOBP_RIBOSOMAL_LARGE_SUBUNIT_BIOGENESIS	57	-0.776641	-2.11406	5.81382e-10	2.54456e-07	2.4189e-07	736	tags=39%, list=6%, signal=36%	ENSG00000117133/ENSG00000198301/ENSG00000100138/ENSG00000132603/ENSG00000171490/ENSG00000089157/ENSG00000172809/ENSG00000182899/ENSG00000089009/ENSG00000142676/ENSG00000136942/ENSG00000198755/ENSG00000148303/ENSG00000100316/ENSG00000147604/ENSG00000188846/ENSG00000161970/ENSG00000198242/ENSG00000122406/ENSG00000181163/ENSG00000114391/ENSG00000147403
GOBP_RIBOSOME_BIOGENESIS	217	-0.593886	-1.80284	6.22751e-10	2.54456e-07	2.4189e-07	775	tags=24%, list=7%, signal=23%	ENSG00000119285/ENSG00000213553/ENSG00000215301/ENSG00000079246/ENSG00000172183/ENSG00000117133/ENSG00000185088/ENSG00000198301/ENSG00000164163/ENSG00000100138/ENSG00000011260/ENSG00000132603/ENSG00000171490/ENSG00000129460/ENSG00000147679/ENSG00000213782/ENSG00000168028/ENSG00000089048/ENSG00000177954/ENSG00000089157/ENSG00000105193/ENSG00000126749/ENSG00000164587/ENSG00000142937/ENSG00000233927…
GOBP_RIBOSOMAL_SMALL_SUBUNIT_BIOGENESIS	51	-0.785483	-2.1117	1.84669e-09	6.28797e-07	5.97744e-07	775	tags=45%, list=7%, signal=42%	ENSG00000119285/ENSG00000079246/ENSG00000185088/ENSG00000100138/ENSG00000129460/ENSG00000147679/ENSG00000168028/ENSG00000177954/ENSG00000105193/ENSG00000126749/ENSG00000164587/ENSG00000142937/ENSG00000233927/ENSG00000182774/ENSG00000172809/ENSG00000171863/ENSG00000138326/ENSG00000083845/ENSG00000115268/ENSG00000171858/ENSG00000137154/ENSG00000181163/ENSG00000118181
GOBP_RIBONUCLEOPROTEIN_COMPLEX_BIOGENESIS	317	-0.520744	-1.60109	1.85723e-07	5.42045e-05	5.15276e-05	2857	tags=41%, list=25%, signal=31%	ENSG00000119616/ENSG00000117597/ENSG00000172062/ENSG00000158526/ENSG00000113360/ENSG00000114316/ENSG00000169217/ENSG00000087269/ENSG00000205571/ENSG00000178896/ENSG00000124562/ENSG00000163811/ENSG00000113460/ENSG00000164346/ENSG00000165732/ENSG00000188976/ENSG00000108561/ENSG00000160818/ENSG00000039123/ENSG00000003756/ENSG00000137876/ENSG00000240682/ENSG00000141101/ENSG00000139218/ENSG00000171806…
GOBP_INSULIN_SECRETION	53	0.578919	2.05543	2.60711e-05	0.00587876	0.00558843	239	tags=9%, list=2%, signal=9%	ENSG00000271503/ENSG00000135046/ENSG00000196126/ENSG00000118418/ENSG00000111537
GOBP_RRNA_METABOLIC_PROCESS	180	-0.533616	-1.60867	2.55285e-05	0.00587876	0.00558843	1959	tags=31%, list=17%, signal=26%	ENSG00000148843/ENSG00000122085/ENSG00000083520/ENSG00000278053/ENSG00000108592/ENSG00000177971/ENSG00000102309/ENSG00000125630/ENSG00000107371/ENSG00000127311/ENSG00000104872/ENSG00000272047/ENSG00000166986/ENSG00000170515/ENSG00000171311/ENSG00000106723/ENSG00000105202/ENSG00000273611/ENSG00000173113/ENSG00000126524/ENSG00000119285/ENSG00000172183/ENSG00000117133/ENSG00000100138/ENSG00000011260…
GOBP_NON_MEMBRANE_BOUNDED_ORGANELLE_ASSEMBLY	216	-0.5257	-1.59598	2.87751e-05	0.00587876	0.00558843	2966	tags=40%, list=26%, signal=30%	ENSG00000171720/ENSG00000114166/ENSG00000116001/ENSG00000173821/ENSG00000185721/ENSG00000173273/ENSG00000082515/ENSG00000125107/ENSG00000136279/ENSG00000112701/ENSG00000168488/ENSG00000147894/ENSG00000113460/ENSG00000072501/ENSG00000108561/ENSG00000115561/ENSG00000141551/ENSG00000103995/ENSG00000108055/ENSG00000176225/ENSG00000213397/ENSG00000151414/ENSG00000083535/ENSG00000143569/ENSG00000130640…
GOBP_SIGNAL_TRANSDUCTION_BY_P53_CLASS_MEDIATOR	92	-0.598047	-1.71301	4.37109e-05	0.00811831	0.00771738	1479	tags=32%, list=13%, signal=28%	ENSG00000048392/ENSG00000183255/ENSG00000163349/ENSG00000004487/ENSG00000187555/ENSG00000165782/ENSG00000163565/ENSG00000163564/ENSG00000085224/ENSG00000136997/ENSG00000164054/ENSG00000127334/ENSG00000101843/ENSG00000197579/ENSG00000185088/ENSG00000182831/ENSG00000103194/ENSG00000240972/ENSG00000145592/ENSG00000136536/ENSG00000171863/ENSG00000142676/ENSG00000008988/ENSG00000169567/ENSG00000108654…
GOBP_GRANULOCYTE_MIGRATION	47	0.607509	2.0817	7.52608e-05	0.0119829	0.0113911	401	tags=23%, list=3%, signal=23%	ENSG00000271503/ENSG00000002586/ENSG00000135046/ENSG00000019582/ENSG00000143184/ENSG00000160593/ENSG00000143185/ENSG00000217555/ENSG00000105851/ENSG00000153898/ENSG00000275302
GOBP_MYELOID_LEUKOCYTE_MIGRATION	64	0.548027	1.99906	7.62495e-05	0.0119829	0.0113911	401	tags=20%, list=3%, signal=20%	ENSG00000271503/ENSG00000002586/ENSG00000135046/ENSG00000019582/ENSG00000143184/ENSG00000270136/ENSG00000160593/ENSG00000143185/ENSG00000217555/ENSG00000158747/ENSG00000105851/ENSG00000153898/ENSG00000275302
GOBP_TRANSLATIONAL_ELONGATION	40	-0.682537	-1.77107	0.000173009	0.0235638	0.0224001	1623	tags=40%, list=14%, signal=34%	ENSG00000134146/ENSG00000090861/ENSG00000165525/ENSG00000130813/ENSG00000164347/ENSG00000187742/ENSG00000178952/ENSG00000143742/ENSG00000167658/ENSG00000156256/ENSG00000156508/ENSG00000196205/ENSG00000104529/ENSG00000254772/ENSG00000114942/ENSG00000204628
GOBP_NCRNA_PROCESSING	258	-0.484517	-1.48118	0.000168837	0.0235638	0.0224001	1959	tags=26%, list=17%, signal=22%	ENSG00000148843/ENSG00000037474/ENSG00000122085/ENSG00000083520/ENSG00000278053/ENSG00000108592/ENSG00000177971/ENSG00000102309/ENSG00000115970/ENSG00000198860/ENSG00000107371/ENSG00000127311/ENSG00000104872/ENSG00000167264/ENSG00000272047/ENSG00000164941/ENSG00000140694/ENSG00000170515/ENSG00000090861/ENSG00000138614/ENSG00000171311/ENSG00000105202/ENSG00000174173/ENSG00000273611/ENSG00000198874…
GOBP_REGULATION_OF_INSULIN_SECRETION	41	0.593029	1.9601	0.000219044	0.0279692	0.0265879	239	tags=10%, list=2%, signal=10%	ENSG00000271503/ENSG00000196126/ENSG00000118418/ENSG00000111537
GOBP_POSITIVE_REGULATION_OF_PHOSPHATIDYLINOSITOL_3_KINASE_SIGNALING	23	0.71171	2.05533	0.000253947	0.028641	0.0272266	845	tags=26%, list=7%, signal=24%	ENSG00000271503/ENSG00000126264/ENSG00000187764/ENSG00000180353/ENSG00000114062/ENSG00000110395
GOBP_REGULATION_OF_ALPHA_BETA_T_CELL_DIFFERENTIATION	32	0.632731	1.97161	0.000258549	0.028641	0.0272266	239	tags=22%, list=2%, signal=21%	ENSG00000135046/ENSG00000196126/ENSG00000176083/ENSG00000163513/ENSG00000020633/ENSG00000204287/ENSG00000111537
GOBP_NEUTROPHIL_MIGRATION	41	0.587338	1.94129	0.000275895	0.028641	0.0272266	401	tags=24%, list=3%, signal=24%	ENSG00000271503/ENSG00000002586/ENSG00000019582/ENSG00000143184/ENSG00000160593/ENSG00000143185/ENSG00000217555/ENSG00000105851/ENSG00000153898/ENSG00000275302
GOBP_RIBONUCLEOPROTEIN_COMPLEX_SUBUNIT_ORGANIZATION	144	-0.53501	-1.59396	0.000280382	0.028641	0.0272266	929	tags=19%, list=8%, signal=17%	ENSG00000213553/ENSG00000080824/ENSG00000079246/ENSG00000124193/ENSG00000185088/ENSG00000100138/ENSG00000125743/ENSG00000168028/ENSG00000142541/ENSG00000079785/ENSG00000177954/ENSG00000089157/ENSG00000063046/ENSG00000164587/ENSG00000233927/ENSG00000172809/ENSG00000168066/ENSG00000089009/ENSG00000142676/ENSG00000100650/ENSG00000083845/ENSG00000100316/ENSG00000115268/ENSG00000198242/ENSG00000122406…
GOBP_REGULATION_OF_LIPASE_ACTIVITY	22	0.704644	2.02409	0.00033682	0.0286718	0.0272558	8	tags=9%, list=0%, signal=9%	ENSG00000271503/ENSG00000135046
GOBP_REGULATION_OF_PEPTIDE_TRANSPORT	49	0.544016	1.87502	0.00033522	0.0286718	0.0272558	239	tags=10%, list=2%, signal=10%	ENSG00000271503/ENSG00000196126/ENSG00000019582/ENSG00000118418/ENSG00000111537
GOBP_PEPTIDE_TRANSPORT	69	0.489351	1.80318	0.000298469	0.0286718	0.0272558	239	tags=9%, list=2%, signal=9%	ENSG00000271503/ENSG00000135046/ENSG00000196126/ENSG00000019582/ENSG00000118418/ENSG00000111537
GOBP_MONONUCLEAR_CELL_MIGRATION	69	0.488195	1.79892	0.00032355	0.0286718	0.0272558	401	tags=19%, list=3%, signal=18%	ENSG00000271503/ENSG00000002586/ENSG00000135046/ENSG00000143184/ENSG00000270136/ENSG00000160593/ENSG00000143185/ENSG00000217555/ENSG00000158747/ENSG00000005844/ENSG00000115232/ENSG00000105851/ENSG00000275302
GOBP_REGULATION_OF_PHOSPHATIDYLINOSITOL_3_KINASE_SIGNALING	36	0.589558	1.90767	0.000367437	0.030027	0.0285441	845	tags=19%, list=7%, signal=18%	ENSG00000271503/ENSG00000126264/ENSG00000187764/ENSG00000180353/ENSG00000109062/ENSG00000114062/ENSG00000110395
GOBP_REGULATION_OF_HORMONE_SECRETION	62	0.503041	1.86098	0.000439201	0.0345111	0.0328067	239	tags=8%, list=2%, signal=8%	ENSG00000271503/ENSG00000135046/ENSG00000196126/ENSG00000118418/ENSG00000111537
GOBP_REGULATION_OF_LEUKOCYTE_MIGRATION	75	0.484708	1.81979	0.000510501	0.0386279	0.0367202	401	tags=15%, list=3%, signal=14%	ENSG00000271503/ENSG00000002586/ENSG00000135046/ENSG00000019582/ENSG00000143184/ENSG00000270136/ENSG00000143185/ENSG00000186810/ENSG00000158747/ENSG00000115232/ENSG00000275302
GOBP_GRANULOCYTE_CHEMOTAXIS	37	0.598717	1.93698	0.000693133	0.04883	0.0464185	401	tags=24%, list=3%, signal=24%	ENSG00000271503/ENSG00000135046/ENSG00000019582/ENSG00000143184/ENSG00000160593/ENSG00000143185/ENSG00000217555/ENSG00000105851/ENSG00000275302
GOBP_REGULATION_OF_SIGNAL_TRANSDUCTION_BY_P53_CLASS_MEDIATOR	62	-0.608121	-1.66885	0.000685511	0.04883	0.0464185	1479	tags=34%, list=13%, signal=30%	ENSG00000048392/ENSG00000183255/ENSG00000004487/ENSG00000187555/ENSG00000165782/ENSG00000163564/ENSG00000136997/ENSG00000127334/ENSG00000101843/ENSG00000182831/ENSG00000240972/ENSG00000145592/ENSG00000136536/ENSG00000171863/ENSG00000142676/ENSG00000008988/ENSG00000108654/ENSG00000115268/ENSG00000161970/ENSG00000122406/ENSG00000125691
GOBP_PHOSPHATIDYLINOSITOL_3_KINASE_SIGNALING	53	0.497674	1.76697	0.000727612	0.0495504	0.0471033	845	tags=21%, list=7%, signal=19%	ENSG00000271503/ENSG00000126264/ENSG00000105851/ENSG00000170852/ENSG00000068903/ENSG00000187764/ENSG00000180353/ENSG00000109062/ENSG00000117281/ENSG00000114062/ENSG00000110395

## Sheet: GSEA_canonical
	setSize	enrichmentScore	NES	pvalue	p.adjust	qvalue	rank	leading_edge	core_enrichment
WP_CYTOPLASMIC_RIBOSOMAL_PROTEINS	87	-0.951132	-2.7104	1e-10	5.45556e-09	5.33918e-09	432	tags=84%, list=4%, signal=81%	ENSG00000149273/ENSG00000168028/ENSG00000213741/ENSG00000142541/ENSG00000145592/ENSG00000177954/ENSG00000231500/ENSG00000109475/ENSG00000089157/ENSG00000144713/ENSG00000105193/ENSG00000197756/ENSG00000161016/ENSG00000164587/ENSG00000142937/ENSG00000233927/ENSG00000116251/ENSG00000108107/ENSG00000063177/ENSG00000182774/ENSG00000174444/ENSG00000229117/ENSG00000172809/ENSG00000171863/ENSG00000182899…
REACTOME_EUKARYOTIC_TRANSLATION_ELONGATION	91	-0.94598	-2.704	1e-10	5.45556e-09	5.33918e-09	432	tags=86%, list=4%, signal=83%	ENSG00000149273/ENSG00000168028/ENSG00000213741/ENSG00000142541/ENSG00000145592/ENSG00000177954/ENSG00000231500/ENSG00000109475/ENSG00000089157/ENSG00000144713/ENSG00000105193/ENSG00000197756/ENSG00000161016/ENSG00000156508/ENSG00000164587/ENSG00000142937/ENSG00000233927/ENSG00000116251/ENSG00000108107/ENSG00000063177/ENSG00000182774/ENSG00000174444/ENSG00000229117/ENSG00000172809/ENSG00000171863…
KEGG_RIBOSOME	86	-0.947019	-2.69563	1e-10	5.45556e-09	5.33918e-09	432	tags=85%, list=4%, signal=82%	ENSG00000149273/ENSG00000168028/ENSG00000213741/ENSG00000142541/ENSG00000145592/ENSG00000177954/ENSG00000231500/ENSG00000109475/ENSG00000089157/ENSG00000144713/ENSG00000105193/ENSG00000197756/ENSG00000161016/ENSG00000142937/ENSG00000233927/ENSG00000116251/ENSG00000108107/ENSG00000063177/ENSG00000182774/ENSG00000174444/ENSG00000229117/ENSG00000172809/ENSG00000171863/ENSG00000182899/ENSG00000162244…
REACTOME_RESPONSE_OF_EIF2AK4_GCN2_TO_AMINO_ACID_DEFICIENCY	96	-0.931994	-2.66526	1e-10	5.45556e-09	5.33918e-09	432	tags=77%, list=4%, signal=75%	ENSG00000149273/ENSG00000168028/ENSG00000213741/ENSG00000142541/ENSG00000145592/ENSG00000177954/ENSG00000231500/ENSG00000109475/ENSG00000089157/ENSG00000144713/ENSG00000105193/ENSG00000197756/ENSG00000161016/ENSG00000164587/ENSG00000142937/ENSG00000233927/ENSG00000116251/ENSG00000108107/ENSG00000063177/ENSG00000182774/ENSG00000174444/ENSG00000229117/ENSG00000172809/ENSG00000171863/ENSG00000182899…
REACTOME_NONSENSE_MEDIATED_DECAY_NMD	110	-0.913805	-2.66187	1e-10	5.45556e-09	5.33918e-09	432	tags=68%, list=4%, signal=66%	ENSG00000149273/ENSG00000168028/ENSG00000213741/ENSG00000142541/ENSG00000145592/ENSG00000177954/ENSG00000231500/ENSG00000109475/ENSG00000089157/ENSG00000144713/ENSG00000105193/ENSG00000197756/ENSG00000161016/ENSG00000164587/ENSG00000142937/ENSG00000233927/ENSG00000116251/ENSG00000108107/ENSG00000063177/ENSG00000182774/ENSG00000174444/ENSG00000229117/ENSG00000172809/ENSG00000171863/ENSG00000189266…
REACTOME_SELENOAMINO_ACID_METABOLISM	104	-0.910814	-2.62946	1e-10	5.45556e-09	5.33918e-09	432	tags=71%, list=4%, signal=69%	ENSG00000149273/ENSG00000168028/ENSG00000213741/ENSG00000142541/ENSG00000145592/ENSG00000177954/ENSG00000231500/ENSG00000109475/ENSG00000089157/ENSG00000144713/ENSG00000105193/ENSG00000197756/ENSG00000161016/ENSG00000164587/ENSG00000142937/ENSG00000233927/ENSG00000116251/ENSG00000108107/ENSG00000063177/ENSG00000182774/ENSG00000174444/ENSG00000229117/ENSG00000172809/ENSG00000171863/ENSG00000182899…
REACTOME_SRP_DEPENDENT_COTRANSLATIONAL_PROTEIN_TARGETING_TO_MEMBRANE	111	-0.900421	-2.62317	1e-10	5.45556e-09	5.33918e-09	432	tags=68%, list=4%, signal=67%	ENSG00000149273/ENSG00000168028/ENSG00000213741/ENSG00000142541/ENSG00000145592/ENSG00000177954/ENSG00000231500/ENSG00000109475/ENSG00000089157/ENSG00000144713/ENSG00000118705/ENSG00000105193/ENSG00000197756/ENSG00000161016/ENSG00000164587/ENSG00000142937/ENSG00000233927/ENSG00000116251/ENSG00000108107/ENSG00000063177/ENSG00000182774/ENSG00000174444/ENSG00000229117/ENSG00000172809/ENSG00000171863…
REACTOME_EUKARYOTIC_TRANSLATION_INITIATION	116	-0.893153	-2.60748	1e-10	5.45556e-09	5.33918e-09	432	tags=66%, list=4%, signal=65%	ENSG00000149273/ENSG00000156976/ENSG00000168028/ENSG00000213741/ENSG00000142541/ENSG00000145592/ENSG00000177954/ENSG00000231500/ENSG00000109475/ENSG00000089157/ENSG00000063046/ENSG00000144713/ENSG00000105193/ENSG00000197756/ENSG00000161016/ENSG00000164587/ENSG00000142937/ENSG00000233927/ENSG00000116251/ENSG00000108107/ENSG00000063177/ENSG00000182774/ENSG00000174444/ENSG00000229117/ENSG00000172809…
REACTOME_CELLULAR_RESPONSE_TO_STARVATION	130	-0.868546	-2.55216	1e-10	5.45556e-09	5.33918e-09	432	tags=57%, list=4%, signal=55%	ENSG00000149273/ENSG00000168028/ENSG00000213741/ENSG00000142541/ENSG00000145592/ENSG00000177954/ENSG00000231500/ENSG00000109475/ENSG00000089157/ENSG00000144713/ENSG00000105193/ENSG00000197756/ENSG00000161016/ENSG00000164587/ENSG00000142937/ENSG00000233927/ENSG00000116251/ENSG00000108107/ENSG00000063177/ENSG00000182774/ENSG00000174444/ENSG00000229117/ENSG00000172809/ENSG00000171863/ENSG00000182899…
REACTOME_INFLUENZA_INFECTION	149	-0.838229	-2.4721	1e-10	5.45556e-09	5.33918e-09	432	tags=52%, list=4%, signal=50%	ENSG00000149273/ENSG00000168028/ENSG00000213741/ENSG00000142541/ENSG00000145592/ENSG00000108424/ENSG00000177954/ENSG00000231500/ENSG00000109475/ENSG00000089157/ENSG00000144713/ENSG00000105193/ENSG00000197756/ENSG00000161016/ENSG00000164587/ENSG00000142937/ENSG00000233927/ENSG00000116251/ENSG00000108107/ENSG00000063177/ENSG00000182774/ENSG00000174444/ENSG00000229117/ENSG00000172809/ENSG00000171863…
REACTOME_RRNA_PROCESSING	168	-0.829693	-2.46298	1e-10	5.45556e-09	5.33918e-09	634	tags=48%, list=6%, signal=46%	ENSG00000100138/ENSG00000011260/ENSG00000132603/ENSG00000163938/ENSG00000213782/ENSG00000149273/ENSG00000168028/ENSG00000213741/ENSG00000142541/ENSG00000145592/ENSG00000177954/ENSG00000231500/ENSG00000109475/ENSG00000089157/ENSG00000144713/ENSG00000105193/ENSG00000197756/ENSG00000161016/ENSG00000126749/ENSG00000164587/ENSG00000142937/ENSG00000233927/ENSG00000116251/ENSG00000108107/ENSG00000063177…
REACTOME_REGULATION_OF_EXPRESSION_OF_SLITS_AND_ROBOS	151	-0.826131	-2.43945	1e-10	5.45556e-09	5.33918e-09	546	tags=52%, list=5%, signal=50%	ENSG00000240065/ENSG00000161057/ENSG00000100519/ENSG00000149273/ENSG00000168028/ENSG00000213741/ENSG00000142541/ENSG00000145592/ENSG00000177954/ENSG00000231500/ENSG00000109475/ENSG00000089157/ENSG00000144713/ENSG00000105193/ENSG00000197756/ENSG00000161016/ENSG00000164587/ENSG00000100911/ENSG00000142937/ENSG00000233927/ENSG00000116251/ENSG00000108107/ENSG00000063177/ENSG00000182774/ENSG00000174444…
REACTOME_SIGNALING_BY_ROBO_RECEPTORS	175	-0.795629	-2.36812	1e-10	5.45556e-09	5.33918e-09	708	tags=47%, list=6%, signal=45%	ENSG00000185088/ENSG00000184613/ENSG00000125351/ENSG00000121966/ENSG00000240065/ENSG00000161057/ENSG00000100519/ENSG00000149273/ENSG00000108518/ENSG00000168028/ENSG00000213741/ENSG00000142541/ENSG00000145592/ENSG00000177954/ENSG00000231500/ENSG00000109475/ENSG00000089157/ENSG00000144713/ENSG00000105193/ENSG00000197756/ENSG00000161016/ENSG00000164587/ENSG00000100911/ENSG00000142937/ENSG00000233927…
REACTOME_ACTIVATION_OF_THE_MRNA_UPON_BINDING_OF_THE_CAP_BINDING_COMPLEX_AND_EIFS_AND_SUBSEQUENT_BINDING_TO_43S	59	-0.858432	-2.35165	1e-10	5.45556e-09	5.33918e-09	734	tags=63%, list=6%, signal=59%	ENSG00000147677/ENSG00000161960/ENSG00000185088/ENSG00000149273/ENSG00000156976/ENSG00000168028/ENSG00000213741/ENSG00000177954/ENSG00000231500/ENSG00000063046/ENSG00000105193/ENSG00000164587/ENSG00000142937/ENSG00000233927/ENSG00000182774/ENSG00000171863/ENSG00000104408/ENSG00000008988/ENSG00000140988/ENSG00000138326/ENSG00000124614/ENSG00000142534/ENSG00000145425/ENSG00000143947/ENSG00000083845…
REACTOME_METABOLISM_OF_AMINO_ACIDS_AND_DERIVATIVES	212	-0.777763	-2.3339	1e-10	5.45556e-09	5.33918e-09	923	tags=43%, list=8%, signal=41%	ENSG00000108671/ENSG00000101843/ENSG00000167526/ENSG00000131467/ENSG00000031698/ENSG00000111897/ENSG00000164022/ENSG00000198431/ENSG00000185088/ENSG00000163644/ENSG00000115419/ENSG00000240065/ENSG00000168003/ENSG00000161057/ENSG00000215845/ENSG00000100519/ENSG00000149273/ENSG00000168028/ENSG00000213741/ENSG00000142541/ENSG00000145592/ENSG00000177954/ENSG00000231500/ENSG00000109475/ENSG00000089157…
REACTOME_TRANSLATION	258	-0.731895	-2.21747	1e-10	5.45556e-09	5.33918e-09	812	tags=36%, list=7%, signal=34%	ENSG00000114686/ENSG00000031698/ENSG00000167658/ENSG00000164022/ENSG00000147677/ENSG00000161960/ENSG00000185088/ENSG00000143436/ENSG00000112996/ENSG00000166562/ENSG00000149273/ENSG00000156976/ENSG00000168028/ENSG00000213741/ENSG00000142541/ENSG00000145592/ENSG00000177954/ENSG00000231500/ENSG00000109475/ENSG00000089157/ENSG00000063046/ENSG00000144713/ENSG00000118705/ENSG00000105193/ENSG00000197756…
REACTOME_NERVOUS_SYSTEM_DEVELOPMENT	297	-0.70725	-2.15598	1e-10	5.45556e-09	5.33918e-09	923	tags=33%, list=8%, signal=31%	ENSG00000108671/ENSG00000101843/ENSG00000167526/ENSG00000131467/ENSG00000080824/ENSG00000241685/ENSG00000152818/ENSG00000092820/ENSG00000185088/ENSG00000184613/ENSG00000125351/ENSG00000121966/ENSG00000075624/ENSG00000240065/ENSG00000100345/ENSG00000161057/ENSG00000163466/ENSG00000100519/ENSG00000149273/ENSG00000108518/ENSG00000168028/ENSG00000213741/ENSG00000142541/ENSG00000145592/ENSG00000177954…
REACTOME_DEVELOPMENTAL_BIOLOGY	421	-0.641571	-1.97062	1e-10	5.45556e-09	5.33918e-09	1040	tags=27%, list=9%, signal=26%	ENSG00000136997/ENSG00000266028/ENSG00000168002/ENSG00000118058/ENSG00000105258/ENSG00000108671/ENSG00000101843/ENSG00000167526/ENSG00000131467/ENSG00000080824/ENSG00000241685/ENSG00000152818/ENSG00000112237/ENSG00000092820/ENSG00000185088/ENSG00000184613/ENSG00000125351/ENSG00000197061/ENSG00000181222/ENSG00000121966/ENSG00000177565/ENSG00000075624/ENSG00000240065/ENSG00000100345/ENSG00000161057…
REACTOME_INTERFERON_ALPHA_BETA_SIGNALING	48	-0.782836	-2.07999	4.22244e-09	2.18234e-07	2.13578e-07	1104	tags=60%, list=10%, signal=55%	ENSG00000130303/ENSG00000142166/ENSG00000162645/ENSG00000185201/ENSG00000172183/ENSG00000134321/ENSG00000119922/ENSG00000132530/ENSG00000164163/ENSG00000204525/ENSG00000125347/ENSG00000157601/ENSG00000089127/ENSG00000142089/ENSG00000234745/ENSG00000111331/ENSG00000115415/ENSG00000111335/ENSG00000183486/ENSG00000185745/ENSG00000204642/ENSG00000204632/ENSG00000187608/ENSG00000119917/ENSG00000206341…
KEGG_LEISHMANIA_INFECTION	34	0.671019	2.1566	0.000193673	0.00950934	0.00930649	693	tags=38%, list=6%, signal=36%	ENSG00000231389/ENSG00000196126/ENSG00000223865/ENSG00000198502/ENSG00000204287/ENSG00000135341/ENSG00000111537/ENSG00000115232/ENSG00000166501/ENSG00000179344/ENSG00000027697/ENSG00000204257/ENSG00000172936
REACTOME_G_ALPHA_Q_SIGNALLING_EVENTS	49	0.560433	1.95908	0.000316868	0.0148174	0.0145013	598	tags=20%, list=5%, signal=19%	ENSG00000135046/ENSG00000139679/ENSG00000143184/ENSG00000090104/ENSG00000143185/ENSG00000186469/ENSG00000153933/ENSG00000069966/ENSG00000115904/ENSG00000133703
KEGG_NEUROACTIVE_LIGAND_RECEPTOR_INTERACTION	23	0.709744	2.10462	0.000499564	0.0222987	0.021823	353	tags=17%, list=3%, signal=17%	ENSG00000145649/ENSG00000139679/ENSG00000113580/ENSG00000168229
REACTOME_GPCR_LIGAND_BINDING	48	0.543407	1.88269	0.000846893	0.0361586	0.0353873	401	tags=23%, list=3%, signal=22%	ENSG00000271503/ENSG00000135046/ENSG00000139679/ENSG00000143184/ENSG00000143185/ENSG00000186810/ENSG00000186469/ENSG00000087460/ENSG00000069966/ENSG00000168229/ENSG00000275302
REACTOME_PEPTIDE_LIGAND_BINDING_RECEPTORS	22	0.681434	2.03626	0.0011621	0.0475494	0.0465351	401	tags=27%, list=3%, signal=26%	ENSG00000271503/ENSG00000135046/ENSG00000143184/ENSG00000143185/ENSG00000186810/ENSG00000275302
