# Supplementary material for: Potent latency reversal by Tat RNA-containing nanoparticle enables multi-omic analysis of the HIV-1 reservoir
Source: Nat Commun. 2023 Dec 18;14:8397. doi: 10.1038/s41467-023-44020-5 (PMC10728105; doi:10.1038/s41467-023-44020-5)
Supplement: Supplementary file 11 — Source Data [file 41467_2023_44020_MOESM11_ESM.xlsx]

## Sheet: Fig.1A-B
ID	Conditions	Freq. p24+ cells	Freq. p24+ cells per 10^6 CD4 T cells	Number of recorded CD4 T cells	Limit of detection	% relative to PMA/i	Viability
MRC15	24h_MRC015 - PMA/i.fcs	0.00231	23.1	1123997		1	74.5
	24h_MRC015 - NS.fcs	0	0	1373106	0.728276	0	84.2
	24h_MRC015 - DMSO.fcs	0	0	1474817	0.67805	0	82.4
	24h_MRC015 - HA L2.fcs	0	0	1413092	0.707668	0	80.8
	24h_MRC015 - Tat-LNP.fcs	0.0028	28	1497541		1.21212	82.1
	24h_MRC015 - PNB.fcs	0	0	1413654	0.707387	0	76.6
	24h_MRC015 - Tat-LNP/PNB.fcs	0.00644	64.4	1071224		2.78788	73.7
	48h_MRC015 - NS.fcs	0	0	1464949	0.682618	0	75.7
	48h_MRC015 - DMSO.fcs	0	0	1376745	0.726351	0	75.7
	48h_MRC015 - HA L2.fcs	0	0	1433291	0.697695	0	72.2
	48h_MRC015 - Tat-LNP.fcs	0.00354	35.4	1470497		1.53247	74.4
	48h_MRC015 - PNB.fcs	0	0	1145020	0.873347	0	55.8
	48h_MRC015 - Tat-LNP/PNB.fcs	0.00103	10.3	767415		0.445887	51.6
MRC04	24h_MRC004 PMA/i.fcs	0.000238	2.38	2935153		1	78
	24h_MRC004 NS.fcs	0	0	2046818	0.488563	0	88.5
	24h_MRC004 DMSO.fcs	0	0	1973392	0.506742	0	86.3
	24h_MRC004 HA L2.fcs	0	0	2069529	0.483202	0	86.8
	24h_MRC004 Tat-LNP.fcs	8.28e-05	0.828	3622381		0.347899	86.8
	24h_MRC004 PNB.fcs	0	0	1931966	0.517607	0	81
	24h_MRC004 Tat-LNP/PNB.fcs	0.00132	13.2	1966315		5.54622	79.2
	48h_MRC004 NS.fcs	0	0	1988253	0.502954	0	83.9
	48h_MRC004 DMSO.fcs	0	0	2103315	0.47544	0	84.3
	48h_MRC004 HA L2.fcs	0	0	2052000	0.487329	0	82.4
	48h_MRC004 Tat-LNP.fcs	0.000411	4.11	4140269		1.72689	83.2
	48h_MRC004 PNB.fcs	5.84e-05	0.584	1711171		0.245378	68.5
	48h_MRC004 Tat-LNP/PNB.fcs	0.00147	14.7	1899926		6.17647	66.7
MRC01	24h_MRC001 - PMA/i.fcs	0.000303	3.03	1649147		1	63.7
	24h_MRC001 - NS.fcs	0	0	1650592	0.605843	0	85.5
	24h_MRC001 - DMSO.fcs	0	0	1695046	0.589954	0	83.9
	24h_MRC001 - HA L2.fcs	0	0	1659008	0.60277	0	84.2
	24h_MRC001 - Tat-LNP.fcs	0.000124	1.24	2427431		0.409241	82.6
	24h_MRC001 - PNB.fcs	6.69e-05	0.669	1494318		0.220792	75.8
	24h_MRC001 - Tat-LNP/PNB.fcs	0.00112	11.2	1432155		3.69637	73.1
	48h_MRC001 - NS.fcs	0	0	1552055	0.644307	0	78.2
	48h_MRC001 - DMSO.fcs	0	0	1617783	0.61813	0	79
	48h_MRC001 - HA L2.fcs	0	0	1625740	0.615105	0	77.3
	48h_MRC001 - Tat-LNP.fcs	0.000534	5.34	2248652		1.76238	76.3
	48h_MRC001 - PNB.fcs	0	0	1219140	0.82025	0	59
	48h_MRC001 - Tat-LNP/PNB.fcs	0.000818	8.18	978445		2.69967	54.6
MRC08	24h_MRC008 - PMA/i.fcs	0.000633	8.5	3277423		1	57.3
	24h_MRC008 - NS.fcs	5.5e-05	0.55	1818965		0.0647059	78.1
	24h_MRC008 - DMSO.fcs	0	0	1838056	0.544053	0	78.9
	24h_MRC008 - HAL2.fcs	0	0	1835049	0.544945	0	77.3
	24h_MRC008 - Tat-LNP.fcs	0.00131	13.1	2221188		1.54118	75.4
	24h_MRC008 - PNB.fcs	6.62e-05	0.662	1509665		0.0778824	66
	24h_MRC008 - Tat-LNP/PNB.fcs	0.0023	23	1261790		2.70588	60.9
	48h_MRC008 - NS.fcs	0	0	1616074	0.618784	0	66.8
	48h_MRC008 - DMSO.fcs	6.2e-05	0.62	1614026		0.0729412	68.3
	48h_MRC008 - HAL2.fcs	0	0	1667741	0.599613	0	68.1
	48h_MRC008 - Tat-LNP.fcs	0.00202	20.2	2176361		2.37647	64.8
	48h_MRC008 - PNB.fcs	9.34e-05	0.934	1070275		0.109882	44.3
	48h_MRC008 - Tat-LNP/PNB.fcs	0.000837	8.37	955224		0.984706	38

## Sheet: Fig.1C
	Conditions	Concentration (fg/ml)	Fold induction over PMA/i		Calibration curve 1				Calibration curve 2
MRC15	PMA/i_24h	9099.81	1		Location Simoa plate	AEB		AEB (mean)	Location Simoa plate	AEB		AEB (mean)
	NS_24h	0	0		Calibrator I - Well A1	7.13038	6.73211	6.93124	Calibrator I - Well B1	6.71576	6.41207	6.56392
	DMSO_24h	0	0		Calibrator H - Well A2	2.75905	2.84473	2.80189	Calibrator H - Well B2	2.75492	2.68229	2.7186
	HA_24h	0	0		Calibrator G - Well A3	0.973484	0.947017	0.96025	Calibrator G - Well B3	0.946768	0.938301	0.942535
	Tat-LNP_24h	299.549	0.0329182		Calibrator F - Well A4	0.324795	0.327534	0.326165	Calibrator F - Well B4	0.311472	0.321534	0.316503
	PNB_24h	2.89412	0.000318042		Calibrator E - Well A5	0.100412	0.103051	0.101731	Calibrator E - Well B5	0.0921241	0.0956056	0.0938648
	Tat-LNP/PNB_24h	7381.75	0.811198		Calibrator D - Well A6	0.0372362	0.0372873	0.0372617	Calibrator D - Well B6	0.0365737	0.0406936	0.0386336
	NS_48h	0	0		Calibrator C- Well A7	0.0157788	0.0151705	0.0154746	Calibrator C- Well B7	0.014191	0.013845	0.014018
	DMSO_48h	0	0		Calibrator B - Well A8	0.0088825	0.00808047	0.00848149	Calibrator B - Well B8	0.00917039	0.00802855	0.00859947
	HA_48h	63.5873	0.00698777		Calibrator A- Well A9	0.00606482	0.00364981	0.00485731	Calibrator B- Well B9	0.00469785	0.00635889	0.00552837
	Tat-LNP_48h	2873.75	0.315804
	PNB_48h	11.1843	0.00122907
	Tat-LNP/PNB_48h	21943.6	2.41143
MRC04	PMA/i_24h	246.56	1
	NS_24h	0	0
	DMSO_24h	0	0
	HA_24h	0.956276	0.00387847
	Tat-LNP_24h	12.3555	0.0501114
	PNB_24h	0	0
	Tat-LNP/PNB_24h	487.965	1.97909
	NS_48h	0	0
	DMSO_48h	0	0
	HA_48h	0	0
	Tat-LNP_48h	168.094	0.681758
	PNB_48h	5.25438	0.0213107
	Tat-LNP/PNB_48h	3022.2	12.2575
MRC01	PMA/i_24h	31.4288	1
	NS_24h	0	0
	DMSO_24h	0.515236	0.0163937
	HA_24h	0	0
	Tat-LNP_24h	3.93321	0.125147
	PNB_24h	0	0
	Tat-LNP/PNB_24h	20.5722	0.654563
	NS_48h	0.458321	0.0145828
	DMSO_48h	0	0
	HA_48h	0	0
	Tat-LNP_48h	54.9945	1.74981
	PNB_48h	5.87415	0.186903
	Tat-LNP/PNB_48h	740.716	23.568
MRC08	PMA/i_24h	374.205	1
	NS_24h	0.480069	0.0012829
	DMSO_24h	0.215024	0.000574616
	HA_24h	0.770162	0.00205813
	Tat-LNP_24h	96.0676	0.256725
	PNB_24h	13.3376	0.0356425
	Tat-LNP/PNB_24h	2521.8	6.7391
	NS_48h	0.512701	0.00137011
	DMSO_48h	0	0
	HA_48h	4.94672	0.0132193
	Tat-LNP_48h	347.309	0.928125
	PNB_48h	292.319	0.781173
	Tat-LNP/PNB_48h	6763.63	18.0747

## Sheet: Fig.1D
ID	PMA/i	Replicates	Tat-LNP/PNB	Replicates	Fold induction over PMA/i
MRC01	2.2	2	11.6	3	5.27273
MRC02	0.5	1	4.5	1	9
MRC03	10.3	1	50.4	1	4.8932
MRC04	2.2	2	13.8	2	6.27273
MRC05	0.9	1	1.4	1	1.55556
MRC06	0.6	1	0.9	1	1.5
MRC07	0.4	1	1.3	1	3.25
MRC08	6.2	2	23.4	2	3.77419
MRC09	0.8	1	0.9	1	1.125
MRC11	0.9	1	3.7	1	4.11111
MRC12	0.5	1	1.5	1	3
MRC13	2.7	1	14.7	1	5.44444
MRC14	0.6	1	0.5	1	0.833333
MRC15	18.2	3	46.8	3	2.57143
MRC19	0.6	1	3.05	1	5.08333
MRC20	0.5	1	2.4	1	4.8
MRC21	8.4	1	31.3	1	3.72619
MRC22	1.99	1	1.84	1	0.924623
MRC23	0.8	1	4.7	1	5.875
MRC24	0.6	1	2.1	1	3.5
UZG3034	3.2	1	12.9	1	4.03125
STAR10	2.4	1	45.7	1	19.0417
Median	0.9		4.1		3.90272
Mean	2.97682		12.6995		4.52663
*LOD = Limit of detection

## Sheet: Fig.2A-C
					Contribution of subset to p24+ cells (%)					Contribution of subset to all cells (%)					Number of p24+ cells in each subset					Number of recorded CD4 T cells in each subset
Participant ID	Number of p24+ cells	Number of recorded CD4 T cells	MFI CD4 (all cells)	MFI CD4 (p24+ cells)	TN	TCM/TTM	TEM	TTd	PD1+	TN	TCM/TTM	TEM	TTd	PD1+	TN	TCM/TTM	TEM	TTd	PD1+	TN	TCM/TTM	TEM	TTd	PD1+
MRC01	16	1430000	3331	16.6	0	18.8	81.2	0	100	13.1	55.5	31	0.4	59.9	0	3	13	0	16	187723	795000	444000	5790	858000
MRC04	26	1970000	3241	93.7	3.85	61.5	26.9	7.69	57.7	34.2	57.9	7.55	0.35	22.4	1	16	7	2	15	672000	1140000	148509	6951	440000
MRC08	29	1260000	3183	29.3	0	20.7	79.3	0	75.9	23.5	32	42	2.41	37.6	0	6	23	0	22	297063	404000	530000	30356	475000
MRC15	69	1070000	3605	1157	0	31.9	68.1	0	88.4	37.8	43.8	15.5	2.95	18.8	0	22	47	0	61	405000	469000	165760	31645	201578
MRC03	100	1990000	3458	53.6	3	83	14	0	67	65.7	31.7	2.18	0.43	13.7	3	83	14	0	67	1300000	629000	43334	8617	271673
UZG3034	20	1550000	4104	171	0	70	30	0	10	49.1	40.3	9.94	0.68	12.6	0	14	6	0	2	760000	624000	154055	10520	195512
MRC21	73	2330000	3058	101	2.74	90.4	6.85	0	43.8	17	62.6	20	0.39	26.5	2	66	5	0	32	397704	1460000	467000	9117	619000
MRC23	8	1700000	3432	70	0	62.5	37.5	0	37.5	40.6	45.1	12.8	1.52	16	0	5	3	0	3	690000	765000	216545	25744	271058
STAR10	25	548000	4328	235	0	88	12	0	4	29.1	57.9	11.6	1.4	23.7	0	22	3	0	1	159458	317156	63251	7677	129764
MRC02	10	2240000	3426	76.1	0	80	20	0	60	44.4	47.2	6.81	1.53	18.5	0	8	2	0	6	995000	1060000	152394	34202	414000
MRC11	11	2970000	3538	25.5	0	18.2	81.8	0	9.09	55	36.1	7.66	1.27	11.3	0	2	9	0	1	1630000	1070000	227116	37568	334086
MRC13	29	1970000	3163	40.9	0	55.2	44.8	0	37.9	43.8	37.4	12.6	6.23	11.2	0	16	13	0	11	863000	737000	248353	122824	220199
MRC19	7	2300000	3063	21.9	0	71.4	28.6	0	28.6	45.8	40.3	12	1.91	18.7	0	5	2	0	2	1050000	926000	275794	43974	430000

## Sheet: Fig.2D
				Number of p24+ cells in each subset				% of a given subset in p24+ cells (%)
	Participant ID	Number of p24+ cells	Number of recorded CD4 T cells	TN	TCM/TTM	TEM	TTd	TN	TCM/TTM	TEM	TTd
Tat-LNP/PNB	MRC01 - Exp1	16	1430000	0	3	13	0	0	18.1818	81.8182	0
	MRC01 - Exp2	28	3740000	0	5	23	0
	MRC04 - Exp1	26	1970000	1	16	7	2	3.94737	57.8947	31.5789	6.57895
	MRC04 - Exp2	50	4010000	2	28	17	3
	MRC08 - Exp1	29	1260000	0	6	23	0	1.78571	23.2143	75	0
	MRC08 - Exp2	27	2220000	1	7	19	0
	MRC15 - Exp1	69	1070000	0	22	47	0	0	27.6243	71.2707	1.10497
	MRC15 - Exp2	42	951000	0	14	28	0
	MRC15 - Exp3	70	1011000	0	14	54	2
	MRC03 - Exp1	100	1990000	3	83	14	0	3	83	14	0
	UZG3034 - Exp1	20	1550000	0	14	6	0	0	70	30	0
	MRC21 - Exp1	73	2330000	2	66	5	0	2.73973	90.411	6.84932	0
	MRC23 - Exp1	8	1700000	0	5	3	0	0	62.5	37.5	0
	STAR10 - Exp1	25	548000	0	22	3	0	0	81.4815	18.5185	0
	STAR10 - Exp2	29	635938	0	22	7	0
	MRC02 - Exp1	10	2240000	0	8	2	0	0	80	20	0
	MRC11 - Exp1	11	2970000	0	2	9	0	0	18.1818	81.8182	0
	MRC13 - Exp1	29	1970000	0	16	13	0	0	55.1724	44.8276	0
	MRC19 - Exp1	7	2300000	0	5	2	0	0	71.4286	28.5714	0
PMA/i	MRC01 - Exp1	5	1650000	0	2	2	1	0	44.4444	50	5.55556
	MRC01 - Exp2	13	6430000	0	6	7	0
	MRC04 - Exp1	7	2940000	0	4	3	0	10	66.6667	20	3.33333
	MRC04 - Exp2	8	9010000	1	5	2	0
	MRC04 - Exp3	15	8630000	2	11	1	1
	MRC08 - Exp1	27	3280000	0	1	25	1	0	9.09091	87.2727	3.63636
	MRC08 - Exp2	7	2442000	0	2	5	0
	MRC08 - Exp3	21	4293000	0	2	18	1
	MRC15 - Exp1	26	1120000	0	4	22	0	0	14.8936	85.1064	0
	MRC15 - Exp2	21	953000	0	3	18	0
	MRC03 - Exp1	22	2140000	11	9	2	0	50	40.9091	9.09091	0
	UZG3034 - Exp1	7	1900000	1	0	6	0	14.2857	0	85.7143	0
	MRC21 - Exp1	16	2020000	0	9	5	2	0	56.25	31.25	12.5
	STAR10 - Exp1	13	9360000	0	9	4	0	0	69.2308	30.7692	0
	PFA-treated cells
	Methanol-treated cells

## Sheet: Fig.3
	PMA/i		Tat-LNP/PNB
Participant ID	INTACT	PSI/MSD	INTACT	PSI/MSD
MRC01	0	13	0	23
MRC04	0	9	2	20
MRC08	6	13	8	7
MRC15	0	11	0	28
STAR10	0	12	0	21
SUM	6	58	10	99
See Supplementary data 1

## Sheet: Fig.4
		STIP-Seq				Smart-seq2 (RNA-seq)
		Tat-LNP	Tat-LNP/PNB	PMA/i	Full coverage	Tat-LNP	Tat-LNP/PNB	PMA/i	Full coverage
MRC01	EIS1		0	0		0	2		NO
	ERGIC2		2	7	YES	1	5		YES
	MLLT3		18	3	YES	8	23		YES
	RPN2		2	1	NO	0	3		YES
	SNX29P1/P2		0	0		0	1		YES	Also identified in Cole et al, Nature Com, 2019
	UBE2D3		1	1	YES	0	0
	LOC105369901		0	2	NO	0	0
MRC04	Chr1:149845124		4	0	YES	0	3		YES
	Chr7:17068914		1	2	YES	1	3		YES
	Chr8: 100404559		0	2	YES	0	0
	Chr10:72312847?		2	0	YES	0	0
	DNAJC5		1	1	YES	0	1		NO
	ZSWIM5		1	1	YES	0	3		YES
	PEX5		2	0	YES	0	0
	EIS1		2	0	YES	0	3		NO
	EIS2		1	2	YES	0	5		YES
	EIS3		1	0	YES	0	1		YES
	EIS4		0	0		5	0		YES
MRC08	Chr22:36444750		7	4	YES	6	12		YES
	SCML4		1	10	YES	24	3		YES
	TAOK1		3	0	YES	1	1		YES
	URI1		0	1	YES	0	1		YES
	EIS1		1	1	YES	0	0
	EIS2		0	0		1	1		YES
	EIS3		0	0		1	3		YES
MRC15	Chr1: 235032976		2	0	YES	0	2	0	YES
	SNTB1		26	11	YES	37	14	15	YES
STAR10	STAT5B		18	9	YES		20		YES
	CASC5		1	0	YES		2		YES
	LINC00649		1	0	YES		2		YES
	VMP1		1	0	YES		1		NO
	Chr8:100792125		0	2	YES		0

## Sheet: Fig.7A-D
	p24- cells - frequency of parent						p24+ cells - frequency of parent						p24+ cells - Counts						number of p24+ cells recorded
	CD4		TCM/TTM		TEM		CD4		TCM/TTM		TEM		CD4		TCM/TTM		TEM		Total number	TCM/TTM	TEM
GZMA/B	GZMA+	GZMB+	GZMA+	GZMB+	GZMA+	GZMB+	GZMA+	GZMB+	GZMA+	GZMB+	GZMA+	GZMB+	GZMA+	GZMB+	GZMA+	GZMB+	GZMA+	GZMB+
MRC01	27.4	18.6	6.58	0.65	67	50.4	95.7	8.7	100	0	95.2	9.52	22	2	2	0	20	2	23	2	21
MRC03	1.82	0.045	3.46	0.059	13	0.13	45.5	0	50	0	25	0	5	0	3	0	1	0	11	6	4
MRC04	3.7	0.72	3.5	0.046	26.4	8.01	8.33	0	0	0	20	0	1	0	0	0	1	0	12	6	5
MRC08	36.3	29.8	5.15	1.3	72.4	60.5	67.1	0	33.3	0	68.7	0	47	0	1	0	46	0	70	3	67
MRC15	9.08	4.6	5.55	0.5	35	19.3	89.6	18.8	80	0	90.5	19	43	9	4	0	38	8	48	5	42
MRC21	9.04	0.36	5.17	0.095	32.1	1.44	27.8	0	16.7	0	100	0	5	0	2	0	3	0	18	12	3
MRC25	11.9	9.37	2.44	0.14	43.9	38.5	70	5	33.3	0	76.5	5.88	14	1	1	0	13	1	20	3	17
	p24- cells - MFI (mean)						p24+ cells - MFI (mean)
	CD4		TCM/TTM		TEM		CD4		TCM/TTM		TEM
IL7R/CCL5	IL7R	CCL5	IL7R	CCL5	IL7R	CCL5	IL7R	CCL5	IL7R	CCL5	IL7R	CCL5
MRC01	1123	244	1252	208	1201	330	539	265	582	360	534	256
MRC03	600	210	800	269	891	283	231	255	164	291	331	213
MRC04	1149	192	1323	218	1485	265	395	337	506	349	290	328
MRC08	710	282	995	237	641	363	144	276	196	293	141	276
MRC15	610	268	743	290	895	342	399	396	613	406	367	391
MRC21	1077	250	1189	257	1420	296	271	304	291	289	290	307
MRC25	877	264	971	259	889	315	197	295	547	292	136	296

## Sheet: Fig.8A
				Reference genes						LINC02964
Donor #	Status	Time point	Replicate	ACTB CNRQ	ACTB SE(CNRQ)	GAPDH CNRQ	GAPDH SE(CNRQ)	YHWAZ CNRQ	YHWAZ SE(CNRQ)	LINC02964 CNRQ	LINC02964 SE(CNRQ)
D1	Infected	T24	1	1.18531	0.299661	1.11786	0.0927959	0.754709	0.0802643	1.46838	0.141314
D1	Infected	T24	2	1.07992	0.0269089	1.18217	0.00961424	0.783305	0.00808984	1.45839	0.133733
D1	Infected	T24	3	1.05675	0.0420563	1.20857	0.094827	0.782988	0.0397044	1.06248	0.141572
D1	Infected	T48	1	1.06394	0.0150371	0.95791	0.0281988	0.981201	0.0101965	4.20745	0.0979663
D1	Infected	T48	2	1.05782	0.0425992	0.940207	0.113606	1.00546	0.045148	4.533	0.183064
D1	Infected	T48	3	1.14473	0.0247111	0.926661	0.011958	0.942704	0.00780529	2.87633	0.223386
D1	Infected	T72	1	0.931675	0.0185818	0.897086	0.0470607	1.19647	0.0482105	8.49678	1.94759
D1	Infected	T72	2	0.975045	0.0382538	0.790234	0.0669074	1.29784	0.042412	8.1207	0.36757
D1	Infected	T72	3	0.966482	0.0380981	0.874083	0.0644774	1.18373	0.0301093	8.61335	0.729108
D1	Infected	T120	1	0.836541	0.037421	0.805874	0.0344188	1.48336	0.0370554	15.4666	0.867723
D1	Infected	T120	2	0.865879	0.0256054	0.75941	0.0310156	1.52078	0.0841306	22.1241	1.11778
D1	Infected	T120	3	0.89093	0.013296	0.818032	0.0207562	1.3721	0.0560755	19.2399	1.64611
D1	Non-infected	T24	1	0.954088	0.0317606	1.25455	0.045617	0.835454	0.0542119	0.225119	0.0266298
D1	Non-infected	T24	2	1.12122	0.00804176	1.1523	0.00285932	0.774009	0.00312378	0.189313	0.0266065
D1	Non-infected	T24	3	1.07653	0.0199312	1.20136	0.0702327	0.773217	0.0145256	0.0619646	0.0191904
D1	Non-infected	T48	1	0.997967	0.0645855	1.23633	0.0477726	0.81049	0.0191916	0.168815	0.00658121
D1	Non-infected	T48	2	1.00703	0.0670056	1.09391	0.228028	0.907767	0.0657605	0.898073	1.35479
D1	Non-infected	T48	3	1.0579	0.0334079	1.0792	0.0482914	0.875891	0.0144638	0.267548	0.0950324
D1	Non-infected	T72	1	1.08868	0.0325244	0.960826	0.0815357	0.955994	0.0435272	0.451748	0.0433064
D1	Non-infected	T72	2	0.997641	0.0690738	1.08392	0.0503778	0.924758	0.0361409	0.661734	0.0540841
D1	Non-infected	T72	3	1.05842	0.00809129	1.029	0.0100382	0.918169	0.0186329	0.420876	0.0165186
D1	Non-infected	T120	1	1.10005	0.106139	0.717744	0.0276928	1.26654	0.0548697	1.83172	0.0609061
D1	Non-infected	T120	2	1.10268	0.0833169	0.753965	0.0330154	1.20281	0.037454	1.36305	0.190278
D1	Non-infected	T120	3	1.0806	0.0179467	0.735866	0.0296847	1.25758	0.0170615	0.913204	0.138473
D2	Infected	T24	1	1.03911	0.0370802	1.04438	0.0143695	0.921472	0.0140487	0.182737	0.0398605
D2	Infected	T24	2	1.15851	0.193182	1.00998	0.0534126	0.854645	0.0464888	0.212379	0.0332878
D2	Infected	T24	3	1.0016	0.0748924	1.06311	0.0318672	0.939131	0.0246586	0.225737	0.0138375
D2	Infected	T48	1	0.918544	0.0890578	0.979818	0.0552272	1.1111	0.0382904	1.19188	0.0524553
D2	Infected	T48	2	0.918383	0.0119167	0.990285	0.00807417	1.09955	0.0260871	0.72405	0.0663965
D2	Infected	T48	3	0.925625	0.00981906	1.02271	0.0178524	1.05636	0.0322688	1.05917	0.0715841
D2	Infected	T72	1	1.04487	0.0989995	0.915475	0.0429551	1.04542	0.112774	3.11819	0.564335
D2	Infected	T72	2	1.0159	0.0367759	0.895257	0.0151515	1.09952	0.0256221	3.78236	0.205613
D2	Infected	T72	3	0.967589	0.0203581	0.868837	0.0277473	1.18952	0.0724896	3.62544	0.0986155
D2	Infected	T120	1	0.987454	0.040901	0.82841	0.0527509	1.22247	0.0429067	3.05104	0.0978151
D2	Infected	T120	2	1.03766	0.0115864	0.796744	0.00469998	1.20956	0.0129125	3.24238	0.0812219
D2	Infected	T120	3	0.995452	0.0110425	0.817902	0.00680421	1.22823	0.00964649	3.97612	0.182505
D2	Non-infected	T24	1	0.918606	0.0509199	1.07833	0.0779875	1.00953	0.133794	0.104758	0.00763725
D2	Non-infected	T24	2	1.05597	0.0661892	0.980503	0.0260358	0.96583	0.0550651	0.115657	0.00296461
D2	Non-infected	T24	3	0.995077	0.0414589	1.11315	0.0991253	0.902799	0.0448697	0.0733259	0.0274044
D2	Non-infected	T48	1	0.977087	0.0208196	1.1474	0.0714711	0.891975	0.0213111	0.167633	0.111942
D2	Non-infected	T48	2	0.893246	0.049059	1.16474	0.200066	0.961165	0.0538016	0.338059	0.0282228
D2	Non-infected	T48	3	0.884743	0.0578479	1.18465	0.111659	0.954095	0.0553244	0.366213	0.0246647
D2	Non-infected	T72	1	0.958046	0.0242368	1.0928	0.0838802	0.955156	0.0234907	0.800185	0.064849
D2	Non-infected	T72	2	1.03951	0.0155726	1.01871	0.0172652	0.944317	0.0382182	0.838488	0.0370862
D2	Non-infected	T72	3	1.00289	0.0147015	1.03693	0.045592	0.961607	0.0165091	1.08025	0.037471
D2	Non-infected	T120	1	1.09554	0.0254685	0.966254	0.0168875	0.944673	0.0447404	0.670997	0.0599057
D2	Non-infected	T120	2	1.07486	0.0182349	0.926254	0.0274051	1.00443	0.0108551	0.837852	0.141547
D2	Non-infected	T120	3	1.07029	0.0334173	0.951156	0.0269016	0.982308	0.0793614	0.957392	0.103995
D3	Infected	T24	1	1.08455	0.120854	1.12111	0.153601	0.822435	0.282297	0.62444	0.0717617
D3	Infected	T24	2	1.22563	0.136687	0.998152	0.205457	0.81742	0.206594	0.569013	0.0670588
D3	Infected	T24	3	1.09471	0.0796694	0.959735	0.164382	0.951809	0.152076	0.45997	0.0709375
D3	Infected	T48	1	1.00709	0.155465	1.10629	0.181124	0.897554	0.425106	1.59784	0.242127
D3	Infected	T48	2	0.915685	0.0939802	1.14609	0.129594	0.952877	0.304118	1.32364	0.169534
D3	Infected	T48	3	0.872072	0.0808898	1.12056	0.105467	1.02333	0.298765	0.960131	0.170074
D3	Infected	T72	1	0.927541	0.0378475	0.879455	0.0779643	1.22589	0.0514438	3.3128	0.107422
D3	Infected	T72	2	0.951683	0.0151619	0.892985	0.020069	1.17669	0.0125194	3.66486	0.0715545
D3	Infected	T72	3	0.95295	0.0280069	0.861536	0.0507094	1.21803	0.0845116	3.64334	0.101374
D3	Infected	T120	1	1.04825	0.00856944	0.894337	0.0101832	1.06668	0.00840372	2.6711	0.0485286
D3	Infected	T120	2	1.05769	0.0493661	0.88044	0.0170093	1.07385	0.0269498	2.84842	0.373136
D3	Infected	T120	3	1.07189	0.024097	0.800529	0.0114876	1.1654	0.0250635	2.54075	0.384626
D3	Non-infected	T24	1	0.942675	0.0412504	1.16004	0.0376484	0.914461	0.0193265	0.2287	0.0732134
D3	Non-infected	T24	2	1.15859	0.109655	1.10307	0.0729987	0.782469	0.0376697	0.192837	0.0227694
D3	Non-infected	T24	3	1.19039	0.0306522	1.00906	0.0449583	0.832516	0.0170121	0.201503	0.0673258
D3	Non-infected	T48	1	0.841518	0.0104266	1.3517	0.0314294	0.879134	0.0216174	0.311498	0.0526261
D3	Non-infected	T48	2	0.825205	0.015988	1.43317	0.0249195	0.845554	0.0343784	0.315632	0.0269727
D3	Non-infected	T48	3	0.809934	0.016134	1.40348	0.0826946	0.879721	0.026292	0.406741	0.00822738
D3	Non-infected	T72	1	0.888294	0.0438807	1.20147	0.0400334	0.936984	0.0735943	0.838078	0.0240327
D3	Non-infected	T72	2	0.920692	0.00667409	1.19331	0.0262788	0.910187	0.00878087	0.893444	0.251178
D3	Non-infected	T72	3	0.886874	0.0569827	1.17897	0.0281033	0.956387	0.027467	0.600498	0.0247171
D3	Non-infected	T120	1	1.01467	0.0208862	0.932024	0.0311022	1.05742	0.0129855	2.72866	0.461255
D3	Non-infected	T120	2	0.984217	0.0371036	0.891181	0.0316585	1.1401	0.0319525	2.2785	0.164708
D3	Non-infected	T120	3	0.957345	0.0124223	0.88987	0.00725545	1.17383	0.0278493	2.43995	0.0325117
Fold increase relative to non-infected control samples
			Time point
Donor #	Status	Replicate	24h	48h	72h	120h
D1	Non-infected	1	1.6287	0.4913	0.9015	1.3917
D1	Non-infected	2	1.3696	2.6138	1.3206	1.0356
D1	Non-infected	3	0.4483	0.7787	0.8399	0.6938
D2	Non-infected	1	1.0897	0.61	0.8908	0.8249
D2	Non-infected	2	1.2031	1.2302	0.9335	1.03
D2	Non-infected	3	0.7628	1.3326	1.2026	1.177
D3	Non-infected	1	1.1041	0.9109	1.0939	1.1023
D3	Non-infected	2	0.931	0.923	1.1662	0.9204
D3	Non-infected	3	0.9728	1.1894	0.7838	0.9856
D1	Infected	1	10.6233	12.2455	16.9568	11.7512
D1	Infected	2	10.551	13.193	16.2062	16.8094
D1	Infected	3	7.68677	8.3714	17.1894	14.6181
D2	Infected	1	1.9009	4.3372	3.4713	3.7508
D2	Infected	2	2.20922	2.63476	4.21074	3.986
D2	Infected	3	2.34818	3.85424	4.03606	4.88803
D3	Infected	1	3.01471	4.67249	4.32421	1.07902
D3	Infected	2	2.74711	3.87066	4.78376	1.15065
D3	Infected	3	2.2207	2.8077	4.7557	1.0264

## Sheet: Fig.8B
Donor #	Status	Timepoint	Technical replicate	p24+ cells (%)	LINC02964 Scaled NRQs
D1	Non-infected	48	1	0.21	0.4913
D1	Non-infected	48	2	0.17	2.6138
D1	Non-infected	48	3	0.22	0.7787
D2	Non-infected	48	1	4.42	0.61
D2	Non-infected	48	2	2.59	1.2302
D2	Non-infected	48	3	1.29	1.3326
D3	Non-infected	48	1	0.83	0.9109
D3	Non-infected	48	2	0.19	0.923
D3	Non-infected	48	3	0.22	1.1894
D1	Non-infected	120	1	0.1	1.3917
D1	Non-infected	120	2	0.33	1.0356
D1	Non-infected	120	3	0.06	0.6938
D2	Non-infected	120	1	0.9	0.8249
D2	Non-infected	120	2	1.48	1.03
D2	Non-infected	120	3	1.32	1.177
D3	Non-infected	120	1	0.39	1.1023
D3	Non-infected	120	2	0.36	0.9204
D3	Non-infected	120	3	0.45	0.9856
D1	Infected	48	1	18.65	12.2455
D1	Infected	48	2	19.09	13.193
D1	Infected	48	3	19.23	8.3714
D2	Infected	48	1	15.41	4.3372
D2	Infected	48	2	15.41	2.63476
D2	Infected	48	3	14.1	3.85424
D3	Infected	48	1	23.06	4.67249
D3	Infected	48	2	19.73	3.87066
D3	Infected	48	3	20.31	2.8077
D1	Infected	120	1	28.13	11.7512
D1	Infected	120	2	27.12	16.8094
D1	Infected	120	3	28.03	14.6181
D2	Infected	120	1	15.23	3.7508
D2	Infected	120	2	13.47	3.986
D2	Infected	120	3	11.51	4.88803
D3	Infected	120	1	15.06	1.07902
D3	Infected	120	2	14.83	1.15065
D3	Infected	120	3	15.36	1.0264

[truncated: 14 more sheets: Fig.8C, Fig.8D, Fig.8E, Fig.8F, Fig.8G, Fig.S1A, Fig.S1B, Fig.S1C, Fig.S2B,D,E, Fig.S4A, Fig.S4B-C, Fig.S5A, Fig.S6A, Fig.S7B-C]
